# Supplementary material for: Evidence for a role of Anopheles stephensi in the spread of drug- and diagnosis-resistant malaria in Africa
Source: Nat Med. 2023 Oct 26;29(12):3203–11. doi: 10.1038/s41591-023-02641-9 (PMC10719088; doi:10.1038/s41591-023-02641-9)
Supplement: Supplementary file 3 — This file contains the source dataset for the three tables that are part of the main text of the paper. It contains three tabs that are labeled: Source_Data_Table_1, Source_Data_Table_2 and Source_Data_Table_3. [file 41591_2023_2641_MOESM3_ESM.xlsx]

## Sheet: Source_Data_Table_1
casecat	idhh	idindividual	sex	age	travel	waterbodytype	waterbody	livestockpres	larvaepos	adultpos	stephpos	spray	site	eave	irs	dist_river	dist_artificial_cont
Index family	DDIC-001	DDIC-001-F04	Female	60	No	river	Yes	Yes	Negative	Negative	Negative	No	DD City	closed	No	60	629
Index	DDIC-001	DDIC-001-F01	Male	14	No	river	Yes	Yes	Negative	Negative	Negative	No	DD City	closed	No	550	234
Index family	DDIC-001	DDIC-001-F03	Male	44	Yes	river	Yes	Yes	Negative	Negative	Negative	No	DD City	closed	No	550	234
Index family	DDIC-001	DDIC-001-F08	Female	35	No	river	Yes	Yes	Negative	Negative	Negative	No	DD City	closed	No	4698	3990
Index family	DDIC-001	DDIC-001-F02	Female	10	No	river	Yes	Yes	Negative	Negative	Negative	No	DD City	closed	No	550	234
Index family	DDIC-001	DDIC-001-F06	Female	23	No	river	Yes	Yes	Negative	Negative	Negative	No	DD City	closed	No	60	629
Index family	DDIC-001	DDIC-001-F05	Male	4	No	river	Yes	Yes	Negative	Negative	Negative	No	DD City	closed	No	60	629
Index family	DDIC-001	DDIC-001-F07	Male	15	No	river	Yes	Yes	Negative	Negative	Negative	No	DD City	closed	No	4698	3990
Control family	DDIC-001-C1	DDIC-001-C1-F02	Female	38	No	stream	Yes	Yes	Negative	Negative	Negative	Yes	DD City	closed	No	60	143
Control family	DDIC-001-C1	DDIC-001-C1-F05	Male	5	No	stream	Yes	Yes	Negative	Negative	Negative	Yes	DD City	closed	No	60	143
Control family	DDIC-001-C1	DDIC-001-C1-F04	Female	13	No	stream	Yes	Yes	Negative	Negative	Negative	Yes	DD City	closed	No	60	143
Control family	DDIC-001-C1	DDIC-001-C1-F06	Female	39	No	stream	Yes	Yes	Negative	Negative	Negative	Yes	DD City	closed	No	60	143
Control	DDIC-001-C1	DDIC-001-C1-F01	Male	15	No	stream	Yes	Yes	Negative	Negative	Negative	Yes	DD City	closed	No	60	143
Control family	DDIC-001-C1	DDIC-001-C1-F03	Male	40	No	stream	Yes	Yes	Negative	Negative	Negative	Yes	DD City	closed	No	60	143
Control family	DDIC-001-C2	DDIC-001-C2-F03	Male	17	Yes	stream	Yes	No	Negative	Negative	Negative	No	DD City		No	550	234
Control family	DDIC-001-C2	DDIC-001-C2-F02	Female	32	No	stream	Yes	No	Negative	Negative	Negative	No	DD City		No	60	143
Control	DDIC-001-C2	DDIC-001-C2-F01	Male	13	No	stream	Yes	No	Negative	Negative	Negative	No	DD City		No	60	143
Control family	DDIC-001-C3	DDIC-001-C3-F02	Male	33	No		No	Yes	Negative	Negative	Negative	No	DD City	closed	No	550	234
Control	DDIC-001-C3	DDIC-001-C3-F01	Male	11	No		No	Yes	Negative	Negative	Negative	No	DD City	closed	No	550	234
Index family	DDIC-002	DDIC-002-F03	Female	6	No	stream	Yes	Yes	Negative	Negative	Negative	No	DD City	closed	No	181	722
Index family	DDIC-002	DDIC-002-F02	Female	27	No	stream	Yes	Yes	Negative	Negative	Negative	No	DD City	closed	No	181	722
Index family	DDIC-002	DDIC-002-F04	Male	5	No	stream	Yes	Yes	Negative	Negative	Negative	No	DD City	closed	No	181	722
Index	DDIC-002	DDIC-002-F01	Male	36	No	stream	Yes	Yes	Negative	Negative	Negative	No	DD City	closed	No	181	722
Control family	DDIC-002-C1	DDIC-002-C1-F02	Female	35	No	stream	Yes	Yes	Negative	Negative	Negative	Yes	DD City	closed	No	24	537
Control	DDIC-002-C1	DDIC-002-C1-F01	Male	34	Yes	stream	Yes	Yes	Negative	Negative	Negative	Yes	DD City	closed	No	24	537
Control family	DDIC-002-C1	DDIC-002-C1-F03	Male	25	No	stream	Yes	Yes	Negative	Negative	Negative	Yes	DD City	closed	No	24	537
Control	DDIC-002-C2	DDIC-002-C2-F01	Male	38	No		No	No	Negative	Negative	Negative	No	DD City	closed	No	24	537
Control family	DDIC-002-C2	DDIC-002-C2-F03	Female	19	No		No	No	Negative	Negative	Negative	No	DD City	closed	No	624	536
Control family	DDIC-002-C2	DDIC-002-C2-F02	Female	25	Yes		No	No	Negative	Negative	Negative	No	DD City	closed	No	624	536
Control family	DDIC-002-C2	DDIC-002-C2-F04	Female	21	No		No	No	Negative	Negative	Negative	No	DD City	closed	No	624	536
Index family	DDIC-003	DDIC-003-F05	Male	3	No	river	Yes	No	Negative	Negative	Negative	No	DD City	closed	No	63	616
Index family	DDIC-003	DDIC-003-F07	Female	2	No	river	Yes	No	Negative	Negative	Negative	No	DD City	closed	No	63	616
Index family	DDIC-003	DDIC-003-F06	Female	25	No	river	Yes	No	Negative	Negative	Negative	No	DD City	closed	No	63	616
Index	DDIC-003	DDIC-003-F01	Male	27	No	river	Yes	No	Negative	Negative	Negative	No	DD City	closed	No	139	222
Index family	DDIC-003	DDIC-003-F04	Female	16	No	river	Yes	No	Negative	Negative	Negative	No	DD City	closed	No	63	616
Index family	DDIC-003	DDIC-003-F03	Male	7	No	river	Yes	No	Negative	Negative	Negative	No	DD City	closed	No	96	487
Index family	DDIC-003	DDIC-003-F02	Male	18	No	river	Yes	No	Negative	Negative	Negative	No	DD City	closed	No	139	222
Control family	DDIC-003-C1	DDIC-003-C1-F02	Female	25	No	stream	Yes	Yes	Negative	Negative	Negative	Yes	DD City	closed	No	37	169
Control	DDIC-003-C1	DDIC-003-C1-F01	Male	25	No	stream	Yes	Yes	Negative	Negative	Negative	Yes	DD City	closed	No	37	169
Control family	DDIC-003-C1	DDIC-003-C1-F03	Male	1	No	stream	Yes	Yes	Negative	Negative	Negative	Yes	DD City	closed	No	37	169
Control	DDIC-003-C2	DDIC-003-C2-F01	Female	25	Yes	stream	Yes	No	Positive	Negative	Positive	No	DD City	closed	No	37	169
Control	DDIC-003-C3	DDIC-003-C3-F01	Male	30	Yes	stream	Yes	No	Negative	Negative	Negative	Yes	DD City	closed	No	37	169
Control family	DDIC-003-C3	DDIC-003-C3-F03	Male	3	No	stream	Yes	No	Negative	Negative	Negative	Yes	DD City	closed	No	37	169
Control family	DDIC-003-C3	DDIC-003-C3-F02	Female	27	No	stream	Yes	No	Negative	Negative	Negative	Yes	DD City	closed	No	37	169
Control family	DDIC-003-C3	DDIC-003-C3-F04	Female	8	No	stream	Yes	No	Negative	Negative	Negative	Yes	DD City	closed	No	139	222
Index family	DDIC-004	DDIC-004-F02	Female	20	No		No	No	Positive	Negative	Positive	No	DD City		No		608
Index	DDIC-004	DDIC-004-F01	Male	30	No		No	No	Positive	Negative	Positive	No	DD City		No		608
Control family	DDIC-004-C1	DDIC-004-C1-F02	Female	27	No		No	No	Negative	Negative	Negative	No	DD City	closed	No	186
Control family	DDIC-004-C1	DDIC-004-C1-F03	Female	2	No		No	No	Negative	Negative	Negative	No	DD City	closed	No	36	519
Control	DDIC-004-C1	DDIC-004-C1-F01	Male	27	No		No	No	Negative	Negative	Negative	No	DD City	closed	No	186
Control family	DDIC-004-C1	DDIC-004-C1-F04	Female	15	No		No	No	Negative	Negative	Negative	No	DD City	closed	No	36	519
Control family	DDIC-004-C2	DDIC-004-C2-F05	Female	13	No	stream	Yes	No	Negative	Negative	Negative	No	DD City	closed		131	194
Control	DDIC-004-C2	DDIC-004-C2-F01	Male	35	Yes	stream	Yes	No	Negative	Negative	Negative	No	DD City	closed		36	519
Control family	DDIC-004-C2	DDIC-004-C2-F02	Female	30	No	stream	Yes	No	Negative	Negative	Negative	No	DD City	closed		36	519
Control family	DDIC-004-C2	DDIC-004-C2-F04	Male	1	No	stream	Yes	No	Negative	Negative	Negative	No	DD City	closed		131	194
Control family	DDIC-004-C2	DDIC-004-C2-F03	Female	5	No	stream	Yes	No	Negative	Negative	Negative	No	DD City	closed		131	194
Control family	DDIC-004-C3	DDIC-004-C3-F03	Female	16	No	stream	Yes	No	Negative	Negative	Negative	No	DD City		No		608
Control	DDIC-004-C3	DDIC-004-C3-F01	Male	30	Yes	stream	Yes	No	Negative	Negative	Negative	No	DD City		No	131	194
Control family	DDIC-004-C3	DDIC-004-C3-F02	Female	48	No	stream	Yes	No	Negative	Negative	Negative	No	DD City		No	131	194
Index family	DDIC-005	DDIC-005-F05	Female	40	No	stream	Yes	No	Positive	Negative	Positive	No	DD City	closed	No	951	660
Index	DDIC-005	DDIC-005-F01	Female	45	No	stream	Yes	No	Positive	Negative	Positive	No	DD City	closed	No	0	232
Index family	DDIC-005	DDIC-005-F03	Female	18	No	stream	Yes	No	Positive	Negative	Positive	No	DD City	closed	No	0	232
Index family	DDIC-005	DDIC-005-F04	Female	21	No	stream	Yes	No	Positive	Negative	Positive	No	DD City	closed	No	0	232
Index family	DDIC-005	DDIC-005-F02	Female	21	No	stream	Yes	No	Positive	Negative	Positive	No	DD City	closed	No	0	232
Control	DDIC-005-C1	DDIC-005-C1-F01	Female	48	No	stream	Yes	Yes	Negative	Negative	Negative	Yes	DD City	closed	No	67	457
Control family	DDIC-005-C2	DDIC-005-C2-F03	Male	28	No	stream	Yes	No	Positive	Negative	Positive	Yes	DD City	closed	No	67	457
Control family	DDIC-005-C2	DDIC-005-C2-F02	Female	31	No	stream	Yes	No	Positive	Negative	Positive	Yes	DD City	closed	No	67	457
Control	DDIC-005-C2	DDIC-005-C2-F01	Female	34	No	stream	Yes	No	Positive	Negative	Positive	Yes	DD City	closed	No	67	457
Control family	DDIC-005-C2	DDIC-005-C2-F04	Male	7	No	stream	Yes	No	Positive	Negative	Positive	Yes	DD City	closed	No	67	457
Control	DDIC-005-C3	DDIC-005-C3-F01	Female	35	No	stream	Yes	No	Negative	Negative	Negative	No	DD City	closed	No	90	494
Index family	DDIC-006	DDIC-006-F05	Female	17	No		No	Yes	Positive	Outdoor An. stephensi and/or Ae. aegypti	Positive	Yes	DD City	closed	No	173	45
Index family	DDIC-006	DDIC-006-F02	Male	33	No		No	Yes	Positive	Outdoor An. stephensi and/or Ae. aegypti	Positive	Yes	DD City	closed	No	120	210
Index family	DDIC-006	DDIC-006-F04	Female	4	No		No	Yes	Positive	Outdoor An. stephensi and/or Ae. aegypti	Positive	Yes	DD City	closed	No	173	45
Index family	DDIC-006	DDIC-006-F03	Male	9	No		No	Yes	Positive	Outdoor An. stephensi and/or Ae. aegypti	Positive	Yes	DD City	closed	No	173	45
Index family	DDIC-006	DDIC-006-F06	Female	24	No		No	Yes	Positive	Outdoor An. stephensi and/or Ae. aegypti	Positive	Yes	DD City	closed	No	865	646
Index	DDIC-006	DDIC-006-F01	Female	32	No		No	Yes	Positive	Outdoor An. stephensi and/or Ae. aegypti	Positive	Yes	DD City	closed	No	44	233
Control	DDIC-006-C1	DDIC-006-C1-F01	Female	32	No	stream	Yes	Yes	Negative	Negative	Negative	Yes	DD City	closed	No	44	233
Control family	DDIC-006-C2	DDIC-006-C2-F03	Female	1	No	stream	Yes	No	Negative	Negative	Negative	No	DD City	closed	No	44	233
Control family	DDIC-006-C2	DDIC-006-C2-F02	Female	19	No	stream	Yes	No	Negative	Negative	Negative	No	DD City	closed	No	44	233
Control	DDIC-006-C2	DDIC-006-C2-F01	Female	29	Yes	stream	Yes	No	Negative	Negative	Negative	No	DD City	closed	No	44	233
Control	DDIC-006-C3	DDIC-006-C3-F01	Female	45	No	stream	Yes	No	Negative	Negative	Negative	No	DD City	closed	No	44	233
Index family	DDIC-007	DDIC-007-F03	Male	18	Yes	river	Yes	No	Negative	Negative	Negative	No	DD City	closed	No	325	510
Index	DDIC-007	DDIC-007-F01	Male	14	No	river	Yes	No	Negative	Negative	Negative	No	DD City	closed	No	325	510
Index family	DDIC-007	DDIC-007-F02	Female	72	Yes	river	Yes	No	Negative	Negative	Negative	No	DD City	closed	No	325	510
Control family	DDIC-007-C1	DDIC-007-C1-F02	Male	5	No		No	No	Negative	Negative	Negative	No	DD City	closed	No	42	175
Control family	DDIC-007-C1	DDIC-007-C1-F03	Female	35	No		No	No	Negative	Negative	Negative	No	DD City	closed	No	42	175
Control family	DDIC-007-C1	DDIC-007-C1-F04	Male	45	No		No	No	Negative	Negative	Negative	No	DD City	closed	No	520	356
Control	DDIC-007-C1	DDIC-007-C1-F01	Male	6	No		No	No	Negative	Negative	Negative	No	DD City	closed	No	42	175
Control family	DDIC-007-C2	DDIC-007-C2-F03	Male	17	No		No	Yes	Negative	Negative	Negative	Yes	DD City	closed	No	520	356
Control family	DDIC-007-C2	DDIC-007-C2-F02	Male	16	No		No	Yes	Negative	Negative	Negative	Yes	DD City	closed	No	520	356
Control family	DDIC-007-C2	DDIC-007-C2-F04	Female	43	No		No	Yes	Negative	Negative	Negative	Yes	DD City	closed	No	286	672
Control	DDIC-007-C2	DDIC-007-C2-F01	Male	7	No		No	Yes	Negative	Negative	Negative	Yes	DD City	closed	No	520	356
Control family	DDIC-007-C3	DDIC-007-C3-F03	Female	18	Yes		No	No	Negative	Negative	Negative	No	DD City	closed	No	286	672
Control family	DDIC-007-C3	DDIC-007-C3-F04	Male	48	Yes		No	No	Negative	Negative	Negative	No	DD City	closed	No	325	510
Control family	DDIC-007-C3	DDIC-007-C3-F02	Female	34	Yes		No	No	Negative	Negative	Negative	No	DD City	closed	No	286	672
Control	DDIC-007-C3	DDIC-007-C3-F01	Male	13	No		No	No	Negative	Negative	Negative	No	DD City	closed	No	286	672
Index family	DDIC-008	DDIC-008-F04	Female	1	No	stream	Yes	Yes	Positive	Negative	Positive	No	DD City	closed	No	307	354
Index	DDIC-008	DDIC-008-F01	Male	35	No	stream	Yes	Yes	Positive	Negative	Positive	No	DD City	closed	No	157	698
Index family	DDIC-008	DDIC-008-F03	Female	1	No	stream	Yes	Yes	Positive	Negative	Positive	No	DD City	closed	No	307	354
Index family	DDIC-008	DDIC-008-F02	Female	30	No	stream	Yes	Yes	Positive	Negative	Positive	No	DD City	closed	No	157	698
Control	DDIC-008-C1	DDIC-008-C1-F01	Male	25	No		No	No	Negative	Negative	Negative	No	DD City	closed	No	85	746
Index family	DDIC-008-C2	DDIC-008-C2-F02	Female	30	No		No	No	Negative	Negative	Negative	No	DD City	opened	No	85	746
Index	DDIC-008-C2	DDIC-008-C2-F01	Male	46	No		No	No	Negative	Negative	Negative	No	DD City	opened	No	85	746
Control	DDIC-008-C3	DDIC-008-C3-F01	Male	25	No	stream	Yes	Yes	Negative	Negative	Negative	No	DD City	closed	No	85	746
Control family	DDIC-008-C3	DDIC-008-C3-F02	Female	19	No	stream	Yes	Yes	Negative	Negative	Negative	No	DD City	closed	No	149	158
Index	DDIC-009	DDIC-009-F01	Male	8	No	stream	Yes	Yes	Positive	Negative	Positive	No	DD City	closed	No	568	257
Index family	DDIC-009	DDIC-009-F05	Female	8	No	stream	Yes	Yes	Positive	Negative	Positive	No	DD City	closed	No	386	893
Index family	DDIC-009	DDIC-009-F02	Male	40	No	stream	Yes	Yes	Positive	Negative	Positive	No	DD City	closed	No	568	257
Index family	DDIC-009	DDIC-009-F06	Male	8	No	stream	Yes	Yes	Positive	Negative	Positive	No	DD City	closed	No	386	893
Index family	DDIC-009	DDIC-009-F04	Male	17	No	stream	Yes	Yes	Positive	Negative	Positive	No	DD City	closed	No	568	257
Index family	DDIC-009	DDIC-009-F03	Female	45	No	stream	Yes	Yes	Positive	Negative	Positive	No	DD City	closed	No	568	257
Control family	DDIC-009-C1	DDIC-009-C1-F03	Female	25	No	stream	Yes	Yes	Negative	Negative	Negative	No	DD City	closed	Yes	27	161
Control family	DDIC-009-C1	DDIC-009-C1-F02	Male	32	No	stream	Yes	Yes	Negative	Negative	Negative	No	DD City	closed	Yes	27	161
Control	DDIC-009-C1	DDIC-009-C1-F01	Male	10		stream	Yes	Yes	Negative	Negative	Negative	No	DD City	closed	Yes	27	161
Control family	DDIC-009-C2	DDIC-009-C2-F02	Female	24	No		No	Yes	Negative	Negative	Negative	No	DD City	closed	No	27	161
Control family	DDIC-009-C2	DDIC-009-C2-F06	Female	11	No		No	Yes	Negative	Negative	Negative	No	DD City	closed	No	382	462
Control family	DDIC-009-C2	DDIC-009-C2-F04	Female	40	No		No	Yes	Negative	Negative	Negative	No	DD City	closed	No	382	462
Control family	DDIC-009-C2	DDIC-009-C2-F03	Male	2	No		No	Yes	Negative	Negative	Negative	No	DD City	closed	No	27	161
Control	DDIC-009-C2	DDIC-009-C2-F01	Male	6	No		No	Yes	Negative	Negative	Negative	No	DD City	closed	No	27	161
Control family	DDIC-009-C2	DDIC-009-C2-F05	Female	11	No		No	Yes	Negative	Negative	Negative	No	DD City	closed	No	382	462
Control family	DDIC-009-C2	DDIC-009-C2-F07	Female	11	No		No	Yes	Negative	Negative	Negative	No	DD City	closed	No	568	257
Control family	DDIC-009-C3	DDIC-009-C3-F02	Female	29	No		No	No	Negative	Negative	Negative	No	DD City	closed	No	568	257
Control	DDIC-009-C3	DDIC-009-C3-F01	Male	10	No		No	No	Negative	Negative	Negative	No	DD City	closed	No	568	257
Index family	DDIC-010	DDIC-010-F03	Male	9	No	stream	Yes	No	Negative	Negative	Negative	No	DD City	closed	No	662	389
Index	DDIC-010	DDIC-010-F01	Male	35	No	stream	Yes	No	Negative	Negative	Negative	No	DD City	closed	No	662	389
Index family	DDIC-010	DDIC-010-F02	Male	28	No	stream	Yes	No	Negative	Negative	Negative	No	DD City	closed	No	662	389
Index family	DDIC-010	DDIC-010-F04	Male	5	No	stream	Yes	No	Negative	Negative	Negative	No	DD City	closed	No	662	389
Control	DDIC-010-C1	DDIC-010-C1-F01	Male	21	No		No		Negative	Negative	Negative		DD City			104	193
Control family	DDIC-010-C2	DDIC-010-C2-F05	Female	15	No	stream	Yes	No	Negative	Negative	Negative	No	DD City	closed	No	367	409
Control family	DDIC-010-C2	DDIC-010-C2-F02	Female	30	No	stream	Yes	No	Negative	Negative	Negative	No	DD City	closed	No	104	193
Control	DDIC-010-C2	DDIC-010-C2-F01	Male	31	No	stream	Yes	No	Negative	Negative	Negative	No	DD City	closed	No	104	193
Control family	DDIC-010-C2	DDIC-010-C2-F03	Male	4	No	stream	Yes	No	Negative	Negative	Negative	No	DD City	closed	No	104	193
Control family	DDIC-010-C2	DDIC-010-C2-F06	Female	16	No	stream	Yes	No	Negative	Negative	Negative	No	DD City	closed	No	367	409
Control family	DDIC-010-C2	DDIC-010-C2-F04	Male	3	No	stream	Yes	No	Negative	Negative	Negative	No	DD City	closed	No
Control	DDIC-010-C3	DDIC-010-C3-F01	Male	41	No	stream	Yes	No	Negative	Negative	Negative	Yes	DD City		No	367	409
Control family	DDIC-010-C3	DDIC-010-C3-F03	Female	11	No	stream	Yes	No	Negative	Negative	Negative	Yes	DD City		No	367	409
Control family	DDIC-010-C3	DDIC-010-C3-F04	Female	30	No	stream	Yes	No	Negative	Negative	Negative	Yes	DD City		No	367	409
Control family	DDIC-010-C3	DDIC-010-C3-F02	Male	6	No	stream	Yes	No	Negative	Negative	Negative	Yes	DD City		No	367	409
Index	DDIC-011	DDIC-011-F01	Male	15	No	stream	Yes	No	Negative	Negative	Negative	No	DD City		No	325	145
Index family	DDIC-011	DDIC-011-F02	Male	48	No	stream	Yes	No	Negative	Negative	Negative	No	DD City		No	325	145
Control family	DDIC-011-C1	DDIC-011-C1-F03	Female	35	No	stream	Yes		Negative	Negative	Negative		DD City			54	201
Control family	DDIC-011-C1	DDIC-011-C1-F02	Male	42	No	stream	Yes		Negative	Negative	Negative		DD City			117	819
Control family	DDIC-011-C1	DDIC-011-C1-F04	Male	14	No	stream	Yes		Negative	Negative	Negative		DD City			54	201
Control	DDIC-011-C1	DDIC-011-C1-F01	Male	6	No	stream	Yes		Negative	Negative	Negative		DD City			117	819
Control	DDIC-011-C2	DDIC-011-C2-F01	Male	5	No	pond	Yes	No	Negative	Negative	Negative	Yes	DD City		No	54	201
Control family	DDIC-011-C2	DDIC-011-C2-F03	Female	2	No	pond	Yes	No	Negative	Negative	Negative	Yes	DD City		No	469	202
Control family	DDIC-011-C2	DDIC-011-C2-F05	Male	6	No	pond	Yes	No	Negative	Negative	Negative	Yes	DD City		No	469	202
Control family	DDIC-011-C2	DDIC-011-C2-F02	Female	28	Yes	pond	Yes	No	Negative	Negative	Negative	Yes	DD City		No	54	201
Control family	DDIC-011-C2	DDIC-011-C2-F04	Male	40	No	pond	Yes	No	Negative	Negative	Negative	Yes	DD City		No	469	202
Control family	DDIC-011-C2	DDIC-011-C2-F06	Female	17	No	pond	Yes	No	Negative	Negative	Negative	Yes	DD City		No	469	202
Control family	DDIC-011-C3	DDIC-011-C3-F03	Male	3	No		No	No	Negative	Negative	Negative	Yes	DD City	closed	No	325	145
Control family	DDIC-011-C3	DDIC-011-C3-F04	Female	32	No		No	No	Negative	Negative	Negative	Yes	DD City	closed	No	325	145
Control family	DDIC-011-C3	DDIC-011-C3-F02	Male	32	No		No	No	Negative	Negative	Negative	Yes	DD City	closed	No	469	202
Control	DDIC-011-C3	DDIC-011-C3-F01	Male	5	No		No	No	Negative	Negative	Negative	Yes	DD City	closed	No	469	202
Index family	DDIC-012	DDIC-012-F02	Female	30	No	stream	Yes		Positive	Negative	Positive	No	DD City	closed	No	285	101
Index	DDIC-012	DDIC-012-F01	Male	7	No	stream	Yes		Positive	Negative	Positive	No	DD City	closed	No	285	101
Control family	DDIC-012-C1	DDIC-012-C1-F03	Male	37	No		No	Yes	Negative	Outdoor An. stephensi and/or Ae. aegypti	Negative	No	DD City	closed	No	285	101
Control family	DDIC-012-C1	DDIC-012-C1-F02	Female	30	No		No	Yes	Negative	Outdoor An. stephensi and/or Ae. aegypti	Negative	No	DD City	closed	No	32	622
Control	DDIC-012-C1	DDIC-012-C1-F01	Male	7	No		No	Yes	Negative	Outdoor An. stephensi and/or Ae. aegypti	Negative	No	DD City	closed	No	32	622
Index family	DDIC-013	DDIC-013-F02	Male	15	Yes	stream	Yes	No	Positive	Negative	Positive	No	DD City	closed	No		1370
Index family	DDIC-013	DDIC-013-F03	Male	20	Yes	stream	Yes	No	Positive	Negative	Positive	No	DD City	closed	No		1370
Index	DDIC-013	DDIC-013-F01	Male	18	Yes	stream	Yes	No	Positive	Negative	Positive	No	DD City	closed	No
Control family	DDIC-013-C1	DDIC-013-C1-F04	Female	55	No		No	No	Negative	Negative	Negative	No	DD City	closed	No	293	335
Control	DDIC-013-C1	DDIC-013-C1-F01	Male	18	Yes		No	No	Negative	Negative	Negative	No	DD City	closed	No	15	508
Control family	DDIC-013-C1	DDIC-013-C1-F02	Male	60	No		No	No	Negative	Negative	Negative	No	DD City	closed	No	15	508
Control family	DDIC-013-C1	DDIC-013-C1-F05	Female	22	No		No	No	Negative	Negative	Negative	No	DD City	closed	No	293	335
Control family	DDIC-013-C1	DDIC-013-C1-F03	Female	50	No		No	No	Negative	Negative	Negative	No	DD City	closed	No	15	508
Control family	DDIC-013-C2	DDIC-013-C2-F04	Male	12	No	other	Yes		Negative	Negative	Negative		DD City
Control family	DDIC-013-C2	DDIC-013-C2-F02	Female	40	No	other	Yes		Negative	Negative	Negative		DD City			293	335
Control	DDIC-013-C2	DDIC-013-C2-F01	Male	52	No	other	Yes		Negative	Negative	Negative		DD City			293	335
Control family	DDIC-013-C2	DDIC-013-C2-F03	Female	16	No	other	Yes		Negative	Negative	Negative		DD City			293	335
Control family	DDIC-013-C3	DDIC-013-C3-F02	Female	18	No		No	No	Negative	Negative	Negative	No	DD City	closed	No
Control	DDIC-013-C3	DDIC-013-C3-F01	Male	20	Yes		No	No	Negative	Negative	Negative	No	DD City	closed	No
Index family	DDIC-014	DDIC-014-F03	Female	22	No		No		Negative	Negative	Negative		DD City			456	213
Index	DDIC-014	DDIC-014-F01	Male	20	Yes		No		Negative	Negative	Negative		DD City			456	213
Index family	DDIC-014	DDIC-014-F04	Female	18	No		No		Negative	Negative	Negative		DD City
Index family	DDIC-014	DDIC-014-F02	Male	22	No		No		Negative	Negative	Negative		DD City			456	213
Control family	DDIC-014-C1	DDIC-014-C1-F02	Male	20	No		No		Negative	Negative	Negative		DD City
Control	DDIC-014-C1	DDIC-014-C1-F01	Male	20	No		No		Negative	Negative	Negative		DD City
Control family	DDIC-014-C2	DDIC-014-C2-F02	Male	10	No		No	Yes	Negative	Negative	Negative	No	DD City		No
Control family	DDIC-014-C2	DDIC-014-C2-F03	Female	30	No		No	Yes	Negative	Negative	Negative	No	DD City		No
Control	DDIC-014-C2	DDIC-014-C2-F01	Male	35	Yes		No	Yes	Negative	Negative	Negative	No	DD City		No
Control	DDIC-014-C3	DDIC-014-C3-F01	Male	20	No		No		Negative	Negative	Negative		DD City
Index family	DDIC-015	DDIC-015-F04	Male	27	No		No	Yes	Negative	Negative	Negative	No	DD City	closed	No	801	257
Index family	DDIC-015	DDIC-015-F02	Female	68	Yes		No	Yes	Negative	Negative	Negative	No	DD City	closed	No	801	257
Index	DDIC-015	DDIC-015-F01	Female	28	No		No	Yes	Negative	Negative	Negative	No	DD City	closed	No
Index family	DDIC-015	DDIC-015-F03	Male	55	No		No	Yes	Negative	Negative	Negative	No	DD City	closed	No	801	257
Control	DDIC-015-C1	DDIC-015-C1-F01	Female	22	No		No	No	Negative	Negative	Negative	Yes	DD City	closed	No	299	116
Control family	DDIC-015-C1	DDIC-015-C1-F02	Male	23	Yes		No	No	Negative	Negative	Negative	Yes	DD City	closed	No	299	116
Control family	DDIC-015-C2	DDIC-015-C2-F02	Male	46	No		No		Negative	Negative	Negative		DD City			299	116
Control	DDIC-015-C2	DDIC-015-C2-F01	Female	30	No		No		Negative	Negative	Negative		DD City			299	116
Control family	DDIC-015-C3	DDIC-015-C3-F03	Male	1	No		No	No	Negative	Negative	Negative	No	DD City	closed	No
Control family	DDIC-015-C3	DDIC-015-C3-F02	Female	45	No		No	No	Negative	Negative	Negative	No	DD City	closed	No	3169	2929
Control	DDIC-015-C3	DDIC-015-C3-F01	Female	22	No		No	No	Negative	Negative	Negative	No	DD City	closed	No	3169	2929
Index	DDIC-016	DDIC-016-F01	Male	28	No	pond	Yes	No	Negative	Negative	Negative	No	DD City	closed	No	61	205
Control family	DDIC-016-C1	DDIC-016-C1-F04	Male	6	No	stream	Yes	No	Negative	Negative	Negative	No	DD City	closed	No	61	205
Control family	DDIC-016-C1	DDIC-016-C1-F02	Female	36	No	stream	Yes	No	Negative	Negative	Negative	No	DD City	closed	No	61	205
Control family	DDIC-016-C1	DDIC-016-C1-F07	Male	40	No	stream	Yes	No	Negative	Negative	Negative	No	DD City	closed	No	61	205
Control family	DDIC-016-C1	DDIC-016-C1-F05	Male	13	No	stream	Yes	No	Negative	Negative	Negative	No	DD City	closed	No	61	205
Control family	DDIC-016-C1	DDIC-016-C1-F06	Female	35	No	stream	Yes	No	Negative	Negative	Negative	No	DD City	closed	No	61	205
Control family	DDIC-016-C1	DDIC-016-C1-F03	Male	2	No	stream	Yes	No	Negative	Negative	Negative	No	DD City	closed	No	61	205
Control	DDIC-016-C1	DDIC-016-C1-F01	Male	18	No	stream	Yes	No	Negative	Negative	Negative	No	DD City	closed	No	118	704
Index	DDIC-017	DDIC-017-F01	Female	6	No	stream	Yes		Negative	Negative	Negative		DD City			883	186
Index family	DDIC-017	DDIC-017-F02	Female	32	No	stream	Yes		Negative	Negative	Negative		DD City			883	186
Control	DDIC-017-C1	DDIC-017-C1-F01	Female	6	No	stagnant water	Yes	Yes	Negative	Negative	Negative	No	DD City	closed	No
Control family	DDIC-017-C1	DDIC-017-C1-F02	Female	26	No	stagnant water	Yes	Yes	Negative	Negative	Negative	No	DD City	closed	No
Control family	DDIC-017-C2	DDIC-017-C2-F03	Female	35	No	pond	Yes	Yes	Negative	Negative	Negative	No	DD City		No	955	758
Control family	DDIC-017-C2	DDIC-017-C2-F04	Female	17	No	pond	Yes	Yes	Negative	Negative	Negative	No	DD City		No	955	758
Control family	DDIC-017-C2	DDIC-017-C2-F02	Male	56	No	pond	Yes	Yes	Negative	Negative	Negative	No	DD City		No	707	559
Control	DDIC-017-C2	DDIC-017-C2-F01	Female	5	No	pond	Yes	Yes	Negative	Negative	Negative	No	DD City		No	707	559
Control family	DDIC-017-C3	DDIC-017-C3-F03	Female	19	No	stagnant water	Yes	No	Negative	Negative	Negative	Yes	DD City		No	883	186
Control family	DDIC-017-C3	DDIC-017-C3-F02	Female	42	No	stagnant water	Yes	No	Negative	Negative	Negative	Yes	DD City		No	955	758
Control	DDIC-017-C3	DDIC-017-C3-F01	Female	11	No	stagnant water	Yes	No	Negative	Negative	Negative	Yes	DD City		No	955	758
Index family	DDIC-018	DDIC-018-F03	Female	11	No		No	No	Negative	Negative	Negative	No	DD City	closed	No	445	229
Index	DDIC-018	DDIC-018-F01	Female	50	No		No	No	Negative	Negative	Negative	No	DD City	closed	No	445	229
Index family	DDIC-018	DDIC-018-F02	Female	18	No		No	No	Negative	Negative	Negative	No	DD City	closed	No	445	229
Control	DDIC-018-C1	DDIC-018-C1-F01	Female	40	No	stream	Yes		Negative	Negative	Negative	Yes	DD City	closed	No	93	571
Control family	DDIC-018-C2	DDIC-018-C2-F03	Male	72	No		No	No	Negative	Negative	Negative	No	DD City	closed	No	76	315
Control	DDIC-018-C2	DDIC-018-C2-F01	Female	55	Yes		No	No	Negative	Negative	Negative	No	DD City	closed	No	93	571
Control family	DDIC-018-C2	DDIC-018-C2-F05	Female	25	No		No	No	Negative	Negative	Negative	No	DD City	closed	No	2124	1819
Control family	DDIC-018-C2	DDIC-018-C2-F04	Female	5	No		No	No	Negative	Negative	Negative	No	DD City	closed	No	2124	1819
Control family	DDIC-018-C2	DDIC-018-C2-F02	Female	3	No		No	No	Negative	Negative	Negative	No	DD City	closed	No	93	571
Control family	DDIC-018-C3	DDIC-018-C3-F03	Female	8	No		No		Negative	Negative	Negative	No	DD City	closed	No	2124	1819
Control family	DDIC-018-C3	DDIC-018-C3-F02	Female	4	No		No		Negative	Negative	Negative	No	DD City	closed	No	2124	1819
Control family	DDIC-018-C3	DDIC-018-C3-F05	Female	13	No		No		Negative	Negative	Negative	No	DD City	closed	No	445	229
Control	DDIC-018-C3	DDIC-018-C3-F01	Female	24	No		No		Negative	Negative	Negative	No	DD City	closed	No	2124	1819
Control family	DDIC-018-C3	DDIC-018-C3-F04	Female	10	No		No		Negative	Negative	Negative	No	DD City	closed	No	445	229
Index family	DDIC-019	DDIC-019-F03	Female	75	No		No	No	Negative	Negative	Negative	No	DD City	closed	No
Index	DDIC-019	DDIC-019-F01	Male	42	No		No	No	Negative	Negative	Negative	No	DD City	closed	No	273	126
Index family	DDIC-019	DDIC-019-F02	Female	36	No		No	No	Negative	Negative	Negative	No	DD City	closed	No	273	126
Control family	DDIC-019-C1	DDIC-019-C1-F05	Male	7	No		No	Yes	Negative	Negative	Negative	No	DD City	closed	No	1918	1668
Control family	DDIC-019-C1	DDIC-019-C1-F04	Male	4	No		No	Yes	Negative	Negative	Negative	No	DD City	closed	No	1918	1668
Control family	DDIC-019-C1	DDIC-019-C1-F02	Female	37	No		No	Yes	Negative	Negative	Negative	No	DD City	closed	No	72	122
Control family	DDIC-019-C1	DDIC-019-C1-F03	Male	35	Yes		No	Yes	Negative	Negative	Negative	No	DD City	closed	No	72	122
Control	DDIC-019-C1	DDIC-019-C1-F01	Male	22	No		No	Yes	Negative	Negative	Negative	No	DD City	closed	No	72	122
Control family	DDIC-019-C2	DDIC-019-C2-F04	Female	35	No		No	Yes	Negative	Negative	Negative	Yes	DD City	closed	No	273	126
Control family	DDIC-019-C2	DDIC-019-C2-F02	Female	9	No		No	Yes	Negative	Negative	Negative	Yes	DD City	closed	No	1918	1668
Control	DDIC-019-C2	DDIC-019-C2-F01	Male	45	No		No	Yes	Negative	Negative	Negative	Yes	DD City	closed	No	1918	1668
Control family	DDIC-019-C2	DDIC-019-C2-F03	Male	15	No		No	Yes	Negative	Negative	Negative	Yes	DD City	closed	No	1918	1668
Control	DDIC-019-C3	DDIC-019-C3-F01	Male	44	Yes	stream	Yes		Negative	Negative	Negative		DD City			273	126
Index	DDIC-020	DDIC-020-F01	Female	32	Yes	river	Yes	No	Negative	Negative	Negative	No	DD City	closed	No	1288	844
Control family	DDIC-020-C1	DDIC-020-C1-F04	Female	16	No		No	Yes	Negative	Negative	Negative	No	DD City	closed	No	1288	844
Control	DDIC-020-C1	DDIC-020-C1-F01	Female	40	Yes		No	Yes	Negative	Negative	Negative	No	DD City	closed	No	43	561
Control family	DDIC-020-C1	DDIC-020-C1-F02	Female	12	No		No	Yes	Negative	Negative	Negative	No	DD City	closed	No	1288	844
Control family	DDIC-020-C1	DDIC-020-C1-F06	Male	45	No		No	Yes	Negative	Negative	Negative	No	DD City	closed	No	1288	844
Control family	DDIC-020-C1	DDIC-020-C1-F05	Female	14	No		No	Yes	Negative	Negative	Negative	No	DD City	closed	No	1288	844
Control family	DDIC-020-C1	DDIC-020-C1-F07	Male	6	No		No	Yes	Negative	Negative	Negative	No	DD City	closed	No	1288	844
Control family	DDIC-020-C1	DDIC-020-C1-F03	Female	28	No		No	Yes	Negative	Negative	Negative	No	DD City	closed	No	1288	844
Index family	DDIC-021	DDIC-021-F02	Female	30	No	stream	Yes	Yes	Negative	Negative	Negative	No	DD City	closed	No	710	653
Index	DDIC-021	DDIC-021-F01	Male	44	No	stream	Yes	Yes	Negative	Negative	Negative	No	DD City	closed	No	710	653
Index family	DDIC-021	DDIC-021-F04	Male	3	No	stream	Yes	Yes	Negative	Negative	Negative	No	DD City	closed	No	908	620
Index family	DDIC-021	DDIC-021-F03	Female	2	No	stream	Yes	Yes	Negative	Negative	Negative	No	DD City	closed	No	908	620
Control family	DDIC-021-C1	DDIC-021-C1-F02	Female	28	No		No	No	Negative	Negative	Negative	No	DD City	closed	No	0	573
Control	DDIC-021-C1	DDIC-021-C1-F01	Male	38	No		No	No	Negative	Negative	Negative	No	DD City	closed	No	0	573
Control family	DDIC-021-C1	DDIC-021-C1-F03	Female	1	No		No	No	Negative	Negative	Negative	No	DD City	closed	No	0	573
Control	DDIC-021-C2	DDIC-021-C2-F01	Male	20	No		No	No	Negative	Negative	Negative	Yes	DD City	closed	No	0	573
Control family	DDIC-021-C2	DDIC-021-C2-F02	Female	48	No		No	No	Negative	Negative	Negative	Yes	DD City	closed	No	710	653
Index family	DDIC-022	DDIC-022-F02	Male	28	No		No	No	Negative	Negative	Negative	No	DD City	opened	No
Index	DDIC-022	DDIC-022-F01	Male	23	No		No	No	Negative	Negative	Negative	No	DD City	opened	No
Control	DDIC-022-C1	DDIC-022-C1-F01	Male	22	Yes		No		Negative	Negative	Negative		DD City			3039	3811
Control	DDIC-022-C2	DDIC-022-C2-F01	Male	23	No		No	No	Negative	Negative	Negative	No	DD City		No	3039	3811
Control family	DDIC-022-C3	DDIC-022-C3-F03	Male	30	No		No		Negative	Negative	Negative		DD City
Control	DDIC-022-C3	DDIC-022-C3-F01	Male	30	No		No		Negative	Negative	Negative		DD City
Control family	DDIC-022-C3	DDIC-022-C3-F02	Male	34	No		No		Negative	Negative	Negative		DD City			649	548
Index family	DDIC-023	DDIC-023-F02	Male	35	No		No	Yes	Negative	Negative	Negative	No	DD City	closed	No	1748	1574
Index family	DDIC-023	DDIC-023-F03	Male	3	No		No	Yes	Negative	Negative	Negative	No	DD City	closed	No
Index	DDIC-023	DDIC-023-F01	Female	26	No		No	Yes	Negative	Negative	Negative	No	DD City	closed	No	1748	1574
Control family	DDIC-023-C1	DDIC-023-C1-F04	Male	8	No		No	Yes	Negative	Negative	Negative		DD City	closed	No	506	263
Control	DDIC-023-C1	DDIC-023-C1-F01	Female	30	No		No	Yes	Negative	Negative	Negative		DD City	closed	No	122	880
Control family	DDIC-023-C1	DDIC-023-C1-F03	Male	3	No		No	Yes	Negative	Negative	Negative		DD City	closed	No	122	880
Control family	DDIC-023-C1	DDIC-023-C1-F02	Male	35	No		No	Yes	Negative	Negative	Negative		DD City	closed	No	122	880
Control family	DDIC-023-C2	DDIC-023-C2-F05	Male	38	No		No	No	Negative	Negative	Negative	Yes	DD City	closed	No	1748	1574
Control family	DDIC-023-C2	DDIC-023-C2-F04	Male	3	No		No	No	Negative	Negative	Negative	Yes	DD City	closed	No	1748	1574
Control family	DDIC-023-C2	DDIC-023-C2-F03	Male	5	No		No	No	Negative	Negative	Negative	Yes	DD City	closed	No	506	263
Control	DDIC-023-C2	DDIC-023-C2-F01	Female	25	No		No	No	Negative	Negative	Negative	Yes	DD City	closed	No	506	263
Control family	DDIC-023-C2	DDIC-023-C2-F02	Female	18	No		No	No	Negative	Negative	Negative	Yes	DD City	closed	No	506	263
Control	DDIC-023-C3	DDIC-023-C3-F01	Female	23	Yes		No		Negative	Negative	Negative		DD City			1748	1574
Index family	DDIC-024	DDIC-024-F02	Female	19	No		No	Yes	Negative	Negative	Negative	No	DD City	closed	No	3685	3329
Index	DDIC-024	DDIC-024-F01	Male	27	Yes		No	Yes	Negative	Negative	Negative	No	DD City	closed	No	19	206
Control family	DDIC-024-C1	DDIC-024-C1-F06	Female	15	No	stream	Yes	Yes	Negative	Negative	Negative	No	DD City	closed	No	19	206
Control family	DDIC-024-C1	DDIC-024-C1-F04	Female	13	No	stream	Yes	Yes	Negative	Negative	Negative	No	DD City	closed	No	19	206
Control family	DDIC-024-C1	DDIC-024-C1-F02	Female	30	No	stream	Yes	Yes	Negative	Negative	Negative	No	DD City	closed	No	0	648
Control family	DDIC-024-C1	DDIC-024-C1-F05	Male	15	No	stream	Yes	Yes	Negative	Negative	Negative	No	DD City	closed	No	19	206
Control	DDIC-024-C1	DDIC-024-C1-F01	Male	40	No	stream	Yes	Yes	Negative	Negative	Negative	No	DD City	closed	No	0	648
Control family	DDIC-024-C1	DDIC-024-C1-F03	Male	16	No	stream	Yes	Yes	Negative	Negative	Negative	No	DD City	closed	No	19	206
Control family	DDIC-024-C1	DDIC-024-C1-F07	Male	10	No	stream	Yes	Yes	Negative	Negative	Negative	No	DD City	closed	No	19	206
Control	DDIC-024-C2	DDIC-024-C2-F01	Male	22	Yes		No	No	Negative	Negative	Negative		DD City	closed	No	19	206
Index family	DDIC-025	DDIC-025-F03	Female	6	No		No	No	Negative	Negative	Negative	No	DD City	opened	No	678	596
Index family	DDIC-025	DDIC-025-F02	Male	20	No		No	No	Negative	Negative	Negative	No	DD City	opened	No	678	596
Index family	DDIC-025	DDIC-025-F05	Female	10	No		No	No	Negative	Negative	Negative	No	DD City	opened	No	678	596
Index family	DDIC-025	DDIC-025-F04	Male	13	No		No	No	Negative	Negative	Negative	No	DD City	opened	No	678	596
Index	DDIC-025	DDIC-025-F01	Female	45	No		No	No	Negative	Negative	Negative	No	DD City	opened	No	678	596
Index family	DDIC-025	DDIC-025-F06	Female	15	No		No	No	Negative	Negative	Negative	No	DD City	opened	No
Control family	DDIC-025-C1	DDIC-025-C1-F03	Female	1	No	river	Yes	No	Negative	Negative	Negative	No	DD City	closed	No	211	656
Control family	DDIC-025-C1	DDIC-025-C1-F05	Male	7	No	river	Yes	No	Negative	Negative	Negative	No	DD City	closed	No	211	656
Control family	DDIC-025-C1	DDIC-025-C1-F02	Female	23	No	river	Yes	No	Negative	Negative	Negative	No	DD City	closed	No	211	656
Control	DDIC-025-C1	DDIC-025-C1-F01	Female	47	Yes	river	Yes	No	Negative	Negative	Negative	No	DD City	closed	No	211	656
Control family	DDIC-025-C1	DDIC-025-C1-F04	Male	7	No	river	Yes	No	Negative	Negative	Negative	No	DD City	closed	No	211	656
Control family	DDIC-025-C2	DDIC-025-C2-F04	Female	6	No		No	No	Negative	Negative	Negative	No	DD City	closed	No	29	692
Control family	DDIC-025-C2	DDIC-025-C2-F05	Female	24	No		No	No	Negative	Negative	Negative	No	DD City	closed	No	29	692
Control family	DDIC-025-C2	DDIC-025-C2-F02	Male	1	No		No	No	Negative	Negative	Negative	No	DD City	closed	No	29	692
Control family	DDIC-025-C2	DDIC-025-C2-F06	Female	17	No		No	No	Negative	Negative	Negative	No	DD City	closed	No	29	692
Control	DDIC-025-C2	DDIC-025-C2-F01	Female	33	No		No	No	Negative	Negative	Negative	No	DD City	closed	No	211	656
Control family	DDIC-025-C2	DDIC-025-C2-F03	Male	9	No		No	No	Negative	Negative	Negative	No	DD City	closed	No	29	692
Control	DDIC-025-C3	DDIC-025-C3-F01	Female	25	No		No		Negative	Negative	Negative		DD City			678	596
Index family	DDIC-026	DDIC-026-F05	Female	43	No	river	Yes	No	Negative	Negative	Negative	No	DD City	closed	No	612	416
Index family	DDIC-026	DDIC-026-F04	Female	7	No	river	Yes	No	Negative	Negative	Negative	No	DD City	closed	No	612	416
Index family	DDIC-026	DDIC-026-F02	Male	62	No	river	Yes	No	Negative	Negative	Negative	No	DD City	closed	No	2156	1852
Index family	DDIC-026	DDIC-026-F03	Female	24	No	river	Yes	No	Negative	Negative	Negative	No	DD City	closed	No	2156	1852
Index family	DDIC-026	DDIC-026-F06	Male	18	No	river	Yes	No	Negative	Negative	Negative	No	DD City	closed	No	612	416
Index	DDIC-026	DDIC-026-F01	Female	15	No	river	Yes	No	Negative	Negative	Negative	No	DD City	closed	No	2156	1852
Control family	DDIC-026-C1	DDIC-026-C1-F02	Female	30	No	stream	Yes	No	Negative	Negative	Negative	No	DD City	closed	No	2	476
Control	DDIC-026-C1	DDIC-026-C1-F01	Female	6	No	stream	Yes	No	Negative	Negative	Negative	No	DD City	closed	No	2	476
Control family	DDIC-026-C2	DDIC-026-C2-F03	Female	14	No		No	Yes	Negative	Negative	Negative	No	DD City	closed	No	2	476
Control family	DDIC-026-C2	DDIC-026-C2-F06	Female	8	No		No	Yes	Negative	Negative	Negative	No	DD City	closed	No	0	537
Control family	DDIC-026-C2	DDIC-026-C2-F08	Male	60	No		No	Yes	Negative	Negative	Negative	No	DD City	closed	No	2156	1852
Control	DDIC-026-C2	DDIC-026-C2-F01	Female	15	No		No	Yes	Negative	Negative	Negative	No	DD City	closed	No	2	476
Control family	DDIC-026-C2	DDIC-026-C2-F04	Female	13	No		No	Yes	Negative	Negative	Negative	No	DD City	closed	No	2	476
Control family	DDIC-026-C2	DDIC-026-C2-F05	Female	10	No		No	Yes	Negative	Negative	Negative	No	DD City	closed	No	0	537
Control family	DDIC-026-C2	DDIC-026-C2-F07	Male	5	No		No	Yes	Negative	Negative	Negative	No	DD City	closed	No	2156	1852
Control family	DDIC-026-C2	DDIC-026-C2-F02	Female	32	No		No	Yes	Negative	Negative	Negative	No	DD City	closed	No	2	476
Control family	DDIC-026-C3	DDIC-026-C3-F02	Female	18	Yes		No	No	Negative	Negative	Negative	No	DD City	closed	No	2156	1852
Control family	DDIC-026-C3	DDIC-026-C3-F03	Male	65	No		No	No	Negative	Negative	Negative	No	DD City	closed	No	2156	1852
Control	DDIC-026-C3	DDIC-026-C3-F01	Female	6	No		No	No	Negative	Negative	Negative	No	DD City	closed	No	2156	1852
Index	DDIC-027	DDIC-027-F01	Male	45	No		No	No	Negative	Negative	Negative	No	DD City	closed	No	247	742
Control	DDIC-027-C1	DDIC-027-C1-F01	Male	67	No	stream	Yes	Yes	Negative	Negative	Negative	No	DD City	closed	No	589	328
Control family	DDIC-027-C1	DDIC-027-C1-F03	Male	17	No	stream	Yes	Yes	Negative	Negative	Negative	No	DD City	closed	No	144	785
Control family	DDIC-027-C1	DDIC-027-C1-F02	Male	20	No	stream	Yes	Yes	Negative	Negative	Negative	No	DD City	closed	No	144	785
Control family	DDIC-027-C2	DDIC-027-C2-F04	Female	8	No		No	Yes	Negative	Negative	Negative	No	DD City	closed	No	247	742
Control family	DDIC-027-C2	DDIC-027-C2-F03	Female	45	No		No	Yes	Negative	Negative	Negative	No	DD City	closed	No	247	742
Control	DDIC-027-C2	DDIC-027-C2-F01	Male	60	No		No	Yes	Negative	Negative	Negative	No	DD City	closed	No	144	785
Control family	DDIC-027-C2	DDIC-027-C2-F02	Male	36	No		No	Yes	Negative	Negative	Negative	No	DD City	closed	No	247	742
Index	DDIC-028	DDIC-028-F01	Male	17	No		No	Yes	Negative	Negative	Negative	No	DD City	closed	No	668	520
Index family	DDIC-028	DDIC-028-F03	Female	30	No		No	Yes	Negative	Negative	Negative	No	DD City	closed	No	149	576
Index family	DDIC-028	DDIC-028-F04	Female	45	No		No	Yes	Negative	Negative	Negative	No	DD City	closed	No	149	576
Index family	DDIC-028	DDIC-028-F02	Female	57	No		No	Yes	Negative	Negative	Negative	No	DD City	closed	No	668	520
Control	DDIC-028-C1	DDIC-028-C1-F01	Male	16	No	stream	Yes	No	Negative	Negative	Negative	No	DD City	closed	No	668	520
Control family	DDIC-028-C1	DDIC-028-C1-F02	Female	38	No	stream	Yes	No	Negative	Negative	Negative	No	DD City	closed	No	668	520
Index family	DDIC-029	DDIC-029-F02	Female	38	No		No	No	Negative	Negative	Negative	No	DD City	closed	No	78	221
Index	DDIC-029	DDIC-029-F01	Male	40	No		No	No	Negative	Negative	Negative	No	DD City	closed	No	78	221
Index family	DDIC-029	DDIC-029-F03	Female	7	No		No	No	Negative	Negative	Negative	No	DD City	closed	No	78	221
Control family	DDIC-029-C1	DDIC-029-C1-F02	Female	31	No	stream	Yes	No	Negative	Negative	Negative	Yes	DD City	closed	No	467	523
Control family	DDIC-029-C1	DDIC-029-C1-F03	Female	9	No	stream	Yes	No	Negative	Negative	Negative	Yes	DD City	closed	No	467	523
Control	DDIC-029-C1	DDIC-029-C1-F01	Male	38	No	stream	Yes	No	Negative	Negative	Negative	Yes	DD City	closed	No	467	523
Index	DDIC-030	DDIC-030-F01	Female	20	No		No	No	Negative	Negative	Negative	Yes	DD City	closed	No	343
Index family	DDIC-030	DDIC-030-F02	Male	35	No		No	No	Negative	Negative	Negative	Yes	DD City	closed	No	343
Control family	DDIC-030-C1	DDIC-030-C1-F03	Female	18	No		No	Yes	Negative	Negative	Negative	No	DD City	closed	No	4275	3912
Control	DDIC-030-C1	DDIC-030-C1-F01	Female	35	No		No	Yes	Negative	Negative	Negative	No	DD City	closed	No	298	455
Control family	DDIC-030-C1	DDIC-030-C1-F02	Female	50	No		No	Yes	Negative	Negative	Negative	No	DD City	closed	No	298	455
Control family	DDIC-030-C2	DDIC-030-C2-F03	Male	22	No		No	No	Negative	Negative	Negative	No	DD City	closed	No	2404	2110
Control	DDIC-030-C2	DDIC-030-C2-F01	Female	24	No		No	No	Negative	Negative	Negative	No	DD City	closed	No	4275	3912
Control family	DDIC-030-C2	DDIC-030-C2-F02	Male	2	No		No	No	Negative	Negative	Negative	No	DD City	closed	No	4275	3912
Control family	DDIC-030-C3	DDIC-030-C3-F04	Male	28	No	stream	Yes	No	Positive	Negative	Positive	No	DD City	closed	No	343
Control family	DDIC-030-C3	DDIC-030-C3-F02	Male	50	No	stream	Yes	No	Positive	Negative	Positive	No	DD City	closed	No	2404	2110
Control family	DDIC-030-C3	DDIC-030-C3-F05	Female	25	No	stream	Yes	No	Positive	Negative	Positive	No	DD City	closed	No	343
Control	DDIC-030-C3	DDIC-030-C3-F01	Female	45	No	stream	Yes	No	Positive	Negative	Positive	No	DD City	closed	No	2404	2110
Control family	DDIC-030-C3	DDIC-030-C3-F03	Female	12	No	stream	Yes	No	Positive	Negative	Positive	No	DD City	closed	No	343
Index family	DDIC-031	DDIC-031-F03	Female	70	No	river	Yes	Yes	Negative	Negative	Negative	Yes	DD City	closed	No	964	667
Index family	DDIC-031	DDIC-031-F02	Male	47	No	river	Yes	Yes	Negative	Negative	Negative	Yes	DD City	closed	No	238	177
Index family	DDIC-031	DDIC-031-F04	Female	35	No	river	Yes	Yes	Negative	Negative	Negative	Yes	DD City	closed	No	964	667
Index	DDIC-031	DDIC-031-F01	Male	50	No	river	Yes	Yes	Negative	Negative	Negative	Yes	DD City	closed	No	238	177
Index family	DDIC-031	DDIC-031-F05	Female	35	No	river	Yes	Yes	Negative	Negative	Negative	Yes	DD City	closed	No	964	667
Control	DDIC-031-C1	DDIC-031-C1-F01	Male	28	No		No		Negative	Negative	Negative		DD City				401
Control family	DDIC-031-C2	DDIC-031-C2-F02	Female	28	No	river	Yes	No	Negative	Negative	Negative	Yes	DD City	closed	No		401
Control	DDIC-031-C2	DDIC-031-C2-F01	Male	32	No	river	Yes	No	Negative	Negative	Negative	Yes	DD City	closed	No		401
Control family	DDIC-031-C3	DDIC-031-C3-F02	Female	20	No		No	No	Negative	Negative	Negative	No	DD City	opened	No		401
Control	DDIC-031-C3	DDIC-031-C3-F01	Male	32	No		No	No	Negative	Negative	Negative	No	DD City	opened	No		401
Control family	DDIC-031-C3	DDIC-031-C3-F03	Female	3	No		No	No	Negative	Negative	Negative	No	DD City	opened	No
Index	DDIC-032	DDIC-032-F01	Male	3	No	river	Yes	No	Negative	Negative	Negative	No	DD City	closed	No	24	296
Index family	DDIC-032	DDIC-032-F05	Female	28	No	river	Yes	No	Negative	Negative	Negative	No	DD City	closed	No	24	296
Index family	DDIC-032	DDIC-032-F04	Male	6	No	river	Yes	No	Negative	Negative	Negative	No	DD City	closed	No	24	296
Index family	DDIC-032	DDIC-032-F03	Female	49	No	river	Yes	No	Negative	Negative	Negative	No	DD City	closed	No	24	296
Index family	DDIC-032	DDIC-032-F02	Male	16	No	river	Yes	No	Negative	Negative	Negative	No	DD City	closed	No	24	296
Control	DDIC-032-C1	DDIC-032-C1-F01	Male	2	No		No	No	Negative	Negative	Negative	No	DD City	closed	No	52	659
Control family	DDIC-032-C1	DDIC-032-C1-F04	Female	27	No		No	No	Negative	Negative	Negative	No	DD City	closed	No	52	659
Control family	DDIC-032-C1	DDIC-032-C1-F03	Male	6	No		No	No	Negative	Negative	Negative	No	DD City	closed	No	52	659
Control family	DDIC-032-C1	DDIC-032-C1-F02	Female	35	No		No	No	Negative	Negative	Negative	No	DD City	closed	No	52	659
Control family	DDIC-032-C2	DDIC-032-C2-F06	Male	16	No	river	Yes	No	Negative	Negative	Negative		DD City	closed	No	24	296
Control family	DDIC-032-C2	DDIC-032-C2-F02	Female	18	No	river	Yes	No	Negative	Negative	Negative		DD City	closed	No	2469	1950
Control family	DDIC-032-C2	DDIC-032-C2-F03	Female	32	No	river	Yes	No	Negative	Negative	Negative		DD City	closed	No	2469	1950
Control family	DDIC-032-C2	DDIC-032-C2-F04	Male	7	No	river	Yes	No	Negative	Negative	Negative		DD City	closed	No	2469	1950
Control family	DDIC-032-C2	DDIC-032-C2-F07	Female	1	No	river	Yes	No	Negative	Negative	Negative		DD City	closed	No	24	296
Control	DDIC-032-C2	DDIC-032-C2-F01	Male	35	Yes	river	Yes	No	Negative	Negative	Negative		DD City	closed	No	52	659
Control family	DDIC-032-C2	DDIC-032-C2-F05	Male	3	No	river	Yes	No	Negative	Negative	Negative		DD City	closed	No	2469	1950
Index family	DDIC-033	DDIC-033-F04	Male	35	No	river	Yes	Yes	Negative	Negative	Negative	No	DD City	closed	No	237	168
Index	DDIC-033	DDIC-033-F01	Female	10	No	river	Yes	Yes	Negative	Negative	Negative	No	DD City	closed	No	237	168
Index family	DDIC-033	DDIC-033-F03	Female	1	No	river	Yes	Yes	Negative	Negative	Negative	No	DD City	closed	No	237	168
Index family	DDIC-033	DDIC-033-F02	Female	29	Yes	river	Yes	Yes	Negative	Negative	Negative	No	DD City	closed	No	237	168
Control family	DDIC-033-C1	DDIC-033-C1-F03	Female	47	No		No	No	Negative	Negative	Negative	No	DD City	opened	No	190	706
Control family	DDIC-033-C1	DDIC-033-C1-F04	Female	17	No		No	No	Negative	Negative	Negative	No	DD City	opened	No	190	706
Control	DDIC-033-C1	DDIC-033-C1-F01	Female	8	No		No	No	Negative	Negative	Negative	No	DD City	opened	No	190	706
Control family	DDIC-033-C1	DDIC-033-C1-F02	Male	53	No		No	No	Negative	Negative	Negative	No	DD City	opened	No	190	706
Control family	DDIC-033-C2	DDIC-033-C2-F04	Male	13	No		No	No	Negative	Negative	Negative	No	DD City	closed	No	611	391
Control family	DDIC-033-C2	DDIC-033-C2-F03	Female	42	No		No	No	Negative	Negative	Negative	No	DD City	closed	No	611	391
Control family	DDIC-033-C2	DDIC-033-C2-F02	Male	51	No		No	No	Negative	Negative	Negative	No	DD City	closed	No	611	391
Control	DDIC-033-C2	DDIC-033-C2-F01	Female	6	No		No	No	Negative	Negative	Negative	No	DD City	closed	No	611	391
Index family	DDIC-034	DDIC-034-F04	Female	4	No		No	Yes	Negative	Negative	Negative		DD City	closed	No	28	577
Index family	DDIC-034	DDIC-034-F02	Male	27	Yes		No	Yes	Negative	Negative	Negative		DD City	closed	No	28	577
Index	DDIC-034	DDIC-034-F01	Female	30	No		No	Yes	Negative	Negative	Negative		DD City	closed	No	941	719
Index family	DDIC-034	DDIC-034-F05	Male	1	No		No	Yes	Negative	Negative	Negative		DD City	closed	No	28	577
Index family	DDIC-034	DDIC-034-F03	Female	12	No		No	Yes	Negative	Negative	Negative		DD City	closed	No	28	577
Control	DDIC-034-C1	DDIC-034-C1-F01	Female	23	Yes		No	No	Negative	Negative	Negative	No	DD City	closed	No	198	424
Control family	DDIC-034-C2	DDIC-034-C2-F02	Male	7	No		No	No	Negative	Negative	Negative	No	DD City	closed	No	198	424
Control family	DDIC-034-C2	DDIC-034-C2-F03	Female	18	No		No	No	Negative	Negative	Negative	No	DD City	closed	No	198	424
Control	DDIC-034-C2	DDIC-034-C2-F01	Female	37	No		No	No	Negative	Negative	Negative	No	DD City	closed	No	198	424
Control family	DDIC-034-C3	DDIC-034-C3-F04	Female	12	No	river	Yes	No	Negative	Negative	Negative	No	DD City	closed	No	941	719
Control	DDIC-034-C3	DDIC-034-C3-F01	Female	27	Yes	river	Yes	No	Negative	Negative	Negative	No	DD City	closed	No	198	424
Control family	DDIC-034-C3	DDIC-034-C3-F02	Male	4	No	river	Yes	No	Negative	Negative	Negative	No	DD City	closed	No	310	611
Control family	DDIC-034-C3	DDIC-034-C3-F03	Female	2	No	river	Yes	No	Negative	Negative	Negative	No	DD City	closed	No	941	719
Index	DDIC-035	DDIC-035-F01	Male	30	Yes	river	Yes	No	Negative	Negative	Negative	No	DD City	closed	No	1149	314
Control family	DDIC-035-C1	DDIC-035-C1-F02	Female	38	No		No	No	Negative	Negative	Negative	No	DD City	closed	No	535	346
Control family	DDIC-035-C1	DDIC-035-C1-F03	Female	15	No		No	No	Negative	Negative	Negative	No	DD City	closed	No	535	346
Control	DDIC-035-C1	DDIC-035-C1-F01	Male	60	No		No	No	Negative	Negative	Negative	No	DD City	closed	No	151	587
Control family	DDIC-035-C2	DDIC-035-C2-F02	Male	24	No	river	Yes	No	Negative	Negative	Negative	Yes	DD City	closed	No	38	569
Control	DDIC-035-C2	DDIC-035-C2-F01	Male	38	No	river	Yes	No	Negative	Negative	Negative	Yes	DD City	closed	No	535	346
Control family	DDIC-035-C2	DDIC-035-C2-F03	Female	30	No	river	Yes	No	Negative	Negative	Negative	Yes	DD City	closed	No	38	569
Control family	DDIC-035-C3	DDIC-035-C3-F02	Male	24	No		No	No	Negative	Negative	Negative	No	DD City	closed	No	1149	314
Control	DDIC-035-C3	DDIC-035-C3-F01	Male	45	Yes		No	No	Negative	Negative	Negative	No	DD City	closed	No	38	569
Index	DDIC-036	DDIC-036-F01	Male	18	No		No	No	Negative	Negative	Negative	No	DD City	closed	No	3058	2758
Index family	DDIC-036	DDIC-036-F02	Male	19	No		No	No	Negative	Negative	Negative	No	DD City	closed	No	3058	2758
Control	DDIC-036-C1	DDIC-036-C1-F01	Male	20	No	river	Yes	Yes	Negative	Negative	Negative	No	DD City	closed	No		1245
Control family	DDIC-036-C2	DDIC-036-C2-F03	Female	3	No		No	No	Negative	Negative	Negative	Yes	DD City	opened	No	3058	2758
Control family	DDIC-036-C2	DDIC-036-C2-F02	Female	22	No		No	No	Negative	Negative	Negative	Yes	DD City	opened	No	90	894
Control	DDIC-036-C2	DDIC-036-C2-F01	Male	26	Yes		No	No	Negative	Negative	Negative	Yes	DD City	opened	No		1245
Index	DDIC-037	DDIC-037-F01	Male	54	No	stream	Yes	No	Negative	Negative	Negative	No	DD City	closed	No
Index family	DDIC-037	DDIC-037-F03	Female	29	No	stream	Yes	No	Negative	Negative	Negative	No	DD City	closed	No
Index family	DDIC-037	DDIC-037-F02	Female	38	No	stream	Yes	No	Negative	Negative	Negative	No	DD City	closed	No
Control	DDIC-037-C1	DDIC-037-C1-F01	Male	21	No		No	No	Negative	Negative	Negative	No	DD City	closed	No	15	620
Index family	DDIC-037-C2	DDIC-037-C2-F05	Female	28	No	stream	Yes		Negative	Negative	Negative		DD City
Index family	DDIC-037-C2	DDIC-037-C2-F02	Male	24	No	stream	Yes		Negative	Negative	Negative		DD City			15	620
Index family	DDIC-037-C2	DDIC-037-C2-F03	Female	18	No	stream	Yes		Negative	Negative	Negative		DD City			1016	882
Index family	DDIC-037-C2	DDIC-037-C2-F04	Male	20	No	stream	Yes		Negative	Negative	Negative		DD City
Index	DDIC-037-C2	DDIC-037-C2-F01	Male	35	No	stream	Yes		Negative	Negative	Negative		DD City			15	620
Index family	DDIC-037-C2	DDIC-037-C2-F07	Female	15	No	stream	Yes		Negative	Negative	Negative		DD City
Index family	DDIC-037-C2	DDIC-037-C2-F06	Female	30	No	stream	Yes		Negative	Negative	Negative		DD City
Index	DDIC-038	DDIC-038-F01	Female	45	No	stream	Yes	No	Negative	Negative	Negative	No	DD City	closed	No	140	934
Index family	DDIC-038	DDIC-038-F02	Male	9	No	stream	Yes	No	Negative	Negative	Negative	No	DD City	closed	No	63	145
Index family	DDIC-038	DDIC-038-F03	Male	18	No	stream	Yes	No	Negative	Negative	Negative	No	DD City	closed	No	63	145
Control family	DDIC-038-C1	DDIC-038-C1-F07	Female	14	No	river	Yes	No	Negative	Negative	Negative	Yes	DD City	closed	No	84	212
Control family	DDIC-038-C1	DDIC-038-C1-F04	Female	6	No	river	Yes	No	Negative	Negative	Negative	Yes	DD City	closed	No	84	212
Control family	DDIC-038-C1	DDIC-038-C1-F02	Male	35	No	river	Yes	No	Negative	Negative	Negative	Yes	DD City	closed	No	20	697
Control family	DDIC-038-C1	DDIC-038-C1-F06	Female	29	No	river	Yes	No	Negative	Negative	Negative	Yes	DD City	closed	No	84	212
Control family	DDIC-038-C1	DDIC-038-C1-F03	Female	9	No	river	Yes	No	Negative	Negative	Negative	Yes	DD City	closed	No	20	697
Control family	DDIC-038-C1	DDIC-038-C1-F05	Female	15	No	river	Yes	No	Negative	Negative	Negative	Yes	DD City	closed	No	84	212
Control	DDIC-038-C1	DDIC-038-C1-F01	Female	60	No	river	Yes	No	Negative	Negative	Negative	Yes	DD City	closed	No	20	697
Control family	DDIC-038-C2	DDIC-038-C2-F02	Female	18	No		No	No	Negative	Negative	Negative	No	DD City	closed	No	84	212
Control	DDIC-038-C2	DDIC-038-C2-F01	Female	37	No		No	No	Negative	Negative	Negative	No	DD City	closed	No	84	212
Control family	DDIC-038-C3	DDIC-038-C3-F02	Female	44	No	river	Yes	No	Positive	Outdoor An. stephensi and/or Ae. aegypti	Positive	No	DD City	closed	No	140	934
Control	DDIC-038-C3	DDIC-038-C3-F01	Female	40	No	river	Yes	No	Positive	Outdoor An. stephensi and/or Ae. aegypti	Positive	No	DD City	closed	No	84	212
Index	DDIC-039	DDIC-039-F01	Female	45	No	river	Yes	No	Negative	Negative	Negative	No	DD City	closed	No	835
Index family	DDIC-039	DDIC-039-F02	Male	48	No	river	Yes	No	Negative	Negative	Negative	No	DD City	closed	No	835
Control	DDIC-039-C1	DDIC-039-C1-F01	Female	35	No	river	Yes	No	Negative	Negative	Negative	No	DD City	closed	No	4	374
Control family	DDIC-039-C2	DDIC-039-C2-F02	Male	25	No		No	No	Positive	Negative	Positive	No	DD City	closed	No	55	383
Control	DDIC-039-C2	DDIC-039-C2-F01	Female	20	No		No	No	Positive	Negative	Positive	No	DD City	closed	No	4	374
Index family	DDIC-040	DDIC-040-F05	Female	4	No		No	Yes	Negative	Negative	Negative	Yes	DD City	closed	No	1514	1104
Index family	DDIC-040	DDIC-040-F06	Female	20	No		No	Yes	Negative	Negative	Negative	Yes	DD City	closed	No	1514	1104
Index family	DDIC-040	DDIC-040-F04	Female	4	No		No	Yes	Negative	Negative	Negative	Yes	DD City	closed	No	1514	1104
Index	DDIC-040	DDIC-040-F01	Male	46	Yes		No	Yes	Negative	Negative	Negative	Yes	DD City	closed	No	1477	1246
Index family	DDIC-040	DDIC-040-F03	Female	10	No		No	Yes	Negative	Negative	Negative	Yes	DD City	closed	No	1477	1246
Index family	DDIC-040	DDIC-040-F02	Female	36	Yes		No	Yes	Negative	Negative	Negative	Yes	DD City	closed	No	1477	1246
Control	DDIC-040-C1	DDIC-040-C1-F01	Male	36	No		No	No	Negative	Negative	Negative	No	DD City	closed	No	1477	1246
Control family	DDIC-040-C1	DDIC-040-C1-F02	Female	22	No		No	No	Negative	Negative	Negative	No	DD City	closed	No	1477	1246
Control family	DDIC-040-C1	DDIC-040-C1-F03	Female	2	No		No	No	Negative	Negative	Negative	No	DD City	closed	No	1477	1246
Index family	DDIC-041	DDIC-041-F02	Male	57	No		No	No	Negative	Negative	Negative	No	DD City	closed	No	647	466
Index family	DDIC-041	DDIC-041-F04	Male	2	No		No	No	Negative	Negative	Negative	No	DD City	closed	No	647	466
Index family	DDIC-041	DDIC-041-F03	Female	26	No		No	No	Negative	Negative	Negative	No	DD City	closed	No	647	466
Index	DDIC-041	DDIC-041-F01	Female	21	No		No	No	Negative	Negative	Negative	No	DD City	closed	No	647	466
Control family	DDIC-041-C1	DDIC-041-C1-F03	Female	40	No		No	No	Negative	Negative	Negative	No	DD City	closed	No	587	546
Control family	DDIC-041-C1	DDIC-041-C1-F02	Female	27	Yes		No	No	Negative	Negative	Negative	No	DD City	closed	No	587	546
Control	DDIC-041-C1	DDIC-041-C1-F01	Female	18	Yes		No	No	Negative	Negative	Negative	No	DD City	closed	No	587	546
Control family	DDIC-041-C2	DDIC-041-C2-F02	Female	70	No		No	Yes	Negative	Negative	Negative	No	DD City	closed	No	1175	1020
Control family	DDIC-041-C2	DDIC-041-C2-F06	Male	12	No		No	Yes	Negative	Negative	Negative	No	DD City	closed	No	647	466
Control family	DDIC-041-C2	DDIC-041-C2-F03	Female	15	No		No	Yes	Negative	Negative	Negative	No	DD City	closed	No	1175	1020
Control family	DDIC-041-C2	DDIC-041-C2-F05	Female	16	No		No	Yes	Negative	Negative	Negative	No	DD City	closed	No	647	466
Control family	DDIC-041-C2	DDIC-041-C2-F04	Male	3	No		No	Yes	Negative	Negative	Negative	No	DD City	closed	No	1175	1020
Control family	DDIC-041-C2	DDIC-041-C2-F07	Female	9	No		No	Yes	Negative	Negative	Negative	No	DD City	closed	No	647	466
Control	DDIC-041-C2	DDIC-041-C2-F01	Female	35	No		No	Yes	Negative	Negative	Negative	No	DD City	closed	No	587	546
Index	DDIC-042	DDIC-042-F01	Female	18	No	stream	Yes	No	Negative	Negative	Negative	No	DD City	closed	No	543	348
Index family	DDIC-042	DDIC-042-F04	Male	10	No	stream	Yes	No	Negative	Negative	Negative	No	DD City	closed	No	298	314
Index family	DDIC-042	DDIC-042-F05	Male	11	No	stream	Yes	No	Negative	Negative	Negative	No	DD City	closed	No	298	314
Index family	DDIC-042	DDIC-042-F03	Female	27	No	stream	Yes	No	Negative	Negative	Negative	No	DD City	closed	No	298	314
Index family	DDIC-042	DDIC-042-F02	Female	39	No	stream	Yes	No	Negative	Negative	Negative	No	DD City	closed	No	543	348
Control	DDIC-042-C1	DDIC-042-C1-F01	Female	27	No		No	Yes	Negative	Negative	Negative	No	DD City	closed	No	32	229
Control family	DDIC-042-C1	DDIC-042-C1-F02	Male	27	No		No	Yes	Negative	Negative	Negative	No	DD City	closed	No	32	229
Control	DDIC-042-C2	DDIC-042-C2-F01	Female	24	No	stream	Yes	Yes	Negative	Negative	Negative	No	DD City	closed	No	32	229
Control family	DDIC-042-C2	DDIC-042-C2-F02	Male	40	No	stream	Yes	Yes	Negative	Negative	Negative	No	DD City	closed	No	32	229
Control family	DDIC-042-C2	DDIC-042-C2-F03	Male	14	No	stream	Yes	Yes	Negative	Negative	Negative	No	DD City	closed	No	32	229
Index family	DDIC-043	DDIC-043-F02	Male	19	No	river	Yes	Yes	Negative	Negative	Negative	No	DD City	closed	No	1534	1375
Index family	DDIC-043	DDIC-043-F03	Male	18	No	river	Yes	Yes	Negative	Negative	Negative	No	DD City	closed	No	1534	1375
Index	DDIC-043	DDIC-043-F01	Male	18	No	river	Yes	Yes	Negative	Negative	Negative	No	DD City	closed	No	3341	2542
Control	DDIC-043-C1	DDIC-043-C1-F01	Male	35	No	stream	Yes	Yes	Negative	Negative	Negative	No	DD City	closed	No	24	247
Control family	DDIC-043-C2	DDIC-043-C2-F04	Male	3	No	stagnant water	Yes	Yes	Negative	Negative	Negative	No	DD City	opened	No	3341	2542
Control family	DDIC-043-C2	DDIC-043-C2-F02	Female	26	No	stagnant water	Yes	Yes	Negative	Negative	Negative	No	DD City	opened	No	24	247
Control family	DDIC-043-C2	DDIC-043-C2-F03	Male	7	No	stagnant water	Yes	Yes	Negative	Negative	Negative	No	DD City	opened	No	316	697
Control	DDIC-043-C2	DDIC-043-C2-F01	Male	26	No	stagnant water	Yes	Yes	Negative	Negative	Negative	No	DD City	opened	No	24	247
Control family	DDIC-043-C3	DDIC-043-C3-F02	Female	20	No		No	No	Negative	Negative	Negative	No	DD City	closed	No	3341	2542
Control	DDIC-043-C3	DDIC-043-C3-F01	Male	32	Yes		No	No	Negative	Negative	Negative	No	DD City	closed	No	3341	2542
Index family	DDIC-044	DDIC-044-F03	Male	23	No	stagnant water	Yes	No	Negative	Negative	Negative	No	DD City	closed	No	619	386
Index	DDIC-044	DDIC-044-F01	Female	70	No	stagnant water	Yes	No	Negative	Negative	Negative	No	DD City	closed	No	619	386
Index family	DDIC-044	DDIC-044-F02	Female	23	No	stagnant water	Yes	No	Negative	Negative	Negative	No	DD City	closed	No	619	386
Control family	DDIC-044-C1	DDIC-044-C1-F03	Female	14	No	pond	Yes	No	Negative	Negative	Negative	No	DD City	closed	No	81	641
Control	DDIC-044-C1	DDIC-044-C1-F01	Female	40	No	pond	Yes	No	Negative	Negative	Negative	No	DD City	closed	No	81	641
Control family	DDIC-044-C1	DDIC-044-C1-F04	Female	8	No	pond	Yes	No	Negative	Negative	Negative	No	DD City	closed	No	1570	1329
Control family	DDIC-044-C1	DDIC-044-C1-F02	Female	18	No	pond	Yes	No	Negative	Negative	Negative	No	DD City	closed	No	81	641
Control	DDIC-044-C2	DDIC-044-C2-F01	Female	45	No		No	No	Negative	Negative	Negative	No	DD City	closed	No	1570	1329
Control family	DDIC-044-C2	DDIC-044-C2-F02	Female	25	No		No	No	Negative	Negative	Negative	No	DD City	closed	No	1570	1329
Control family	DDIC-044-C3	DDIC-044-C3-F02	Male	58	No		No	No	Negative	Negative	Negative	No	DD City	closed	No	338	64
Control family	DDIC-044-C3	DDIC-044-C3-F04	Male	6	No		No	No	Negative	Negative	Negative	No	DD City	closed	No	619	386
Control family	DDIC-044-C3	DDIC-044-C3-F03	Male	15	No		No	No	Negative	Negative	Negative	No	DD City	closed	No	338	64
Control family	DDIC-044-C3	DDIC-044-C3-F05	Female	23	No		No	No	Negative	Negative	Negative	No	DD City	closed	No	619	386
Control	DDIC-044-C3	DDIC-044-C3-F01	Female	50	No		No	No	Negative	Negative	Negative	No	DD City	closed	No	1570	1329
Index	DDIC-045	DDIC-045-F01	Male	25	No	stream	Yes	No	Negative	Negative	Negative	No	DD City	closed	No	842	755
Index family	DDIC-045	DDIC-045-F02	Female	25	Yes	stream	Yes	No	Negative	Negative	Negative	No	DD City	closed	No	842	755
Control	DDIC-045-C1	DDIC-045-C1-F01	Male	23	No		No	No	Negative	Negative	Negative	No	DD City	closed	No	0	193
Control family	DDIC-045-C1	DDIC-045-C1-F02	Female	19	No		No	No	Negative	Negative	Negative	No	DD City	closed	No	0	193
Control family	DDIC-045-C2	DDIC-045-C2-F02	Female	50	No	stream	Yes	Yes	Negative	Negative	Negative	No	DD City	closed	No	1316	1162
Control	DDIC-045-C2	DDIC-045-C2-F01	Male	20	No	stream	Yes	Yes	Negative	Negative	Negative	No	DD City	closed	No	1316	1162
Control family	DDIC-045-C2	DDIC-045-C2-F03	Female	18	No	stream	Yes	Yes	Negative	Negative	Negative	No	DD City	closed	No	0	289
Control family	DDIC-045-C2	DDIC-045-C2-F04			No	stream	Yes	Yes	Negative	Negative	Negative	No	DD City	closed	No	0	289
Index family	DDIC-045-C3	DDIC-045-C3-F03	Male	10	No		No	Yes	Negative	Negative	Negative	No	DD City	closed	No	842	755
Index	DDIC-045-C3	DDIC-045-C3-F01	Male	35	No		No	Yes	Negative	Negative	Negative	No	DD City	closed	No	0	289
Index family	DDIC-045-C3	DDIC-045-C3-F04	Male	5	No		No	Yes	Negative	Negative	Negative	No	DD City	closed	No	842	755
Index family	DDIC-045-C3	DDIC-045-C3-F02	Female	30	No		No	Yes	Negative	Negative	Negative	No	DD City	closed	No	0	289
Index	DDUIC-001	DDUIC-001-F01	Male	21	No	pond	Yes	No	Positive	Negative	Positive		DDU			581	84
Index family	DDUIC-001	DDUIC-001-F02	Male	22	Yes	pond	Yes	No	Positive	Negative	Positive		DDU			581	84
Control family	DDUIC-001-C1	DDUIC-001-C1-F03	Male	21	No	pond	Yes	No	Negative	Negative	Negative	No	DDU	opened	Yes	600	51
Control family	DDUIC-001-C1	DDUIC-001-C1-F02	Male	21	No	pond	Yes	No	Negative	Negative	Negative	No	DDU	opened	Yes	861	0
Control	DDUIC-001-C1	DDUIC-001-C1-F01	Male	21	No	pond	Yes	No	Negative	Negative	Negative	No	DDU	opened	Yes	861	0
Control family	DDUIC-001-C2	DDUIC-001-C2-F03	Male	22	No	pond	Yes		Negative	Negative	Negative		DDU
Control family	DDUIC-001-C2	DDUIC-001-C2-F02	Male	22	No	pond	Yes		Negative	Negative	Negative		DDU			600	51
Control	DDUIC-001-C2	DDUIC-001-C2-F01	Male	20	No	pond	Yes		Negative	Negative	Negative		DDU			600	51
Control family	DDUIC-001-C3	DDUIC-001-C3-F03	Male	22	No	pond	Yes	No	Negative	Negative	Negative		DDU	closed	Yes	581	84
Control	DDUIC-001-C3	DDUIC-001-C3-F01	Male	24	No	pond	Yes	No	Negative	Negative	Negative		DDU	closed	Yes
Control family	DDUIC-001-C3	DDUIC-001-C3-F02	Male	23	No	pond	Yes	No	Negative	Negative	Negative		DDU	closed	Yes
Index family	DDUIC-002	DDUIC-002-F02	Male	25	Yes	pond	Yes	No	Positive	Negative	Positive	No	DDU	closed	No	733	23
Index	DDUIC-002	DDUIC-002-F01	Male	21	No	pond	Yes	No	Positive	Negative	Positive	No	DDU	closed	No	733	23
Control	DDUIC-002-C1	DDUIC-002-C1-F01	Male	23	No	pond	Yes	No	Negative	Negative	Negative	No	DDU	closed	Yes	860	0
Control	DDUIC-002-C2	DDUIC-002-C2-F01	Male	23	No	pond	Yes	No	Negative	Negative	Negative	No	DDU	closed	No	860	0
Control family	DDUIC-002-C3	DDUIC-002-C3-F02	Male	21	No	pond	Yes	No	Negative	Negative	Negative	No	DDU	closed	Yes	811	0
Control family	DDUIC-002-C3	DDUIC-002-C3-F03	Male	21	No	pond	Yes	No	Negative	Negative	Negative	No	DDU	closed	Yes	733	23
Control	DDUIC-002-C3	DDUIC-002-C3-F01	Male	23	No	pond	Yes	No	Negative	Negative	Negative	No	DDU	closed	Yes	703	0
Index family	DDUIC-003	DDUIC-003-F03	Male	22	No	pond	Yes	No	Negative	Negative	Negative	No	DDU	opened	No	607	87
Index	DDUIC-003	DDUIC-003-F01	Male	20	No	pond	Yes	No	Negative	Negative	Negative	No	DDU	opened	No	600	51
Index family	DDUIC-003	DDUIC-003-F02	Male	22	No	pond	Yes	No	Negative	Negative	Negative	No	DDU	opened	No	607	87
Control	DDUIC-003-C1	DDUIC-003-C1-F01	Male	22	No	pond	Yes	No	Positive	Negative	Positive	No	DDU		Yes	711	86
Control	DDUIC-003-C2	DDUIC-003-C2-F01	Male	22	No	pond	Yes	No	Negative	Negative	Negative	No	DDU	closed	Yes	711	86
Control	DDUIC-003-C3	DDUIC-003-C3-F01	Male	21	No	pond	Yes	No	Negative	Indoor An. stephensi	Positive	No	DDU		No	711	86
Control family	DDUIC-003-C3	DDUIC-003-C3-F02	Male	20	No	pond	Yes	No	Negative	Indoor An. stephensi	Positive	No	DDU		No	608	0
Index	DDUIC-004	DDUIC-004-F01	Male	22	No	pond	Yes	No	Negative	Negative	Negative	No	DDU		Yes	610	39
Control	DDUIC-004-C1	DDUIC-004-C1-F01	Male	20	No	pond	Yes	No	Negative	Negative	Negative	No	DDU	closed	Yes	703	0
Control family	DDUIC-004-C1	DDUIC-004-C1-F02	Male	24	No	pond	Yes	No	Negative	Negative	Negative	No	DDU	closed	Yes	759	37
Control	DDUIC-004-C2	DDUIC-004-C2-F01	Male	22	No	pond	Yes	No	Negative	Negative	Negative	No	DDU		Yes	759	37
Control family	DDUIC-004-C2	DDUIC-004-C2-F03	Male	22	No	pond	Yes	No	Negative	Negative	Negative	No	DDU		Yes	759	37
Control family	DDUIC-004-C2	DDUIC-004-C2-F02	Male	23	No	pond	Yes	No	Negative	Negative	Negative	No	DDU		Yes	759	37
Control family	DDUIC-004-C3	DDUIC-004-C3-F02	Male	26	Yes	pond	Yes	No	Negative	Outdoor An. stephensi and/or Ae. aegypti	Positive	No	DDU	closed	Yes	610	39
Control	DDUIC-004-C3	DDUIC-004-C3-F01	Male	22	No	pond	Yes	No	Negative	Outdoor An. stephensi and/or Ae. aegypti	Positive	No	DDU	closed	Yes	759	37
Index	DDUIC-005	DDUIC-005-F01	Male	23	No	pond	Yes	No	Negative	Negative	Negative	No	DDU		Yes	607	81
Control	DDUIC-005-C1	DDUIC-005-C1-F01	Male	21	No	pond	Yes	No	Negative	Outdoor An. stephensi and/or Ae. aegypti	Positive	No	DDU	closed	Yes	764	38
Index	DDUIC-005-C2	DDUIC-005-C2-F01	Male	22	No	pond	Yes	No	Negative	Negative	Negative	No	DDU		No	607	87
Control	DDUIC-005-C3	DDUIC-005-C3-F01	Male	23	No	pond	Yes	No	Negative	Negative	Negative	No	DDU	closed	Yes	307	311
Index	DDUIC-006	DDUIC-006-F01	Male	20	No	pond	Yes	No	Negative	Negative	Negative	No	DDU	closed	Yes	759	37
Index	DDUIC-006-C1	DDUIC-006-C1-F01	Male	20	No	pond	Yes	No	Negative	Outdoor An. stephensi and/or Ae. aegypti	Positive	No	DDU	closed	Yes	711	81
Index	DDUIC-006-C2	DDUIC-006-C2-F01	Male	22	Yes	pond	Yes	No	Positive	Negative	Positive	No	DDU	opened	No	703	0
Index	DDUIC-006-C3	DDUIC-006-C3-F01	Male	22	Yes	pond	Yes	No	Negative	Negative	Negative	No	DDU	opened	No	759	37
Index	DDUIC-007	DDUIC-007-F01	Male	23	No	pond	Yes	No	Negative	Negative	Negative	No	DDU		Yes	600	51
Control	DDUIC-007-C1	DDUIC-007-C1-F01	Male	22	No	pond	Yes	No	Negative	Negative	Negative	No	DDU	opened	Yes	862	2
Control	DDUIC-007-C2	DDUIC-007-C2-F01	Male	22	No	pond	Yes	No	Negative	Negative	Negative	No	DDU	opened	Yes	608	0
Index	DDUIC-008	DDUIC-008-F01	Male	21	No	pond	Yes	No	Negative	Negative	Negative	No	DDU	opened	No	752	0
Index family	DDUIC-008	DDUIC-008-F03	Male	21	No	pond	Yes	No	Negative	Negative	Negative	No	DDU	opened	No	752	0
Index family	DDUIC-008	DDUIC-008-F02	Male	22	No	pond	Yes	No	Negative	Negative	Negative	No	DDU	opened	No	752	0
Control	DDUIC-008-C1	DDUIC-008-C1-F01	Male	21	No	pond	Yes	No	Negative	Indoor An. stephensi	Positive	No	DDU	opened	No	769	46
Control family	DDUIC-008-C1	DDUIC-008-C1-F02	Male	22	No	pond	Yes	No	Negative	Indoor An. stephensi	Positive	No	DDU	opened	No	769	46
Index	DDUIC-008-C2	DDUIC-008-C2-F01	Male	21	No	pond	Yes	No	Negative	Negative	Negative	No	DDU	opened	No	769	46
Index family	DDUIC-008-C2	DDUIC-008-C2-F02	Male	22	No	pond	Yes	No	Negative	Negative	Negative	No	DDU	opened	No	600	51
Control	DDUIC-008-C3	DDUIC-008-C3-F01	Male	23	No	pond	Yes		Negative	Negative	Negative	No	DDU	opened	No	600	51
Control family	DDUIC-008-C3	DDUIC-008-C3-F04	Male	21	No	pond	Yes		Negative	Negative	Negative	No	DDU	opened	No	752	0
Control family	DDUIC-008-C3	DDUIC-008-C3-F03	Male	21	No	pond	Yes		Negative	Negative	Negative	No	DDU	opened	No	769	46
Control family	DDUIC-008-C3	DDUIC-008-C3-F02	Male	23	No	pond	Yes		Negative	Negative	Negative	No	DDU	opened	No	769	46
Index family	DDUIC-009	DDUIC-009-F03	Male	22	No	pond	Yes	No	Negative	Negative	Negative	No	DDU	opened	No	753	68
Index family	DDUIC-009	DDUIC-009-F02	Male	21	No	pond	Yes	No	Negative	Negative	Negative	No	DDU	opened	No	753	68
Index	DDUIC-009	DDUIC-009-F01	Male	22	No	pond	Yes	No	Negative	Negative	Negative	No	DDU	opened	No	703	0
Control	DDUIC-009-C1	DDUIC-009-C1-F01	Male	22	No	pond	Yes		Negative	Negative	Negative	No	DDU		No	800	52
Index	DDUIC-009-C2	DDUIC-009-C2-F01	Male	21	No	pond	Yes	No	Negative	Negative	Negative	No	DDU	closed	Yes	800	52
Index family	DDUIC-009-C2	DDUIC-009-C2-F02	Male	21	No	pond	Yes	No	Negative	Negative	Negative	No	DDU	closed	Yes	800	52
Index	DDUIC-010	DDUIC-010-F01	Male	21	No	pond	Yes	No	Negative	Negative	Negative	No	DDU	opened	Yes	752	0
Index	DDUIC-010-C1	DDUIC-010-C1-F01	Male	22	No	pond	Yes	No	Negative	Outdoor An. stephensi and/or Ae. aegypti	Positive	No	DDU	closed	No	700	102
Index family	DDUIC-010-C1	DDUIC-010-C1-F02	Male	21	No	pond	Yes	No	Negative	Outdoor An. stephensi and/or Ae. aegypti	Positive	No	DDU	closed	No	752	0
Index	DDUIC-012	DDUIC-012-F01	Male	21	Yes	pond	Yes	No	Positive	Negative	Positive	No	DDU	closed	No	608	0
Index family	DDUIC-012	DDUIC-012-F02	Male	22	No	pond	Yes	No	Positive	Negative	Positive	No	DDU	closed	No
Control family	DDUIC-012-C1	DDUIC-012-C1-F02	Male	23	No	pond	Yes	No	Positive	Negative	Positive	No	DDU	closed	No	858	0
Control	DDUIC-012-C1	DDUIC-012-C1-F01	Male	23	No	pond	Yes	No	Positive	Negative	Positive	No	DDU	closed	No	858	0
Control	DDUIC-012-C2	DDUIC-012-C2-F01	Male	21	No	pond	Yes	No	Negative	Negative	Negative	No	DDU	closed	No	811	0
Control family	DDUIC-012-C2	DDUIC-012-C2-F02	Male	21	No	pond	Yes	No	Negative	Negative	Negative	No	DDU	closed	No	811	0
Control	DDUIC-012-C3	DDUIC-012-C3-F01	Male	26	No	pond	Yes		Negative	Negative	Negative		DDU			608	0
Index	DDUIC-013	DDUIC-013-F01	Male	21	No	pond	Yes		Positive	Negative	Positive		DDU			858	0
Control	DDUIC-013-C1	DDUIC-013-C1-F01	Male	21	No	pond	Yes	No	Negative	Indoor An. stephensi	Positive	No	DDU	closed	No
Control family	DDUIC-013-C1	DDUIC-013-C1-F02	Male	22	No	pond	Yes	No	Negative	Indoor An. stephensi	Positive	No	DDU	closed	No	607	87
Control	DDUIC-013-C2	DDUIC-013-C2-F01	Male	23	No	pond	Yes	No	Negative	Indoor An. stephensi	Positive	Yes	DDU		Yes	607	87
Index	DDUIC-013-C3	DDUIC-013-C3-F01	Male	27	No	pond	Yes	No	Negative	Indoor An. stephensi	Positive	No	DDU	closed	No	752	0
Index family	DDUIC-013-C3	DDUIC-013-C3-F02	Male	23	No	pond	Yes	No	Negative	Indoor An. stephensi	Positive	No	DDU	closed	No	858	0
Index family	DDUIC-013-C3	DDUIC-013-C3-F03	Male	22	No	pond	Yes	No	Negative	Indoor An. stephensi	Positive	No	DDU	closed	No	858	0
Index family	DDUIC-014	DDUIC-014-F02	Male	23	Yes	pond	Yes	No	Positive	Negative	Positive	No	DDU	closed	No	800	52
Index family	DDUIC-014	DDUIC-014-F03	Male	22	Yes	pond	Yes	No	Positive	Negative	Positive	No	DDU	closed	No	610	39
Index	DDUIC-014	DDUIC-014-F01	Male	22	No	pond	Yes	No	Positive	Negative	Positive	No	DDU	closed	No	800	52
Control	DDUIC-014-C1	DDUIC-014-C1-F01	Male	22	No	pond	Yes	No	Negative	Negative	Negative	No	DDU	closed	No	699	56
Control family	DDUIC-014-C1	DDUIC-014-C1-F02	Male	22	No	pond	Yes	No	Negative	Negative	Negative	No	DDU	closed	No	699	56
Control	DDUIC-014-C2	DDUIC-014-C2-F01	Male	20	No	pond	Yes	No	Negative	Negative	Negative	No	DDU	closed	No	699	56
Index	DDUIC-015	DDUIC-015-F01	Male	22	No	pond	Yes	No	Positive	Negative	Positive	No	DDU	closed	Yes	711	86
Control family	DDUIC-015-C1	DDUIC-015-C1-F02	Male	21	No	pond	Yes	No	Negative	Indoor An. stephensi	Positive	No	DDU	closed	No	769	46
Control	DDUIC-015-C1	DDUIC-015-C1-F01	Male	22	No	pond	Yes	No	Negative	Indoor An. stephensi	Positive	No	DDU	closed	No	752	0
Control	DDUIC-015-C2	DDUIC-015-C2-F01	Male	23	No	pond	Yes	No	Positive	Negative	Positive	No	DDU	closed	No	769	46
Control family	DDUIC-015-C3	DDUIC-015-C3-F02	Male	21	No	pond	Yes	No	Negative	Negative	Negative	No	DDU	closed	No	711	86
Control family	DDUIC-015-C3	DDUIC-015-C3-F03	Male	21	No	pond	Yes	No	Negative	Negative	Negative	No	DDU	closed	No	711	86
Control	DDUIC-015-C3	DDUIC-015-C3-F01	Male	20	No	pond	Yes	No	Negative	Negative	Negative	No	DDU	closed	No	867	0
Index family	DDUIC-016	DDUIC-016-F02	Male	20	No	pond	Yes	No	Negative	Indoor An. stephensi	Positive	No	DDU	opened	Yes	709	126
Index	DDUIC-016	DDUIC-016-F01	Male	21	No	pond	Yes	No	Negative	Indoor An. stephensi	Positive	No	DDU	opened	Yes	709	126
Index family	DDUIC-016	DDUIC-016-F03	Male	23	No	pond	Yes	No	Negative	Indoor An. stephensi	Positive	No	DDU	opened	Yes	709	126
Index	DDUIC-016-C1	DDUIC-016-C1-F01	Male	21	Yes	pond	Yes	No	Negative	Indoor An. stephensi	Positive	No	DDU	closed	No	709	126
Index family	DDUIC-016-C1	DDUIC-016-C1-F02	Male	21	No	pond	Yes	No	Negative	Indoor An. stephensi	Positive	No	DDU	closed	No	709	126
Control	DDUIC-016-C2	DDUIC-016-C2-F01	Male	21	No	pond	Yes	No	Negative	Negative	Negative	No	DDU	opened	Yes	709	126
Control family	DDUIC-016-C2	DDUIC-016-C2-F02	Male	22	No	pond	Yes	No	Negative	Negative	Negative	No	DDU	opened	Yes	699	56
Control family	DDUIC-016-C2	DDUIC-016-C2-F03	Male	21	No	pond	Yes	No	Negative	Negative	Negative	No	DDU	opened	Yes	699	56
Index family	DDUIC-017	DDUIC-017-F04	Male	25	Yes		No	No	Negative	Negative	Negative	No	DDU	closed	No	585	46
Index	DDUIC-017	DDUIC-017-F01	Male	23	Yes		No	No	Negative	Negative	Negative	No	DDU	closed	No	585	46
Index family	DDUIC-017	DDUIC-017-F03	Male	23	No		No	No	Negative	Negative	Negative	No	DDU	closed	No	585	46
Index family	DDUIC-017	DDUIC-017-F02	Male	22	No		No	No	Negative	Negative	Negative	No	DDU	closed	No	585	46
Control	DDUIC-017-C1	DDUIC-017-C1-F01	Male	24	No	pond	Yes	No	Negative	Negative	Negative	No	DDU	closed	No	858	0
Control family	DDUIC-017-C1	DDUIC-017-C1-F03	Male	22	No	pond	Yes	No	Negative	Negative	Negative	No	DDU	closed	No	858	0
Control family	DDUIC-017-C1	DDUIC-017-C1-F02	Male	22	No	pond	Yes	No	Negative	Negative	Negative	No	DDU	closed	No	858	0
Control family	DDUIC-017-C1	DDUIC-017-C1-F05	Male	21	No	pond	Yes	No	Negative	Negative	Negative	No	DDU	closed	No	610	39
Control family	DDUIC-017-C1	DDUIC-017-C1-F04	Male	21	No	pond	Yes	No	Negative	Negative	Negative	No	DDU	closed	No	858	0
Control family	DDUIC-017-C2	DDUIC-017-C2-F03	Male	19	No	stagnant water	Yes	No	Negative	Negative	Negative	No	DDU	closed	No	610	39
Control	DDUIC-017-C2	DDUIC-017-C2-F01	Male	20	No	stagnant water	Yes	No	Negative	Negative	Negative	No	DDU	closed	No	610	39
Control family	DDUIC-017-C2	DDUIC-017-C2-F02	Male	22	No	stagnant water	Yes	No	Negative	Negative	Negative	No	DDU	closed	No	610	39
Control family	DDUIC-017-C3	DDUIC-017-C3-F02	Male	20	No	stagnant water	Yes	No	Negative	Negative	Negative	No	DDU	closed	No	589	22
Control family	DDUIC-017-C3	DDUIC-017-C3-F06	Male	21	No	stagnant water	Yes	No	Negative	Negative	Negative	No	DDU	closed	No	585	46
Control family	DDUIC-017-C3	DDUIC-017-C3-F05	Male	20	No	stagnant water	Yes	No	Negative	Negative	Negative	No	DDU	closed	No	585	46
Control family	DDUIC-017-C3	DDUIC-017-C3-F04	Male	21	No	stagnant water	Yes	No	Negative	Negative	Negative	No	DDU	closed	No	589	22
Control	DDUIC-017-C3	DDUIC-017-C3-F01	Male	20	No	stagnant water	Yes	No	Negative	Negative	Negative	No	DDU	closed	No	610	39
Control family	DDUIC-017-C3	DDUIC-017-C3-F03	Male	20	No	stagnant water	Yes	No	Negative	Negative	Negative	No	DDU	closed	No	589	22
Index	DDUIC-018	DDUIC-018-F01	Male	23	No	stagnant water	Yes	No	Positive	Negative	Positive	No	DDU	closed	No	709	126
Index family	DDUIC-018	DDUIC-018-F02	Male	22	No	stagnant water	Yes	No	Positive	Negative	Positive	No	DDU	closed	No	759	37
Index family	DDUIC-018	DDUIC-018-F04	Male	20	No	stagnant water	Yes	No	Positive	Negative	Positive	No	DDU	closed	No	759	37
Index family	DDUIC-018	DDUIC-018-F03	Male	20	No	stagnant water	Yes	No	Positive	Negative	Positive	No	DDU	closed	No	759	37
Control	DDUIC-018-C1	DDUIC-018-C1-F01	Male	22	No	pond	Yes	No	Negative	Negative	Negative	No	DDU	closed	No	703	0
Control family	DDUIC-018-C1	DDUIC-018-C1-F02	Male	21	No	pond	Yes	No	Negative	Negative	Negative	No	DDU	closed	No	703	0
Control family	DDUIC-018-C1	DDUIC-018-C1-F03	Male	22	No	pond	Yes	No	Negative	Negative	Negative	No	DDU	closed	No	703	0
Control family	DDUIC-018-C1	DDUIC-018-C1-F04	Male	22	No	pond	Yes	No	Negative	Negative	Negative	No	DDU	closed	No	703	0
Control family	DDUIC-018-C2	DDUIC-018-C2-F04	Male	19	No	pond	Yes	No	Negative	Negative	Negative	No	DDU	closed	No	699	56
Control	DDUIC-018-C2	DDUIC-018-C2-F01	Male	21	No	pond	Yes	No	Negative	Negative	Negative	No	DDU	closed	No	699	56
Control family	DDUIC-018-C2	DDUIC-018-C2-F02	Male	23	No	pond	Yes	No	Negative	Negative	Negative	No	DDU	closed	No	699	56
Control family	DDUIC-018-C2	DDUIC-018-C2-F03	Male	22	No	pond	Yes	No	Negative	Negative	Negative	No	DDU	closed	No	699	56
Control family	DDUIC-018-C3	DDUIC-018-C3-F02	Male	22	No	stagnant water	Yes	No	Negative	Negative	Negative	No	DDU	closed	No	709	126
Control	DDUIC-018-C3	DDUIC-018-C3-F01	Male	22	No	stagnant water	Yes	No	Negative	Negative	Negative	No	DDU	closed	No	709	126
Control family	DDUIC-018-C3	DDUIC-018-C3-F03	Male	22	No	stagnant water	Yes	No	Negative	Negative	Negative	No	DDU	closed	No	709	126
Index family	DDUIC-019	DDUIC-019-F05	Male	25	No	stagnant water	Yes	No	Negative	Negative	Negative	No	DDU	closed	No	585	46
Index	DDUIC-019	DDUIC-019-F01	Male	20	No	stagnant water	Yes	No	Negative	Negative	Negative	No	DDU	closed	No	711	86
Index family	DDUIC-019	DDUIC-019-F02	Male	24	No	stagnant water	Yes	No	Negative	Negative	Negative	No	DDU	closed	No	711	86
Index family	DDUIC-019	DDUIC-019-F06	Male	22	No	stagnant water	Yes	No	Negative	Negative	Negative	No	DDU	closed	No	585	46
Index family	DDUIC-019	DDUIC-019-F03	Male	23	No	stagnant water	Yes	No	Negative	Negative	Negative	No	DDU	closed	No	585	46
Index family	DDUIC-019	DDUIC-019-F04	Male	25	No	stagnant water	Yes	No	Negative	Negative	Negative	No	DDU	closed	No	585	46
Index family	DDUIC-019-C1	DDUIC-019-C1-F05	Male	20	No	stagnant water	Yes	No	Negative	Negative	Negative	No	DDU	closed	No	607	81
Index family	DDUIC-019-C1	DDUIC-019-C1-F04	Male	20	No	stagnant water	Yes	No	Negative	Negative	Negative	No	DDU	closed	No	607	81
Index family	DDUIC-019-C1	DDUIC-019-C1-F02	Male	20	No	stagnant water	Yes	No	Negative	Negative	Negative	No	DDU	closed	No	607	81
Index family	DDUIC-019-C1	DDUIC-019-C1-F03	Male	22	No	stagnant water	Yes	No	Negative	Negative	Negative	No	DDU	closed	No	607	81
Index	DDUIC-019-C1	DDUIC-019-C1-F01	Male	21	No	stagnant water	Yes	No	Negative	Negative	Negative	No	DDU	closed	No	607	81
Control family	DDUIC-019-C2	DDUIC-019-C2-F02	Male	22	No	pond	Yes	No	Negative	Negative	Negative	No	DDU	closed		711	86
Control family	DDUIC-019-C2	DDUIC-019-C2-F03	Male	20	No	pond	Yes	No	Negative	Negative	Negative	No	DDU	closed		711	86
Control	DDUIC-019-C2	DDUIC-019-C2-F01	Male	21	No	pond	Yes	No	Negative	Negative	Negative	No	DDU	closed		607	81
Control family	DDUIC-019-C2	DDUIC-019-C2-F04	Male	22	No	pond	Yes	No	Negative	Negative	Negative	No	DDU	closed		711	86
Index	DDUIC-020	DDUIC-020-F01	Male	20	No	stagnant water	Yes	No	Negative	Negative	Negative	No	DDU	closed	No	711	86
Index family	DDUIC-020	DDUIC-020-F03	Male	24	No	stagnant water	Yes	No	Negative	Negative	Negative	No	DDU	closed	No	711	86
Index family	DDUIC-020	DDUIC-020-F02	Male	21	No	stagnant water	Yes	No	Negative	Negative	Negative	No	DDU	closed	No	711	86
Control family	DDUIC-020-C1	DDUIC-020-C1-F02	Male	20	No	stagnant water	Yes	No	Negative	Negative	Negative	No	DDU	opened	No	811	0
Control	DDUIC-020-C1	DDUIC-020-C1-F01	Male	21	No	stagnant water	Yes	No	Negative	Negative	Negative	No	DDU	opened	No	811	0
Control family	DDUIC-020-C1	DDUIC-020-C1-F03	Male	20	No	stagnant water	Yes	No	Negative	Negative	Negative	No	DDU	opened	No	811	0
Control family	DDUIC-020-C1	DDUIC-020-C1-F04	Male	20	No	stagnant water	Yes	No	Negative	Negative	Negative	No	DDU	opened	No	709	126
Control family	DDUIC-020-C2	DDUIC-020-C2-F04	Male	21	No	stagnant water	Yes	No	Negative	Negative	Negative	No	DDU	opened	No	709	126
Control family	DDUIC-020-C2	DDUIC-020-C2-F03	Male	20	No	stagnant water	Yes	No	Negative	Negative	Negative	No	DDU	opened	No	709	126
Control	DDUIC-020-C2	DDUIC-020-C2-F01	Male	20	No	stagnant water	Yes	No	Negative	Negative	Negative	No	DDU	opened	No	709	126
Control family	DDUIC-020-C2	DDUIC-020-C2-F02	Male	20	No	stagnant water	Yes	No	Negative	Negative	Negative	No	DDU	opened	No	709	126
Control family	DDUIC-020-C3	DDUIC-020-C3-F06	Male	21	No	stagnant water	Yes	No	Negative	Negative	Negative	No	DDU	opened	No	711	86
Control family	DDUIC-020-C3	DDUIC-020-C3-F04	Male	20	No	stagnant water	Yes	No	Negative	Negative	Negative	No	DDU	opened	No	711	86
Control family	DDUIC-020-C3	DDUIC-020-C3-F02	Male	22	No	stagnant water	Yes	No	Negative	Negative	Negative	No	DDU	opened	No	709	126
Control family	DDUIC-020-C3	DDUIC-020-C3-F03	Male	22	No	stagnant water	Yes	No	Negative	Negative	Negative	No	DDU	opened	No	709	126
Control	DDUIC-020-C3	DDUIC-020-C3-F01	Male	21	No	stagnant water	Yes	No	Negative	Negative	Negative	No	DDU	opened	No	709	126
Control family	DDUIC-020-C3	DDUIC-020-C3-F05	Male	21	No	stagnant water	Yes	No	Negative	Negative	Negative	No	DDU	opened	No	711	86
Index family	DDUIC-021	DDUIC-021-F02	Male	24	No	stagnant water	Yes	No	Negative	Negative	Negative	No	DDU	closed	No	752	0
Index family	DDUIC-021	DDUIC-021-F03	Male	23	No	stagnant water	Yes	No	Negative	Negative	Negative	No	DDU	closed	No	752	0
Index	DDUIC-021	DDUIC-021-F01	Male	24	No	stagnant water	Yes	No	Negative	Negative	Negative	No	DDU	closed	No	752	0
Index	DDUIC-021-C1	DDUIC-021-C1-F01	Male	23	No	stagnant water	Yes	No	Negative	Negative	Negative	No	DDU	opened	No	811	0
Index family	DDUIC-021-C1	DDUIC-021-C1-F03	Male	22	No	stagnant water	Yes	No	Negative	Negative	Negative	No	DDU	opened	No	811	0
Index family	DDUIC-021-C1	DDUIC-021-C1-F04	Male	20	No	stagnant water	Yes	No	Negative	Negative	Negative	No	DDU	opened	No	800	52
Index family	DDUIC-021-C1	DDUIC-021-C1-F02	Male	22	No	stagnant water	Yes	No	Negative	Negative	Negative	No	DDU	opened	No	811	0
Control family	DDUIC-021-C2	DDUIC-021-C2-F02	Male	22	No	stagnant water	Yes	No	Negative	Negative	Negative	No	DDU	opened	No	800	52
Control	DDUIC-021-C2	DDUIC-021-C2-F01	Male	21	No	stagnant water	Yes	No	Negative	Negative	Negative	No	DDU	opened	No	800	52
Control family	DDUIC-021-C2	DDUIC-021-C2-F03	Male	21	No	stagnant water	Yes	No	Negative	Negative	Negative	No	DDU	opened	No	800	52
Control	DDUIC-021-C3	DDUIC-021-C3-F01	Male	21	No	stagnant water	Yes	No	Negative	Negative	Negative	No	DDU	closed	No	772	43
Control family	DDUIC-021-C3	DDUIC-021-C3-F02	Male	24	No	stagnant water	Yes	No	Negative	Negative	Negative	No	DDU	closed	No	772	43
Control family	DDUIC-021-C3	DDUIC-021-C3-F03	Male	22	No	stagnant water	Yes	No	Negative	Negative	Negative	No	DDU	closed	No	772	43
Index family	DDUIC-022	DDUIC-022-F02	Male	22	No	stagnant water	Yes	No	Negative	Negative	Negative	No	DDU	closed	No	607	87
Index	DDUIC-022	DDUIC-022-F01	Male	29	No	stagnant water	Yes	No	Negative	Negative	Negative	No	DDU	closed	No	607	87
Index family	DDUIC-022	DDUIC-022-F04	Male	23	No	stagnant water	Yes	No	Negative	Negative	Negative	No	DDU	closed	No	607	87
Index family	DDUIC-022	DDUIC-022-F03	Male	22	No	stagnant water	Yes	No	Negative	Negative	Negative	No	DDU	closed	No	607	87
Control family	DDUIC-022-C1	DDUIC-022-C1-F02	Male	19	Yes	pond	Yes	No	Negative	Negative	Negative	No	DDU	closed	No	709	126
Control	DDUIC-022-C1	DDUIC-022-C1-F01	Male	20	No	pond	Yes	No	Negative	Negative	Negative	No	DDU	closed	No	709	126
Control family	DDUIC-022-C1	DDUIC-022-C1-F03	Male	22	Yes	pond	Yes	No	Negative	Negative	Negative	No	DDU	closed	No	709	126
Control family	DDUIC-022-C2	DDUIC-022-C2-F02	Male	19	No	pond	Yes	No	Negative	Negative	Negative	No	DDU	closed	No	589	22
Control	DDUIC-022-C2	DDUIC-022-C2-F01	Male	20	No	pond	Yes	No	Negative	Negative	Negative	No	DDU	closed	No	709	126
Control family	DDUIC-022-C2	DDUIC-022-C2-F03	Male	19	No	pond	Yes	No	Negative	Negative	Negative	No	DDU	closed	No	589	22
Control family	DDUIC-022-C3	DDUIC-022-C3-F05	Male	20	No	pond	Yes	No	Negative	Negative	Negative	No	DDU	closed	No	607	87
Control family	DDUIC-022-C3	DDUIC-022-C3-F02	Male	20	No	pond	Yes	No	Negative	Negative	Negative	No	DDU	closed	No	607	87
Control	DDUIC-022-C3	DDUIC-022-C3-F01	Male	20	No	pond	Yes	No	Negative	Negative	Negative	No	DDU	closed	No	589	22
Control family	DDUIC-022-C3	DDUIC-022-C3-F03	Male	19	No	pond	Yes	No	Negative	Negative	Negative	No	DDU	closed	No	607	87
Control family	DDUIC-022-C3	DDUIC-022-C3-F04	Male	22	No	pond	Yes	No	Negative	Negative	Negative	No	DDU	closed	No	607	87
Index	DDUIC-023	DDUIC-023-F01	Male	22	No	stagnant water	Yes	No	Negative	Negative	Negative	No	DDU	closed	No	581	84
Index family	DDUIC-023	DDUIC-023-F03	Male	22	No	stagnant water	Yes	No	Negative	Negative	Negative	No	DDU	closed	No	581	84
Index family	DDUIC-023	DDUIC-023-F02	Male	24	Yes	stagnant water	Yes	No	Negative	Negative	Negative	No	DDU	closed	No	581	84
Control family	DDUIC-023-C1	DDUIC-023-C1-F04	Male	22	No	pond	Yes	No	Negative	Negative	Negative	No	DDU	closed	No	599	51
Control family	DDUIC-023-C1	DDUIC-023-C1-F02	Male	21	Yes	pond	Yes	No	Negative	Negative	Negative	No	DDU	closed	No	858	0
Control	DDUIC-023-C1	DDUIC-023-C1-F01	Male	23	Yes	pond	Yes	No	Negative	Negative	Negative	No	DDU	closed	No	858	0
Control family	DDUIC-023-C1	DDUIC-023-C1-F05	Male	22	Yes	pond	Yes	No	Negative	Negative	Negative	No	DDU	closed	No	599	51
Control family	DDUIC-023-C1	DDUIC-023-C1-F03	Male	22	No	pond	Yes	No	Negative	Negative	Negative	No	DDU	closed	No	858	0
Control family	DDUIC-023-C2	DDUIC-023-C2-F02	Male	19	No	pond	Yes	No	Negative	Negative	Negative	No	DDU	closed	No	599	51
Control family	DDUIC-023-C2	DDUIC-023-C2-F04	Male	20	No	pond	Yes	No	Negative	Negative	Negative	No	DDU	closed	No	581	84
Control family	DDUIC-023-C2	DDUIC-023-C2-F05	Male	20	No	pond	Yes	No	Negative	Negative	Negative	No	DDU	closed	No	581	84
Control family	DDUIC-023-C2	DDUIC-023-C2-F03	Male	21	No	pond	Yes	No	Negative	Negative	Negative	No	DDU	closed	No	599	51
Control	DDUIC-023-C2	DDUIC-023-C2-F01	Male	20	Yes	pond	Yes	No	Negative	Negative	Negative	No	DDU	closed	No	599	51
Control family	DDUIC-023-C3	DDUIC-023-C3-F02	Male	21	No	pond	Yes	No	Negative	Negative	Negative	No	DDU	closed	No	581	84
Control family	DDUIC-023-C3	DDUIC-023-C3-F03	Male	26	Yes	pond	Yes	No	Negative	Negative	Negative	No	DDU	closed	No	581	84
Control	DDUIC-023-C3	DDUIC-023-C3-F01	Male	23	No	pond	Yes	No	Negative	Negative	Negative	No	DDU	closed	No	581	84
Index family	DDUIC-024	DDUIC-024-F02	Male	24	No		No	No	Negative	Negative	Negative	No	DDU	closed	No	811	0
Index family	DDUIC-024	DDUIC-024-F04	Male	23	No		No	No	Negative	Negative	Negative	No	DDU	closed	No	811	0
Index family	DDUIC-024	DDUIC-024-F03	Male	23	No		No	No	Negative	Negative	Negative	No	DDU	closed	No	811	0
Index	DDUIC-024	DDUIC-024-F01	Male	24	No		No	No	Negative	Negative	Negative	No	DDU	closed	No	811	0
Control	DDUIC-024-C1	DDUIC-024-C1-F01	Male	22	No	stagnant water	Yes	No	Negative	Negative	Negative	No	DDU	closed	No	858	0
Control family	DDUIC-024-C1	DDUIC-024-C1-F02	Male	22	No	stagnant water	Yes	No	Negative	Negative	Negative	No	DDU	closed	No	858	0
Control family	DDUIC-024-C1	DDUIC-024-C1-F03	Male	23	No	stagnant water	Yes	No	Negative	Negative	Negative	No	DDU	closed	No	858	0
Control family	DDUIC-024-C2	DDUIC-024-C2-F02	Male	23	No	stagnant water	Yes	No	Negative	Negative	Negative	No	DDU	closed		608	0
Control family	DDUIC-024-C2	DDUIC-024-C2-F03	Male	23	No	stagnant water	Yes	No	Negative	Negative	Negative	No	DDU	closed		608	0
Control	DDUIC-024-C2	DDUIC-024-C2-F01	Male	22	Yes	stagnant water	Yes	No	Negative	Negative	Negative	No	DDU	closed		858	0
Control family	DDUIC-024-C2	DDUIC-024-C2-F05	Male	23	Yes	stagnant water	Yes	No	Negative	Negative	Negative	No	DDU	closed		759	37
Control family	DDUIC-024-C2	DDUIC-024-C2-F04	Male	24	No	stagnant water	Yes	No	Negative	Negative	Negative	No	DDU	closed		608	0
Control family	DDUIC-024-C3	DDUIC-024-C3-F02	Male	21	No	stagnant water	Yes	No	Negative	Negative	Negative	No	DDU	closed	No	759	37
Control family	DDUIC-024-C3	DDUIC-024-C3-F05	Male	22	No	stagnant water	Yes	No	Negative	Negative	Negative	No	DDU	closed	No	811	0
Control family	DDUIC-024-C3	DDUIC-024-C3-F03	Male	20	No	stagnant water	Yes	No	Negative	Negative	Negative	No	DDU	closed	No	759	37
Control family	DDUIC-024-C3	DDUIC-024-C3-F04	Male	21	No	stagnant water	Yes	No	Negative	Negative	Negative	No	DDU	closed	No	759	37
Control	DDUIC-024-C3	DDUIC-024-C3-F01	Male	22	Yes	stagnant water	Yes	No	Negative	Negative	Negative	No	DDU	closed	No	759	37
Index	DDUIC-025	DDUIC-025-F01	Male	22	No	pond	Yes	No	Negative	Negative	Negative	No	DDU	closed	No	606	50
Index family	DDUIC-025	DDUIC-025-F03	Male	23	No	pond	Yes	No	Negative	Negative	Negative	No	DDU	closed	No	861	0
Index family	DDUIC-025	DDUIC-025-F04	Male	24	No	pond	Yes	No	Negative	Negative	Negative	No	DDU	closed	No	861	0
Index family	DDUIC-025	DDUIC-025-F02	Male	24	No	pond	Yes	No	Negative	Negative	Negative	No	DDU	closed	No	861	0
Control family	DDUIC-025-C1	DDUIC-025-C1-F02	Male	21	No	pond	Yes	No	Negative	Negative	Negative	No	DDU		No	867	0
Control	DDUIC-025-C1	DDUIC-025-C1-F01	Male	22	No	pond	Yes	No	Negative	Negative	Negative	No	DDU		No	867	0
Control family	DDUIC-025-C1	DDUIC-025-C1-F03	Male	22	No	pond	Yes	No	Negative	Negative	Negative	No	DDU		No	867	0
Control family	DDUIC-025-C1	DDUIC-025-C1-F04	Male	22	No	pond	Yes	No	Negative	Negative	Negative	No	DDU		No	867	0
Control family	DDUIC-025-C2	DDUIC-025-C2-F04	Male	23	No	pond	Yes	No	Negative	Negative	Negative	No	DDU	opened	No	585	46
Control family	DDUIC-025-C2	DDUIC-025-C2-F02	Male	23	No	pond	Yes	No	Negative	Negative	Negative	No	DDU	opened	No	585	46
Control family	DDUIC-025-C2	DDUIC-025-C2-F05	Male	50	No	pond	Yes	No	Negative	Negative	Negative	No	DDU	opened	No	606	50
Control family	DDUIC-025-C2	DDUIC-025-C2-F03	Male	23	No	pond	Yes	No	Negative	Negative	Negative	No	DDU	opened	No	585	46
Control	DDUIC-025-C2	DDUIC-025-C2-F01	Male	22	No	pond	Yes	No	Negative	Negative	Negative	No	DDU	opened	No	585	46
Control family	DDUIC-025-C3	DDUIC-025-C3-F03	Male	22	No	pond	Yes	No	Negative	Negative	Negative	No	DDU	closed	No	606	50
Control family	DDUIC-025-C3	DDUIC-025-C3-F02	Male	24	No	pond	Yes	No	Negative	Negative	Negative	No	DDU	closed	No	606	50
Control	DDUIC-025-C3	DDUIC-025-C3-F01	Male	22	No	pond	Yes	No	Negative	Negative	Negative	No	DDU	closed	No	606	50
Index family	DDUIC-026	DDUIC-026-F03	Male	23	Yes	pond	Yes	No	Negative	Negative	Negative	No	DDU	closed	No	811	0
Index	DDUIC-026	DDUIC-026-F01	Male	22	Yes	pond	Yes	No	Negative	Negative	Negative	No	DDU	closed	No	607	87
Index family	DDUIC-026	DDUIC-026-F02	Male	22	No	pond	Yes	No	Negative	Negative	Negative	No	DDU	closed	No	811	0
Index family	DDUIC-026	DDUIC-026-F04	Male	22	Yes	pond	Yes	No	Negative	Negative	Negative	No	DDU	closed	No	811	0
Control family	DDUIC-026-C1	DDUIC-026-C1-F02	Male	21	No	pond	Yes	No	Negative	Negative	Negative	No	DDU	closed	No	608	0
Control family	DDUIC-026-C1	DDUIC-026-C1-F03	Male	23	No	pond	Yes	No	Negative	Negative	Negative	No	DDU	closed	No	608	0
Control	DDUIC-026-C1	DDUIC-026-C1-F01	Male	20	No	pond	Yes	No	Negative	Negative	Negative	No	DDU	closed	No	608	0
Control family	DDUIC-026-C2	DDUIC-026-C2-F04	Male	20	No	pond	Yes	No	Negative	Negative	Negative	No	DDU	closed	No	811	0
Control family	DDUIC-026-C2	DDUIC-026-C2-F03	Male	20	No	pond	Yes	No	Negative	Negative	Negative	No	DDU	closed	No	811	0
Control family	DDUIC-026-C2	DDUIC-026-C2-F02	Male	20	No	pond	Yes	No	Negative	Negative	Negative	No	DDU	closed	No	811	0
Control	DDUIC-026-C2	DDUIC-026-C2-F01	Male	22	Yes	pond	Yes	No	Negative	Negative	Negative	No	DDU	closed	No	608	0
Control family	DDUIC-026-C2	DDUIC-026-C2-F05	Male	20	No	pond	Yes	No	Negative	Negative	Negative	No	DDU	closed	No	607	87
Control family	DDUIC-026-C3	DDUIC-026-C3-F02	Male	20	No	pond	Yes	No	Negative	Negative	Negative	No	DDU	opened	No	607	87
Control family	DDUIC-026-C3	DDUIC-026-C3-F03	Male	22	No	pond	Yes	No	Negative	Negative	Negative	No	DDU	opened	No	607	87
Control	DDUIC-026-C3	DDUIC-026-C3-F01	Male	21	No	pond	Yes	No	Negative	Negative	Negative	No	DDU	opened	No	607	87
Index family	DDUIC-027	DDUIC-027-F02	Male	23	No	pond	Yes	No	Negative	Negative	Negative	No	DDU	opened	No	610	39
Index family	DDUIC-027	DDUIC-027-F05	Male	24	No	pond	Yes	No	Negative	Negative	Negative	No	DDU	opened	No	769	46
Index	DDUIC-027	DDUIC-027-F01	Male	21	Yes	pond	Yes	No	Negative	Negative	Negative	No	DDU	opened	No	610	39
Index family	DDUIC-027	DDUIC-027-F03	Male	22	No	pond	Yes	No	Negative	Negative	Negative	No	DDU	opened	No	769	46
Index family	DDUIC-027	DDUIC-027-F04	Male	23	No	pond	Yes	No	Negative	Negative	Negative	No	DDU	opened	No	769	46
Index family	DDUIC-027	DDUIC-027-F06	Male	20	No	pond	Yes	No	Negative	Negative	Negative	No	DDU	opened	No	769	46
Control family	DDUIC-027-C1	DDUIC-027-C1-F02	Male	22	Yes	pond	Yes	No	Negative	Negative	Negative	No	DDU	opened	No	589	22
Control family	DDUIC-027-C1	DDUIC-027-C1-F03	Male	26	Yes	pond	Yes	No	Negative	Negative	Negative	No	DDU	opened	No	589	22
Control family	DDUIC-027-C1	DDUIC-027-C1-F04	Male	23	Yes	pond	Yes	No	Negative	Negative	Negative	No	DDU	opened	No	589	22
Control	DDUIC-027-C1	DDUIC-027-C1-F01	Male	22	Yes	pond	Yes	No	Negative	Negative	Negative	No	DDU	opened	No	589	22
Control family	DDUIC-027-C2	DDUIC-027-C2-F02	Male	22	No	pond	Yes	No	Negative	Negative	Negative	No	DDU	opened	No	589	22
Control	DDUIC-027-C2	DDUIC-027-C2-F01	Male	21	No	pond	Yes	No	Negative	Negative	Negative	No	DDU	opened	No	589	22
Control family	DDUIC-027-C2	DDUIC-027-C2-F03	Male	25	No	pond	Yes	No	Negative	Negative	Negative	No	DDU	opened	No	858	0
Control family	DDUIC-027-C2	DDUIC-027-C2-F04	Male	22	No	pond	Yes	No	Negative	Negative	Negative	No	DDU	opened	No	858	0
Control family	DDUIC-027-C3	DDUIC-027-C3-F02	Male	20	No	pond	Yes	No	Negative	Negative	Negative	No	DDU	opened	No	858	0
Control family	DDUIC-027-C3	DDUIC-027-C3-F04	Male	29	No	pond	Yes	No	Negative	Negative	Negative	No	DDU	opened	No	610	39
Control	DDUIC-027-C3	DDUIC-027-C3-F01	Male	26	No	pond	Yes	No	Negative	Negative	Negative	No	DDU	opened	No	858	0
Control family	DDUIC-027-C3	DDUIC-027-C3-F03	Male	24	No	pond	Yes	No	Negative	Negative	Negative	No	DDU	opened	No	610	39
Index family	DDUIC-028	DDUIC-028-F03	Male	21	No	pond	Yes		Negative	Negative	Negative	No	DDU	opened	No	1752	885
Index	DDUIC-028	DDUIC-028-F01	Male	22	No	pond	Yes		Negative	Negative	Negative	No	DDU	opened	No	1752	885
Index family	DDUIC-028	DDUIC-028-F02	Male	21	No	pond	Yes		Negative	Negative	Negative	No	DDU	opened	No	1752	885
Control family	DDUIC-028-C1	DDUIC-028-C1-F03	Male	21	No	pond	Yes		Negative	Negative	Negative	No	DDU	opened	No	677	237
Control family	DDUIC-028-C1	DDUIC-028-C1-F04	Male	21	No	pond	Yes		Negative	Negative	Negative	No	DDU	opened	No	581	84
Control family	DDUIC-028-C1	DDUIC-028-C1-F02	Male	20	No	pond	Yes		Negative	Negative	Negative	No	DDU	opened	No	677	237
Control	DDUIC-028-C1	DDUIC-028-C1-F01	Male	22	No	pond	Yes		Negative	Negative	Negative	No	DDU	opened	No	677	237
Control family	DDUIC-028-C2	DDUIC-028-C2-F02	Male	20	No	stagnant water	Yes		Negative	Negative	Negative	No	DDU	opened	No	581	84
Control	DDUIC-028-C2	DDUIC-028-C2-F01	Male	20	No	stagnant water	Yes		Negative	Negative	Negative	No	DDU	opened	No	581	84
Control family	DDUIC-028-C2	DDUIC-028-C2-F04	Male	20	No	stagnant water	Yes		Negative	Negative	Negative	No	DDU	opened	No	581	84
Control family	DDUIC-028-C2	DDUIC-028-C2-F06	Male	23	No	stagnant water	Yes		Negative	Negative	Negative	No	DDU	opened	No	581	84
Control family	DDUIC-028-C2	DDUIC-028-C2-F05	Male	20	No	stagnant water	Yes		Negative	Negative	Negative	No	DDU	opened	No	581	84
Control family	DDUIC-028-C2	DDUIC-028-C2-F03	Male	19	No	stagnant water	Yes		Negative	Negative	Negative	No	DDU	opened	No	581	84
Index family	DDUIC-028-C3	DDUIC-028-C3-F02	Male	23	No	pond	Yes		Negative	Negative	Negative	No	DDU	opened		581	84
Index family	DDUIC-028-C3	DDUIC-028-C3-F03	Male	22	No	pond	Yes		Negative	Negative	Negative	No	DDU	opened		581	84
Index	DDUIC-028-C3	DDUIC-028-C3-F01	Male	22	No	pond	Yes		Negative	Negative	Negative	No	DDU	opened		581	84
Index family	DDUIC-029	DDUIC-029-F05	Male	22	No	pond	Yes	No	Negative	Negative	Negative	No	DDU	opened	No	711	86
Index	DDUIC-029	DDUIC-029-F01	Male	23	No	pond	Yes	No	Negative	Negative	Negative	No	DDU	opened	No	861	0
Index family	DDUIC-029	DDUIC-029-F03	Male	20	No	pond	Yes	No	Negative	Negative	Negative	No	DDU	opened	No	711	86
Index family	DDUIC-029	DDUIC-029-F02	Male	22	No	pond	Yes	No	Negative	Negative	Negative	No	DDU	opened	No	711	86
Index family	DDUIC-029	DDUIC-029-F04	Male	20	No	pond	Yes	No	Negative	Negative	Negative	No	DDU	opened	No	711	86
Control family	DDUIC-029-C1	DDUIC-029-C1-F02	Male	20	No	pond	Yes	No	Negative	Negative	Negative	No	DDU	opened	No	860	0
Control family	DDUIC-029-C1	DDUIC-029-C1-F05	Male	20	No	pond	Yes	No	Negative	Negative	Negative	No	DDU	opened	No	860	0
Control	DDUIC-029-C1	DDUIC-029-C1-F01	Male	21	No	pond	Yes	No	Negative	Negative	Negative	No	DDU	opened	No	860	0
Control family	DDUIC-029-C1	DDUIC-029-C1-F03	Male	22	No	pond	Yes	No	Negative	Negative	Negative	No	DDU	opened	No	860	0
Control family	DDUIC-029-C1	DDUIC-029-C1-F04	Male	19	No	pond	Yes	No	Negative	Negative	Negative	No	DDU	opened	No	860	0
Control	DDUIC-029-C2	DDUIC-029-C2-F01	Male	22	No	pond	Yes	No	Negative	Negative	Negative	No	DDU	opened	No	589	22
Control family	DDUIC-029-C2	DDUIC-029-C2-F03	Male	24	No	pond	Yes	No	Negative	Negative	Negative	No	DDU	opened	No	589	22
Control family	DDUIC-029-C2	DDUIC-029-C2-F02	Male	22	No	pond	Yes	No	Negative	Negative	Negative	No	DDU	opened	No	589	22
Index	DDUIC-029-C3	DDUIC-029-C3-F01	Male	24	No	stagnant water	Yes	No	Negative	Negative	Negative	No	DDU	opened	No	589	22
Index family	DDUIC-029-C3	DDUIC-029-C3-F04	Male	22	No	stagnant water	Yes	No	Negative	Negative	Negative	No	DDU	opened	No	861	0
Index family	DDUIC-029-C3	DDUIC-029-C3-F02	Male	22	No	stagnant water	Yes	No	Negative	Negative	Negative	No	DDU	opened	No	589	22
Index family	DDUIC-029-C3	DDUIC-029-C3-F03	Male	21	No	stagnant water	Yes	No	Negative	Negative	Negative	No	DDU	opened	No	861	0
Index family	DDUIC-030	DDUIC-030-F03	Male	21	No	pond	Yes	No	Negative	Negative	Negative	No	DDU	opened	No	608	0
Index family	DDUIC-030	DDUIC-030-F04	Male	22	No	pond	Yes	No	Negative	Negative	Negative	No	DDU	opened	No	608	0
Index family	DDUIC-030	DDUIC-030-F02	Male	21	No	pond	Yes	No	Negative	Negative	Negative	No	DDU	opened	No	608	0
Index family	DDUIC-030	DDUIC-030-F05	Male	21	No	pond	Yes	No	Negative	Negative	Negative	No	DDU	opened	No	608	0
Index family	DDUIC-030	DDUIC-030-F06	Male	20	No	pond	Yes	No	Negative	Negative	Negative	No	DDU	opened	No	608	0
Index	DDUIC-030	DDUIC-030-F01	Male	20	No	pond	Yes	No	Negative	Negative	Negative	No	DDU	opened	No	709	126
Control	DDUIC-030-C1	DDUIC-030-C1-F01	Male	22	No	pond	Yes	No	Negative	Negative	Negative	No	DDU	opened	Yes	653	92
Control family	DDUIC-030-C1	DDUIC-030-C1-F02	Male	20	No	pond	Yes	No	Negative	Negative	Negative	No	DDU	opened	Yes	653	92
Control family	DDUIC-030-C1	DDUIC-030-C1-F03	Male	22	No	pond	Yes	No	Negative	Negative	Negative	No	DDU	opened	Yes	653	92
Control family	DDUIC-030-C1	DDUIC-030-C1-F04	Male	22	No	pond	Yes	No	Negative	Negative	Negative	No	DDU	opened	Yes	653	92
Index family	DDUIC-030-C2	DDUIC-030-C2-F03	Male	20	No	pond	Yes	No	Negative	Negative	Negative	No	DDU	opened	No	860	0
Index	DDUIC-030-C2	DDUIC-030-C2-F01	Male	22	No	pond	Yes	No	Negative	Negative	Negative	No	DDU	opened	No	653	92
Index family	DDUIC-030-C2	DDUIC-030-C2-F05	Male	22	No	pond	Yes	No	Negative	Negative	Negative	No	DDU	opened	No	860	0
Index family	DDUIC-030-C2	DDUIC-030-C2-F04	Male	22	No	pond	Yes	No	Negative	Negative	Negative	No	DDU	opened	No	860	0
Index family	DDUIC-030-C2	DDUIC-030-C2-F02	Male	21	No	pond	Yes	No	Negative	Negative	Negative	No	DDU	opened	No	653	92
Index family	DDUIC-030-C3	DDUIC-030-C3-F02	Male	21	No	pond	Yes	No	Negative	Negative	Negative	No	DDU	opened	Yes	709	126
Index family	DDUIC-030-C3	DDUIC-030-C3-F03	Male	20	No	pond	Yes	No	Negative	Negative	Negative	No	DDU	opened	Yes	709	126
Index family	DDUIC-030-C3	DDUIC-030-C3-F04	Male	20	No	pond	Yes	No	Negative	Negative	Negative	No	DDU	opened	Yes	709	126
Index family	DDUIC-030-C3	DDUIC-030-C3-F05	Male	21	No	pond	Yes	No	Negative	Negative	Negative	No	DDU	opened	Yes	709	126
Index	DDUIC-030-C3	DDUIC-030-C3-F01	Male	22	No	pond	Yes	No	Negative	Negative	Negative	No	DDU	opened	Yes	860	0
Index family	DDUIC-031	DDUIC-031-F04	Male	22	No	pond	Yes		Negative	Negative	Negative	No	DDU	opened	No	589	22
Index	DDUIC-031	DDUIC-031-F01	Male	19	No	pond	Yes		Negative	Negative	Negative	No	DDU	opened	No	589	22
Index family	DDUIC-031	DDUIC-031-F03	Male	21	No	pond	Yes		Negative	Negative	Negative	No	DDU	opened	No	589	22
Index family	DDUIC-031	DDUIC-031-F02	Male	20	No	pond	Yes		Negative	Negative	Negative	No	DDU	opened	No	589	22
Control family	DDUIC-031-C1	DDUIC-031-C1-F02	Male	22	No	stagnant water	Yes		Negative	Negative	Negative	No	DDU	opened	No	607	81
Control family	DDUIC-031-C1	DDUIC-031-C1-F03	Male	20	No	stagnant water	Yes		Negative	Negative	Negative	No	DDU	opened	No	607	81
Control	DDUIC-031-C1	DDUIC-031-C1-F01	Male	22	No	stagnant water	Yes		Negative	Negative	Negative	No	DDU	opened	No	607	81
Control family	DDUIC-031-C1	DDUIC-031-C1-F04	Male	21	No	stagnant water	Yes		Negative	Negative	Negative	No	DDU	opened	No	607	81
Control family	DDUIC-031-C2	DDUIC-031-C2-F03	Male	22	No	pond	Yes		Negative	Negative	Negative	No	DDU	opened	No	608	0
Control family	DDUIC-031-C2	DDUIC-031-C2-F04	Male	20	No	pond	Yes		Negative	Negative	Negative	No	DDU	opened	No	608	0
Control family	DDUIC-031-C2	DDUIC-031-C2-F02	Male	19	No	pond	Yes		Negative	Negative	Negative	No	DDU	opened	No	608	0
Control	DDUIC-031-C2	DDUIC-031-C2-F01	Male	22	No	pond	Yes		Negative	Negative	Negative	No	DDU	opened	No	608	0
Control	DDUIC-031-C3	DDUIC-031-C3-F01	Male	23	No	stagnant water	Yes		Negative	Negative	Negative	No	DDU	opened	No	769	46
Control family	DDUIC-031-C3	DDUIC-031-C3-F02	Male	19	No	stagnant water	Yes		Negative	Negative	Negative	No	DDU	opened	No	769	46
Control family	DDUIC-031-C3	DDUIC-031-C3-F03	Male	20	No	stagnant water	Yes		Negative	Negative	Negative	No	DDU	opened	No	769	46
Control family	DDUIC-031-C3	DDUIC-031-C3-F04	Male	24	No	stagnant water	Yes		Negative	Negative	Negative	No	DDU	opened	No	769	46
Index	DDUIC-032	DDUIC-032-F01	Male	22	No	stagnant water	Yes	No	Negative	Negative	Negative	No	DDU	opened	No	610	39
Index family	DDUIC-032	DDUIC-032-F04	Male	20	No	stagnant water	Yes	No	Negative	Negative	Negative	No	DDU	opened	No	607	87
Index family	DDUIC-032	DDUIC-032-F03	Male	20	No	stagnant water	Yes	No	Negative	Negative	Negative	No	DDU	opened	No	607	87
Index family	DDUIC-032	DDUIC-032-F02	Male	19	No	stagnant water	Yes	No	Negative	Negative	Negative	No	DDU	opened	No	607	87
Control family	DDUIC-032-C1	DDUIC-032-C1-F04	Male	20	No	pond	Yes	No	Negative	Negative	Negative	No	DDU	opened	No	603	75
Control family	DDUIC-032-C1	DDUIC-032-C1-F02	Male	22	No	pond	Yes	No	Negative	Negative	Negative	No	DDU	opened	No	603	75
Control family	DDUIC-032-C1	DDUIC-032-C1-F03	Male	20	No	pond	Yes	No	Negative	Negative	Negative	No	DDU	opened	No	603	75
Control	DDUIC-032-C1	DDUIC-032-C1-F01	Male	22	No	pond	Yes	No	Negative	Negative	Negative	No	DDU	opened	No	603	75
Control family	DDUIC-032-C2	DDUIC-032-C2-F02	Male	22	No	pond	Yes	No	Negative	Negative	Negative	No	DDU	opened	No	589	22
Control family	DDUIC-032-C2	DDUIC-032-C2-F03	Male	20	No	pond	Yes	No	Negative	Negative	Negative	No	DDU	opened	No	589	22
Control family	DDUIC-032-C2	DDUIC-032-C2-F04	Male	21	No	pond	Yes	No	Negative	Negative	Negative	No	DDU	opened	No	589	22
Control	DDUIC-032-C2	DDUIC-032-C2-F01	Male	23	No	pond	Yes	No	Negative	Negative	Negative	No	DDU	opened	No	589	22
Index family	DDUIC-032-C3	DDUIC-032-C3-F02	Male	20	No	pond	Yes	No	Negative	Negative	Negative	No	DDU	opened	No	610	39
Index	DDUIC-032-C3	DDUIC-032-C3-F01	Male	19	No	pond	Yes	No	Negative	Negative	Negative	No	DDU	opened	No	610	39
Index family	DDUIC-032-C3	DDUIC-032-C3-F03	Male	21	No	pond	Yes	No	Negative	Negative	Negative	No	DDU	opened	No	610	39
Index family	DDUIC-033	DDUIC-033-F03	Male	21	No	pond	Yes	No	Negative	Negative	Negative	No	DDU	opened	No	585	46
Index family	DDUIC-033	DDUIC-033-F02	Male	21	No	pond	Yes	No	Negative	Negative	Negative	No	DDU	opened	No	585	46
Index family	DDUIC-033	DDUIC-033-F04	Male	22	No	pond	Yes	No	Negative	Negative	Negative	No	DDU	opened	No	585	46
Index	DDUIC-033	DDUIC-033-F01	Male	23	No	pond	Yes	No	Negative	Negative	Negative	No	DDU	opened	No	585	46
Index family	DDUIC-033-C1	DDUIC-033-C1-F03	Male	23	No	pond	Yes	No	Negative	Negative	Negative	No	DDU	opened	No	860	0
Index family	DDUIC-033-C1	DDUIC-033-C1-F02	Male	20	No	pond	Yes	No	Negative	Negative	Negative	No	DDU	opened	No	860	0
Index family	DDUIC-033-C1	DDUIC-033-C1-F04	Male	22	No	pond	Yes	No	Negative	Negative	Negative	No	DDU	opened	No	860	0
Index	DDUIC-033-C1	DDUIC-033-C1-F01	Male	22	No	pond	Yes	No	Negative	Negative	Negative	No	DDU	opened	No	860	0
Index family	DDUIC-033-C1	DDUIC-033-C1-F05	Male	22	No	pond	Yes	No	Negative	Negative	Negative	No	DDU	opened	No	860	0
Control family	DDUIC-033-C2	DDUIC-033-C2-F03	Male	21	No	stagnant water	Yes	No	Negative	Negative	Negative	No	DDU	opened	No	860	0
Control family	DDUIC-033-C2	DDUIC-033-C2-F04	Male	21	No	stagnant water	Yes	No	Negative	Negative	Negative	No	DDU	opened	No	860	0
Control family	DDUIC-033-C2	DDUIC-033-C2-F05	Male	22	No	stagnant water	Yes	No	Negative	Negative	Negative	No	DDU	opened	No	709	126
Control	DDUIC-033-C2	DDUIC-033-C2-F01	Male	21	No	stagnant water	Yes	No	Negative	Negative	Negative	No	DDU	opened	No	860	0
Control family	DDUIC-033-C2	DDUIC-033-C2-F02	Male	21	No	stagnant water	Yes	No	Negative	Negative	Negative	No	DDU	opened	No	860	0
Control family	DDUIC-033-C2	DDUIC-033-C2-F06	Male	22	No	stagnant water	Yes	No	Negative	Negative	Negative	No	DDU	opened	No	709	126
Control family	DDUIC-033-C3	DDUIC-033-C3-F03	Male	22	No	pond	Yes	No	Negative	Negative	Negative	No	DDU	opened	No	709	126
Control family	DDUIC-033-C3	DDUIC-033-C3-F02	Male	20	No	pond	Yes	No	Negative	Negative	Negative	No	DDU	opened	No	709	126
Control family	DDUIC-033-C3	DDUIC-033-C3-F05	Male	20	No	pond	Yes	No	Negative	Negative	Negative	No	DDU	opened	No	585	46
Control family	DDUIC-033-C3	DDUIC-033-C3-F06	Male	20	No	pond	Yes	No	Negative	Negative	Negative	No	DDU	opened	No	585	46
Control	DDUIC-033-C3	DDUIC-033-C3-F01	Male	21	No	pond	Yes	No	Negative	Negative	Negative	No	DDU	opened	No	709	126
Control family	DDUIC-033-C3	DDUIC-033-C3-F04	Male	19	No	pond	Yes	No	Negative	Negative	Negative	No	DDU	opened	No	709	126
Index family	DDUIC-034	DDUIC-034-F03	Male	22	No	pond	Yes	No	Negative	Negative	Negative	No	DDU	opened	No	581	84
Index family	DDUIC-034	DDUIC-034-F02	Male	24	No	pond	Yes	No	Negative	Negative	Negative	No	DDU	opened	No	581	84
Index	DDUIC-034	DDUIC-034-F01	Male	23	No	pond	Yes	No	Negative	Negative	Negative	No	DDU	opened	No	581	84
Control family	DDUIC-034-C1	DDUIC-034-C1-F02	Male	22	No	pond	Yes	No	Negative	Negative	Negative	No	DDU	opened	No	585	46
Control family	DDUIC-034-C1	DDUIC-034-C1-F03	Male	20	No	pond	Yes	No	Negative	Negative	Negative	No	DDU	opened	No	585	46
Control	DDUIC-034-C1	DDUIC-034-C1-F01	Male	24	Yes	pond	Yes	No	Negative	Negative	Negative	No	DDU	opened	No	585	46
Control family	DDUIC-034-C1	DDUIC-034-C1-F04	Male	20	No	pond	Yes	No	Negative	Negative	Negative	No	DDU	opened	No	610	39
Control	DDUIC-034-C2	DDUIC-034-C2-F01	Male	22	No	stagnant water	Yes	No	Negative	Negative	Negative	No	DDU	opened	No	610	39
Control family	DDUIC-034-C2	DDUIC-034-C2-F02	Male	24	No	stagnant water	Yes	No	Negative	Negative	Negative	No	DDU	opened	No	610	39
Control family	DDUIC-034-C2	DDUIC-034-C2-F04	Male	21	No	stagnant water	Yes	No	Negative	Negative	Negative	No	DDU	opened	No	0	611
Control family	DDUIC-034-C2	DDUIC-034-C2-F03	Male	22	No	stagnant water	Yes	No	Negative	Negative	Negative	No	DDU	opened	No	610	39
Control family	DDUIC-034-C3	DDUIC-034-C3-F04	Male	18	No		No	No	Negative	Negative	Negative	No	DDU	opened	No	581	84
Control	DDUIC-034-C3	DDUIC-034-C3-F01	Male	20	No		No	No	Negative	Negative	Negative	No	DDU	opened	No	0	611
Control family	DDUIC-034-C3	DDUIC-034-C3-F03	Male	21	No		No	No	Negative	Negative	Negative	No	DDU	opened	No	0	611
Control family	DDUIC-034-C3	DDUIC-034-C3-F02	Male	20	No		No	No	Negative	Negative	Negative	No	DDU	opened	No	0	611
Index family	DDUIC-035	DDUIC-035-F04	Male	19	No	pond	Yes	No	Negative	Negative	Negative	No	DDU	opened	No	711	86
Index	DDUIC-035	DDUIC-035-F01	Male	19	No	pond	Yes	No	Negative	Negative	Negative	No	DDU	opened	No	711	86
Index family	DDUIC-035	DDUIC-035-F05	Male	19	No	pond	Yes	No	Negative	Negative	Negative	No	DDU	opened	No	711	86
Index family	DDUIC-035	DDUIC-035-F02	Male	18	No	pond	Yes	No	Negative	Negative	Negative	No	DDU	opened	No	711	86
Index family	DDUIC-035	DDUIC-035-F03	Male	22	No	pond	Yes	No	Negative	Negative	Negative	No	DDU	opened	No	711	86
Control family	DDUIC-035-C1	DDUIC-035-C1-F05	Male	19	No	stagnant water	Yes	No	Negative	Negative	Negative	No	DDU	opened	No	607	87
Control family	DDUIC-035-C1	DDUIC-035-C1-F02	Male	20	No	stagnant water	Yes	No	Negative	Negative	Negative	No	DDU	opened	No	607	87
Control	DDUIC-035-C1	DDUIC-035-C1-F01	Male	23	No	stagnant water	Yes	No	Negative	Negative	Negative	No	DDU	opened	No	607	87
Control family	DDUIC-035-C1	DDUIC-035-C1-F03	Male	21	No	stagnant water	Yes	No	Negative	Negative	Negative	No	DDU	opened	No	607	87
Control family	DDUIC-035-C1	DDUIC-035-C1-F04	Male	20	No	stagnant water	Yes	No	Negative	Negative	Negative	No	DDU	opened	No	607	87
Control	DDUIC-035-C2	DDUIC-035-C2-F01	Male	20	No	stagnant water	Yes	No	Negative	Negative	Negative	No	DDU	opened	No	608	125
Control family	DDUIC-035-C2	DDUIC-035-C2-F04	Male	20	No	stagnant water	Yes	No	Negative	Negative	Negative	No	DDU	opened	No	608	125
Control family	DDUIC-035-C2	DDUIC-035-C2-F02	Male	22	No	stagnant water	Yes	No	Negative	Negative	Negative	No	DDU	opened	No	608	125
Control family	DDUIC-035-C2	DDUIC-035-C2-F03	Male	21	No	stagnant water	Yes	No	Negative	Negative	Negative	No	DDU	opened	No	608	125
Control family	DDUIC-035-C3	DDUIC-035-C3-F02	Male	22	No	stagnant water	Yes	No	Negative	Negative	Negative	No	DDU	opened	No	860	0
Control family	DDUIC-035-C3	DDUIC-035-C3-F05	Male	20	No	stagnant water	Yes	No	Negative	Negative	Negative	No	DDU	opened	No	860	0
Control family	DDUIC-035-C3	DDUIC-035-C3-F06	Male	21	No	stagnant water	Yes	No	Negative	Negative	Negative	No	DDU	opened	No	711	86
Control family	DDUIC-035-C3	DDUIC-035-C3-F04	Male	22	No	stagnant water	Yes	No	Negative	Negative	Negative	No	DDU	opened	No	860	0
Control family	DDUIC-035-C3	DDUIC-035-C3-F03	Male	20	No	stagnant water	Yes	No	Negative	Negative	Negative	No	DDU	opened	No	860	0
Control	DDUIC-035-C3	DDUIC-035-C3-F01	Male	21	No	stagnant water	Yes	No	Negative	Negative	Negative	No	DDU	opened	No	608	125
Index family	DDUIC-036	DDUIC-036-F04	Male	21	No	pond	Yes	No	Negative	Negative	Negative	No	DDU	opened	No	608	125
Index family	DDUIC-036	DDUIC-036-F02	Male	23	No	pond	Yes	No	Negative	Negative	Negative	No	DDU	opened	No	608	125
Index family	DDUIC-036	DDUIC-036-F03	Male	20	No	pond	Yes	No	Negative	Negative	Negative	No	DDU	opened	No	608	125
Index	DDUIC-036	DDUIC-036-F01	Male	20	No	pond	Yes	No	Negative	Negative	Negative	No	DDU	opened	No	608	125
Control family	DDUIC-036-C1	DDUIC-036-C1-F02	Male	25	No	stagnant water	Yes	No	Negative	Negative	Negative	No	DDU	opened	No	0	611
Control family	DDUIC-036-C1	DDUIC-036-C1-F04	Male	22	No	stagnant water	Yes	No	Negative	Negative	Negative	No	DDU	opened	No	0	611
Control family	DDUIC-036-C1	DDUIC-036-C1-F03	Male	22	No	stagnant water	Yes	No	Negative	Negative	Negative	No	DDU	opened	No	0	611
Control	DDUIC-036-C1	DDUIC-036-C1-F01	Male	25	No	stagnant water	Yes	No	Negative	Negative	Negative	No	DDU	opened	No	0	611
Index family	DDUIC-036-C2	DDUIC-036-C2-F02	Male	22	No	pond	Yes	No	Negative	Negative	Negative	No	DDU	opened	No	585	46
Index	DDUIC-036-C2	DDUIC-036-C2-F01	Male	21	No	pond	Yes	No	Negative	Negative	Negative	No	DDU	opened	No	585	46
Index family	DDUIC-036-C2	DDUIC-036-C2-F03	Male	20	Yes	pond	Yes	No	Negative	Negative	Negative	No	DDU	opened	No	585	46
Control family	DDUIC-036-C3	DDUIC-036-C3-F02	Male	19	No	stagnant water	Yes	No	Negative	Negative	Negative	No	DDU	opened	No	585	46
Control	DDUIC-036-C3	DDUIC-036-C3-F01	Male	20	No	stagnant water	Yes	No	Negative	Negative	Negative	No	DDU	opened	No	585	46
Control family	DDUIC-036-C3	DDUIC-036-C3-F03	Male	21	No	stagnant water	Yes	No	Negative	Negative	Negative	No	DDU	opened	No	585	46
Control family	DDUIC-036-C3	DDUIC-036-C3-F04	Male	20	No	stagnant water	Yes	No	Negative	Negative	Negative	No	DDU	opened	No	585	46

## Sheet: Source_Data_Table_2
casecat	casexp	idhh	idindividual	sex	malpos	agecat	waterbody	stephpos	spray	site
Index family	Case	DDIC-001	DDIC-001-F04	Female	Negative	Above 15 Years	Yes	Negative	No	DD City
Index	Case	DDIC-001	DDIC-001-F01	Male	Positive	5 - 15 Years	Yes	Negative	No	DD City
Index family	Case	DDIC-001	DDIC-001-F03	Male	Negative	Above 15 Years	Yes	Negative	No	DD City
Index family	Case	DDIC-001	DDIC-001-F08	Female	Negative	Above 15 Years	Yes	Negative	No	DD City
Index family	Case	DDIC-001	DDIC-001-F02	Female	Negative	5 - 15 Years	Yes	Negative	No	DD City
Index family	Case	DDIC-001	DDIC-001-F06	Female	Negative	Above 15 Years	Yes	Negative	No	DD City
Index family	Case	DDIC-001	DDIC-001-F05	Male	Negative	Under 5	Yes	Negative	No	DD City
Index family	Case	DDIC-001	DDIC-001-F07	Male	Negative	5 - 15 Years	Yes	Negative	No	DD City
Control family	Control	DDIC-001-C1	DDIC-001-C1-F02	Female	Negative	Above 15 Years	Yes	Negative	Yes	DD City
Control family	Control	DDIC-001-C1	DDIC-001-C1-F05	Male	Negative	Under 5	Yes	Negative	Yes	DD City
Control family	Control	DDIC-001-C1	DDIC-001-C1-F04	Female	Negative	5 - 15 Years	Yes	Negative	Yes	DD City
Control family	Control	DDIC-001-C1	DDIC-001-C1-F06	Female	Negative	Above 15 Years	Yes	Negative	Yes	DD City
Control	Control	DDIC-001-C1	DDIC-001-C1-F01	Male	Negative	5 - 15 Years	Yes	Negative	Yes	DD City
Control family	Control	DDIC-001-C1	DDIC-001-C1-F03	Male	Negative	Above 15 Years	Yes	Negative	Yes	DD City
Control family	Control	DDIC-001-C2	DDIC-001-C2-F03	Male	Positive	Above 15 Years	Yes	Negative	No	DD City
Control family	Control	DDIC-001-C2	DDIC-001-C2-F02	Female	Negative	Above 15 Years	Yes	Negative	No	DD City
Control	Control	DDIC-001-C2	DDIC-001-C2-F01	Male	Negative	5 - 15 Years	Yes	Negative	No	DD City
Control family	Control	DDIC-001-C3	DDIC-001-C3-F02	Male	Negative	Above 15 Years	No	Negative	No	DD City
Control	Control	DDIC-001-C3	DDIC-001-C3-F01	Male	Negative	5 - 15 Years	No	Negative	No	DD City
Index family	Case	DDIC-002	DDIC-002-F03	Female	Positive	5 - 15 Years	Yes	Negative	No	DD City
Index family	Case	DDIC-002	DDIC-002-F02	Female	Negative	Above 15 Years	Yes	Negative	No	DD City
Index family	Case	DDIC-002	DDIC-002-F04	Male	Negative	Under 5	Yes	Negative	No	DD City
Index	Case	DDIC-002	DDIC-002-F01	Male	Positive	Above 15 Years	Yes	Negative	No	DD City
Control family	Control	DDIC-002-C1	DDIC-002-C1-F02	Female	Negative	Above 15 Years	Yes	Negative	Yes	DD City
Control	Control	DDIC-002-C1	DDIC-002-C1-F01	Male	Negative	Above 15 Years	Yes	Negative	Yes	DD City
Control family	Control	DDIC-002-C1	DDIC-002-C1-F03	Male	Negative	Above 15 Years	Yes	Negative	Yes	DD City
Control	Control	DDIC-002-C2	DDIC-002-C2-F01	Male	Negative	Above 15 Years	No	Negative	No	DD City
Control family	Control	DDIC-002-C2	DDIC-002-C2-F03	Female	Negative	Above 15 Years	No	Negative	No	DD City
Control family	Control	DDIC-002-C2	DDIC-002-C2-F02	Female	Negative	Above 15 Years	No	Negative	No	DD City
Control family	Control	DDIC-002-C2	DDIC-002-C2-F04	Female	Negative	Above 15 Years	No	Negative	No	DD City
Index family	Case	DDIC-003	DDIC-003-F05	Male	Negative	Under 5	Yes	Negative	No	DD City
Index family	Case	DDIC-003	DDIC-003-F07	Female	Negative	Under 5	Yes	Negative	No	DD City
Index family	Case	DDIC-003	DDIC-003-F06	Female	Negative	Above 15 Years	Yes	Negative	No	DD City
Index	Case	DDIC-003	DDIC-003-F01	Male	Positive	Above 15 Years	Yes	Negative	No	DD City
Index family	Case	DDIC-003	DDIC-003-F04	Female	Positive	Above 15 Years	Yes	Negative	No	DD City
Index family	Case	DDIC-003	DDIC-003-F03	Male	Positive	5 - 15 Years	Yes	Negative	No	DD City
Index family	Case	DDIC-003	DDIC-003-F02	Male	Negative	Above 15 Years	Yes	Negative	No	DD City
Control family	Control	DDIC-003-C1	DDIC-003-C1-F02	Female	Negative	Above 15 Years	Yes	Negative	Yes	DD City
Control	Control	DDIC-003-C1	DDIC-003-C1-F01	Male	Negative	Above 15 Years	Yes	Negative	Yes	DD City
Control family	Control	DDIC-003-C1	DDIC-003-C1-F03	Male	Negative	Under 5	Yes	Negative	Yes	DD City
Control	Control	DDIC-003-C2	DDIC-003-C2-F01	Female	Negative	Above 15 Years	Yes	Positive	No	DD City
Control	Control	DDIC-003-C3	DDIC-003-C3-F01	Male	Negative	Above 15 Years	Yes	Negative	Yes	DD City
Control family	Control	DDIC-003-C3	DDIC-003-C3-F03	Male	Negative	Under 5	Yes	Negative	Yes	DD City
Control family	Control	DDIC-003-C3	DDIC-003-C3-F02	Female	Negative	Above 15 Years	Yes	Negative	Yes	DD City
Control family	Control	DDIC-003-C3	DDIC-003-C3-F04	Female	Negative	5 - 15 Years	Yes	Negative	Yes	DD City
Index family	Case	DDIC-004	DDIC-004-F02	Female	Negative	Above 15 Years	No	Positive	No	DD City
Index	Case	DDIC-004	DDIC-004-F01	Male	Positive	Above 15 Years	No	Positive	No	DD City
Control family	Control	DDIC-004-C1	DDIC-004-C1-F02	Female	Negative	Above 15 Years	No	Negative	No	DD City
Control family	Control	DDIC-004-C1	DDIC-004-C1-F03	Female	Negative	Under 5	No	Negative	No	DD City
Control	Control	DDIC-004-C1	DDIC-004-C1-F01	Male	Negative	Above 15 Years	No	Negative	No	DD City
Control family	Control	DDIC-004-C1	DDIC-004-C1-F04	Female	Negative	5 - 15 Years	No	Negative	No	DD City
Control family	Control	DDIC-004-C2	DDIC-004-C2-F05	Female	Negative	5 - 15 Years	Yes	Negative	No	DD City
Control	Control	DDIC-004-C2	DDIC-004-C2-F01	Male	Positive	Above 15 Years	Yes	Negative	No	DD City
Control family	Control	DDIC-004-C2	DDIC-004-C2-F02	Female	Negative	Above 15 Years	Yes	Negative	No	DD City
Control family	Control	DDIC-004-C2	DDIC-004-C2-F04	Male	Negative	Under 5	Yes	Negative	No	DD City
Control family	Control	DDIC-004-C2	DDIC-004-C2-F03	Female	Negative	Under 5	Yes	Negative	No	DD City
Control family	Control	DDIC-004-C3	DDIC-004-C3-F03	Female	Negative	Above 15 Years	Yes	Negative	No	DD City
Control	Control	DDIC-004-C3	DDIC-004-C3-F01	Male	Negative	Above 15 Years	Yes	Negative	No	DD City
Control family	Control	DDIC-004-C3	DDIC-004-C3-F02	Female	Negative	Above 15 Years	Yes	Negative	No	DD City
Index family	Case	DDIC-005	DDIC-005-F05	Female	Negative	Above 15 Years	Yes	Positive	No	DD City
Index	Case	DDIC-005	DDIC-005-F01	Female	Positive	Above 15 Years	Yes	Positive	No	DD City
Index family	Case	DDIC-005	DDIC-005-F03	Female	Negative	Above 15 Years	Yes	Positive	No	DD City
Index family	Case	DDIC-005	DDIC-005-F04	Female	Negative	Above 15 Years	Yes	Positive	No	DD City
Index family	Case	DDIC-005	DDIC-005-F02	Female	Negative	Above 15 Years	Yes	Positive	No	DD City
Control	Control	DDIC-005-C1	DDIC-005-C1-F01	Female	Negative	Above 15 Years	Yes	Negative	Yes	DD City
Control family	Control	DDIC-005-C2	DDIC-005-C2-F03	Male	Negative	Above 15 Years	Yes	Positive	Yes	DD City
Control family	Control	DDIC-005-C2	DDIC-005-C2-F02	Female	Negative	Above 15 Years	Yes	Positive	Yes	DD City
Control	Control	DDIC-005-C2	DDIC-005-C2-F01	Female	Negative	Above 15 Years	Yes	Positive	Yes	DD City
Control family	Control	DDIC-005-C2	DDIC-005-C2-F04	Male	Negative	5 - 15 Years	Yes	Positive	Yes	DD City
Control	Control	DDIC-005-C3	DDIC-005-C3-F01	Female	Negative	Above 15 Years	Yes	Negative	No	DD City
Index family	Case	DDIC-006	DDIC-006-F05	Female	Negative	Above 15 Years	No	Positive	Yes	DD City
Index family	Case	DDIC-006	DDIC-006-F02	Male	Negative	Above 15 Years	No	Positive	Yes	DD City
Index family	Case	DDIC-006	DDIC-006-F04	Female	Positive	Under 5	No	Positive	Yes	DD City
Index family	Case	DDIC-006	DDIC-006-F03	Male	Positive	5 - 15 Years	No	Positive	Yes	DD City
Index family	Case	DDIC-006	DDIC-006-F06	Female	Negative	Above 15 Years	No	Positive	Yes	DD City
Index	Case	DDIC-006	DDIC-006-F01	Female	Positive	Above 15 Years	No	Positive	Yes	DD City
Control	Control	DDIC-006-C1	DDIC-006-C1-F01	Female	Negative	Above 15 Years	Yes	Negative	Yes	DD City
Control family	Control	DDIC-006-C2	DDIC-006-C2-F03	Female	Negative	Under 5	Yes	Negative	No	DD City
Control family	Control	DDIC-006-C2	DDIC-006-C2-F02	Female	Negative	Above 15 Years	Yes	Negative	No	DD City
Control	Control	DDIC-006-C2	DDIC-006-C2-F01	Female	Negative	Above 15 Years	Yes	Negative	No	DD City
Control	Control	DDIC-006-C3	DDIC-006-C3-F01	Female	Negative	Above 15 Years	Yes	Negative	No	DD City
Index family	Case	DDIC-007	DDIC-007-F03	Male	Negative	Above 15 Years	Yes	Negative	No	DD City
Index	Case	DDIC-007	DDIC-007-F01	Male	Positive	5 - 15 Years	Yes	Negative	No	DD City
Index family	Case	DDIC-007	DDIC-007-F02	Female	Negative	Above 15 Years	Yes	Negative	No	DD City
Control family	Control	DDIC-007-C1	DDIC-007-C1-F02	Male	Negative	Under 5	No	Negative	No	DD City
Control family	Control	DDIC-007-C1	DDIC-007-C1-F03	Female	Negative	Above 15 Years	No	Negative	No	DD City
Control family	Control	DDIC-007-C1	DDIC-007-C1-F04	Male	Negative	Above 15 Years	No	Negative	No	DD City
Control	Control	DDIC-007-C1	DDIC-007-C1-F01	Male	Negative	5 - 15 Years	No	Negative	No	DD City
Control family	Control	DDIC-007-C2	DDIC-007-C2-F03	Male	Negative	Above 15 Years	No	Negative	Yes	DD City
Control family	Control	DDIC-007-C2	DDIC-007-C2-F02	Male	Negative	Above 15 Years	No	Negative	Yes	DD City
Control family	Control	DDIC-007-C2	DDIC-007-C2-F04	Female	Negative	Above 15 Years	No	Negative	Yes	DD City
Control	Control	DDIC-007-C2	DDIC-007-C2-F01	Male	Negative	5 - 15 Years	No	Negative	Yes	DD City
Control family	Control	DDIC-007-C3	DDIC-007-C3-F03	Female	Negative	Above 15 Years	No	Negative	No	DD City
Control family	Control	DDIC-007-C3	DDIC-007-C3-F04	Male	Negative	Above 15 Years	No	Negative	No	DD City
Control family	Control	DDIC-007-C3	DDIC-007-C3-F02	Female	Negative	Above 15 Years	No	Negative	No	DD City
Control	Control	DDIC-007-C3	DDIC-007-C3-F01	Male	Negative	5 - 15 Years	No	Negative	No	DD City
Index family	Case	DDIC-008	DDIC-008-F04	Female	Negative	Under 5	Yes	Positive	No	DD City
Index	Case	DDIC-008	DDIC-008-F01	Male	Positive	Above 15 Years	Yes	Positive	No	DD City
Index family	Case	DDIC-008	DDIC-008-F03	Female	Negative	Under 5	Yes	Positive	No	DD City
Index family	Case	DDIC-008	DDIC-008-F02	Female	Negative	Above 15 Years	Yes	Positive	No	DD City
Control	Control	DDIC-008-C1	DDIC-008-C1-F01	Male	Negative	Above 15 Years	No	Negative	No	DD City
Index family	Case	DDIC-008-C2	DDIC-008-C2-F02	Female	Negative	Above 15 Years	No	Negative	No	DD City
Index	Case	DDIC-008-C2	DDIC-008-C2-F01	Male	Positive	Above 15 Years	No	Negative	No	DD City
Control	Control	DDIC-008-C3	DDIC-008-C3-F01	Male	Negative	Above 15 Years	Yes	Negative	No	DD City
Control family	Control	DDIC-008-C3	DDIC-008-C3-F02	Female	Negative	Above 15 Years	Yes	Negative	No	DD City
Index	Case	DDIC-009	DDIC-009-F01	Male	Positive	5 - 15 Years	Yes	Positive	No	DD City
Index family	Case	DDIC-009	DDIC-009-F05	Female	Positive	5 - 15 Years	Yes	Positive	No	DD City
Index family	Case	DDIC-009	DDIC-009-F02	Male	Positive	Above 15 Years	Yes	Positive	No	DD City
Index family	Case	DDIC-009	DDIC-009-F06	Male	Negative	5 - 15 Years	Yes	Positive	No	DD City
Index family	Case	DDIC-009	DDIC-009-F04	Male	Positive	Above 15 Years	Yes	Positive	No	DD City
Index family	Case	DDIC-009	DDIC-009-F03	Female	Negative	Above 15 Years	Yes	Positive	No	DD City
Control family	Control	DDIC-009-C1	DDIC-009-C1-F03	Female	Negative	Above 15 Years	Yes	Negative	No	DD City
Control family	Control	DDIC-009-C1	DDIC-009-C1-F02	Male	Negative	Above 15 Years	Yes	Negative	No	DD City
Control	Control	DDIC-009-C1	DDIC-009-C1-F01	Male	Negative	5 - 15 Years	Yes	Negative	No	DD City
Control family	Control	DDIC-009-C2	DDIC-009-C2-F02	Female	Negative	Above 15 Years	No	Negative	No	DD City
Control family	Control	DDIC-009-C2	DDIC-009-C2-F06	Female	Negative	5 - 15 Years	No	Negative	No	DD City
Control family	Control	DDIC-009-C2	DDIC-009-C2-F04	Female	Negative	Above 15 Years	No	Negative	No	DD City
Control family	Control	DDIC-009-C2	DDIC-009-C2-F03	Male	Negative	Under 5	No	Negative	No	DD City
Control	Control	DDIC-009-C2	DDIC-009-C2-F01	Male	Negative	5 - 15 Years	No	Negative	No	DD City
Control family	Control	DDIC-009-C2	DDIC-009-C2-F05	Female	Negative	5 - 15 Years	No	Negative	No	DD City
Control family	Control	DDIC-009-C2	DDIC-009-C2-F07	Female	Negative	5 - 15 Years	No	Negative	No	DD City
Control family	Control	DDIC-009-C3	DDIC-009-C3-F02	Female	Negative	Above 15 Years	No	Negative	No	DD City
Control	Control	DDIC-009-C3	DDIC-009-C3-F01	Male	Negative	5 - 15 Years	No	Negative	No	DD City
Index family	Case	DDIC-010	DDIC-010-F03	Male	Negative	5 - 15 Years	Yes	Negative	No	DD City
Index	Case	DDIC-010	DDIC-010-F01	Male	Positive	Above 15 Years	Yes	Negative	No	DD City
Index family	Case	DDIC-010	DDIC-010-F02	Male	Negative	Above 15 Years	Yes	Negative	No	DD City
Index family	Case	DDIC-010	DDIC-010-F04	Male	Negative	Under 5	Yes	Negative	No	DD City
Control	Control	DDIC-010-C1	DDIC-010-C1-F01	Male	Negative	Above 15 Years	No	Negative		DD City
Control family	Control	DDIC-010-C2	DDIC-010-C2-F05	Female	Negative	5 - 15 Years	Yes	Negative	No	DD City
Control family	Control	DDIC-010-C2	DDIC-010-C2-F02	Female	Negative	Above 15 Years	Yes	Negative	No	DD City
Control	Control	DDIC-010-C2	DDIC-010-C2-F01	Male	Negative	Above 15 Years	Yes	Negative	No	DD City
Control family	Control	DDIC-010-C2	DDIC-010-C2-F03	Male	Negative	Under 5	Yes	Negative	No	DD City
Control family	Control	DDIC-010-C2	DDIC-010-C2-F06	Female	Negative	Above 15 Years	Yes	Negative	No	DD City
Control family	Control	DDIC-010-C2	DDIC-010-C2-F04	Male	Negative	Under 5	Yes	Negative	No	DD City
Control	Control	DDIC-010-C3	DDIC-010-C3-F01	Male	Negative	Above 15 Years	Yes	Negative	Yes	DD City
Control family	Control	DDIC-010-C3	DDIC-010-C3-F03	Female	Negative	5 - 15 Years	Yes	Negative	Yes	DD City
Control family	Control	DDIC-010-C3	DDIC-010-C3-F04	Female	Negative	Above 15 Years	Yes	Negative	Yes	DD City
Control family	Control	DDIC-010-C3	DDIC-010-C3-F02	Male	Negative	5 - 15 Years	Yes	Negative	Yes	DD City
Index	Case	DDIC-011	DDIC-011-F01	Male	Positive	5 - 15 Years	Yes	Negative	No	DD City
Index family	Case	DDIC-011	DDIC-011-F02	Male	Positive	Above 15 Years	Yes	Negative	No	DD City
Control family	Control	DDIC-011-C1	DDIC-011-C1-F03	Female	Negative	Above 15 Years	Yes	Negative		DD City
Control family	Control	DDIC-011-C1	DDIC-011-C1-F02	Male	Negative	Above 15 Years	Yes	Negative		DD City
Control family	Control	DDIC-011-C1	DDIC-011-C1-F04	Male	Negative	5 - 15 Years	Yes	Negative		DD City
Control	Control	DDIC-011-C1	DDIC-011-C1-F01	Male	Negative	5 - 15 Years	Yes	Negative		DD City
Control	Control	DDIC-011-C2	DDIC-011-C2-F01	Male	Negative	Under 5	Yes	Negative	Yes	DD City
Control family	Control	DDIC-011-C2	DDIC-011-C2-F03	Female	Negative	Under 5	Yes	Negative	Yes	DD City
Control family	Control	DDIC-011-C2	DDIC-011-C2-F05	Male	Negative	5 - 15 Years	Yes	Negative	Yes	DD City
Control family	Control	DDIC-011-C2	DDIC-011-C2-F02	Female	Negative	Above 15 Years	Yes	Negative	Yes	DD City
Control family	Control	DDIC-011-C2	DDIC-011-C2-F04	Male	Negative	Above 15 Years	Yes	Negative	Yes	DD City
Control family	Control	DDIC-011-C2	DDIC-011-C2-F06	Female	Negative	Above 15 Years	Yes	Negative	Yes	DD City
Control family	Control	DDIC-011-C3	DDIC-011-C3-F03	Male	Negative	Under 5	No	Negative	Yes	DD City
Control family	Control	DDIC-011-C3	DDIC-011-C3-F04	Female	Negative	Above 15 Years	No	Negative	Yes	DD City
Control family	Control	DDIC-011-C3	DDIC-011-C3-F02	Male	Negative	Above 15 Years	No	Negative	Yes	DD City
Control	Control	DDIC-011-C3	DDIC-011-C3-F01	Male	Negative	Under 5	No	Negative	Yes	DD City
Index family	Case	DDIC-012	DDIC-012-F02	Female	Negative	Above 15 Years	Yes	Positive	No	DD City
Index	Case	DDIC-012	DDIC-012-F01	Male	Positive	5 - 15 Years	Yes	Positive	No	DD City
Control family	Control	DDIC-012-C1	DDIC-012-C1-F03	Male	Negative	Above 15 Years	No	Negative	No	DD City
Control family	Control	DDIC-012-C1	DDIC-012-C1-F02	Female	Negative	Above 15 Years	No	Negative	No	DD City
Control	Control	DDIC-012-C1	DDIC-012-C1-F01	Male	Negative	5 - 15 Years	No	Negative	No	DD City
Index family	Case	DDIC-013	DDIC-013-F02	Male	Negative	5 - 15 Years	Yes	Positive	No	DD City
Index family	Case	DDIC-013	DDIC-013-F03	Male	Negative	Above 15 Years	Yes	Positive	No	DD City
Index	Case	DDIC-013	DDIC-013-F01	Male	Positive	Above 15 Years	Yes	Positive	No	DD City
Control family	Control	DDIC-013-C1	DDIC-013-C1-F04	Female	Negative	Above 15 Years	No	Negative	No	DD City
Control	Control	DDIC-013-C1	DDIC-013-C1-F01	Male	Negative	Above 15 Years	No	Negative	No	DD City
Control family	Control	DDIC-013-C1	DDIC-013-C1-F02	Male	Negative	Above 15 Years	No	Negative	No	DD City
Control family	Control	DDIC-013-C1	DDIC-013-C1-F05	Female	Negative	Above 15 Years	No	Negative	No	DD City
Control family	Control	DDIC-013-C1	DDIC-013-C1-F03	Female	Negative	Above 15 Years	No	Negative	No	DD City
Control family	Control	DDIC-013-C2	DDIC-013-C2-F04	Male	Negative	5 - 15 Years	Yes	Negative		DD City
Control family	Control	DDIC-013-C2	DDIC-013-C2-F02	Female	Negative	Above 15 Years	Yes	Negative		DD City
Control	Control	DDIC-013-C2	DDIC-013-C2-F01	Male	Negative	Above 15 Years	Yes	Negative		DD City
Control family	Control	DDIC-013-C2	DDIC-013-C2-F03	Female	Negative	Above 15 Years	Yes	Negative		DD City
Control family	Control	DDIC-013-C3	DDIC-013-C3-F02	Female	Negative	Above 15 Years	No	Negative	No	DD City
Control	Control	DDIC-013-C3	DDIC-013-C3-F01	Male	Negative	Above 15 Years	No	Negative	No	DD City
Index family	Case	DDIC-014	DDIC-014-F03	Female	Negative	Above 15 Years	No	Negative		DD City
Index	Case	DDIC-014	DDIC-014-F01	Male	Positive	Above 15 Years	No	Negative		DD City
Index family	Case	DDIC-014	DDIC-014-F04	Female	Negative	Above 15 Years	No	Negative		DD City
Index family	Case	DDIC-014	DDIC-014-F02	Male	Negative	Above 15 Years	No	Negative		DD City
Control family	Control	DDIC-014-C1	DDIC-014-C1-F02	Male	Negative	Above 15 Years	No	Negative		DD City
Control	Control	DDIC-014-C1	DDIC-014-C1-F01	Male	2	Above 15 Years	No	Negative		DD City
Control family	Control	DDIC-014-C2	DDIC-014-C2-F02	Male	Negative	5 - 15 Years	No	Negative	No	DD City
Control family	Control	DDIC-014-C2	DDIC-014-C2-F03	Female	Negative	Above 15 Years	No	Negative	No	DD City
Control	Control	DDIC-014-C2	DDIC-014-C2-F01	Male	Negative	Above 15 Years	No	Negative	No	DD City
Control	Control	DDIC-014-C3	DDIC-014-C3-F01	Male	Negative	Above 15 Years	No	Negative		DD City
Index family	Case	DDIC-015	DDIC-015-F04	Male	Negative	Above 15 Years	No	Negative	No	DD City
Index family	Case	DDIC-015	DDIC-015-F02	Female	Negative	Above 15 Years	No	Negative	No	DD City
Index	Case	DDIC-015	DDIC-015-F01	Female	Positive	Above 15 Years	No	Negative	No	DD City
Index family	Case	DDIC-015	DDIC-015-F03	Male	Negative	Above 15 Years	No	Negative	No	DD City
Control	Control	DDIC-015-C1	DDIC-015-C1-F01	Female	Negative	Above 15 Years	No	Negative	Yes	DD City
Control family	Control	DDIC-015-C1	DDIC-015-C1-F02	Male	Negative	Above 15 Years	No	Negative	Yes	DD City
Control family	Control	DDIC-015-C2	DDIC-015-C2-F02	Male	Negative	Above 15 Years	No	Negative		DD City
Control	Control	DDIC-015-C2	DDIC-015-C2-F01	Female	Negative	Above 15 Years	No	Negative		DD City
Control family	Control	DDIC-015-C3	DDIC-015-C3-F03	Male	Negative	Under 5	No	Negative	No	DD City
Control family	Control	DDIC-015-C3	DDIC-015-C3-F02	Female	Negative	Above 15 Years	No	Negative	No	DD City
Control	Control	DDIC-015-C3	DDIC-015-C3-F01	Female	Negative	Above 15 Years	No	Negative	No	DD City
Index	Case	DDIC-016	DDIC-016-F01	Male	Positive	Above 15 Years	Yes	Negative	No	DD City
Control family	Control	DDIC-016-C1	DDIC-016-C1-F04	Male	Negative	5 - 15 Years	Yes	Negative	No	DD City
Control family	Control	DDIC-016-C1	DDIC-016-C1-F02	Female	Negative	Above 15 Years	Yes	Negative	No	DD City
Control family	Control	DDIC-016-C1	DDIC-016-C1-F07	Male	Negative	Above 15 Years	Yes	Negative	No	DD City
Control family	Control	DDIC-016-C1	DDIC-016-C1-F05	Male	Negative	5 - 15 Years	Yes	Negative	No	DD City
Control family	Control	DDIC-016-C1	DDIC-016-C1-F06	Female	Negative	Above 15 Years	Yes	Negative	No	DD City
Control family	Control	DDIC-016-C1	DDIC-016-C1-F03	Male	Negative	Under 5	Yes	Negative	No	DD City
Control	Control	DDIC-016-C1	DDIC-016-C1-F01	Male	Negative	Above 15 Years	Yes	Negative	No	DD City
Index	Case	DDIC-017	DDIC-017-F01	Female	Positive	5 - 15 Years	Yes	Negative		DD City
Index family	Case	DDIC-017	DDIC-017-F02	Female	Negative	Above 15 Years	Yes	Negative		DD City
Control	Control	DDIC-017-C1	DDIC-017-C1-F01	Female	Negative	5 - 15 Years	Yes	Negative	No	DD City
Control family	Control	DDIC-017-C1	DDIC-017-C1-F02	Female	Negative	Above 15 Years	Yes	Negative	No	DD City
Control family	Control	DDIC-017-C2	DDIC-017-C2-F03	Female	Negative	Above 15 Years	Yes	Negative	No	DD City
Control family	Control	DDIC-017-C2	DDIC-017-C2-F04	Female	Negative	Above 15 Years	Yes	Negative	No	DD City
Control family	Control	DDIC-017-C2	DDIC-017-C2-F02	Male	Negative	Above 15 Years	Yes	Negative	No	DD City
Control	Control	DDIC-017-C2	DDIC-017-C2-F01	Female	Negative	Under 5	Yes	Negative	No	DD City
Control family	Control	DDIC-017-C3	DDIC-017-C3-F03	Female	Negative	Above 15 Years	Yes	Negative	Yes	DD City
Control family	Control	DDIC-017-C3	DDIC-017-C3-F02	Female	Negative	Above 15 Years	Yes	Negative	Yes	DD City
Control	Control	DDIC-017-C3	DDIC-017-C3-F01	Female	Negative	5 - 15 Years	Yes	Negative	Yes	DD City
Index family	Case	DDIC-018	DDIC-018-F03	Female	Negative	5 - 15 Years	No	Negative	No	DD City
Index	Case	DDIC-018	DDIC-018-F01	Female	Positive	Above 15 Years	No	Negative	No	DD City
Index family	Case	DDIC-018	DDIC-018-F02	Female	Negative	Above 15 Years	No	Negative	No	DD City
Control	Control	DDIC-018-C1	DDIC-018-C1-F01	Female	Negative	Above 15 Years	Yes	Negative	Yes	DD City
Control family	Control	DDIC-018-C2	DDIC-018-C2-F03	Male	Negative	Above 15 Years	No	Negative	No	DD City
Control	Control	DDIC-018-C2	DDIC-018-C2-F01	Female	Negative	Above 15 Years	No	Negative	No	DD City
Control family	Control	DDIC-018-C2	DDIC-018-C2-F05	Female	Negative	Above 15 Years	No	Negative	No	DD City
Control family	Control	DDIC-018-C2	DDIC-018-C2-F04	Female	Negative	Under 5	No	Negative	No	DD City
Control family	Control	DDIC-018-C2	DDIC-018-C2-F02	Female	Negative	Under 5	No	Negative	No	DD City
Control family	Control	DDIC-018-C3	DDIC-018-C3-F03	Female	Negative	5 - 15 Years	No	Negative	No	DD City
Control family	Control	DDIC-018-C3	DDIC-018-C3-F02	Female	Negative	Under 5	No	Negative	No	DD City
Control family	Control	DDIC-018-C3	DDIC-018-C3-F05	Female	Negative	5 - 15 Years	No	Negative	No	DD City
Control	Control	DDIC-018-C3	DDIC-018-C3-F01	Female	Negative	Above 15 Years	No	Negative	No	DD City
Control family	Control	DDIC-018-C3	DDIC-018-C3-F04	Female	Negative	5 - 15 Years	No	Negative	No	DD City
Index family	Case	DDIC-019	DDIC-019-F03	Female	Negative	Above 15 Years	No	Negative	No	DD City
Index	Case	DDIC-019	DDIC-019-F01	Male	Positive	Above 15 Years	No	Negative	No	DD City
Index family	Case	DDIC-019	DDIC-019-F02	Female	Positive	Above 15 Years	No	Negative	No	DD City
Control family	Control	DDIC-019-C1	DDIC-019-C1-F05	Male	Negative	5 - 15 Years	No	Negative	No	DD City
Control family	Control	DDIC-019-C1	DDIC-019-C1-F04	Male	Negative	Under 5	No	Negative	No	DD City
Control family	Control	DDIC-019-C1	DDIC-019-C1-F02	Female	Negative	Above 15 Years	No	Negative	No	DD City
Control family	Control	DDIC-019-C1	DDIC-019-C1-F03	Male	Negative	Above 15 Years	No	Negative	No	DD City
Control	Control	DDIC-019-C1	DDIC-019-C1-F01	Male	Negative	Above 15 Years	No	Negative	No	DD City
Control family	Control	DDIC-019-C2	DDIC-019-C2-F04	Female	Negative	Above 15 Years	No	Negative	Yes	DD City
Control family	Control	DDIC-019-C2	DDIC-019-C2-F02	Female	Negative	5 - 15 Years	No	Negative	Yes	DD City
Control	Control	DDIC-019-C2	DDIC-019-C2-F01	Male	Negative	Above 15 Years	No	Negative	Yes	DD City
Control family	Control	DDIC-019-C2	DDIC-019-C2-F03	Male	Negative	5 - 15 Years	No	Negative	Yes	DD City
Control	Control	DDIC-019-C3	DDIC-019-C3-F01	Male	Negative	Above 15 Years	Yes	Negative		DD City
Index	Case	DDIC-020	DDIC-020-F01	Female	Positive	Above 15 Years	Yes	Negative	No	DD City
Control family	Control	DDIC-020-C1	DDIC-020-C1-F04	Female	Negative	Above 15 Years	No	Negative	No	DD City
Control	Control	DDIC-020-C1	DDIC-020-C1-F01	Female	Negative	Above 15 Years	No	Negative	No	DD City
Control family	Control	DDIC-020-C1	DDIC-020-C1-F02	Female	Negative	5 - 15 Years	No	Negative	No	DD City
Control family	Control	DDIC-020-C1	DDIC-020-C1-F06	Male	Negative	Above 15 Years	No	Negative	No	DD City
Control family	Control	DDIC-020-C1	DDIC-020-C1-F05	Female	Negative	5 - 15 Years	No	Negative	No	DD City
Control family	Control	DDIC-020-C1	DDIC-020-C1-F07	Male	Negative	5 - 15 Years	No	Negative	No	DD City
Control family	Control	DDIC-020-C1	DDIC-020-C1-F03	Female	Negative	Above 15 Years	No	Negative	No	DD City
Index family	Case	DDIC-021	DDIC-021-F02	Female	Negative	Above 15 Years	Yes	Negative	No	DD City
Index	Case	DDIC-021	DDIC-021-F01	Male	Positive	Above 15 Years	Yes	Negative	No	DD City
Index family	Case	DDIC-021	DDIC-021-F04	Male	Negative	Under 5	Yes	Negative	No	DD City
Index family	Case	DDIC-021	DDIC-021-F03	Female	Negative	Under 5	Yes	Negative	No	DD City
Control family	Control	DDIC-021-C1	DDIC-021-C1-F02	Female	Negative	Above 15 Years	No	Negative	No	DD City
Control	Control	DDIC-021-C1	DDIC-021-C1-F01	Male	Negative	Above 15 Years	No	Negative	No	DD City
Control family	Control	DDIC-021-C1	DDIC-021-C1-F03	Female	Negative	Under 5	No	Negative	No	DD City
Control	Control	DDIC-021-C2	DDIC-021-C2-F01	Male	Negative	Above 15 Years	No	Negative	Yes	DD City
Control family	Control	DDIC-021-C2	DDIC-021-C2-F02	Female	Negative	Above 15 Years	No	Negative	Yes	DD City
Index family	Case	DDIC-022	DDIC-022-F02	Male	Negative	Above 15 Years	No	Negative	No	DD City
Index	Case	DDIC-022	DDIC-022-F01	Male	Positive	Above 15 Years	No	Negative	No	DD City
Control	Control	DDIC-022-C1	DDIC-022-C1-F01	Male	Negative	Above 15 Years	No	Negative		DD City
Control	Control	DDIC-022-C2	DDIC-022-C2-F01	Male	Negative	Above 15 Years	No	Negative	No	DD City
Control family	Control	DDIC-022-C3	DDIC-022-C3-F03	Male	Negative	Above 15 Years	No	Negative		DD City
Control	Control	DDIC-022-C3	DDIC-022-C3-F01	Male	Negative	Above 15 Years	No	Negative		DD City
Control family	Control	DDIC-022-C3	DDIC-022-C3-F02	Male	Negative	Above 15 Years	No	Negative		DD City
Index family	Case	DDIC-023	DDIC-023-F02	Male	Negative	Above 15 Years	No	Negative	No	DD City
Index family	Case	DDIC-023	DDIC-023-F03	Male	Positive	Under 5	No	Negative	No	DD City
Index	Case	DDIC-023	DDIC-023-F01	Female	Positive	Above 15 Years	No	Negative	No	DD City
Control family	Control	DDIC-023-C1	DDIC-023-C1-F04	Male	Negative	5 - 15 Years	No	Negative		DD City
Control	Control	DDIC-023-C1	DDIC-023-C1-F01	Female	Negative	Above 15 Years	No	Negative		DD City
Control family	Control	DDIC-023-C1	DDIC-023-C1-F03	Male	Negative	Under 5	No	Negative		DD City
Control family	Control	DDIC-023-C1	DDIC-023-C1-F02	Male	Negative	Above 15 Years	No	Negative		DD City
Control family	Control	DDIC-023-C2	DDIC-023-C2-F05	Male	Negative	Above 15 Years	No	Negative	Yes	DD City
Control family	Control	DDIC-023-C2	DDIC-023-C2-F04	Male	Negative	Under 5	No	Negative	Yes	DD City
Control family	Control	DDIC-023-C2	DDIC-023-C2-F03	Male	Negative	Under 5	No	Negative	Yes	DD City
Control	Control	DDIC-023-C2	DDIC-023-C2-F01	Female	Negative	Above 15 Years	No	Negative	Yes	DD City
Control family	Control	DDIC-023-C2	DDIC-023-C2-F02	Female	Negative	Above 15 Years	No	Negative	Yes	DD City
Control	Control	DDIC-023-C3	DDIC-023-C3-F01	Female	Negative	Above 15 Years	No	Negative		DD City
Index family	Case	DDIC-024	DDIC-024-F02	Female	Negative	Above 15 Years	No	Negative	No	DD City
Index	Case	DDIC-024	DDIC-024-F01	Male	Positive	Above 15 Years	No	Negative	No	DD City
Control family	Control	DDIC-024-C1	DDIC-024-C1-F06	Female	Negative	5 - 15 Years	Yes	Negative	No	DD City
Control family	Control	DDIC-024-C1	DDIC-024-C1-F04	Female	Positive	5 - 15 Years	Yes	Negative	No	DD City
Control family	Control	DDIC-024-C1	DDIC-024-C1-F02	Female	Positive	Above 15 Years	Yes	Negative	No	DD City
Control family	Control	DDIC-024-C1	DDIC-024-C1-F05	Male	Negative	5 - 15 Years	Yes	Negative	No	DD City
Control	Control	DDIC-024-C1	DDIC-024-C1-F01	Male	Negative	Above 15 Years	Yes	Negative	No	DD City
Control family	Control	DDIC-024-C1	DDIC-024-C1-F03	Male	Negative	Above 15 Years	Yes	Negative	No	DD City
Control family	Control	DDIC-024-C1	DDIC-024-C1-F07	Male	Negative	5 - 15 Years	Yes	Negative	No	DD City
Control	Control	DDIC-024-C2	DDIC-024-C2-F01	Male	Negative	Above 15 Years	No	Negative		DD City
Index family	Case	DDIC-025	DDIC-025-F03	Female	Negative	5 - 15 Years	No	Negative	No	DD City
Index family	Case	DDIC-025	DDIC-025-F02	Male	Negative	Above 15 Years	No	Negative	No	DD City
Index family	Case	DDIC-025	DDIC-025-F05	Female	Negative	5 - 15 Years	No	Negative	No	DD City
Index family	Case	DDIC-025	DDIC-025-F04	Male	Negative	5 - 15 Years	No	Negative	No	DD City
Index	Case	DDIC-025	DDIC-025-F01	Female	Positive	Above 15 Years	No	Negative	No	DD City
Index family	Case	DDIC-025	DDIC-025-F06	Female	Negative	5 - 15 Years	No	Negative	No	DD City
Control family	Control	DDIC-025-C1	DDIC-025-C1-F03	Female	Negative	Under 5	Yes	Negative	No	DD City
Control family	Control	DDIC-025-C1	DDIC-025-C1-F05	Male	Negative	5 - 15 Years	Yes	Negative	No	DD City
Control family	Control	DDIC-025-C1	DDIC-025-C1-F02	Female	Negative	Above 15 Years	Yes	Negative	No	DD City
Control	Control	DDIC-025-C1	DDIC-025-C1-F01	Female	Negative	Above 15 Years	Yes	Negative	No	DD City
Control family	Control	DDIC-025-C1	DDIC-025-C1-F04	Male	Negative	5 - 15 Years	Yes	Negative	No	DD City
Control family	Control	DDIC-025-C2	DDIC-025-C2-F04	Female	Negative	5 - 15 Years	No	Negative	No	DD City
Control family	Control	DDIC-025-C2	DDIC-025-C2-F05	Female	Negative	Above 15 Years	No	Negative	No	DD City
Control family	Control	DDIC-025-C2	DDIC-025-C2-F02	Male	Negative	Under 5	No	Negative	No	DD City
Control family	Control	DDIC-025-C2	DDIC-025-C2-F06	Female	Negative	Above 15 Years	No	Negative	No	DD City
Control	Control	DDIC-025-C2	DDIC-025-C2-F01	Female	Negative	Above 15 Years	No	Negative	No	DD City
Control family	Control	DDIC-025-C2	DDIC-025-C2-F03	Male	Negative	5 - 15 Years	No	Negative	No	DD City
Control	Control	DDIC-025-C3	DDIC-025-C3-F01	Female	Negative	Above 15 Years	No	Negative		DD City
Index family	Case	DDIC-026	DDIC-026-F05	Female	Negative	Above 15 Years	Yes	Negative	No	DD City
Index family	Case	DDIC-026	DDIC-026-F04	Female	Positive	5 - 15 Years	Yes	Negative	No	DD City
Index family	Case	DDIC-026	DDIC-026-F02	Male	Negative	Above 15 Years	Yes	Negative	No	DD City
Index family	Case	DDIC-026	DDIC-026-F03	Female	Negative	Above 15 Years	Yes	Negative	No	DD City
Index family	Case	DDIC-026	DDIC-026-F06	Male	Negative	Above 15 Years	Yes	Negative	No	DD City
Index	Case	DDIC-026	DDIC-026-F01	Female	Positive	5 - 15 Years	Yes	Negative	No	DD City
Control family	Control	DDIC-026-C1	DDIC-026-C1-F02	Female	Negative	Above 15 Years	Yes	Negative	No	DD City
Control	Control	DDIC-026-C1	DDIC-026-C1-F01	Female	Negative	5 - 15 Years	Yes	Negative	No	DD City
Control family	Control	DDIC-026-C2	DDIC-026-C2-F03	Female	Negative	5 - 15 Years	No	Negative	No	DD City
Control family	Control	DDIC-026-C2	DDIC-026-C2-F06	Female	Negative	5 - 15 Years	No	Negative	No	DD City
Control family	Control	DDIC-026-C2	DDIC-026-C2-F08	Male	Negative	Above 15 Years	No	Negative	No	DD City
Control	Control	DDIC-026-C2	DDIC-026-C2-F01	Female	Negative	5 - 15 Years	No	Negative	No	DD City
Control family	Control	DDIC-026-C2	DDIC-026-C2-F04	Female	Negative	5 - 15 Years	No	Negative	No	DD City
Control family	Control	DDIC-026-C2	DDIC-026-C2-F05	Female	Negative	5 - 15 Years	No	Negative	No	DD City
Control family	Control	DDIC-026-C2	DDIC-026-C2-F07	Male	Negative	Under 5	No	Negative	No	DD City
Control family	Control	DDIC-026-C2	DDIC-026-C2-F02	Female	Negative	Above 15 Years	No	Negative	No	DD City
Control family	Control	DDIC-026-C3	DDIC-026-C3-F02	Female	Negative	Above 15 Years	No	Negative	No	DD City
Control family	Control	DDIC-026-C3	DDIC-026-C3-F03	Male	Negative	Above 15 Years	No	Negative	No	DD City
Control	Control	DDIC-026-C3	DDIC-026-C3-F01	Female	Negative	5 - 15 Years	No	Negative	No	DD City
Index	Case	DDIC-027	DDIC-027-F01	Male	Positive	Above 15 Years	No	Negative	No	DD City
Control	Control	DDIC-027-C1	DDIC-027-C1-F01	Male	Negative	Above 15 Years	Yes	Negative	No	DD City
Control family	Control	DDIC-027-C1	DDIC-027-C1-F03	Male	Negative	Above 15 Years	Yes	Negative	No	DD City
Control family	Control	DDIC-027-C1	DDIC-027-C1-F02	Male	Negative	Above 15 Years	Yes	Negative	No	DD City
Control family	Control	DDIC-027-C2	DDIC-027-C2-F04	Female	Negative	5 - 15 Years	No	Negative	No	DD City
Control family	Control	DDIC-027-C2	DDIC-027-C2-F03	Female	Negative	Above 15 Years	No	Negative	No	DD City
Control	Control	DDIC-027-C2	DDIC-027-C2-F01	Male	Negative	Above 15 Years	No	Negative	No	DD City
Control family	Control	DDIC-027-C2	DDIC-027-C2-F02	Male	Negative	Above 15 Years	No	Negative	No	DD City
Index	Case	DDIC-028	DDIC-028-F01	Male	Positive	Above 15 Years	No	Negative	No	DD City
Index family	Case	DDIC-028	DDIC-028-F03	Female	Negative	Above 15 Years	No	Negative	No	DD City
Index family	Case	DDIC-028	DDIC-028-F04	Female	Negative	Above 15 Years	No	Negative	No	DD City
Index family	Case	DDIC-028	DDIC-028-F02	Female	Positive	Above 15 Years	No	Negative	No	DD City
Control	Control	DDIC-028-C1	DDIC-028-C1-F01	Male	Negative	Above 15 Years	Yes	Negative	No	DD City
Control family	Control	DDIC-028-C1	DDIC-028-C1-F02	Female	Negative	Above 15 Years	Yes	Negative	No	DD City
Index family	Case	DDIC-029	DDIC-029-F02	Female	Negative	Above 15 Years	No	Negative	No	DD City
Index	Case	DDIC-029	DDIC-029-F01	Male	Positive	Above 15 Years	No	Negative	No	DD City
Index family	Case	DDIC-029	DDIC-029-F03	Female	Negative	5 - 15 Years	No	Negative	No	DD City
Control family	Control	DDIC-029-C1	DDIC-029-C1-F02	Female	Negative	Above 15 Years	Yes	Negative	Yes	DD City
Control family	Control	DDIC-029-C1	DDIC-029-C1-F03	Female	Negative	5 - 15 Years	Yes	Negative	Yes	DD City
Control	Control	DDIC-029-C1	DDIC-029-C1-F01	Male	Negative	Above 15 Years	Yes	Negative	Yes	DD City
Index	Case	DDIC-030	DDIC-030-F01	Female	Positive	Above 15 Years	No	Negative	Yes	DD City
Index family	Case	DDIC-030	DDIC-030-F02	Male	Positive	Above 15 Years	No	Negative	Yes	DD City
Control family	Control	DDIC-030-C1	DDIC-030-C1-F03	Female	Negative	Above 15 Years	No	Negative	No	DD City
Control	Control	DDIC-030-C1	DDIC-030-C1-F01	Female	Negative	Above 15 Years	No	Negative	No	DD City
Control family	Control	DDIC-030-C1	DDIC-030-C1-F02	Female	Negative	Above 15 Years	No	Negative	No	DD City
Control family	Control	DDIC-030-C2	DDIC-030-C2-F03	Male	Negative	Above 15 Years	No	Negative	No	DD City
Control	Control	DDIC-030-C2	DDIC-030-C2-F01	Female	Negative	Above 15 Years	No	Negative	No	DD City
Control family	Control	DDIC-030-C2	DDIC-030-C2-F02	Male	Negative	Under 5	No	Negative	No	DD City
Control family	Control	DDIC-030-C3	DDIC-030-C3-F04	Male	Negative	Above 15 Years	Yes	Positive	No	DD City
Control family	Control	DDIC-030-C3	DDIC-030-C3-F02	Male	Negative	Above 15 Years	Yes	Positive	No	DD City
Control family	Control	DDIC-030-C3	DDIC-030-C3-F05	Female	Negative	Above 15 Years	Yes	Positive	No	DD City
Control	Control	DDIC-030-C3	DDIC-030-C3-F01	Female	Negative	Above 15 Years	Yes	Positive	No	DD City
Control family	Control	DDIC-030-C3	DDIC-030-C3-F03	Female	Negative	5 - 15 Years	Yes	Positive	No	DD City
Index family	Case	DDIC-031	DDIC-031-F03	Female	Negative	Above 15 Years	Yes	Negative	Yes	DD City
Index family	Case	DDIC-031	DDIC-031-F02	Male	Negative	Above 15 Years	Yes	Negative	Yes	DD City
Index family	Case	DDIC-031	DDIC-031-F04	Female	Negative	Above 15 Years	Yes	Negative	Yes	DD City
Index	Case	DDIC-031	DDIC-031-F01	Male	Positive	Above 15 Years	Yes	Negative	Yes	DD City
Index family	Case	DDIC-031	DDIC-031-F05	Female	Negative	Above 15 Years	Yes	Negative	Yes	DD City
Control	Control	DDIC-031-C1	DDIC-031-C1-F01	Male	Negative	Above 15 Years	No	Negative		DD City
Control family	Control	DDIC-031-C2	DDIC-031-C2-F02	Female	Negative	Above 15 Years	Yes	Negative	Yes	DD City
Control	Control	DDIC-031-C2	DDIC-031-C2-F01	Male	Negative	Above 15 Years	Yes	Negative	Yes	DD City
Control family	Control	DDIC-031-C3	DDIC-031-C3-F02	Female	Negative	Above 15 Years	No	Negative	No	DD City
Control	Control	DDIC-031-C3	DDIC-031-C3-F01	Male	Negative	Above 15 Years	No	Negative	No	DD City
Control family	Control	DDIC-031-C3	DDIC-031-C3-F03	Female		Under 5	No	Negative	No	DD City
Index	Case	DDIC-032	DDIC-032-F01	Male	Positive	Under 5	Yes	Negative	No	DD City
Index family	Case	DDIC-032	DDIC-032-F05	Female	Negative	Above 15 Years	Yes	Negative	No	DD City
Index family	Case	DDIC-032	DDIC-032-F04	Male	Positive	5 - 15 Years	Yes	Negative	No	DD City
Index family	Case	DDIC-032	DDIC-032-F03	Female	Positive	Above 15 Years	Yes	Negative	No	DD City
Index family	Case	DDIC-032	DDIC-032-F02	Male	Positive	Above 15 Years	Yes	Negative	No	DD City
Control	Control	DDIC-032-C1	DDIC-032-C1-F01	Male	Negative	Under 5	No	Negative	No	DD City
Control family	Control	DDIC-032-C1	DDIC-032-C1-F04	Female	Negative	Above 15 Years	No	Negative	No	DD City
Control family	Control	DDIC-032-C1	DDIC-032-C1-F03	Male	Negative	5 - 15 Years	No	Negative	No	DD City
Control family	Control	DDIC-032-C1	DDIC-032-C1-F02	Female	Negative	Above 15 Years	No	Negative	No	DD City
Control family	Control	DDIC-032-C2	DDIC-032-C2-F06	Male	Positive	Above 15 Years	Yes	Negative		DD City
Control family	Control	DDIC-032-C2	DDIC-032-C2-F02	Female	Positive	Above 15 Years	Yes	Negative		DD City
Control family	Control	DDIC-032-C2	DDIC-032-C2-F03	Female	Negative	Above 15 Years	Yes	Negative		DD City
Control family	Control	DDIC-032-C2	DDIC-032-C2-F04	Male	Positive	5 - 15 Years	Yes	Negative		DD City
Control family	Control	DDIC-032-C2	DDIC-032-C2-F07	Female	Negative	Under 5	Yes	Negative		DD City
Control	Control	DDIC-032-C2	DDIC-032-C2-F01	Male	Negative	Above 15 Years	Yes	Negative		DD City
Control family	Control	DDIC-032-C2	DDIC-032-C2-F05	Male	Negative	Under 5	Yes	Negative		DD City
Index family	Case	DDIC-033	DDIC-033-F04	Male	Positive	Above 15 Years	Yes	Negative	No	DD City
Index	Case	DDIC-033	DDIC-033-F01	Female	Positive	5 - 15 Years	Yes	Negative	No	DD City
Index family	Case	DDIC-033	DDIC-033-F03	Female	Negative	Under 5	Yes	Negative	No	DD City
Index family	Case	DDIC-033	DDIC-033-F02	Female	Negative	Above 15 Years	Yes	Negative	No	DD City
Control family	Control	DDIC-033-C1	DDIC-033-C1-F03	Female	Negative	Above 15 Years	No	Negative	No	DD City
Control family	Control	DDIC-033-C1	DDIC-033-C1-F04	Female	Negative	Above 15 Years	No	Negative	No	DD City
Control	Control	DDIC-033-C1	DDIC-033-C1-F01	Female	Negative	5 - 15 Years	No	Negative	No	DD City
Control family	Control	DDIC-033-C1	DDIC-033-C1-F02	Male	Negative	Above 15 Years	No	Negative	No	DD City
Control family	Control	DDIC-033-C2	DDIC-033-C2-F04	Male	Negative	5 - 15 Years	No	Negative	No	DD City
Control family	Control	DDIC-033-C2	DDIC-033-C2-F03	Female	Negative	Above 15 Years	No	Negative	No	DD City
Control family	Control	DDIC-033-C2	DDIC-033-C2-F02	Male	Negative	Above 15 Years	No	Negative	No	DD City
Control	Control	DDIC-033-C2	DDIC-033-C2-F01	Female	Negative	5 - 15 Years	No	Negative	No	DD City
Index family	Case	DDIC-034	DDIC-034-F04	Female	Negative	Under 5	No	Negative		DD City
Index family	Case	DDIC-034	DDIC-034-F02	Male	Negative	Above 15 Years	No	Negative		DD City
Index	Case	DDIC-034	DDIC-034-F01	Female	Positive	Above 15 Years	No	Negative		DD City
Index family	Case	DDIC-034	DDIC-034-F05	Male	Negative	Under 5	No	Negative		DD City
Index family	Case	DDIC-034	DDIC-034-F03	Female	Negative	5 - 15 Years	No	Negative		DD City
Control	Control	DDIC-034-C1	DDIC-034-C1-F01	Female	Negative	Above 15 Years	No	Negative	No	DD City
Control family	Control	DDIC-034-C2	DDIC-034-C2-F02	Male	Negative	5 - 15 Years	No	Negative	No	DD City
Control family	Control	DDIC-034-C2	DDIC-034-C2-F03	Female	Negative	Above 15 Years	No	Negative	No	DD City
Control	Control	DDIC-034-C2	DDIC-034-C2-F01	Female	Negative	Above 15 Years	No	Negative	No	DD City
Control family	Control	DDIC-034-C3	DDIC-034-C3-F04	Female	Negative	5 - 15 Years	Yes	Negative	No	DD City
Control	Control	DDIC-034-C3	DDIC-034-C3-F01	Female	Negative	Above 15 Years	Yes	Negative	No	DD City
Control family	Control	DDIC-034-C3	DDIC-034-C3-F02	Male	Negative	Under 5	Yes	Negative	No	DD City
Control family	Control	DDIC-034-C3	DDIC-034-C3-F03	Female	Negative	Under 5	Yes	Negative	No	DD City
Index	Case	DDIC-035	DDIC-035-F01	Male	Positive	Above 15 Years	Yes	Negative	No	DD City
Control family	Control	DDIC-035-C1	DDIC-035-C1-F02	Female	Negative	Above 15 Years	No	Negative	No	DD City
Control family	Control	DDIC-035-C1	DDIC-035-C1-F03	Female	Negative	5 - 15 Years	No	Negative	No	DD City
Control	Control	DDIC-035-C1	DDIC-035-C1-F01	Male	Negative	Above 15 Years	No	Negative	No	DD City
Control family	Control	DDIC-035-C2	DDIC-035-C2-F02	Male	Negative	Above 15 Years	Yes	Negative	Yes	DD City
Control	Control	DDIC-035-C2	DDIC-035-C2-F01	Male	Negative	Above 15 Years	Yes	Negative	Yes	DD City
Control family	Control	DDIC-035-C2	DDIC-035-C2-F03	Female	Negative	Above 15 Years	Yes	Negative	Yes	DD City
Control family	Control	DDIC-035-C3	DDIC-035-C3-F02	Male	Negative	Above 15 Years	No	Negative	No	DD City
Control	Control	DDIC-035-C3	DDIC-035-C3-F01	Male	Negative	Above 15 Years	No	Negative	No	DD City
Index	Case	DDIC-036	DDIC-036-F01	Male	Positive	Above 15 Years	No	Negative	No	DD City
Index family	Case	DDIC-036	DDIC-036-F02	Male	Positive	Above 15 Years	No	Negative	No	DD City
Control	Control	DDIC-036-C1	DDIC-036-C1-F01	Male	Negative	Above 15 Years	Yes	Negative	No	DD City
Control family	Control	DDIC-036-C2	DDIC-036-C2-F03	Female	Negative	Under 5	No	Negative	Yes	DD City
Control family	Control	DDIC-036-C2	DDIC-036-C2-F02	Female	Negative	Above 15 Years	No	Negative	Yes	DD City
Control	Control	DDIC-036-C2	DDIC-036-C2-F01	Male	Negative	Above 15 Years	No	Negative	Yes	DD City
Index	Case	DDIC-037	DDIC-037-F01	Male	Positive	Above 15 Years	Yes	Negative	No	DD City
Index family	Case	DDIC-037	DDIC-037-F03	Female	Negative	Above 15 Years	Yes	Negative	No	DD City
Index family	Case	DDIC-037	DDIC-037-F02	Female	Negative	Above 15 Years	Yes	Negative	No	DD City
Control	Control	DDIC-037-C1	DDIC-037-C1-F01	Male	Negative	Above 15 Years	No	Negative	No	DD City
Index family	Case	DDIC-037-C2	DDIC-037-C2-F05	Female	Negative	Above 15 Years	Yes	Negative		DD City
Index family	Case	DDIC-037-C2	DDIC-037-C2-F02	Male	Negative	Above 15 Years	Yes	Negative		DD City
Index family	Case	DDIC-037-C2	DDIC-037-C2-F03	Female	Negative	Above 15 Years	Yes	Negative		DD City
Index family	Case	DDIC-037-C2	DDIC-037-C2-F04	Male	Negative	Above 15 Years	Yes	Negative		DD City
Index	Case	DDIC-037-C2	DDIC-037-C2-F01	Male	Positive	Above 15 Years	Yes	Negative		DD City
Index family	Case	DDIC-037-C2	DDIC-037-C2-F07	Female	Negative	5 - 15 Years	Yes	Negative		DD City
Index family	Case	DDIC-037-C2	DDIC-037-C2-F06	Female	Negative	Above 15 Years	Yes	Negative		DD City
Index	Case	DDIC-038	DDIC-038-F01	Female	Positive	Above 15 Years	Yes	Negative	No	DD City
Index family	Case	DDIC-038	DDIC-038-F02	Male	Positive	5 - 15 Years	Yes	Negative	No	DD City
Index family	Case	DDIC-038	DDIC-038-F03	Male	Negative	Above 15 Years	Yes	Negative	No	DD City
Control family	Control	DDIC-038-C1	DDIC-038-C1-F07	Female	Negative	5 - 15 Years	Yes	Negative	Yes	DD City
Control family	Control	DDIC-038-C1	DDIC-038-C1-F04	Female	Negative	5 - 15 Years	Yes	Negative	Yes	DD City
Control family	Control	DDIC-038-C1	DDIC-038-C1-F02	Male	Negative	Above 15 Years	Yes	Negative	Yes	DD City
Control family	Control	DDIC-038-C1	DDIC-038-C1-F06	Female	Negative	Above 15 Years	Yes	Negative	Yes	DD City
Control family	Control	DDIC-038-C1	DDIC-038-C1-F03	Female	Negative	5 - 15 Years	Yes	Negative	Yes	DD City
Control family	Control	DDIC-038-C1	DDIC-038-C1-F05	Female	Negative	5 - 15 Years	Yes	Negative	Yes	DD City
Control	Control	DDIC-038-C1	DDIC-038-C1-F01	Female	Negative	Above 15 Years	Yes	Negative	Yes	DD City
Control family	Control	DDIC-038-C2	DDIC-038-C2-F02	Female	Negative	Above 15 Years	No	Negative	No	DD City
Control	Control	DDIC-038-C2	DDIC-038-C2-F01	Female	Negative	Above 15 Years	No	Negative	No	DD City
Control family	Control	DDIC-038-C3	DDIC-038-C3-F02	Female	Negative	Above 15 Years	Yes	Positive	No	DD City
Control	Control	DDIC-038-C3	DDIC-038-C3-F01	Female	Negative	Above 15 Years	Yes	Positive	No	DD City
Index	Case	DDIC-039	DDIC-039-F01	Female	Positive	Above 15 Years	Yes	Negative	No	DD City
Index family	Case	DDIC-039	DDIC-039-F02	Male	Negative	Above 15 Years	Yes	Negative	No	DD City
Control	Control	DDIC-039-C1	DDIC-039-C1-F01	Female	Negative	Above 15 Years	Yes	Negative	No	DD City
Control family	Control	DDIC-039-C2	DDIC-039-C2-F02	Male	Negative	Above 15 Years	No	Positive	No	DD City
Control	Control	DDIC-039-C2	DDIC-039-C2-F01	Female	Negative	Above 15 Years	No	Positive	No	DD City
Index family	Case	DDIC-040	DDIC-040-F05	Female	Negative	Under 5	No	Negative	Yes	DD City
Index family	Case	DDIC-040	DDIC-040-F06	Female	Negative	Above 15 Years	No	Negative	Yes	DD City
Index family	Case	DDIC-040	DDIC-040-F04	Female	Negative	Under 5	No	Negative	Yes	DD City
Index	Case	DDIC-040	DDIC-040-F01	Male	Positive	Above 15 Years	No	Negative	Yes	DD City
Index family	Case	DDIC-040	DDIC-040-F03	Female	Negative	5 - 15 Years	No	Negative	Yes	DD City
Index family	Case	DDIC-040	DDIC-040-F02	Female	Negative	Above 15 Years	No	Negative	Yes	DD City
Control	Control	DDIC-040-C1	DDIC-040-C1-F01	Male	Negative	Above 15 Years	No	Negative	No	DD City
Control family	Control	DDIC-040-C1	DDIC-040-C1-F02	Female	Negative	Above 15 Years	No	Negative	No	DD City
Control family	Control	DDIC-040-C1	DDIC-040-C1-F03	Female	Negative	Under 5	No	Negative	No	DD City
Index family	Case	DDIC-041	DDIC-041-F02	Male	Negative	Above 15 Years	No	Negative	No	DD City
Index family	Case	DDIC-041	DDIC-041-F04	Male	Negative	Under 5	No	Negative	No	DD City
Index family	Case	DDIC-041	DDIC-041-F03	Female	Negative	Above 15 Years	No	Negative	No	DD City
Index	Case	DDIC-041	DDIC-041-F01	Female	Positive	Above 15 Years	No	Negative	No	DD City
Control family	Control	DDIC-041-C1	DDIC-041-C1-F03	Female	Negative	Above 15 Years	No	Negative	No	DD City
Control family	Control	DDIC-041-C1	DDIC-041-C1-F02	Female	Negative	Above 15 Years	No	Negative	No	DD City
Control	Control	DDIC-041-C1	DDIC-041-C1-F01	Female	Negative	Above 15 Years	No	Negative	No	DD City
Control family	Control	DDIC-041-C2	DDIC-041-C2-F02	Female	Negative	Above 15 Years	No	Negative	No	DD City
Control family	Control	DDIC-041-C2	DDIC-041-C2-F06	Male	Negative	5 - 15 Years	No	Negative	No	DD City
Control family	Control	DDIC-041-C2	DDIC-041-C2-F03	Female	Negative	5 - 15 Years	No	Negative	No	DD City
Control family	Control	DDIC-041-C2	DDIC-041-C2-F05	Female	Negative	Above 15 Years	No	Negative	No	DD City
Control family	Control	DDIC-041-C2	DDIC-041-C2-F04	Male	Negative	Under 5	No	Negative	No	DD City
Control family	Control	DDIC-041-C2	DDIC-041-C2-F07	Female	Negative	5 - 15 Years	No	Negative	No	DD City
Control	Control	DDIC-041-C2	DDIC-041-C2-F01	Female	Negative	Above 15 Years	No	Negative	No	DD City
Index	Case	DDIC-042	DDIC-042-F01	Female	Positive	Above 15 Years	Yes	Negative	No	DD City
Index family	Case	DDIC-042	DDIC-042-F04	Male	Positive	5 - 15 Years	Yes	Negative	No	DD City
Index family	Case	DDIC-042	DDIC-042-F05	Male	Negative	5 - 15 Years	Yes	Negative	No	DD City
Index family	Case	DDIC-042	DDIC-042-F03	Female	Positive	Above 15 Years	Yes	Negative	No	DD City
Index family	Case	DDIC-042	DDIC-042-F02	Female	Negative	Above 15 Years	Yes	Negative	No	DD City
Control	Control	DDIC-042-C1	DDIC-042-C1-F01	Female	Negative	Above 15 Years	No	Negative	No	DD City
Control family	Control	DDIC-042-C1	DDIC-042-C1-F02	Male	Negative	Above 15 Years	No	Negative	No	DD City
Control	Control	DDIC-042-C2	DDIC-042-C2-F01	Female	Negative	Above 15 Years	Yes	Negative	No	DD City
Control family	Control	DDIC-042-C2	DDIC-042-C2-F02	Male	Negative	Above 15 Years	Yes	Negative	No	DD City
Control family	Control	DDIC-042-C2	DDIC-042-C2-F03	Male	Negative	5 - 15 Years	Yes	Negative	No	DD City
Index family	Case	DDIC-043	DDIC-043-F02	Male	Positive	Above 15 Years	Yes	Negative	No	DD City
Index family	Case	DDIC-043	DDIC-043-F03	Male	Negative	Above 15 Years	Yes	Negative	No	DD City
Index	Case	DDIC-043	DDIC-043-F01	Male	Positive	Above 15 Years	Yes	Negative	No	DD City
Control	Control	DDIC-043-C1	DDIC-043-C1-F01	Male	Negative	Above 15 Years	Yes	Negative	No	DD City
Control family	Control	DDIC-043-C2	DDIC-043-C2-F04	Male	Negative	Under 5	Yes	Negative	No	DD City
Control family	Control	DDIC-043-C2	DDIC-043-C2-F02	Female	Negative	Above 15 Years	Yes	Negative	No	DD City
Control family	Control	DDIC-043-C2	DDIC-043-C2-F03	Male	Negative	5 - 15 Years	Yes	Negative	No	DD City
Control	Control	DDIC-043-C2	DDIC-043-C2-F01	Male	Negative	Above 15 Years	Yes	Negative	No	DD City
Control family	Control	DDIC-043-C3	DDIC-043-C3-F02	Female	Negative	Above 15 Years	No	Negative	No	DD City
Control	Control	DDIC-043-C3	DDIC-043-C3-F01	Male	Negative	Above 15 Years	No	Negative	No	DD City
Index family	Case	DDIC-044	DDIC-044-F03	Male	Positive	Above 15 Years	Yes	Negative	No	DD City
Index	Case	DDIC-044	DDIC-044-F01	Female	Positive	Above 15 Years	Yes	Negative	No	DD City
Index family	Case	DDIC-044	DDIC-044-F02	Female	Negative	Above 15 Years	Yes	Negative	No	DD City
Control family	Control	DDIC-044-C1	DDIC-044-C1-F03	Female	Negative	5 - 15 Years	Yes	Negative	No	DD City
Control	Control	DDIC-044-C1	DDIC-044-C1-F01	Female	Negative	Above 15 Years	Yes	Negative	No	DD City
Control family	Control	DDIC-044-C1	DDIC-044-C1-F04	Female	Negative	5 - 15 Years	Yes	Negative	No	DD City
Control family	Control	DDIC-044-C1	DDIC-044-C1-F02	Female	Negative	Above 15 Years	Yes	Negative	No	DD City
Control	Control	DDIC-044-C2	DDIC-044-C2-F01	Female	Negative	Above 15 Years	No	Negative	No	DD City
Control family	Control	DDIC-044-C2	DDIC-044-C2-F02	Female	Negative	Above 15 Years	No	Negative	No	DD City
Control family	Control	DDIC-044-C3	DDIC-044-C3-F02	Male	Negative	Above 15 Years	No	Negative	No	DD City
Control family	Control	DDIC-044-C3	DDIC-044-C3-F04	Male	Negative	5 - 15 Years	No	Negative	No	DD City
Control family	Control	DDIC-044-C3	DDIC-044-C3-F03	Male	Negative	5 - 15 Years	No	Negative	No	DD City
Control family	Control	DDIC-044-C3	DDIC-044-C3-F05	Female	Negative	Above 15 Years	No	Negative	No	DD City
Control	Control	DDIC-044-C3	DDIC-044-C3-F01	Female	Negative	Above 15 Years	No	Negative	No	DD City
Index	Case	DDIC-045	DDIC-045-F01	Male	Positive	Above 15 Years	Yes	Negative	No	DD City
Index family	Case	DDIC-045	DDIC-045-F02	Female	Negative	Above 15 Years	Yes	Negative	No	DD City
Control	Control	DDIC-045-C1	DDIC-045-C1-F01	Male	Negative	Above 15 Years	No	Negative	No	DD City
Control family	Control	DDIC-045-C1	DDIC-045-C1-F02	Female	Negative	Above 15 Years	No	Negative	No	DD City
Control family	Control	DDIC-045-C2	DDIC-045-C2-F02	Female	Negative	Above 15 Years	Yes	Negative	No	DD City
Control	Control	DDIC-045-C2	DDIC-045-C2-F01	Male	Negative	Above 15 Years	Yes	Negative	No	DD City
Control family	Control	DDIC-045-C2	DDIC-045-C2-F03	Female	Negative	Above 15 Years	Yes	Negative	No	DD City
Control family	Control	DDIC-045-C2	DDIC-045-C2-F04			Above 15 Years	Yes	Negative	No	DD City
Index family	Case	DDIC-045-C3	DDIC-045-C3-F03	Male		5 - 15 Years	No	Negative	No	DD City
Index	Case	DDIC-045-C3	DDIC-045-C3-F01	Male	Positive	Above 15 Years	No	Negative	No	DD City
Index family	Case	DDIC-045-C3	DDIC-045-C3-F04	Male		Under 5	No	Negative	No	DD City
Index family	Case	DDIC-045-C3	DDIC-045-C3-F02	Female	Negative	Above 15 Years	No	Negative	No	DD City
Index	Case	DDUIC-001	DDUIC-001-F01	Male	Positive	Above 15 Years	Yes	Positive		DDU
Index family	Case	DDUIC-001	DDUIC-001-F02	Male	Negative	Above 15 Years	Yes	Positive		DDU
Control family	Control	DDUIC-001-C1	DDUIC-001-C1-F03	Male	Negative	Above 15 Years	Yes	Negative	No	DDU
Control family	Control	DDUIC-001-C1	DDUIC-001-C1-F02	Male	Positive	Above 15 Years	Yes	Negative	No	DDU
Control	Control	DDUIC-001-C1	DDUIC-001-C1-F01	Male	Negative	Above 15 Years	Yes	Negative	No	DDU
Control family	Control	DDUIC-001-C2	DDUIC-001-C2-F03	Male	Negative	Above 15 Years	Yes	Negative		DDU
Control family	Control	DDUIC-001-C2	DDUIC-001-C2-F02	Male	Negative	Above 15 Years	Yes	Negative		DDU
Control	Control	DDUIC-001-C2	DDUIC-001-C2-F01	Male	Negative	Above 15 Years	Yes	Negative		DDU
Control family	Control	DDUIC-001-C3	DDUIC-001-C3-F03	Male	Negative	Above 15 Years	Yes	Negative		DDU
Control	Control	DDUIC-001-C3	DDUIC-001-C3-F01	Male	Negative	Above 15 Years	Yes	Negative		DDU
Control family	Control	DDUIC-001-C3	DDUIC-001-C3-F02	Male	Negative	Above 15 Years	Yes	Negative		DDU
Index family	Case	DDUIC-002	DDUIC-002-F02	Male	Negative	Above 15 Years	Yes	Positive	No	DDU
Index	Case	DDUIC-002	DDUIC-002-F01	Male	Positive	Above 15 Years	Yes	Positive	No	DDU
Control	Control	DDUIC-002-C1	DDUIC-002-C1-F01	Male	Negative	Above 15 Years	Yes	Negative	No	DDU
Control	Control	DDUIC-002-C2	DDUIC-002-C2-F01	Male	Negative	Above 15 Years	Yes	Negative	No	DDU
Control family	Control	DDUIC-002-C3	DDUIC-002-C3-F02	Male	Negative	Above 15 Years	Yes	Negative	No	DDU
Control family	Control	DDUIC-002-C3	DDUIC-002-C3-F03	Male	Negative	Above 15 Years	Yes	Negative	No	DDU
Control	Control	DDUIC-002-C3	DDUIC-002-C3-F01	Male	Negative	Above 15 Years	Yes	Negative	No	DDU
Index family	Case	DDUIC-003	DDUIC-003-F03	Male	Negative	Above 15 Years	Yes	Negative	No	DDU
Index	Case	DDUIC-003	DDUIC-003-F01	Male	Positive	Above 15 Years	Yes	Negative	No	DDU
Index family	Case	DDUIC-003	DDUIC-003-F02	Male	Positive	Above 15 Years	Yes	Negative	No	DDU
Control	Control	DDUIC-003-C1	DDUIC-003-C1-F01	Male	Negative	Above 15 Years	Yes	Positive	No	DDU
Control	Control	DDUIC-003-C2	DDUIC-003-C2-F01	Male	Negative	Above 15 Years	Yes	Negative	No	DDU
Control	Control	DDUIC-003-C3	DDUIC-003-C3-F01	Male	Negative	Above 15 Years	Yes	Positive	No	DDU
Control family	Control	DDUIC-003-C3	DDUIC-003-C3-F02	Male	Negative	Above 15 Years	Yes	Positive	No	DDU
Index	Case	DDUIC-004	DDUIC-004-F01	Male	Positive	Above 15 Years	Yes	Negative	No	DDU
Control	Control	DDUIC-004-C1	DDUIC-004-C1-F01	Male	Negative	Above 15 Years	Yes	Negative	No	DDU
Control family	Control	DDUIC-004-C1	DDUIC-004-C1-F02	Male	Negative	Above 15 Years	Yes	Negative	No	DDU
Control	Control	DDUIC-004-C2	DDUIC-004-C2-F01	Male	Negative	Above 15 Years	Yes	Negative	No	DDU
Control family	Control	DDUIC-004-C2	DDUIC-004-C2-F03	Male	Negative	Above 15 Years	Yes	Negative	No	DDU
Control family	Control	DDUIC-004-C2	DDUIC-004-C2-F02	Male	Negative	Above 15 Years	Yes	Negative	No	DDU
Control family	Control	DDUIC-004-C3	DDUIC-004-C3-F02	Male	Negative	Above 15 Years	Yes	Positive	No	DDU
Control	Control	DDUIC-004-C3	DDUIC-004-C3-F01	Male	Negative	Above 15 Years	Yes	Positive	No	DDU
Index	Case	DDUIC-005	DDUIC-005-F01	Male	Positive	Above 15 Years	Yes	Negative	No	DDU
Control	Control	DDUIC-005-C1	DDUIC-005-C1-F01	Male	Negative	Above 15 Years	Yes	Positive	No	DDU
Index	Case	DDUIC-005-C2	DDUIC-005-C2-F01	Male	Positive	Above 15 Years	Yes	Negative	No	DDU
Control	Control	DDUIC-005-C3	DDUIC-005-C3-F01	Male	Negative	Above 15 Years	Yes	Negative	No	DDU
Index	Case	DDUIC-006	DDUIC-006-F01	Male	Positive	Above 15 Years	Yes	Negative	No	DDU
Index	Case	DDUIC-006-C1	DDUIC-006-C1-F01	Male	Positive	Above 15 Years	Yes	Positive	No	DDU
Index	Case	DDUIC-006-C2	DDUIC-006-C2-F01	Male	Positive	Above 15 Years	Yes	Positive	No	DDU
Index	Case	DDUIC-006-C3	DDUIC-006-C3-F01	Male	Positive	Above 15 Years	Yes	Negative	No	DDU
Index	Case	DDUIC-007	DDUIC-007-F01	Male	Positive	Above 15 Years	Yes	Negative	No	DDU
Control	Control	DDUIC-007-C1	DDUIC-007-C1-F01	Male	Negative	Above 15 Years	Yes	Negative	No	DDU
Control	Control	DDUIC-007-C2	DDUIC-007-C2-F01	Male	Negative	Above 15 Years	Yes	Negative	No	DDU
Index	Case	DDUIC-008	DDUIC-008-F01	Male	Positive	Above 15 Years	Yes	Negative	No	DDU
Index family	Case	DDUIC-008	DDUIC-008-F03	Male	Negative	Above 15 Years	Yes	Negative	No	DDU
Index family	Case	DDUIC-008	DDUIC-008-F02	Male	Negative	Above 15 Years	Yes	Negative	No	DDU
Control	Control	DDUIC-008-C1	DDUIC-008-C1-F01	Male	Negative	Above 15 Years	Yes	Positive	No	DDU
Control family	Control	DDUIC-008-C1	DDUIC-008-C1-F02	Male	Positive	Above 15 Years	Yes	Positive	No	DDU
Index	Case	DDUIC-008-C2	DDUIC-008-C2-F01	Male	Positive	Above 15 Years	Yes	Negative	No	DDU
Index family	Case	DDUIC-008-C2	DDUIC-008-C2-F02	Male	Positive	Above 15 Years	Yes	Negative	No	DDU
Control	Control	DDUIC-008-C3	DDUIC-008-C3-F01	Male	Negative	Above 15 Years	Yes	Negative	No	DDU
Control family	Control	DDUIC-008-C3	DDUIC-008-C3-F04	Male	Negative	Above 15 Years	Yes	Negative	No	DDU
Control family	Control	DDUIC-008-C3	DDUIC-008-C3-F03	Male	Negative	Above 15 Years	Yes	Negative	No	DDU
Control family	Control	DDUIC-008-C3	DDUIC-008-C3-F02	Male	Negative	Above 15 Years	Yes	Negative	No	DDU
Index family	Case	DDUIC-009	DDUIC-009-F03	Male	Positive	Above 15 Years	Yes	Negative	No	DDU
Index family	Case	DDUIC-009	DDUIC-009-F02	Male	Negative	Above 15 Years	Yes	Negative	No	DDU
Index	Case	DDUIC-009	DDUIC-009-F01	Male	Positive	Above 15 Years	Yes	Negative	No	DDU
Control	Control	DDUIC-009-C1	DDUIC-009-C1-F01	Male	Negative	Above 15 Years	Yes	Negative	No	DDU
Index	Case	DDUIC-009-C2	DDUIC-009-C2-F01	Male	Positive	Above 15 Years	Yes	Negative	No	DDU
Index family	Case	DDUIC-009-C2	DDUIC-009-C2-F02	Male	Negative	Above 15 Years	Yes	Negative	No	DDU
Index	Case	DDUIC-010	DDUIC-010-F01	Male	Positive	Above 15 Years	Yes	Negative	No	DDU
Index	Case	DDUIC-010-C1	DDUIC-010-C1-F01	Male	Positive	Above 15 Years	Yes	Positive	No	DDU
Index family	Case	DDUIC-010-C1	DDUIC-010-C1-F02	Male	Positive	Above 15 Years	Yes	Positive	No	DDU
Index	Case	DDUIC-012	DDUIC-012-F01	Male	Positive	Above 15 Years	Yes	Positive	No	DDU
Index family	Case	DDUIC-012	DDUIC-012-F02	Male	Positive	Above 15 Years	Yes	Positive	No	DDU
Control family	Control	DDUIC-012-C1	DDUIC-012-C1-F02	Male	Negative	Above 15 Years	Yes	Positive	No	DDU
Control	Control	DDUIC-012-C1	DDUIC-012-C1-F01	Male	Negative	Above 15 Years	Yes	Positive	No	DDU
Control	Control	DDUIC-012-C2	DDUIC-012-C2-F01	Male	Negative	Above 15 Years	Yes	Negative	No	DDU
Control family	Control	DDUIC-012-C2	DDUIC-012-C2-F02	Male	Positive	Above 15 Years	Yes	Negative	No	DDU
Control	Control	DDUIC-012-C3	DDUIC-012-C3-F01	Male	Negative	Above 15 Years	Yes	Negative		DDU
Index	Case	DDUIC-013	DDUIC-013-F01	Male	Positive	Above 15 Years	Yes	Positive		DDU
Control	Control	DDUIC-013-C1	DDUIC-013-C1-F01	Male	Negative	Above 15 Years	Yes	Positive	No	DDU
Control family	Control	DDUIC-013-C1	DDUIC-013-C1-F02	Male	Negative	Above 15 Years	Yes	Positive	No	DDU
Control	Control	DDUIC-013-C2	DDUIC-013-C2-F01	Male	Negative	Above 15 Years	Yes	Positive	Yes	DDU
Index	Case	DDUIC-013-C3	DDUIC-013-C3-F01	Male	Positive	Above 15 Years	Yes	Positive	No	DDU
Index family	Case	DDUIC-013-C3	DDUIC-013-C3-F02	Male	Negative	Above 15 Years	Yes	Positive	No	DDU
Index family	Case	DDUIC-013-C3	DDUIC-013-C3-F03	Male	Positive	Above 15 Years	Yes	Positive	No	DDU
Index family	Case	DDUIC-014	DDUIC-014-F02	Male	Positive	Above 15 Years	Yes	Positive	No	DDU
Index family	Case	DDUIC-014	DDUIC-014-F03	Male	Positive	Above 15 Years	Yes	Positive	No	DDU
Index	Case	DDUIC-014	DDUIC-014-F01	Male	Positive	Above 15 Years	Yes	Positive	No	DDU
Control	Control	DDUIC-014-C1	DDUIC-014-C1-F01	Male	Negative	Above 15 Years	Yes	Negative	No	DDU
Control family	Control	DDUIC-014-C1	DDUIC-014-C1-F02	Male	Negative	Above 15 Years	Yes	Negative	No	DDU
Control	Control	DDUIC-014-C2	DDUIC-014-C2-F01	Male	Negative	Above 15 Years	Yes	Negative	No	DDU
Index	Case	DDUIC-015	DDUIC-015-F01	Male	Positive	Above 15 Years	Yes	Positive	No	DDU
Control family	Control	DDUIC-015-C1	DDUIC-015-C1-F02	Male	Negative	Above 15 Years	Yes	Positive	No	DDU
Control	Control	DDUIC-015-C1	DDUIC-015-C1-F01	Male	Negative	Above 15 Years	Yes	Positive	No	DDU
Control	Control	DDUIC-015-C2	DDUIC-015-C2-F01	Male	Negative	Above 15 Years	Yes	Positive	No	DDU
Control family	Control	DDUIC-015-C3	DDUIC-015-C3-F02	Male	Negative	Above 15 Years	Yes	Negative	No	DDU
Control family	Control	DDUIC-015-C3	DDUIC-015-C3-F03	Male	Negative	Above 15 Years	Yes	Negative	No	DDU
Control	Control	DDUIC-015-C3	DDUIC-015-C3-F01	Male	Negative	Above 15 Years	Yes	Negative	No	DDU
Index family	Case	DDUIC-016	DDUIC-016-F02	Male	Negative	Above 15 Years	Yes	Positive	No	DDU
Index	Case	DDUIC-016	DDUIC-016-F01	Male	Positive	Above 15 Years	Yes	Positive	No	DDU
Index family	Case	DDUIC-016	DDUIC-016-F03	Male	Negative	Above 15 Years	Yes	Positive	No	DDU
Index	Case	DDUIC-016-C1	DDUIC-016-C1-F01	Male	Positive	Above 15 Years	Yes	Positive	No	DDU
Index family	Case	DDUIC-016-C1	DDUIC-016-C1-F02	Male	Negative	Above 15 Years	Yes	Positive	No	DDU
Control	Control	DDUIC-016-C2	DDUIC-016-C2-F01	Male	Negative	Above 15 Years	Yes	Negative	No	DDU
Control family	Control	DDUIC-016-C2	DDUIC-016-C2-F02	Male	Positive	Above 15 Years	Yes	Negative	No	DDU
Control family	Control	DDUIC-016-C2	DDUIC-016-C2-F03	Male	Negative	Above 15 Years	Yes	Negative	No	DDU
Index family	Case	DDUIC-017	DDUIC-017-F04	Male	Positive	Above 15 Years	No	Negative	No	DDU
Index	Case	DDUIC-017	DDUIC-017-F01	Male	Positive	Above 15 Years	No	Negative	No	DDU
Index family	Case	DDUIC-017	DDUIC-017-F03	Male	Negative	Above 15 Years	No	Negative	No	DDU
Index family	Case	DDUIC-017	DDUIC-017-F02	Male	Negative	Above 15 Years	No	Negative	No	DDU
Control	Control	DDUIC-017-C1	DDUIC-017-C1-F01	Male	Negative	Above 15 Years	Yes	Negative	No	DDU
Control family	Control	DDUIC-017-C1	DDUIC-017-C1-F03	Male	Negative	Above 15 Years	Yes	Negative	No	DDU
Control family	Control	DDUIC-017-C1	DDUIC-017-C1-F02	Male	Negative	Above 15 Years	Yes	Negative	No	DDU
Control family	Control	DDUIC-017-C1	DDUIC-017-C1-F05	Male	Positive	Above 15 Years	Yes	Negative	No	DDU
Control family	Control	DDUIC-017-C1	DDUIC-017-C1-F04	Male	Negative	Above 15 Years	Yes	Negative	No	DDU
Control family	Control	DDUIC-017-C2	DDUIC-017-C2-F03	Male	Negative	Above 15 Years	Yes	Negative	No	DDU
Control	Control	DDUIC-017-C2	DDUIC-017-C2-F01	Male	Negative	Above 15 Years	Yes	Negative	No	DDU
Control family	Control	DDUIC-017-C2	DDUIC-017-C2-F02	Male	Negative	Above 15 Years	Yes	Negative	No	DDU
Control family	Control	DDUIC-017-C3	DDUIC-017-C3-F02	Male	Negative	Above 15 Years	Yes	Negative	No	DDU
Control family	Control	DDUIC-017-C3	DDUIC-017-C3-F06	Male	Negative	Above 15 Years	Yes	Negative	No	DDU
Control family	Control	DDUIC-017-C3	DDUIC-017-C3-F05	Male	Negative	Above 15 Years	Yes	Negative	No	DDU
Control family	Control	DDUIC-017-C3	DDUIC-017-C3-F04	Male	Negative	Above 15 Years	Yes	Negative	No	DDU
Control	Control	DDUIC-017-C3	DDUIC-017-C3-F01	Male	Negative	Above 15 Years	Yes	Negative	No	DDU
Control family	Control	DDUIC-017-C3	DDUIC-017-C3-F03	Male	Negative	Above 15 Years	Yes	Negative	No	DDU
Index	Case	DDUIC-018	DDUIC-018-F01	Male	Positive	Above 15 Years	Yes	Positive	No	DDU
Index family	Case	DDUIC-018	DDUIC-018-F02	Male	Negative	Above 15 Years	Yes	Positive	No	DDU
Index family	Case	DDUIC-018	DDUIC-018-F04	Male	Negative	Above 15 Years	Yes	Positive	No	DDU
Index family	Case	DDUIC-018	DDUIC-018-F03	Male	Negative	Above 15 Years	Yes	Positive	No	DDU
Control	Control	DDUIC-018-C1	DDUIC-018-C1-F01	Male	Negative	Above 15 Years	Yes	Negative	No	DDU
Control family	Control	DDUIC-018-C1	DDUIC-018-C1-F02	Male	Negative	Above 15 Years	Yes	Negative	No	DDU
Control family	Control	DDUIC-018-C1	DDUIC-018-C1-F03	Male	Negative	Above 15 Years	Yes	Negative	No	DDU
Control family	Control	DDUIC-018-C1	DDUIC-018-C1-F04	Male	Positive	Above 15 Years	Yes	Negative	No	DDU
Control family	Control	DDUIC-018-C2	DDUIC-018-C2-F04	Male	Negative	Above 15 Years	Yes	Negative	No	DDU
Control	Control	DDUIC-018-C2	DDUIC-018-C2-F01	Male	Negative	Above 15 Years	Yes	Negative	No	DDU
Control family	Control	DDUIC-018-C2	DDUIC-018-C2-F02	Male	Negative	Above 15 Years	Yes	Negative	No	DDU
Control family	Control	DDUIC-018-C2	DDUIC-018-C2-F03	Male	Negative	Above 15 Years	Yes	Negative	No	DDU
Control family	Control	DDUIC-018-C3	DDUIC-018-C3-F02	Male	Negative	Above 15 Years	Yes	Negative	No	DDU
Control	Control	DDUIC-018-C3	DDUIC-018-C3-F01	Male	Negative	Above 15 Years	Yes	Negative	No	DDU
Control family	Control	DDUIC-018-C3	DDUIC-018-C3-F03	Male	Negative	Above 15 Years	Yes	Negative	No	DDU
Index family	Case	DDUIC-019	DDUIC-019-F05	Male	Negative	Above 15 Years	Yes	Negative	No	DDU
Index	Case	DDUIC-019	DDUIC-019-F01	Male	Positive	Above 15 Years	Yes	Negative	No	DDU
Index family	Case	DDUIC-019	DDUIC-019-F02	Male	Negative	Above 15 Years	Yes	Negative	No	DDU
Index family	Case	DDUIC-019	DDUIC-019-F06	Male	Negative	Above 15 Years	Yes	Negative	No	DDU
Index family	Case	DDUIC-019	DDUIC-019-F03	Male	Positive	Above 15 Years	Yes	Negative	No	DDU
Index family	Case	DDUIC-019	DDUIC-019-F04	Male	Negative	Above 15 Years	Yes	Negative	No	DDU
Index family	Case	DDUIC-019-C1	DDUIC-019-C1-F05	Male	Negative	Above 15 Years	Yes	Negative	No	DDU
Index family	Case	DDUIC-019-C1	DDUIC-019-C1-F04	Male	Negative	Above 15 Years	Yes	Negative	No	DDU
Index family	Case	DDUIC-019-C1	DDUIC-019-C1-F02	Male	Negative	Above 15 Years	Yes	Negative	No	DDU
Index family	Case	DDUIC-019-C1	DDUIC-019-C1-F03	Male	Negative	Above 15 Years	Yes	Negative	No	DDU
Index	Case	DDUIC-019-C1	DDUIC-019-C1-F01	Male	Positive	Above 15 Years	Yes	Negative	No	DDU
Control family	Control	DDUIC-019-C2	DDUIC-019-C2-F02	Male	Negative	Above 15 Years	Yes	Negative	No	DDU
Control family	Control	DDUIC-019-C2	DDUIC-019-C2-F03	Male	Negative	Above 15 Years	Yes	Negative	No	DDU
Control	Control	DDUIC-019-C2	DDUIC-019-C2-F01	Male	Negative	Above 15 Years	Yes	Negative	No	DDU
Control family	Control	DDUIC-019-C2	DDUIC-019-C2-F04	Male	Negative	Above 15 Years	Yes	Negative	No	DDU
Index	Case	DDUIC-020	DDUIC-020-F01	Male	Positive	Above 15 Years	Yes	Negative	No	DDU
Index family	Case	DDUIC-020	DDUIC-020-F03	Male	Negative	Above 15 Years	Yes	Negative	No	DDU
Index family	Case	DDUIC-020	DDUIC-020-F02	Male	Negative	Above 15 Years	Yes	Negative	No	DDU
Control family	Control	DDUIC-020-C1	DDUIC-020-C1-F02	Male	Positive	Above 15 Years	Yes	Negative	No	DDU
Control	Control	DDUIC-020-C1	DDUIC-020-C1-F01	Male	Negative	Above 15 Years	Yes	Negative	No	DDU
Control family	Control	DDUIC-020-C1	DDUIC-020-C1-F03	Male	Negative	Above 15 Years	Yes	Negative	No	DDU
Control family	Control	DDUIC-020-C1	DDUIC-020-C1-F04	Male	Negative	Above 15 Years	Yes	Negative	No	DDU
Control family	Control	DDUIC-020-C2	DDUIC-020-C2-F04	Male	Negative	Above 15 Years	Yes	Negative	No	DDU
Control family	Control	DDUIC-020-C2	DDUIC-020-C2-F03	Male	Negative	Above 15 Years	Yes	Negative	No	DDU
Control	Control	DDUIC-020-C2	DDUIC-020-C2-F01	Male	Negative	Above 15 Years	Yes	Negative	No	DDU
Control family	Control	DDUIC-020-C2	DDUIC-020-C2-F02	Male	Negative	Above 15 Years	Yes	Negative	No	DDU
Control family	Control	DDUIC-020-C3	DDUIC-020-C3-F06	Male	Negative	Above 15 Years	Yes	Negative	No	DDU
Control family	Control	DDUIC-020-C3	DDUIC-020-C3-F04	Male	Negative	Above 15 Years	Yes	Negative	No	DDU
Control family	Control	DDUIC-020-C3	DDUIC-020-C3-F02	Male	Negative	Above 15 Years	Yes	Negative	No	DDU
Control family	Control	DDUIC-020-C3	DDUIC-020-C3-F03	Male	Negative	Above 15 Years	Yes	Negative	No	DDU
Control	Control	DDUIC-020-C3	DDUIC-020-C3-F01	Male	Negative	Above 15 Years	Yes	Negative	No	DDU
Control family	Control	DDUIC-020-C3	DDUIC-020-C3-F05	Male	Negative	Above 15 Years	Yes	Negative	No	DDU
Index family	Case	DDUIC-021	DDUIC-021-F02	Male	Negative	Above 15 Years	Yes	Negative	No	DDU
Index family	Case	DDUIC-021	DDUIC-021-F03	Male	Negative	Above 15 Years	Yes	Negative	No	DDU
Index	Case	DDUIC-021	DDUIC-021-F01	Male	Positive	Above 15 Years	Yes	Negative	No	DDU
Index	Case	DDUIC-021-C1	DDUIC-021-C1-F01	Male	Positive	Above 15 Years	Yes	Negative	No	DDU
Index family	Case	DDUIC-021-C1	DDUIC-021-C1-F03	Male	Negative	Above 15 Years	Yes	Negative	No	DDU
Index family	Case	DDUIC-021-C1	DDUIC-021-C1-F04	Male	Negative	Above 15 Years	Yes	Negative	No	DDU
Index family	Case	DDUIC-021-C1	DDUIC-021-C1-F02	Male	Negative	Above 15 Years	Yes	Negative	No	DDU
Control family	Control	DDUIC-021-C2	DDUIC-021-C2-F02	Male	Negative	Above 15 Years	Yes	Negative	No	DDU
Control	Control	DDUIC-021-C2	DDUIC-021-C2-F01	Male	Negative	Above 15 Years	Yes	Negative	No	DDU
Control family	Control	DDUIC-021-C2	DDUIC-021-C2-F03	Male	Negative	Above 15 Years	Yes	Negative	No	DDU
Control	Control	DDUIC-021-C3	DDUIC-021-C3-F01	Male	Negative	Above 15 Years	Yes	Negative	No	DDU
Control family	Control	DDUIC-021-C3	DDUIC-021-C3-F02	Male	Positive	Above 15 Years	Yes	Negative	No	DDU
Control family	Control	DDUIC-021-C3	DDUIC-021-C3-F03	Male	Negative	Above 15 Years	Yes	Negative	No	DDU
Index family	Case	DDUIC-022	DDUIC-022-F02	Male	Negative	Above 15 Years	Yes	Negative	No	DDU
Index	Case	DDUIC-022	DDUIC-022-F01	Male	Positive	Above 15 Years	Yes	Negative	No	DDU
Index family	Case	DDUIC-022	DDUIC-022-F04	Male	Negative	Above 15 Years	Yes	Negative	No	DDU
Index family	Case	DDUIC-022	DDUIC-022-F03	Male	Positive	Above 15 Years	Yes	Negative	No	DDU
Control family	Control	DDUIC-022-C1	DDUIC-022-C1-F02	Male	Negative	Above 15 Years	Yes	Negative	No	DDU
Control	Control	DDUIC-022-C1	DDUIC-022-C1-F01	Male	Negative	Above 15 Years	Yes	Negative	No	DDU
Control family	Control	DDUIC-022-C1	DDUIC-022-C1-F03	Male	Negative	Above 15 Years	Yes	Negative	No	DDU
Control family	Control	DDUIC-022-C2	DDUIC-022-C2-F02	Male	Negative	Above 15 Years	Yes	Negative	No	DDU
Control	Control	DDUIC-022-C2	DDUIC-022-C2-F01	Male	Negative	Above 15 Years	Yes	Negative	No	DDU
Control family	Control	DDUIC-022-C2	DDUIC-022-C2-F03	Male	Negative	Above 15 Years	Yes	Negative	No	DDU
Control family	Control	DDUIC-022-C3	DDUIC-022-C3-F05	Male	Negative	Above 15 Years	Yes	Negative	No	DDU
Control family	Control	DDUIC-022-C3	DDUIC-022-C3-F02	Male	Negative	Above 15 Years	Yes	Negative	No	DDU
Control	Control	DDUIC-022-C3	DDUIC-022-C3-F01	Male	Negative	Above 15 Years	Yes	Negative	No	DDU
Control family	Control	DDUIC-022-C3	DDUIC-022-C3-F03	Male	Negative	Above 15 Years	Yes	Negative	No	DDU
Control family	Control	DDUIC-022-C3	DDUIC-022-C3-F04	Male	Negative	Above 15 Years	Yes	Negative	No	DDU
Index	Case	DDUIC-023	DDUIC-023-F01	Male	Positive	Above 15 Years	Yes	Negative	No	DDU
Index family	Case	DDUIC-023	DDUIC-023-F03	Male	Negative	Above 15 Years	Yes	Negative	No	DDU
Index family	Case	DDUIC-023	DDUIC-023-F02	Male	Negative	Above 15 Years	Yes	Negative	No	DDU
Control family	Control	DDUIC-023-C1	DDUIC-023-C1-F04	Male	Negative	Above 15 Years	Yes	Negative	No	DDU
Control family	Control	DDUIC-023-C1	DDUIC-023-C1-F02	Male	Negative	Above 15 Years	Yes	Negative	No	DDU
Control	Control	DDUIC-023-C1	DDUIC-023-C1-F01	Male	Negative	Above 15 Years	Yes	Negative	No	DDU
Control family	Control	DDUIC-023-C1	DDUIC-023-C1-F05	Male	Negative	Above 15 Years	Yes	Negative	No	DDU
Control family	Control	DDUIC-023-C1	DDUIC-023-C1-F03	Male	Negative	Above 15 Years	Yes	Negative	No	DDU
Control family	Control	DDUIC-023-C2	DDUIC-023-C2-F02	Male	Negative	Above 15 Years	Yes	Negative	No	DDU
Control family	Control	DDUIC-023-C2	DDUIC-023-C2-F04	Male	Negative	Above 15 Years	Yes	Negative	No	DDU
Control family	Control	DDUIC-023-C2	DDUIC-023-C2-F05	Male	Negative	Above 15 Years	Yes	Negative	No	DDU
Control family	Control	DDUIC-023-C2	DDUIC-023-C2-F03	Male	Negative	Above 15 Years	Yes	Negative	No	DDU
Control	Control	DDUIC-023-C2	DDUIC-023-C2-F01	Male	Negative	Above 15 Years	Yes	Negative	No	DDU
Control family	Control	DDUIC-023-C3	DDUIC-023-C3-F02	Male	Negative	Above 15 Years	Yes	Negative	No	DDU
Control family	Control	DDUIC-023-C3	DDUIC-023-C3-F03	Male	Negative	Above 15 Years	Yes	Negative	No	DDU
Control	Control	DDUIC-023-C3	DDUIC-023-C3-F01	Male	Negative	Above 15 Years	Yes	Negative	No	DDU
Index family	Case	DDUIC-024	DDUIC-024-F02	Male	Negative	Above 15 Years	No	Negative	No	DDU
Index family	Case	DDUIC-024	DDUIC-024-F04	Male	Negative	Above 15 Years	No	Negative	No	DDU
Index family	Case	DDUIC-024	DDUIC-024-F03	Male	Negative	Above 15 Years	No	Negative	No	DDU
Index	Case	DDUIC-024	DDUIC-024-F01	Male	Positive	Above 15 Years	No	Negative	No	DDU
Control	Control	DDUIC-024-C1	DDUIC-024-C1-F01	Male	Negative	Above 15 Years	Yes	Negative	No	DDU
Control family	Control	DDUIC-024-C1	DDUIC-024-C1-F02	Male	Negative	Above 15 Years	Yes	Negative	No	DDU
Control family	Control	DDUIC-024-C1	DDUIC-024-C1-F03	Male	Negative	Above 15 Years	Yes	Negative	No	DDU
Control family	Control	DDUIC-024-C2	DDUIC-024-C2-F02	Male	Negative	Above 15 Years	Yes	Negative	No	DDU
Control family	Control	DDUIC-024-C2	DDUIC-024-C2-F03	Male	Negative	Above 15 Years	Yes	Negative	No	DDU
Control	Control	DDUIC-024-C2	DDUIC-024-C2-F01	Male	Negative	Above 15 Years	Yes	Negative	No	DDU
Control family	Control	DDUIC-024-C2	DDUIC-024-C2-F05	Male	Negative	Above 15 Years	Yes	Negative	No	DDU
Control family	Control	DDUIC-024-C2	DDUIC-024-C2-F04	Male	Negative	Above 15 Years	Yes	Negative	No	DDU
Control family	Control	DDUIC-024-C3	DDUIC-024-C3-F02	Male	Negative	Above 15 Years	Yes	Negative	No	DDU
Control family	Control	DDUIC-024-C3	DDUIC-024-C3-F05	Male	Negative	Above 15 Years	Yes	Negative	No	DDU
Control family	Control	DDUIC-024-C3	DDUIC-024-C3-F03	Male	Negative	Above 15 Years	Yes	Negative	No	DDU
Control family	Control	DDUIC-024-C3	DDUIC-024-C3-F04	Male	Positive	Above 15 Years	Yes	Negative	No	DDU
Control	Control	DDUIC-024-C3	DDUIC-024-C3-F01	Male	Negative	Above 15 Years	Yes	Negative	No	DDU
Index	Case	DDUIC-025	DDUIC-025-F01	Male	Positive	Above 15 Years	Yes	Negative	No	DDU
Index family	Case	DDUIC-025	DDUIC-025-F03	Male	Negative	Above 15 Years	Yes	Negative	No	DDU
Index family	Case	DDUIC-025	DDUIC-025-F04	Male	Negative	Above 15 Years	Yes	Negative	No	DDU
Index family	Case	DDUIC-025	DDUIC-025-F02	Male	Negative	Above 15 Years	Yes	Negative	No	DDU
Control family	Control	DDUIC-025-C1	DDUIC-025-C1-F02	Male	Negative	Above 15 Years	Yes	Negative	No	DDU
Control	Control	DDUIC-025-C1	DDUIC-025-C1-F01	Male	Negative	Above 15 Years	Yes	Negative	No	DDU
Control family	Control	DDUIC-025-C1	DDUIC-025-C1-F03	Male	Negative	Above 15 Years	Yes	Negative	No	DDU
Control family	Control	DDUIC-025-C1	DDUIC-025-C1-F04	Male	Negative	Above 15 Years	Yes	Negative	No	DDU
Control family	Control	DDUIC-025-C2	DDUIC-025-C2-F04	Male	Negative	Above 15 Years	Yes	Negative	No	DDU
Control family	Control	DDUIC-025-C2	DDUIC-025-C2-F02	Male	Negative	Above 15 Years	Yes	Negative	No	DDU
Control family	Control	DDUIC-025-C2	DDUIC-025-C2-F05	Male	Negative	Above 15 Years	Yes	Negative	No	DDU
Control family	Control	DDUIC-025-C2	DDUIC-025-C2-F03	Male	Negative	Above 15 Years	Yes	Negative	No	DDU
Control	Control	DDUIC-025-C2	DDUIC-025-C2-F01	Male	Negative	Above 15 Years	Yes	Negative	No	DDU
Control family	Control	DDUIC-025-C3	DDUIC-025-C3-F03	Male	Negative	Above 15 Years	Yes	Negative	No	DDU
Control family	Control	DDUIC-025-C3	DDUIC-025-C3-F02	Male	Negative	Above 15 Years	Yes	Negative	No	DDU
Control	Control	DDUIC-025-C3	DDUIC-025-C3-F01	Male	Negative	Above 15 Years	Yes	Negative	No	DDU
Index family	Case	DDUIC-026	DDUIC-026-F03	Male	Positive	Above 15 Years	Yes	Negative	No	DDU
Index	Case	DDUIC-026	DDUIC-026-F01	Male	Positive	Above 15 Years	Yes	Negative	No	DDU
Index family	Case	DDUIC-026	DDUIC-026-F02	Male	Negative	Above 15 Years	Yes	Negative	No	DDU
Index family	Case	DDUIC-026	DDUIC-026-F04	Male	Negative	Above 15 Years	Yes	Negative	No	DDU
Control family	Control	DDUIC-026-C1	DDUIC-026-C1-F02	Male	Negative	Above 15 Years	Yes	Negative	No	DDU
Control family	Control	DDUIC-026-C1	DDUIC-026-C1-F03	Male	Negative	Above 15 Years	Yes	Negative	No	DDU
Control	Control	DDUIC-026-C1	DDUIC-026-C1-F01	Male	Negative	Above 15 Years	Yes	Negative	No	DDU
Control family	Control	DDUIC-026-C2	DDUIC-026-C2-F04	Male	Negative	Above 15 Years	Yes	Negative	No	DDU
Control family	Control	DDUIC-026-C2	DDUIC-026-C2-F03	Male	Negative	Above 15 Years	Yes	Negative	No	DDU
Control family	Control	DDUIC-026-C2	DDUIC-026-C2-F02	Male	Negative	Above 15 Years	Yes	Negative	No	DDU
Control	Control	DDUIC-026-C2	DDUIC-026-C2-F01	Male	Negative	Above 15 Years	Yes	Negative	No	DDU
Control family	Control	DDUIC-026-C2	DDUIC-026-C2-F05	Male	Negative	Above 15 Years	Yes	Negative	No	DDU
Control family	Control	DDUIC-026-C3	DDUIC-026-C3-F02	Male	Negative	Above 15 Years	Yes	Negative	No	DDU
Control family	Control	DDUIC-026-C3	DDUIC-026-C3-F03	Male	Negative	Above 15 Years	Yes	Negative	No	DDU
Control	Control	DDUIC-026-C3	DDUIC-026-C3-F01	Male	Negative	Above 15 Years	Yes	Negative	No	DDU
Index family	Case	DDUIC-027	DDUIC-027-F02	Male	Negative	Above 15 Years	Yes	Negative	No	DDU
Index family	Case	DDUIC-027	DDUIC-027-F05	Male	Negative	Above 15 Years	Yes	Negative	No	DDU
Index	Case	DDUIC-027	DDUIC-027-F01	Male	Positive	Above 15 Years	Yes	Negative	No	DDU
Index family	Case	DDUIC-027	DDUIC-027-F03	Male	Negative	Above 15 Years	Yes	Negative	No	DDU
Index family	Case	DDUIC-027	DDUIC-027-F04	Male	Negative	Above 15 Years	Yes	Negative	No	DDU
Index family	Case	DDUIC-027	DDUIC-027-F06	Male	Negative	Above 15 Years	Yes	Negative	No	DDU
Control family	Control	DDUIC-027-C1	DDUIC-027-C1-F02	Male	Negative	Above 15 Years	Yes	Negative	No	DDU
Control family	Control	DDUIC-027-C1	DDUIC-027-C1-F03	Male	Negative	Above 15 Years	Yes	Negative	No	DDU
Control family	Control	DDUIC-027-C1	DDUIC-027-C1-F04	Male	Negative	Above 15 Years	Yes	Negative	No	DDU
Control	Control	DDUIC-027-C1	DDUIC-027-C1-F01	Male	Negative	Above 15 Years	Yes	Negative	No	DDU
Control family	Control	DDUIC-027-C2	DDUIC-027-C2-F02	Male	Negative	Above 15 Years	Yes	Negative	No	DDU
Control	Control	DDUIC-027-C2	DDUIC-027-C2-F01	Male	Negative	Above 15 Years	Yes	Negative	No	DDU
Control family	Control	DDUIC-027-C2	DDUIC-027-C2-F03	Male	Negative	Above 15 Years	Yes	Negative	No	DDU
Control family	Control	DDUIC-027-C2	DDUIC-027-C2-F04	Male	Negative	Above 15 Years	Yes	Negative	No	DDU
Control family	Control	DDUIC-027-C3	DDUIC-027-C3-F02	Male	Negative	Above 15 Years	Yes	Negative	No	DDU
Control family	Control	DDUIC-027-C3	DDUIC-027-C3-F04	Male	Negative	Above 15 Years	Yes	Negative	No	DDU
Control	Control	DDUIC-027-C3	DDUIC-027-C3-F01	Male	Negative	Above 15 Years	Yes	Negative	No	DDU
Control family	Control	DDUIC-027-C3	DDUIC-027-C3-F03	Male	Negative	Above 15 Years	Yes	Negative	No	DDU
Index family	Case	DDUIC-028	DDUIC-028-F03	Male	Negative	Above 15 Years	Yes	Negative	No	DDU
Index	Case	DDUIC-028	DDUIC-028-F01	Male	Positive	Above 15 Years	Yes	Negative	No	DDU
Index family	Case	DDUIC-028	DDUIC-028-F02	Male	Negative	Above 15 Years	Yes	Negative	No	DDU
Control family	Control	DDUIC-028-C1	DDUIC-028-C1-F03	Male	Negative	Above 15 Years	Yes	Negative	No	DDU
Control family	Control	DDUIC-028-C1	DDUIC-028-C1-F04	Male	Negative	Above 15 Years	Yes	Negative	No	DDU
Control family	Control	DDUIC-028-C1	DDUIC-028-C1-F02	Male	Negative	Above 15 Years	Yes	Negative	No	DDU
Control	Control	DDUIC-028-C1	DDUIC-028-C1-F01	Male	Negative	Above 15 Years	Yes	Negative	No	DDU
Control family	Control	DDUIC-028-C2	DDUIC-028-C2-F02	Male	Negative	Above 15 Years	Yes	Negative	No	DDU
Control	Control	DDUIC-028-C2	DDUIC-028-C2-F01	Male	Negative	Above 15 Years	Yes	Negative	No	DDU
Control family	Control	DDUIC-028-C2	DDUIC-028-C2-F04	Male	Negative	Above 15 Years	Yes	Negative	No	DDU
Control family	Control	DDUIC-028-C2	DDUIC-028-C2-F06	Male	Negative	Above 15 Years	Yes	Negative	No	DDU
Control family	Control	DDUIC-028-C2	DDUIC-028-C2-F05	Male	Negative	Above 15 Years	Yes	Negative	No	DDU
Control family	Control	DDUIC-028-C2	DDUIC-028-C2-F03	Male	Negative	Above 15 Years	Yes	Negative	No	DDU
Index family	Case	DDUIC-028-C3	DDUIC-028-C3-F02	Male	Negative	Above 15 Years	Yes	Negative	No	DDU
Index family	Case	DDUIC-028-C3	DDUIC-028-C3-F03	Male	Positive	Above 15 Years	Yes	Negative	No	DDU
Index	Case	DDUIC-028-C3	DDUIC-028-C3-F01	Male	Positive	Above 15 Years	Yes	Negative	No	DDU
Index family	Case	DDUIC-029	DDUIC-029-F05	Male	Negative	Above 15 Years	Yes	Negative	No	DDU
Index	Case	DDUIC-029	DDUIC-029-F01	Male	Positive	Above 15 Years	Yes	Negative	No	DDU
Index family	Case	DDUIC-029	DDUIC-029-F03	Male	Negative	Above 15 Years	Yes	Negative	No	DDU
Index family	Case	DDUIC-029	DDUIC-029-F02	Male	Positive	Above 15 Years	Yes	Negative	No	DDU
Index family	Case	DDUIC-029	DDUIC-029-F04	Male	Negative	Above 15 Years	Yes	Negative	No	DDU
Control family	Control	DDUIC-029-C1	DDUIC-029-C1-F02	Male	Negative	Above 15 Years	Yes	Negative	No	DDU
Control family	Control	DDUIC-029-C1	DDUIC-029-C1-F05	Male	Negative	Above 15 Years	Yes	Negative	No	DDU
Control	Control	DDUIC-029-C1	DDUIC-029-C1-F01	Male	Negative	Above 15 Years	Yes	Negative	No	DDU
Control family	Control	DDUIC-029-C1	DDUIC-029-C1-F03	Male	Negative	Above 15 Years	Yes	Negative	No	DDU
Control family	Control	DDUIC-029-C1	DDUIC-029-C1-F04	Male	Negative	Above 15 Years	Yes	Negative	No	DDU
Control	Control	DDUIC-029-C2	DDUIC-029-C2-F01	Male	Negative	Above 15 Years	Yes	Negative	No	DDU
Control family	Control	DDUIC-029-C2	DDUIC-029-C2-F03	Male	Positive	Above 15 Years	Yes	Negative	No	DDU
Control family	Control	DDUIC-029-C2	DDUIC-029-C2-F02	Male	Negative	Above 15 Years	Yes	Negative	No	DDU
Index	Case	DDUIC-029-C3	DDUIC-029-C3-F01	Male	Positive	Above 15 Years	Yes	Negative	No	DDU
Index family	Case	DDUIC-029-C3	DDUIC-029-C3-F04	Male	Negative	Above 15 Years	Yes	Negative	No	DDU
Index family	Case	DDUIC-029-C3	DDUIC-029-C3-F02	Male	Negative	Above 15 Years	Yes	Negative	No	DDU
Index family	Case	DDUIC-029-C3	DDUIC-029-C3-F03	Male	Negative	Above 15 Years	Yes	Negative	No	DDU
Index family	Case	DDUIC-030	DDUIC-030-F03	Male	Negative	Above 15 Years	Yes	Negative	No	DDU
Index family	Case	DDUIC-030	DDUIC-030-F04	Male	Negative	Above 15 Years	Yes	Negative	No	DDU
Index family	Case	DDUIC-030	DDUIC-030-F02	Male	Negative	Above 15 Years	Yes	Negative	No	DDU
Index family	Case	DDUIC-030	DDUIC-030-F05	Male	Negative	Above 15 Years	Yes	Negative	No	DDU
Index family	Case	DDUIC-030	DDUIC-030-F06	Male	Negative	Above 15 Years	Yes	Negative	No	DDU
Index	Case	DDUIC-030	DDUIC-030-F01	Male	Positive	Above 15 Years	Yes	Negative	No	DDU
Control	Control	DDUIC-030-C1	DDUIC-030-C1-F01	Male	Negative	Above 15 Years	Yes	Negative	No	DDU
Control family	Control	DDUIC-030-C1	DDUIC-030-C1-F02	Male	Negative	Above 15 Years	Yes	Negative	No	DDU
Control family	Control	DDUIC-030-C1	DDUIC-030-C1-F03	Male	Negative	Above 15 Years	Yes	Negative	No	DDU
Control family	Control	DDUIC-030-C1	DDUIC-030-C1-F04	Male	Negative	Above 15 Years	Yes	Negative	No	DDU
Index family	Case	DDUIC-030-C2	DDUIC-030-C2-F03	Male	Positive	Above 15 Years	Yes	Negative	No	DDU
Index	Case	DDUIC-030-C2	DDUIC-030-C2-F01	Male	Positive	Above 15 Years	Yes	Negative	No	DDU
Index family	Case	DDUIC-030-C2	DDUIC-030-C2-F05	Male	Negative	Above 15 Years	Yes	Negative	No	DDU
Index family	Case	DDUIC-030-C2	DDUIC-030-C2-F04	Male	Negative	Above 15 Years	Yes	Negative	No	DDU
Index family	Case	DDUIC-030-C2	DDUIC-030-C2-F02	Male	Negative	Above 15 Years	Yes	Negative	No	DDU
Index family	Case	DDUIC-030-C3	DDUIC-030-C3-F02	Male	Negative	Above 15 Years	Yes	Negative	No	DDU
Index family	Case	DDUIC-030-C3	DDUIC-030-C3-F03	Male	Negative	Above 15 Years	Yes	Negative	No	DDU
Index family	Case	DDUIC-030-C3	DDUIC-030-C3-F04	Male	Negative	Above 15 Years	Yes	Negative	No	DDU
Index family	Case	DDUIC-030-C3	DDUIC-030-C3-F05	Male	Negative	Above 15 Years	Yes	Negative	No	DDU
Index	Case	DDUIC-030-C3	DDUIC-030-C3-F01	Male	Positive	Above 15 Years	Yes	Negative	No	DDU
Index family	Case	DDUIC-031	DDUIC-031-F04	Male	Negative	Above 15 Years	Yes	Negative	No	DDU
Index	Case	DDUIC-031	DDUIC-031-F01	Male	Positive	Above 15 Years	Yes	Negative	No	DDU
Index family	Case	DDUIC-031	DDUIC-031-F03	Male	Negative	Above 15 Years	Yes	Negative	No	DDU
Index family	Case	DDUIC-031	DDUIC-031-F02	Male	Negative	Above 15 Years	Yes	Negative	No	DDU
Control family	Control	DDUIC-031-C1	DDUIC-031-C1-F02	Male	Negative	Above 15 Years	Yes	Negative	No	DDU
Control family	Control	DDUIC-031-C1	DDUIC-031-C1-F03	Male	Negative	Above 15 Years	Yes	Negative	No	DDU
Control	Control	DDUIC-031-C1	DDUIC-031-C1-F01	Male	Negative	Above 15 Years	Yes	Negative	No	DDU
Control family	Control	DDUIC-031-C1	DDUIC-031-C1-F04	Male	Negative	Above 15 Years	Yes	Negative	No	DDU
Control family	Control	DDUIC-031-C2	DDUIC-031-C2-F03	Male	Negative	Above 15 Years	Yes	Negative	No	DDU
Control family	Control	DDUIC-031-C2	DDUIC-031-C2-F04	Male	Negative	Above 15 Years	Yes	Negative	No	DDU
Control family	Control	DDUIC-031-C2	DDUIC-031-C2-F02	Male	Negative	Above 15 Years	Yes	Negative	No	DDU
Control	Control	DDUIC-031-C2	DDUIC-031-C2-F01	Male	Negative	Above 15 Years	Yes	Negative	No	DDU
Control	Control	DDUIC-031-C3	DDUIC-031-C3-F01	Male	Negative	Above 15 Years	Yes	Negative	No	DDU
Control family	Control	DDUIC-031-C3	DDUIC-031-C3-F02	Male	Negative	Above 15 Years	Yes	Negative	No	DDU
Control family	Control	DDUIC-031-C3	DDUIC-031-C3-F03	Male	Negative	Above 15 Years	Yes	Negative	No	DDU
Control family	Control	DDUIC-031-C3	DDUIC-031-C3-F04	Male	Negative	Above 15 Years	Yes	Negative	No	DDU
Index	Case	DDUIC-032	DDUIC-032-F01	Male	Positive	Above 15 Years	Yes	Negative	No	DDU
Index family	Case	DDUIC-032	DDUIC-032-F04	Male	Negative	Above 15 Years	Yes	Negative	No	DDU
Index family	Case	DDUIC-032	DDUIC-032-F03	Male	Negative	Above 15 Years	Yes	Negative	No	DDU
Index family	Case	DDUIC-032	DDUIC-032-F02	Male	Negative	Above 15 Years	Yes	Negative	No	DDU
Control family	Control	DDUIC-032-C1	DDUIC-032-C1-F04	Male	Negative	Above 15 Years	Yes	Negative	No	DDU
Control family	Control	DDUIC-032-C1	DDUIC-032-C1-F02	Male	Negative	Above 15 Years	Yes	Negative	No	DDU
Control family	Control	DDUIC-032-C1	DDUIC-032-C1-F03	Male	Negative	Above 15 Years	Yes	Negative	No	DDU
Control	Control	DDUIC-032-C1	DDUIC-032-C1-F01	Male	Negative	Above 15 Years	Yes	Negative	No	DDU
Control family	Control	DDUIC-032-C2	DDUIC-032-C2-F02	Male	Negative	Above 15 Years	Yes	Negative	No	DDU
Control family	Control	DDUIC-032-C2	DDUIC-032-C2-F03	Male	Negative	Above 15 Years	Yes	Negative	No	DDU
Control family	Control	DDUIC-032-C2	DDUIC-032-C2-F04	Male	Positive	Above 15 Years	Yes	Negative	No	DDU
Control	Control	DDUIC-032-C2	DDUIC-032-C2-F01	Male	Negative	Above 15 Years	Yes	Negative	No	DDU
Index family	Case	DDUIC-032-C3	DDUIC-032-C3-F02	Male	Negative	Above 15 Years	Yes	Negative	No	DDU
Index	Case	DDUIC-032-C3	DDUIC-032-C3-F01	Male	Positive	Above 15 Years	Yes	Negative	No	DDU
Index family	Case	DDUIC-032-C3	DDUIC-032-C3-F03	Male	Positive	Above 15 Years	Yes	Negative	No	DDU
Index family	Case	DDUIC-033	DDUIC-033-F03	Male	Negative	Above 15 Years	Yes	Negative	No	DDU
Index family	Case	DDUIC-033	DDUIC-033-F02	Male	Negative	Above 15 Years	Yes	Negative	No	DDU
Index family	Case	DDUIC-033	DDUIC-033-F04	Male	Negative	Above 15 Years	Yes	Negative	No	DDU
Index	Case	DDUIC-033	DDUIC-033-F01	Male	Positive	Above 15 Years	Yes	Negative	No	DDU
Index family	Case	DDUIC-033-C1	DDUIC-033-C1-F03	Male	Negative	Above 15 Years	Yes	Negative	No	DDU
Index family	Case	DDUIC-033-C1	DDUIC-033-C1-F02	Male	Negative	Above 15 Years	Yes	Negative	No	DDU
Index family	Case	DDUIC-033-C1	DDUIC-033-C1-F04	Male	Negative	Above 15 Years	Yes	Negative	No	DDU
Index	Case	DDUIC-033-C1	DDUIC-033-C1-F01	Male	Positive	Above 15 Years	Yes	Negative	No	DDU
Index family	Case	DDUIC-033-C1	DDUIC-033-C1-F05	Male	Negative	Above 15 Years	Yes	Negative	No	DDU
Control family	Control	DDUIC-033-C2	DDUIC-033-C2-F03	Male	Negative	Above 15 Years	Yes	Negative	No	DDU
Control family	Control	DDUIC-033-C2	DDUIC-033-C2-F04	Male	Negative	Above 15 Years	Yes	Negative	No	DDU
Control family	Control	DDUIC-033-C2	DDUIC-033-C2-F05	Male	Negative	Above 15 Years	Yes	Negative	No	DDU
Control	Control	DDUIC-033-C2	DDUIC-033-C2-F01	Male	Negative	Above 15 Years	Yes	Negative	No	DDU
Control family	Control	DDUIC-033-C2	DDUIC-033-C2-F02	Male	Negative	Above 15 Years	Yes	Negative	No	DDU
Control family	Control	DDUIC-033-C2	DDUIC-033-C2-F06	Male	Negative	Above 15 Years	Yes	Negative	No	DDU
Control family	Control	DDUIC-033-C3	DDUIC-033-C3-F03	Male	Negative	Above 15 Years	Yes	Negative	No	DDU
Control family	Control	DDUIC-033-C3	DDUIC-033-C3-F02	Male	Negative	Above 15 Years	Yes	Negative	No	DDU
Control family	Control	DDUIC-033-C3	DDUIC-033-C3-F05	Male	Negative	Above 15 Years	Yes	Negative	No	DDU
Control family	Control	DDUIC-033-C3	DDUIC-033-C3-F06	Male	Negative	Above 15 Years	Yes	Negative	No	DDU
Control	Control	DDUIC-033-C3	DDUIC-033-C3-F01	Male	Negative	Above 15 Years	Yes	Negative	No	DDU
Control family	Control	DDUIC-033-C3	DDUIC-033-C3-F04	Male	Negative	Above 15 Years	Yes	Negative	No	DDU
Index family	Case	DDUIC-034	DDUIC-034-F03	Male	Positive	Above 15 Years	Yes	Negative	No	DDU
Index family	Case	DDUIC-034	DDUIC-034-F02	Male	Negative	Above 15 Years	Yes	Negative	No	DDU
Index	Case	DDUIC-034	DDUIC-034-F01	Male	Positive	Above 15 Years	Yes	Negative	No	DDU
Control family	Control	DDUIC-034-C1	DDUIC-034-C1-F02	Male	Negative	Above 15 Years	Yes	Negative	No	DDU
Control family	Control	DDUIC-034-C1	DDUIC-034-C1-F03	Male	Negative	Above 15 Years	Yes	Negative	No	DDU
Control	Control	DDUIC-034-C1	DDUIC-034-C1-F01	Male	Negative	Above 15 Years	Yes	Negative	No	DDU
Control family	Control	DDUIC-034-C1	DDUIC-034-C1-F04	Male	Negative	Above 15 Years	Yes	Negative	No	DDU
Control	Control	DDUIC-034-C2	DDUIC-034-C2-F01	Male	Negative	Above 15 Years	Yes	Negative	No	DDU
Control family	Control	DDUIC-034-C2	DDUIC-034-C2-F02	Male	Negative	Above 15 Years	Yes	Negative	No	DDU
Control family	Control	DDUIC-034-C2	DDUIC-034-C2-F04	Male	Negative	Above 15 Years	Yes	Negative	No	DDU
Control family	Control	DDUIC-034-C2	DDUIC-034-C2-F03	Male	Negative	Above 15 Years	Yes	Negative	No	DDU
Control family	Control	DDUIC-034-C3	DDUIC-034-C3-F04	Male		Above 15 Years	No	Negative	No	DDU
Control	Control	DDUIC-034-C3	DDUIC-034-C3-F01	Male	Negative	Above 15 Years	No	Negative	No	DDU
Control family	Control	DDUIC-034-C3	DDUIC-034-C3-F03	Male	Negative	Above 15 Years	No	Negative	No	DDU
Control family	Control	DDUIC-034-C3	DDUIC-034-C3-F02	Male	Negative	Above 15 Years	No	Negative	No	DDU
Index family	Case	DDUIC-035	DDUIC-035-F04	Male	Negative	Above 15 Years	Yes	Negative	No	DDU
Index	Case	DDUIC-035	DDUIC-035-F01	Male	Positive	Above 15 Years	Yes	Negative	No	DDU
Index family	Case	DDUIC-035	DDUIC-035-F05	Male	Negative	Above 15 Years	Yes	Negative	No	DDU
Index family	Case	DDUIC-035	DDUIC-035-F02	Male	Negative	Above 15 Years	Yes	Negative	No	DDU
Index family	Case	DDUIC-035	DDUIC-035-F03	Male	Negative	Above 15 Years	Yes	Negative	No	DDU
Control family	Control	DDUIC-035-C1	DDUIC-035-C1-F05	Male	Negative	Above 15 Years	Yes	Negative	No	DDU
Control family	Control	DDUIC-035-C1	DDUIC-035-C1-F02	Male	Negative	Above 15 Years	Yes	Negative	No	DDU
Control	Control	DDUIC-035-C1	DDUIC-035-C1-F01	Male	Negative	Above 15 Years	Yes	Negative	No	DDU
Control family	Control	DDUIC-035-C1	DDUIC-035-C1-F03	Male	Negative	Above 15 Years	Yes	Negative	No	DDU
Control family	Control	DDUIC-035-C1	DDUIC-035-C1-F04	Male	Negative	Above 15 Years	Yes	Negative	No	DDU
Control	Control	DDUIC-035-C2	DDUIC-035-C2-F01	Male	Negative	Above 15 Years	Yes	Negative	No	DDU
Control family	Control	DDUIC-035-C2	DDUIC-035-C2-F04	Male	Negative	Above 15 Years	Yes	Negative	No	DDU
Control family	Control	DDUIC-035-C2	DDUIC-035-C2-F02	Male	Negative	Above 15 Years	Yes	Negative	No	DDU
Control family	Control	DDUIC-035-C2	DDUIC-035-C2-F03	Male	Negative	Above 15 Years	Yes	Negative	No	DDU
Control family	Control	DDUIC-035-C3	DDUIC-035-C3-F02	Male	Positive	Above 15 Years	Yes	Negative	No	DDU
Control family	Control	DDUIC-035-C3	DDUIC-035-C3-F05	Male	Negative	Above 15 Years	Yes	Negative	No	DDU
Control family	Control	DDUIC-035-C3	DDUIC-035-C3-F06	Male	Negative	Above 15 Years	Yes	Negative	No	DDU
Control family	Control	DDUIC-035-C3	DDUIC-035-C3-F04	Male	Positive	Above 15 Years	Yes	Negative	No	DDU
Control family	Control	DDUIC-035-C3	DDUIC-035-C3-F03	Male	Negative	Above 15 Years	Yes	Negative	No	DDU
Control	Control	DDUIC-035-C3	DDUIC-035-C3-F01	Male	Negative	Above 15 Years	Yes	Negative	No	DDU
Index family	Case	DDUIC-036	DDUIC-036-F04	Male	Negative	Above 15 Years	Yes	Negative	No	DDU
Index family	Case	DDUIC-036	DDUIC-036-F02	Male	Negative	Above 15 Years	Yes	Negative	No	DDU
Index family	Case	DDUIC-036	DDUIC-036-F03	Male	Negative	Above 15 Years	Yes	Negative	No	DDU
Index	Case	DDUIC-036	DDUIC-036-F01	Male	Positive	Above 15 Years	Yes	Negative	No	DDU
Control family	Control	DDUIC-036-C1	DDUIC-036-C1-F02	Male	Negative	Above 15 Years	Yes	Negative	No	DDU
Control family	Control	DDUIC-036-C1	DDUIC-036-C1-F04	Male	Negative	Above 15 Years	Yes	Negative	No	DDU
Control family	Control	DDUIC-036-C1	DDUIC-036-C1-F03	Male	Negative	Above 15 Years	Yes	Negative	No	DDU
Control	Control	DDUIC-036-C1	DDUIC-036-C1-F01	Male	Positive	Above 15 Years	Yes	Negative	No	DDU
Index family	Case	DDUIC-036-C2	DDUIC-036-C2-F02	Male	Negative	Above 15 Years	Yes	Negative	No	DDU
Index	Case	DDUIC-036-C2	DDUIC-036-C2-F01	Male	Positive	Above 15 Years	Yes	Negative	No	DDU
Index family	Case	DDUIC-036-C2	DDUIC-036-C2-F03	Male	Negative	Above 15 Years	Yes	Negative	No	DDU
Control family	Control	DDUIC-036-C3	DDUIC-036-C3-F02	Male	Negative	Above 15 Years	Yes	Negative	No	DDU
Control	Control	DDUIC-036-C3	DDUIC-036-C3-F01	Male	Negative	Above 15 Years	Yes	Negative	No	DDU
Control family	Control	DDUIC-036-C3	DDUIC-036-C3-F03	Male	Negative	Above 15 Years	Yes	Negative	No	DDU
Control family	Control	DDUIC-036-C3	DDUIC-036-C3-F04	Male	Negative	Above 15 Years	Yes	Negative	No	DDU

## Sheet: Source_Data_Table_3
sample_id	COI	lineage	Microscopy	relatedness	RDT	qPCR	hrp2del	hrp3del	mdr1cnv	pmcnv	dhfr_108	dhfr_16	dhfr_164	dhfr_51	dhfr_59	mdr1_1034	mdr1_1042	mdr1_1246	mdr1_184	mdr1_86	crt_72	crt_73	crt_74	crt_75	crt_76	dhps_436	dhps_437	dhps_540	dhps_581	fd_193	k13_441	k13_446	k13_449	k13_458	k13_469	k13_476	k13_481	k13_493	k13_527	k13_537	k13_538	k13_539	k13_543	k13_553	k13_561	k13_568	k13_574	k13_580	k13_622
DDIC-001-C2-F03	1	1	P. falciparum	High Relatedness	P. falciparum	3266777	FALSE	TRUE	FALSE	FALSE	Asn	Ala	Ile	Ile	Arg	Ser	Asn	Asp	Phe	Asn	Cys	Val	Ile	Glu	Thr	Ser	Gly	Glu	Ala	Asp	Pro	Phe	Gly	Asn	Cys	Met	Ala	Tyr	Pro	Asn	Gly	Arg	Ile	Pro	Arg	Val	Pro	Cys	Arg
DDIC-001-F01	1	1	P. falciparum	High Relatedness	P. falciparum	228660	FALSE	TRUE	FALSE	FALSE	Asn	Ala	Ile	Ile	Arg	Ser	Asn	Asp	Phe	Asn	Cys	Val	Ile	Glu	Thr	Ser	Gly	Glu	Ala	Asp	Pro	Phe	Gly	Asn	Cys	Met	Ala	Tyr	Pro	Asn	Gly	Arg	Ile	Pro	Arg	Val	Pro	Cys	Arg
DDIC-001-F06	1	1	Negative	High Relatedness	Negative	1882.27	FALSE	TRUE	FALSE	FALSE	NULL	NULL	NULL	NULL	NULL	Ser	Asn	Asp	Phe	Asn	Cys	Val	Ile	Glu	Thr	NULL	NULL	NULL	NULL	Asp	Pro	Phe	Gly	Asn	Cys	Met	Ala	Tyr	Pro	Asn	Gly	Arg	Ile	Pro	Arg	Val	Pro	Cys	Arg
DDIC-003-F03	1	1	Negative	High Relatedness	P. falciparum	15000	FALSE	TRUE	FALSE	FALSE	Asn	Ala	Ile	Ile	Arg	Ser	Asn	Asp	Phe	Asn	Cys	Val	Ile	Glu	Thr	Ser	Gly	Glu	Ala	Asp	Pro	Phe	Gly	Asn	Cys	Met	Ala	Tyr	Pro	Asn	Gly	Arg	Ile	Pro	Arg	Val	Pro	Cys	Arg
DDIC-004-C2-F01	1	2	P. falciparum	Low Relatedness	Negative	1822210	TRUE	TRUE	FALSE	FALSE	Ser	Ala	Ile	Asn	Cys	Ser	Asn	Asp	Phe	Asn	Cys	Val	Ile	Glu	Thr	Ser	Gly	Glu	Ala	Asp	Pro	Phe	Gly	Asn	Cys	Met	Ala	Tyr	Pro	Asn	Gly	Arg	Ile	Pro	Arg	Val	Pro	Cys	Arg
DDIC-004-F01	1	1	P. falciparum	High Relatedness	P. falciparum	7461144	FALSE	TRUE	FALSE	FALSE	Asn	Ala	Ile	Ile	Arg	Ser	Asn	Asp	Phe	Asn	Cys	Val	Ile	Glu	Thr	Ser	Gly	Glu	Ala	Asp	Pro	Phe	Gly	Asn	Cys	Met	Ala	Tyr	Pro	Asn	Gly	Arg	Ile	Pro	Arg	Val	Pro	Cys	Arg
DDIC-005-F01	1	1	P. falciparum	High Relatedness	P. falciparum	5144021	FALSE	TRUE	FALSE	FALSE	Asn	Ala	Ile	Ile	Arg	Ser	Asn	Asp	Phe	Asn	Cys	Val	Ile	Glu	Thr	Ser	Gly	Glu	Ala	Asp	Pro	Phe	Gly	Asn	Cys	Met	Ala	Tyr	Pro	Asn	Gly	Arg	Ile	Pro	Arg	Val	Pro	Cys	Arg
DDIC-005-F03	1	1	Negative	High Relatedness	Negative	6049.58	FALSE	TRUE	FALSE	FALSE	Asn	Ala	Ile	Ile	Arg	Ser	Asn	Asp	Phe	Asn	Cys	Val	Ile	Glu	Thr	Ser	Gly	Glu	Ala	Asp	Pro	Phe	Gly	Asn	Cys	Lys, Met	Ala	Tyr	Pro	Asn	Gly	Arg	Ile	Pro	Arg	Val	Pro	Cys	Arg, Ile
DDIC-006-F01	1	1	P. falciparum	High Relatedness	P. falciparum	2820137	FALSE	TRUE	FALSE	FALSE	Asn	Ala	Ile	Ile	Arg	Ser	Asn	Asp	Phe	Asn	Cys	Val	Ile	Glu	Thr	Ser	Gly	Glu	Ala	Asp	Pro	Phe	Gly	Asn	Cys	Met	Ala	Tyr	Pro	Asn	Gly	Arg	Ile	Pro	Arg	Val	Pro	Cys	Arg
DDIC-006-F03	1	1	Negative	High Relatedness	P. falciparum	81000.1	FALSE	TRUE	FALSE	FALSE	Asn	Ala	Ile	Ile	Arg	Ser	Asn	Asp	Phe	Asn	Cys	Val	Ile	Glu	Thr	Ser	Gly	Glu	Ala	Asp	Pro	Phe	Gly	Asn	Cys	Met	Ala	Tyr	Pro	Asn	Gly	Arg	Ile	Pro	Arg	Val	Pro	Cys	Arg
DDIC-006-F04	1	1	P. falciparum	High Relatedness	P. falciparum	604958	FALSE	TRUE	FALSE	FALSE	Asn	Ala	Ile	Ile	Arg	Ser	Asn	Asp	Phe	Asn	Cys	Val	Ile	Glu	Thr	Ser	Gly	Glu	Ala	Asp	Pro	Phe	Gly	Asn	Cys	Met	Ala	Tyr	Pro	Asn	Gly	Arg	Ile	Pro	Arg	Val	Pro	Cys	Arg
DDIC-006-F05	1	1	Negative	High Relatedness	Negative	11572.2	FALSE	TRUE	FALSE	FALSE	Asn	Ala	Ile	Ile	Arg	Ser	Asn	Asp	Phe	Asn	Cys	Val	Ile	Glu	Thr	Ser	Gly	Glu	Ala	Asp	Pro	Phe	Gly	Asn	Cys	Met	Ala	Tyr	Pro	Asn	Gly	Arg	Ile	Pro	Arg	Val	Pro	Cys	Arg, Ile
DDIC-007-F01	1	1	P. falciparum	High Relatedness	P. falciparum	3009119	FALSE	TRUE	FALSE	FALSE	Asn	Ala	Ile	Ile	Arg	Ser	Asn	Asp	Phe	Asn	Cys	Val	Ile	Glu	Thr	Ser	Gly	Glu	Ala	Asp	Pro	Phe	Gly	Asn	Cys	Met	Ala	Tyr	Pro	Asn	Gly	Arg	Ile	Pro	Arg	Val	Pro	Cys	Arg
DDIC-008-C2-F01	1	1	P. falciparum	High Relatedness	P. falciparum	566964	FALSE	TRUE	FALSE	FALSE	Asn	Ala	Ile	Ile	Arg	Ser	Asn	Asp	Phe	Asn	Cys	Val	Ile	Glu	Thr	Ser	Gly	Glu	Ala	Asp	Pro	Phe	Gly	Asn	Cys	Met	Ala	Tyr	Pro	Asn	Gly	Arg	Ile	Pro	Arg	Val	Pro	Cys	Arg
DDIC-008-F01	1	1	P. falciparum	High Relatedness	P. falciparum	2643024	FALSE	TRUE	FALSE	FALSE	Asn	Ala	Ile	Ile	Arg	Ser	Asn	Asp	Phe	Asn	Cys	Val	Ile	Glu	Thr	Ser	Gly	Glu	Ala	Asp	Pro	Phe	Gly	Asn	Cys	Met	Ala	Tyr	Pro	Asn	Gly	Arg	Ile	Pro	Arg	Val	Pro	Cys	Arg
DDIC-009-F01	1	1	P. falciparum	High Relatedness	P. falciparum	778007	FALSE	TRUE	FALSE	FALSE	Asn	Ala	Ile	Ile	Arg	Ser	Asn	Asp	Phe	Asn	Cys	Val	Ile	Glu	Thr	Ser	Gly	Glu	Ala	Asp	Pro	Phe	Gly	Asn	Cys	Met	Ala	Tyr	Pro	Asn	Gly	Arg	Ile	Pro	Arg	Val	Pro	Cys	Arg
DDIC-009-F02	1	1	P. falciparum	High Relatedness	P. falciparum	4161831	FALSE	TRUE	FALSE	FALSE	Asn	Ala	Ile	Ile	Arg	Ser	Asn	Asp	Phe	Asn	Cys	Val	Ile	Glu	Thr	Ser	Gly	Glu	Ala	Asp	Pro	Phe	Gly	Asn	Cys	Met	Ala	Tyr	Pro	Asn	Gly	Arg	Ile	Pro	Arg	Val	Pro	Cys	Arg
DDIC-009-F03	1	1	Negative	High Relatedness	Negative	185000	FALSE	TRUE	FALSE	FALSE	Asn	Ala	Ile	Ile	Arg	Ser	Asn	Asp	Phe	Asn	Cys	Val	Ile	Glu	Thr	Ser	Gly	Glu	Ala	Asp	Pro	Phe	Gly	Asn	Cys	Met	Ala	Tyr	Pro	Asn	Gly	Arg	Ile	Pro	Arg	Val	Pro	Cys	Arg
DDIC-009-F05	1	1	P. falciparum	High Relatedness	P. falciparum	531358	FALSE	TRUE	FALSE	FALSE	Asn	Ala	Ile	Ile	Arg	Ser	Asn	Asp	Phe	Asn	Cys	Val	Ile	Glu	Thr	Ser	Gly	Glu	Ala	Asp	Pro	Phe	Gly	Asn	Cys	Met	Ala	Tyr	Pro	Asn	Gly	Arg	Ile	Pro	Arg	Val	Pro	Cys	Arg
DDIC-010-F01	1	1	Negative	High Relatedness	P. falciparum	1790966	FALSE	TRUE	FALSE	FALSE	Asn	Ala	Ile	Ile	Arg	Ser	Asn	Asp	Phe	Asn	Cys	Val	Ile	Glu	Thr	Ser	Gly	Glu	Ala	Asp	Pro	Phe	Gly	Asn	Cys	Met	Ala	Tyr	Pro	Asn	Gly	Arg	Ile	Pro	Arg	Val	Pro	Cys	Arg
DDIC-011-F01	1	1	P. falciparum	High Relatedness	P. falciparum	2820137	FALSE	TRUE	FALSE	FALSE	Asn	Ala	Ile	Ile	Arg	Ser	Asn	Asp	Phe	Asn	Cys	Val	Ile	Glu	Thr	Ser	Gly	Glu	Ala	Asp	Pro	Phe	Gly	Asn	Cys	Met	Ala	Tyr	Pro	Asn	Gly	Arg	Ile	Pro	Arg	Val	Pro	Cys	Arg
DDIC-011-F02	1	1	P. falciparum	High Relatedness	P. falciparum	1822210	FALSE	TRUE	FALSE	FALSE	Asn	Ala	Ile	Ile	Arg	Ser	Asn	Asp	Phe	Asn	Cys	Val	Ile	Glu	Thr	Ser	Gly	Glu	Ala	Asp	Pro	Phe	Gly	Asn	Cys	Met	Ala	Tyr	Pro	Asn	Gly	Arg	Ile	Pro	Arg	Val	Pro	Cys	Arg
DDIC-012-F01	1	1	P. falciparum	High Relatedness	P. falciparum	594585	FALSE	TRUE	FALSE	FALSE	Asn	Ala	Ile	Ile	Arg	Ser	Asn	Asp	Phe	Asn	Cys	Val	Ile	Glu	Thr	Ser	Gly	Glu	Ala	Asp	Pro	Phe	Gly	Asn	Cys	Met	Ala	Tyr	Pro	Asn	Gly	Arg	Ile	Pro	Arg	Val	Pro	Cys	Arg
DDIC-013-F01	1	1	P. falciparum	High Relatedness	P. falciparum	9063852	FALSE	TRUE	FALSE	FALSE	Asn	Ala	Ile	Ile	Arg	Ser	Asn	Asp	Phe	Asn	Cys	Val	Ile	Glu	Thr	Ser	Gly	Glu	Ala	Asp	Pro	Phe	Gly	Asn	Cys	Met	Ala	Tyr	Pro	Asn	Gly	Arg	Ile	Pro	Arg	Val	Pro	Cys	Arg
DDIC-014-F01	1	2	P. falciparum	Low Relatedness	P. falciparum	53100000	FALSE	TRUE	FALSE	FALSE	Asn	Ala	Ile	Ile	Arg	Ser	Asn	Asp	Phe	Asn	Cys	Val	Ile	Glu	Thr	Ser	Gly	Glu	Ala	Asp	Pro	Phe	Gly	Asn	Cys	Met	Ala	Tyr	Pro	Asn	Gly	Arg	Ile	Pro	Arg	Val	Pro	Cys	Arg
DDIC-015-F01	1	1	P. falciparum	High Relatedness	P. falciparum	1707770	FALSE	TRUE	FALSE	FALSE	Asn	Ala	Ile	Ile	Arg	Ser	Asn	Asp	Phe	Asn	Cys	Val	Ile	Glu	Thr	Ser	Gly	Glu	Ala	Asp	Pro	Phe	Gly	Asn	Cys	Met	Ala	Tyr	Pro	Asn	Gly	Arg	Ile	Pro	Arg	Val	Pro	Cys	Arg
DDIC-016-F01	1	1	P. falciparum	High Relatedness	P. falciparum	29600000	FALSE	TRUE	FALSE	FALSE	Asn	Ala	Ile	Ile	Arg	Ser	Asn	Asp	Phe	Asn	Cys	Val	Ile	Glu	Thr	Ser	Gly	Glu	Ala	Asp	Pro	Phe	Gly	Asn	Cys	Met	Ala	Tyr	Pro	Asn	Gly	Arg	Ile	Pro	Arg	Val	Pro	Cys	Arg
DDIC-018-F01	1	1	P. falciparum	High Relatedness	P. falciparum	228660	FALSE	TRUE	FALSE	FALSE	Asn	Ala	Ile	Ile	Arg	Ser	Asn	Asp	Phe	Asn	Cys	Val	Ile	Glu	Thr	Ser	Gly	Glu	Ala	Asp	Pro	Phe	Gly	Asn	Cys	Met	Ala	Tyr	Pro	Asn	Gly	Arg	Ile	Pro	Arg	Val	Pro	Cys	Arg
DDIC-019-F01	1	1	P. falciparum	High Relatedness	P. falciparum	81000.1	FALSE	TRUE	FALSE	FALSE	Asn	Ala	Ile	Ile	Arg	Ser	Asn	Asp	Phe	Asn	Cys	Val	Ile	Glu	Thr	Ser	Gly	Glu	Ala	Asp	Pro	Phe	Gly	Asn	Cys	Met	Ala	Tyr	Pro	Asn	Gly	Arg	Ile	Pro	Arg	Val	Pro	Cys	Arg
DDIC-019-F02	1	1	Negative	High Relatedness	P. falciparum	566964	FALSE	TRUE	FALSE	FALSE	Asn	Ala	Ile	Ile	Arg	Ser	Asn	Asp	Phe	Asn	Cys	Val	Ile	Glu	Thr	Ser	Gly	Glu	Ala	Asp	Pro	Phe	Gly	Asn	Cys	Met	Ala	Tyr	Pro	Asn	Gly	Arg	Ile	Pro	Arg	Val	Pro	Cys	Arg
DDIC-020-F01	1	1	P. falciparum	High Relatedness	P. falciparum	5488723	FALSE	TRUE	FALSE	FALSE	Asn	Ala	Ile	Ile	Arg	Ser	Asn	Asp	Phe	Asn	Cys	Val	Ile	Glu	Thr	Ser	Gly	Glu	Ala	Asp	Pro	Phe	Gly	Asn	Cys	Met	Ala	Tyr	Pro	Asn	Gly	Arg	Ile	Pro	Arg	Val	Pro	Cys	Arg
DDIC-021-F01	1	1	P. falciparum	High Relatedness	P. falciparum	1157218	FALSE	TRUE	FALSE	FALSE	Asn	Ala	Ile	Ile	Arg	Ser	Asn	Asp	Phe	Asn	Cys	Val	Ile	Glu	Thr	Ser	Gly	Glu	Ala	Asp	Pro	Phe	Gly	Asn	Cys	Met	Ala	Tyr	Pro	Asn	Gly	Arg	Ile	Pro	Arg	Val	Pro	Cys	Arg
DDIC-022-F01	1	1	P. falciparum	High Relatedness	P. falciparum	836700	FALSE	TRUE	FALSE	FALSE	Asn	Ala	Ile	Ile	Arg	Ser	Asn	Asp	Phe	Asn	Cys	Val	Ile	Glu	Thr	Ser	Gly	Glu	Ala	Asp	Pro	Phe	Gly	Asn	Cys	Met	Ala	Tyr	Pro	Asn	Gly	Arg	Ile	Pro	Arg	Val	Pro	Cys	Arg
DDIC-023-C2-F05	2	2	Negative	Low Relatedness	Negative	2439.83	FALSE	TRUE	FALSE	FALSE	Asn	Ala	Ile	Ile	Arg	Ser	Asn	Asp	Phe	Asn	Cys	Val	Ile	Glu	Thr	Ser	Gly	Glu	Ala	Asp	Pro	Phe	Gly	Asn	Cys	Met	Ala	Tyr	Pro	Asn	Gly	Arg	Ile	Pro	Arg	Val	Pro	Cys	Arg, Ile
DDIC-023-C3-F01	2	2	Negative	High Relatedness	Negative	1764.06	TRUE	TRUE	FALSE	FALSE	Asn	Ala	Ile	Ile	Arg, Cys	Ser	Asn	Asp	Phe	Asn	Cys	Val	Ile	Glu	Thr	Ser	Gly	Glu	Ala	Asp	Pro	Phe	Gly	Asn	Cys	Met	Ala	Tyr	Pro	Asn	Gly	Arg	Ile	Pro	Arg	Val	Pro	Cys	Ile
DDIC-023-F01	1	1	P. falciparum	High Relatedness	P. falciparum	112029	FALSE	TRUE	FALSE	FALSE	Asn	Ala	Ile	Ile	Arg	Ser	Asn	Asp	Phe	Asn	Cys	Val	Ile	Glu	Thr	Ser	Gly	Glu	Ala	Asp	Pro	Phe	Gly	Asn	Cys	Met	Ala	Tyr	Pro	Asn	Gly	Arg	Ile	Pro	Arg	Val	Pro	Cys	Arg
DDIC-023-F02	1	1	Negative	High Relatedness	Negative	22136.3	FALSE	TRUE	FALSE	FALSE	Asn	Ala	Ile	Ile	Arg	Ser	Asn	Asp	Phe	Asn	Cys	Val	Ile	Glu	Thr	Ser	Gly	Glu	Ala	Asp	Pro	Phe	Gly	Asn	Cys	Met	Ala	Tyr	Pro	Asn	Gly	Arg	Ile	Pro	Arg	Val	Pro	Cys	Arg
DDIC-023-F03	1	1	P. falciparum	High Relatedness	P. falciparum	0	FALSE	TRUE	FALSE	FALSE	Asn	Ala	Ile	Ile	Arg	Ser	Asn	Asp	Phe	Asn	Cys	Val	Ile	Glu	Thr	Ser	Gly	Glu	Ala	Asp	Pro	Phe	Gly	Asn	Cys	Met	Ala	Tyr	Pro	Asn	Gly	Arg	Ile	Pro	Arg	Val	Pro	Cys	Arg
DDIC-024-C1-F04	1	1	Negative	High Relatedness	P. falciparum	200841	FALSE	TRUE	FALSE	FALSE	Asn	Ala	Ile	Ile	Arg	Ser	Asn	Asp	Phe	Asn	Cys	Val	Ile	Glu	Thr	Ser	Gly	Glu	Ala	Asp	Pro	Phe	Gly	Asn	Cys	Met	Ala	Tyr	Pro	Asn	Gly	Arg	Ile	Pro	Arg	Val	Pro	Cys	Arg
DDIC-024-C1-F06	1	3	Negative	Unrelated	Negative	1049.93	FALSE	TRUE	FALSE	FALSE	Asn	Ala	Ile	Ile	Arg	Ser	Asn	Asp	Phe	Asn	Cys	Val	Ile	Glu	Thr	Ser	Gly	Glu	Ala	Asp	Pro	Phe	Gly	Asn	Cys	Met	Ala	Tyr	NULL	NULL	NULL	NULL	NULL	NULL	NULL	NULL	NULL	NULL	Arg
DDIC-024-C2-F01	2	1	Negative	High Relatedness	Negative	1195.36	FALSE	TRUE	FALSE	FALSE	Asn	Ala	Ile	Ile	Arg	Ser	Asn	Asp	Phe	Asn	Cys	Val	Ile	Glu	Thr	Ser	Gly	Glu	Ala	Asp	Pro	Phe	Gly	Asn	Cys	Met	Ala	Tyr	Pro	Asn	Gly	Arg	Ile	Pro	Arg	Val	Pro	Cys	Arg
DDIC-025-F01	1	2	P. falciparum	High Relatedness	Negative	836700	TRUE	TRUE	FALSE	FALSE	Asn	Ala	Ile	Ile	Cys	Ser	Asn	Asp	Phe	Asn	Cys	Val	Ile	Glu	Thr	Ser	Gly	Glu	Ala	Asp	NULL	NULL	NULL	NULL	NULL	NULL	NULL	NULL	NULL	NULL	NULL	NULL	NULL	NULL	NULL	NULL	NULL	NULL	NULL
DDIC-026-C2-F02	3	2	Negative	Low Relatedness	Negative	1195.36	FALSE	FALSE	FALSE	FALSE	Asn, Ser	Ala	Ile	Asn, Ile	Arg, Cys	Ser	Asn	Asp	Phe	Asn	Cys	Val	Ile, Met	Asn, Glu	Lys, Thr	Ser	Gly	Glu	Ala	Asp	Pro	Phe	Gly	Asn	Cys	Met	Ala	Tyr	Pro	Asn	Gly	Arg	Ile	Pro	Arg	Val	Leu, Pro	Cys	Arg, Ile
DDIC-026-F01	1	1	P. falciparum	High Relatedness	P. falciparum	734907	FALSE	TRUE	FALSE	FALSE	Asn	Ala	Ile	Ile	Arg	Ser	Asn	Asp	Phe	Asn	Cys	Val	Ile	Glu	Thr	Ser	Gly	Glu	Ala	Asp	Pro	Phe	Gly	Asn	Cys	Met	Ala	Tyr	Pro	Asn	Gly	Arg	Ile	Pro	Arg	Val	Pro	Cys	Arg
DDIC-026-F04	1	1	P. falciparum	High Relatedness	P. falciparum	0	FALSE	TRUE	FALSE	FALSE	Asn	Ala	Ile	Ile	Arg	Ser	Asn	Asp	Phe	Asn	Cys	Val	Ile	Glu	Thr	Ser	Gly	Glu	Ala	Asp	Pro	Phe	Gly	Asn	Cys	Met	Ala	Tyr	Pro	Asn	Gly	Arg	Ile	Pro	Arg	Val	Pro	Cys	Arg
DDIC-027-C2-F02	2	4	Negative	Unrelated	Negative	1653.27	FALSE	TRUE	FALSE	TRUE	Asn	Ala	Ile	Ile	Arg	Ser	Asn	Asp	Phe	Asn	Cys	Val	Ile	Glu	Thr	Ser	Gly	Glu	Ala	Asp	Pro	Phe	Gly	Asn	Cys	Met	Ala	Tyr	Pro	Asn	Gly	Arg	Ile	Pro	Arg	Val	Pro	Cys	Arg
DDIC-027-C2-F03	1	1	Negative	High Relatedness	Negative	4667.12	FALSE	TRUE	FALSE	FALSE	Asn	Ala	Ile	Ile	Arg	Ser	Asn	Asp	Phe	Asn	Cys	Val	Ile	Glu	Thr	Ser	Gly	Glu	Ala	Asp	Pro	Phe	Gly	Asn	Cys	Met	Ala	Tyr	Pro	Asn	Gly	Arg	Ile	Pro	Arg	Val	Pro	Cys	Arg
DDIC-027-C2-F04	2	1	Negative	High Relatedness	Negative	4099.31	FALSE	TRUE	FALSE	FALSE	Asn	Ala	Ile	Ile	Arg	Ser	Asn	Asp	Phe	Asn	Cys	Val	Ile	Glu	Thr	Ser	Gly	Glu	Ala	Asp	Pro	Phe	Gly	Asn	Cys	Met	Ala	Tyr	Pro	Asn	Gly	Arg	Ile	Pro	Arg	Val	Pro	Cys	Arg
DDIC-027-F01	2	2	P. falciparum	Low Relatedness	P. falciparum	27800000	FALSE	FALSE	FALSE	FALSE	Asn	Ala	Ile	Ile	Arg	Ser	Asn	Asp	Phe	Asn	Cys	Val	Ile	Glu	Thr	Ser	Gly	Glu	Ala	Asp	Pro	Phe	Gly	Asn	Cys	Met	Ala	Tyr	Pro	Asn	Gly	Arg	Ile	Pro	Arg	Val	Pro	Cys	Arg
DDIC-028-C1-F01	2	1	Negative	High Relatedness	Negative	51440.2	FALSE	TRUE	FALSE	FALSE	Asn	Ala	Ile	Ile	Arg	Ser	Asn	Asp	Phe	Asn	Cys	Val	Ile	Glu	Thr	Ser	Gly	Glu	Ala	Asp	Pro	Phe	Gly	Asn	Cys	Met	Ala	Tyr	Pro	Asn	Gly	Arg	Ile	Pro	Arg	Val	Pro	Cys	Arg
DDIC-028-F01	1	1	P. falciparum	High Relatedness	P. falciparum	75913.1	FALSE	TRUE	FALSE	FALSE	Asn	Ala	Ile	Ile	Arg	Ser	Asn	Asp	Phe	Asn	Cys	Val	Ile	Glu	Thr	Ser	Gly	Glu	Ala	Asp	Pro	Phe	Gly	Asn	Cys	Met	Ala	Tyr	Pro	Asn	Gly	Arg	Ile	Pro	Arg	Val	Pro	Cys	Arg
DDIC-028-F02	1	1	P. falciparum	High Relatedness	P. falciparum	836700	FALSE	TRUE	FALSE	FALSE	Asn	Ala	Ile	Ile	Arg	Ser	Asn	Asp	Phe	Asn	Cys	Val	Ile	Glu	Thr	Ser	Gly	Glu	Ala	Asp	Pro	Phe	Gly	Asn	Cys	Met	Ala	Tyr	Pro	Asn	Gly	Arg	Ile	Pro	Arg	Val	Pro	Cys	Arg
DDIC-029-F01	1	1	P. falciparum	High Relatedness	P. falciparum	4820961	FALSE	TRUE	FALSE	FALSE	Asn	Ala	Ile	Ile	Arg	Ser	Asn	Asp	Phe	Asn	Cys	Val	Ile	Glu	Thr	Ser	Gly	Glu	Ala	Asp	Pro	Phe	Gly	Asn	Cys	Met	Ala	Tyr	Pro	Asn	Gly	Arg	Ile	Pro	Arg	Val	Pro	Cys	Arg
DDIC-030-F01	1	1	P. falciparum	High Relatedness	P. falciparum	836700	FALSE	TRUE	FALSE	FALSE	Asn	Ala	Ile	Ile	Arg	Ser	Asn	Asp	Phe	Asn	Cys	Val	Ile	Glu	Thr	Ser	Gly	Glu	Ala	Asp	Pro	Phe	Gly	Asn	Cys	Met	Ala	Tyr	Pro	Asn	Gly	Arg	Ile	Pro	Arg	Val	Pro	Cys	Arg
DDIC-030-F02	1	1	P. falciparum	High Relatedness	P. falciparum	2689135	FALSE	TRUE	FALSE	FALSE	Asn	Ala	Ile	Ile	Arg	Ser	Asn	Asp	Phe	Asn	Cys	Val	Ile	Glu	Thr	Ser	Gly	Glu	Ala	Asp	Pro	Phe	Gly	Asn	Cys	Met	Ala	Tyr	Pro	Asn	Gly	Arg	Ile	Pro	Arg	Val	Pro	Cys	Arg
DDIC-031-F01	1	1	P. falciparum	High Relatedness	P. falciparum	2689135	FALSE	TRUE	FALSE	FALSE	Asn	Ala	Ile	Ile	Arg	Ser	Asn	Asp	Phe	Asn	Cys	Val	Ile	Glu	Thr	Ser	Gly	Glu	Ala	Asp	Pro	Phe	Gly	Asn	Cys	Met	Ala	Tyr	Pro	Asn	Gly	Arg	Ile	Pro	Arg	Val	Pro	Cys	Arg
DDIC-032-F01	1	1	P. falciparum	High Relatedness	P. falciparum	18222.1	FALSE	TRUE	FALSE	FALSE	Asn	Ala	Ile	Ile	Arg	Ser	Asn	Asp	Phe	Asn	Cys	Val	Ile	Glu	Thr	Ser	Gly	Glu	Ala	Asp	Pro	Phe	Gly	Asn	Cys	Met	Ala	Tyr	Pro	Asn	Gly	Arg	Ile	Pro	Arg	Val	Pro	Cys	Arg
DDIC-032-F02	1	1	P. falciparum	High Relatedness	P. falciparum	92219.7	FALSE	TRUE	FALSE	FALSE	Asn	Ala	Ile	Ile	Arg	Ser	Asn	Asp	Phe	Asn	Cys	Val	Ile	Glu	Thr	Ser	Gly	Glu	Ala	Asp	Pro	Phe	Gly	Asn	Cys	Met	Ala	Tyr	Pro	Asn	Gly	Arg	Ile	Pro	Arg	Val	Pro	Cys	Arg
DDIC-032-F03	1	1	Negative	High Relatedness	P. falciparum	17077.7	FALSE	TRUE	FALSE	FALSE	Asn	Ala	Ile	Ile	Arg	Ser	Asn	Asp	Phe	Asn	Cys	Val	Ile	Glu	Thr	Ser	Gly	Glu	Ala	Asp	Pro	Phe	Gly	Asn	Cys	Met	Ala	Tyr	Pro	Asn	Gly	Arg	Ile	Pro	Arg	Val	Pro	Cys	Arg
DDIC-032-F04	1	1	P. falciparum	High Relatedness	P. falciparum	42344.3	FALSE	TRUE	FALSE	FALSE	Asn	Ala	Ile	Ile	Arg	Ser	Asn	Asp	Phe	Asn	Cys	Val	Ile	Glu	Thr	Ser	Gly	Glu	Ala	Asp	Pro	Phe	Gly	Asn	Cys	Met	Ala	Tyr	Pro	Asn	Gly	Arg	Ile	Pro	Arg	Val	Pro	Cys	Arg
DDIC-033-F01	1	1	P. falciparum	High Relatedness	P. falciparum	214299	FALSE	TRUE	FALSE	FALSE	Asn	Ala	Ile	Ile	Arg	Ser	Asn	Asp	Phe	Asn	Cys	Val	Ile	Glu	Thr	Ser	Gly	Glu	Ala	Asp	Pro	Phe	Gly	Asn	Cys	Met	Ala	Tyr	Pro	Asn	Gly	Arg	Ile	Pro	Arg	Val	Pro	Cys	Arg
DDIC-033-F04	1	1	Negative	High Relatedness	P. falciparum	463053	FALSE	TRUE	FALSE	FALSE	Asn	Ala	Ile	Ile	Arg	Ser	Asn	Asp	Phe	Asn	Cys	Val	Ile	Glu	Thr	Ser	Gly	Glu	Ala	Asp	Pro	Phe	Gly	Asn	Cys	Met	Ala	Tyr	Pro	Asn	Gly	Arg	Ile	Pro	Arg	Val	Pro	Cys	Arg
DDIC-034-F01	1	1	P. falciparum	High Relatedness	P. falciparum	37192.7	FALSE	TRUE	FALSE	FALSE	Asn	Ala	Ile	Ile	Arg	Ser	Asn	Asp	Phe	Asn	Cys	Val	Ile	Glu	Thr	Ser	Gly	Glu	Ala	Asp	Pro	Phe	Gly	Asn	Cys	Met	Ala	Tyr	Pro	Asn	Gly	Arg	Ile	Pro	Arg	Val	Pro	Cys	Arg
DDIC-035-F01	1	1	P. falciparum	High Relatedness	P. falciparum	688752	FALSE	TRUE	FALSE	FALSE	Asn	Ala	Ile	Ile	Arg	Ser	Asn	Asp	Phe	Asn	Cys	Val	Ile	Glu	Thr	Ser	Gly	Glu	Ala	Asp	Pro	Phe	Gly	Asn	Cys	Met	Ala	Tyr	NULL	NULL	NULL	NULL	NULL	NULL	NULL	NULL	NULL	NULL	Arg
DDIC-036-F01	1	1	P. falciparum	High Relatedness	P. falciparum	2074608	FALSE	TRUE	FALSE	FALSE	Asn	Ala	Ile	Ile	Arg	Ser	Asn	Asp	Phe	Asn	Cys	Val	Ile	Glu	Thr	Ser	Gly	Glu	Ala	Asp	Pro	Phe	Gly	Asn	Cys	Met	Ala	Tyr	Pro	Asn	Gly	Arg	Ile	Pro	Arg	Val	Pro	Cys	Arg
DDIC-036-F02	1	1	P. falciparum	High Relatedness	P. falciparum	316253	FALSE	TRUE	FALSE	FALSE	Asn	Ala	Ile	Ile	Arg	Ser	Asn	Asp	Phe	Asn	Cys	Val	Ile	Glu	Thr	Ser	Gly	Glu	Ala	Asp	Pro	Phe	Gly	Asn	Cys	Met	Ala	Tyr	Pro	Asn	Gly	Arg	Ile	Pro	Arg	Val	Pro	Cys	Arg
DDIC-037-C2-F01	1	1	P. falciparum	High Relatedness	Negative	200841	FALSE	TRUE	FALSE	FALSE	Asn	Ala	Ile	Ile	Arg	Ser	Asn	Asp	Phe	Asn	Cys	Val	Ile	Glu	Thr	Ser	Gly	Glu	Ala	Asp	Pro	Phe	Gly	Asn	Cys	Met	Ala	Tyr	Pro	Asn	Gly	Arg	Ile	Pro	Arg	Val	Pro	Cys	Arg
DDIC-037-C2-F02	1	1	Negative	High Relatedness	Negative	70587.9	FALSE	TRUE	FALSE	FALSE	Asn	Ala	Ile	Ile	Arg	Ser	Asn	Asp	Phe	Asn	Cys	Val	Ile	Glu	Thr	Ser	Gly	Glu	Ala	Asp	Pro	Phe	Gly	Asn	Cys	Met	Ala	Tyr	Pro	Asn	Gly	Arg	Ile	Pro	Arg	Val	Pro	Cys	Arg, Ile
DDIC-037-C2-F04	1	1	Negative	High Relatedness	Negative	226868	FALSE	TRUE	FALSE	FALSE	Asn	Ala	Ile	Ile	Arg	Ser	Asn	Asp	Phe	Asn	Cys	Val	Ile	Glu	Thr	Ser	Gly	Glu	Ala	Asp	Pro	Phe	Gly	Asn	Cys	Met	Ala	Tyr	Pro	Asn	Gly	Arg	Ile	Pro	Arg	Val	Pro	Cys	Arg
DDIC-037-C2-F06	1	1	Negative	High Relatedness	Negative	98399.5	FALSE	TRUE	FALSE	FALSE	Asn	Ala	Ile	Ile	Arg	Ser	Asn	Asp	Phe	Asn	Cys	Val	Ile	Glu	Thr	Ser	Gly	Glu	Ala	Asp	Pro	Phe	Gly	Asn	Cys	Met	Ala	Tyr	Pro	Asn	Gly	Arg	Ile	Pro	Arg	Val	Pro	Cys	Arg
DDIC-037-F01	1	1	P. falciparum	High Relatedness	P. falciparum	8100010	FALSE	TRUE	FALSE	FALSE	Asn	Ala	Ile	Ile	Arg	Ser	Asn	Asp	Phe	Asn	Cys	Val	Ile	Glu	Thr	Ser	Gly	Glu	Ala	Asp	Pro	Phe	Gly	Asn	Cys	Met	Ala	Tyr	Pro	Asn	Gly	Arg	Ile	Pro	Arg	Val	Pro	Cys	Arg
DDIC-038-F02	2	2	P. falciparum	Low Relatedness	P. falciparum	12000000	FALSE	FALSE	FALSE	FALSE	Asn	Ala	Ile	Ile	Arg	Ser	Asn	Asp	Phe	Asn	Cys	Val	Ile	Glu	Thr	Ser	Ala, Gly	Glu, Lys	Ala	Asp	Pro	Phe	Gly	Asn	Cys	Met	Ala	Tyr	Pro	Asn	Gly	Arg	Ile	Pro	Arg	Val	Pro	Cys	Arg
DDIC-039-F01	1	1	P. falciparum	High Relatedness	P. falciparum	226868	FALSE	TRUE	FALSE	FALSE	Asn	Ala	Ile	Ile	Arg	Ser	Asn	Asp	Phe	Asn	Cys	Val	Ile	Glu	Thr	Ser	Gly	Glu	Ala	Asp	Pro	Phe	Gly	Asn	Cys	Met	Ala	Tyr	Pro	Asn	Gly	Arg	Ile	Pro	Arg	Val	Pro	Cys	Arg
DDIC-040-F01	1	1	P. falciparum	High Relatedness	P. falciparum	836700	FALSE	TRUE	FALSE	FALSE	Asn	Ala	Ile	Ile	Arg	Ser	Asn	Asp	Phe	Asn	Cys	Val	Ile	Glu	Thr	Ser	Gly	Glu	Ala	Asp	Pro	Phe	Gly	Asn	Cys	Met	Ala	Tyr	Pro	Asn	Gly	Arg	Ile	Pro	Arg	Val	Pro	Cys	Arg
DDIC-041-F01	1	1	P. falciparum	High Relatedness	P. falciparum	2074608	FALSE	TRUE	FALSE	FALSE	Asn	Ala	Ile	Ile	Arg	Ser	Asn	Asp	Phe	Asn	Cys	Val	Ile	Glu	Thr	Ser	Gly	Glu	Ala	Asp	Pro	Phe	Gly	Asn	Cys	Met	Ala	Tyr	Pro	Asn	Gly	Arg	Ile	Pro	Arg	Val	Pro	Cys	Arg
DDIC-042-F01	1	1	P. falciparum	High Relatedness	P. falciparum	19290.8	FALSE	TRUE	FALSE	FALSE	Asn	Ala	Ile	Ile	Arg	Ser	Asn	Asp	Phe	Asn	Cys	Val	Ile	Glu	Thr	Ser	Gly	Glu	Ala	Asp	Pro	Phe	Gly	Asn	Cys	Met	Ala	Tyr	Pro	Asn	Gly	Arg	Ile	Pro	Arg	Val	Pro	Cys	Arg
DDIC-042-F03	1	1	P. falciparum	High Relatedness	Negative	357236	FALSE	TRUE	FALSE	FALSE	Asn	Ala	Ile	Ile	Arg	Ser	Asn	Asp	Phe	Asn	Cys	Val	Ile	Glu	Thr	Ser	Gly	Glu	Ala	Asp	Pro	Phe	Gly	Asn	Cys	Met	Ala	Tyr	Pro	Asn	Gly	Arg	Ile	Pro	Arg	Val	Pro	Cys	Arg
DDIC-042-F04	1	1	P. falciparum	High Relatedness	Negative	15879.7	FALSE	TRUE	FALSE	FALSE	Asn	Ala	Ile	Ile	Arg	Ser	Asn	Asp	Phe	Asn	Cys	Val	Ile	Glu	Thr	Ser	Gly	Glu	Ala	Asp	Pro	Phe	Gly	Asn	Cys	Met	Ala	Tyr	Pro	Asn	Gly	Arg	Ile	Pro	Arg	Val	Pro	Cys	Arg
DDIC-043-F01	1	1	P. falciparum	High Relatedness	P. falciparum	1076040	FALSE	TRUE	FALSE	FALSE	Asn	Ala	Ile	Ile	Arg	Ser	Asn	Asp	Phe	Asn	Cys	Val	Ile	Glu	Thr	Ser	Gly	Glu	Ala	Asp	Pro	Phe	Gly	Asn	Cys	Met	Ala	Tyr	Pro	Asn	Gly	Arg	Ile	Pro	Arg	Val	Pro	Cys	Arg
DDIC-043-F02	1	1	P. falciparum	High Relatedness	P. falciparum	1694382	FALSE	TRUE	FALSE	FALSE	Asn	Ala	Ile	Ile	Arg	Ser	Asn	Asp	Phe	Asn	Cys	Val	Ile	Glu	Thr	Ser	Gly	Glu	Ala	Asp	Pro	Phe	Gly	Asn	Cys	Met	Ala	Tyr	Pro	Asn	Gly	Arg	Ile	Pro	Arg	Val	Pro	Cys	Arg
DDIC-044-F01	1	1	P. falciparum	High Relatedness	P. falciparum	2196280	FALSE	TRUE	FALSE	FALSE	Asn	Ala	Ile	Ile	Arg	Ser	Asn	Asp	Phe	Asn	Cys	Val	Ile	Glu	Thr	Ser	Gly	Glu	Ala	Asp	Pro	Phe	Gly	Asn	Cys	Met	Ala	Tyr	Pro	Asn	Gly	Arg	Ile	Pro	Arg	Val	Pro	Cys	Arg
DDIC-044-F03	1	1	P. falciparum	High Relatedness	Negative	199266	FALSE	TRUE	FALSE	FALSE	Asn	Ala	Ile	Ile	Arg	Ser	Asn	Asp	Phe	Asn	Cys	Val	Ile	Glu	Thr	Ser	Gly	Glu	Ala	Asp	Pro	Phe	Gly	Asn	Cys	Met	Ala	Tyr	Pro	Asn	Gly	Arg	Ile	Pro	Arg	Val	Pro	Cys	Arg
DDIC-045-F01	1	1	P. falciparum	High Relatedness	P. falciparum	885770	FALSE	TRUE	FALSE	FALSE	Asn	Ala	Ile	Ile	Arg	Ser	Asn	Asp	Phe	Asn	Cys	Val	Ile	Glu	Thr	Ser	Gly	Glu	Ala	Asp	Pro	Phe	Gly	Asn	Cys	Met	Ala	Tyr	Pro	Asn	Gly	Arg	Ile	Pro	Arg	Val	Pro	Cys	Arg
DDUIC-001-C2-F01	1	2	Negative	High Relatedness	Negative	277778	TRUE	TRUE	FALSE	FALSE	Asn	Ala	Ile	Ile	Cys	Ser	Asn	Asp	Phe	Asn	Cys	Val	Ile	Glu	Thr	Ser	Gly	Glu	Ala	Asp	Pro	Phe	Gly	Asn	Cys	Met	Ala	Tyr	Pro	Asn	Gly	Arg	Ile	Pro	Arg	Val	Pro	Cys	Ile
DDUIC-005-C1-F01	2	1	Negative	High Relatedness	Negative	5313.57	FALSE	TRUE	FALSE	FALSE	Asn	Ala	Ile	Ile	Arg	Ser	Asn	Asp	Phe	Asn	Cys	Val	Ile	Glu	Thr	Ser	Gly	Glu	Ala	Asp	Pro	Phe	Gly	Asn	Cys	Met	Ala	Tyr	Pro	Asn	Gly	Arg	Ile	Pro	Arg	Val	Pro	Cys	Arg
DDUIC-006-C1-F01	1	1	P. falciparum	High Relatedness	Negative	566964	FALSE	TRUE	FALSE	FALSE	Asn	Ala	Ile	Ile	Arg	Ser	Asn	Asp	Phe	Asn	Cys	Val	Ile	Glu	Thr	Ser	Gly	Glu	Ala	Asp	Pro	Phe	Gly	Asn	Cys	Met	Ala	Tyr	Pro	Asn	Gly	Arg	Ile	Pro	Arg	Val	Pro	Cys	Arg
DDUIC-006-C2-F01	1	1	P. falciparum	High Relatedness	Negative	384187	FALSE	TRUE	FALSE	FALSE	Asn	Ala	Ile	Ile	Arg	Ser	Asn	Asp	Phe	Asn	Cys	Val	Ile	Glu	Thr	Ser	Gly	Glu	Ala	Asp	Pro	Phe	Gly	Asn	Cys	Met	Ala	Tyr	Pro	Asn	Gly	Arg	Ile	Pro	Arg	Val	Pro	Cys	Arg
DDUIC-008-C1-F02	1	1	Negative	High Relatedness	P. falciparum	214299	FALSE	TRUE	FALSE	FALSE	Asn	Ala	Ile	Ile	Arg	Ser	Asn	Asp	Phe	Asn	Cys, Tyr	Val	Ile	Glu	Thr	Ser	Gly	Glu	Ala	Asp	Pro	Phe	Gly	Asn	Cys	Met	Ala	Tyr	Pro	Asn	Gly	Arg	Ile	Pro	Arg	Val	Pro	Cys	Arg
DDUIC-008-C2-F02	1	1	P. falciparum	High Relatedness	P. falciparum	604958	FALSE	TRUE	FALSE	FALSE	Asn	Ala	Ile	Ile	Arg	Ser	Asn	Asp	Phe	Asn	Cys	Val	Ile	Glu	Thr	Ser	Gly	Glu	Ala	Asp	Pro	Phe	Gly	Asn	Cys	Met	Ala	Tyr	Pro	Asn	Gly	Arg	Ile	Pro	Arg	Val	Pro	Cys	Arg
DDUIC-009-C1-F01	1	1	Negative	High Relatedness	Negative	9525.95	FALSE	TRUE	FALSE	FALSE	Asn	Ala	Ile	Ile	Arg	Ser	Asn	Asp	Phe	Asn	Cys	Val	Ile	Glu	Thr	Ser	Gly	Glu	Ala	Asp	Pro	Phe	Gly	Asn	Cys	Met	Ala	Tyr	Pro	Asn	Gly	Arg	Ile	Pro	Arg	Val	Pro	Cys	Arg
DDUIC-009-C2-F01	1	1	P. falciparum	High Relatedness	Negative	228660	FALSE	TRUE	FALSE	FALSE	Asn	Ala	Ile	Ile	Arg	Ser	Asn	Asp	Phe	Asn	Cys	Val	Ile	Glu	Thr	Ser	Gly	Glu	Ala	Asp	Pro	Phe	Gly	Asn	Cys	Met	Ala	Tyr	Pro	Asn	Gly	Arg	Ile	Pro	Arg	Val	Pro	Cys	Arg
DDUIC-009-F01	2	2	P. falciparum	High Relatedness	P. falciparum	566964	FALSE	TRUE	FALSE	FALSE	Asn	Ala	Ile	Ile	Cys	Ser	Asn	Asp	Phe	Asn	Cys	Val	Ile	Glu	Thr	Ser	Gly	Glu	Ala	Asp	Pro	Phe	Gly	Asn	Cys	Met	Ala	Tyr	Pro	Asn	Gly	Arg	Ile	Pro	Arg	Val	Pro	Cys	Ile
DDUIC-009-F03	1	2	P. falciparum	High Relatedness	Negative	9221971	TRUE	TRUE	FALSE	FALSE	Asn	Ala	Ile	Ile	Cys	Ser	Asn	Asp	Phe	Asn	Cys	Val	Ile	Glu	Thr	Ser	Gly	Glu	Ala	Asp	Pro	Phe	Gly	Asn	Cys	Met	Ala	Tyr	Pro	Asn	Gly	Arg	Ile	Pro	Arg	Val	Pro	Cys	Ile
DDUIC-010-C1-F01	1	2	P. falciparum	High Relatedness	Negative	104993	TRUE	TRUE	FALSE	FALSE	Asn	Ala	Ile	Ile	Cys	Ser	Asn	Asp	Phe	Asn	Cys	Val	Ile	Glu	Thr	Ser	Gly	Glu	Ala	Asp	Pro	Phe	Gly	Asn	Cys	Met	Ala	Tyr	Pro	Asn	Gly	Arg	Ile	Pro	Arg	Val	Pro	Cys	Ile
DDUIC-010-C1-F02	1	1	P. falciparum	High Relatedness	P. falciparum	0	FALSE	TRUE	FALSE	FALSE	Asn	Ala	Ile	Ile	Arg	Ser	Asn	Asp	Phe	Asn	Cys	Val	Ile	Glu	Thr	Ser	Gly	Glu	Ala	Asp	Pro	Phe	Gly	Asn	Cys	Met	Ala	Tyr	Pro	Asn	Gly	Arg	Ile	Pro	Arg	Val	Pro	Cys	Arg
DDUIC-010-F01	1	1	P. falciparum	High Relatedness	P. falciparum	566964	FALSE	TRUE	FALSE	FALSE	Asn	Ala	Ile	Ile	Arg	Ser	Asn	Asp	Phe	Asn	Cys	Val	Ile	Glu	Thr	Ser	Gly	Glu	Ala	Asp	Pro	Phe	Gly	Asn	Cys	Met	Ala	Tyr	Pro	Asn	Gly	Arg	Ile	Pro	Arg	Val	Pro	Cys	Arg
DDUIC-012-F01	1	1	P. falciparum	High Relatedness	P. falciparum	25202.5	FALSE	TRUE	FALSE	FALSE	Asn	Ala	Ile	Ile	Arg	Ser	Asn	Asp	Phe	Asn	Cys	Val	Ile	Glu	Thr	Ser	Gly	Glu	Ala	Asp	Pro	Phe	Gly	Asn	Cys	Met	Ala	Tyr	Pro	Asn	Gly	Arg	Ile	Pro	Arg	Val	Pro	Cys	Arg
DDUIC-012-F02	1	1	P. falciparum	High Relatedness	Negative	36901.2	FALSE	TRUE	FALSE	FALSE	Asn	Ala	Ile	Ile	Arg	Ser	Asn	Asp	Phe	Asn	Cys	Val	Ile	Glu	Thr	Ser	Gly	Glu	Ala	Asp	Pro	Phe	Gly	Asn	Cys	Met	Ala	Tyr	Pro	Asn	Gly	Arg	Ile	Pro	Arg	Val	Pro	Cys	Arg
DDUIC-013-C3-F01	2	2	P. falciparum	High Relatedness	Negative	384187	FALSE	TRUE	FALSE	FALSE	Asn	Ala	Ile	Ile	Cys	Ser	Asn	Asp	Phe	Asn	Cys	Val	Ile	Glu	Thr	Ser	Gly	Glu	Ala	Asp	Pro	Phe	Gly	Asn	Cys	Met	Ala	Tyr	Pro	Asn	Gly	Arg	Ile	Pro	Arg	Val	Pro	Cys	Ile
DDUIC-013-F01	1	1	P. falciparum	High Relatedness	P. falciparum	188227	FALSE	TRUE	FALSE	FALSE	Asn	Ala	Ile	Ile	Arg	Ser	Asn	Asp	Phe	Asn	Cys	Val	Ile	Glu	Thr	Ser	Gly	Glu	Ala	Asp	Pro	Phe	Gly	Asn	Cys	Met	Ala	Tyr	Pro	Asn	Gly	Arg	Ile	Pro	Arg	Val	Pro	Cys	Arg
DDUIC-015-F01	1	1	P. falciparum	High Relatedness	P. falciparum	778007	FALSE	TRUE	FALSE	FALSE	Asn	Ala	Ile	Ile	Arg	Ser	Asn	Asp	Phe	Asn	Cys	Val	Ile	Glu	Thr	Ser	Gly	Glu	Ala	Asp	Pro	Phe	Gly	Asn	Cys	Met	Ala	Tyr	Pro	Asn	Gly	Arg	Ile	Pro	Arg	Val	Pro	Cys	Arg
DDUIC-016-C1-F01	1	2	P. falciparum	High Relatedness	Negative	32411.7	TRUE	TRUE	FALSE	FALSE	Asn	Ala	Ile	Ile	Cys	Ser	Asn	Asn, Asp	Phe	Asn	Cys	Val	Ile	Glu	Thr	Ser	Gly	Glu	Ala	Asp	Pro	Phe	Gly	Asn	Cys	Met	Ala	Tyr	Pro	Asn	Gly	Arg	Ile	Pro	Arg	Val	Pro	Cys	Ile
DDUIC-016-C2-F02	1	1	P. falciparum	High Relatedness	P. falciparum	1822210	FALSE	TRUE	FALSE	FALSE	Asn	Ala	Ile	Ile	Arg	Ser	Asn	Asp	Phe	Asn	Cys	Val	Ile	Glu	Thr	Ser	Gly	Glu	Ala	Asp	Pro	Phe	Gly	Asn	Cys	Met	Ala	Tyr	Pro	Asn	Gly	Arg	Ile	Pro	Arg	Val	Pro	Cys	Arg
DDUIC-016-F01	1	1	Negative	High Relatedness	P. falciparum	3572.36	FALSE	TRUE	FALSE	FALSE	Asn	Ala	Ile	Ile	Arg	Ser	Asn	Asp	Phe	Asn	Cys	Val	Ile	Glu	Thr	Ser	Gly	Glu	Ala	Asp	Pro	Phe	Gly	Asn	Cys	Met	Ala	Tyr	Pro	Asn	Gly	Arg	Ile	Pro	Arg	Val	Pro	Cys	Arg
DDUIC-017-F01	1	1	P. falciparum	High Relatedness	P. falciparum	384187	FALSE	TRUE	FALSE	FALSE	Asn	Ala	Ile	Ile	Arg	Ser	Asn	Asp	Phe	Asn	Cys	Val	Ile	Glu	Thr	Ser	Gly	Glu	Ala	Asp	Pro	Phe	Gly	Asn	Cys	Met	Ala	Tyr	Pro	Asn	Gly	Arg	Ile	Pro	Arg	Val	Pro	Cys	Arg
DDUIC-018-F01	1	1	P. falciparum	High Relatedness	P. falciparum	734907	FALSE	TRUE	FALSE	FALSE	Asn	NULL	Ile	NULL	NULL	Ser	Asn	Asp	Phe	NULL	Cys	Val	Ile	Glu	Thr	Ser	Gly	NULL	NULL	NULL	NULL	NULL	NULL	NULL	NULL	NULL	NULL	NULL	NULL	NULL	NULL	NULL	NULL	NULL	NULL	NULL	NULL	NULL	NULL
DDUIC-019-F03	1	2	Negative	Low Relatedness	P. falciparum	34856.9	FALSE	FALSE	TRUE	TRUE	Asn	Ala	Ile	Ile	Arg	Ser	Asn	Asp	Phe, Tyr	Asn	Cys	Val	Met	Asn	Lys	Cys, Ser	Ala	Lys	Ala	Asp	Pro	Phe	Gly	Asn	Cys	Met	Ala	Tyr	Pro	Asn	Gly	Arg	Ile	Pro	Arg	Val	Pro	Cys	Arg
DDUIC-021-C3-F02	1	1	P. falciparum	High Relatedness	Negative	51440.2	FALSE	TRUE	FALSE	FALSE	Asn	Ala	Ile	Ile	Arg	Ser	Asn	Asp	Phe	Asn	Cys	Val	Ile	Glu	Thr	Ser	Gly	Glu	Ala	Asp	Pro	Phe	Gly	Asn	Cys	Met	Ala	Tyr	Pro	Asn	Gly	Arg	Ile	Pro	Arg	Val	Pro	Cys	Arg
DDUIC-021-F01	1	1	P. falciparum	High Relatedness	P. falciparum	604958	FALSE	TRUE	FALSE	FALSE	Asn	Ala	Ile	Ile	Arg	Ser	Asn	Asp	Phe	Asn	Cys	Val	Ile	Glu	Thr	Ser	Gly	Glu	Ala	Asp	Pro	Phe	Gly	Asn	Cys	Met	Ala	Tyr	Pro	Asn	Gly	Arg	Ile	Pro	Arg	Val	Pro	Cys	Arg
DDUIC-024-C1-F01	1	1	Negative	High Relatedness	Negative	2439.83	FALSE	TRUE	FALSE	FALSE	Asn	Ala	Ile	Ile	Arg	Ser	Asn	Asp	Phe	Asn	Cys	Val	Ile	Glu	Thr	Ser	Gly	Glu	Ala	Asp	Pro	Phe	Gly	Asn	Cys	Met	Ala	Tyr	Pro	Asn	Gly	Arg	Ile	Pro	Arg	Val	Pro	Cys	Arg
DDUIC-024-C2-F01	1	1	Negative	High Relatedness	Negative	22136.3	FALSE	TRUE	FALSE	FALSE	Asn	Ala	Ile	Ile	Arg	Ser	Asn	Asp	Phe	Asn	Cys	Val	Ile	Glu	Thr	Ser	Gly	Glu	Ala	Asp	Pro	Phe	Gly	Asn	Cys	Met	Ala	Tyr	Pro	Asn	Gly	Arg	Ile	Pro	Arg	Val	Pro	Cys	Arg
DDUIC-024-C3-F04	1	1	P. falciparum	High Relatedness	P. falciparum	1499999	FALSE	TRUE	FALSE	FALSE	Asn	Ala	Ile	Ile	Arg	Ser	Asn	Asp	Phe	Asn	Cys	Val	Ile	Glu	Thr	Ser	Gly	Glu	Ala	Asp	Pro	Phe	Gly	Asn	Cys	Met	Ala	Tyr	Pro	Asn	Gly	Arg	Ile	Pro	Arg	Val	Pro	Cys	Arg
DDUIC-025-C1-F04	1	1	Negative	High Relatedness	Negative	23619.7	FALSE	TRUE	FALSE	FALSE	Asn	Ala	Ile	Ile	Arg	Ser	Asn	Asp	Phe	Asn	Cys	Val	Ile	Glu	Thr	Ser	Gly	Glu	Ala	Asp	Pro	Phe	Gly	Asn	Cys	Met	Ala	Tyr	Pro	Asn	Gly	Arg	Ile	Pro	Arg	Val	Pro	Cys	Arg
DDUIC-028-C3-F01	1	2	P. falciparum	High Relatedness	Negative	2213631	TRUE	TRUE	FALSE	FALSE	Asn	Ala	Ile	Ile	Cys	Ser	Asn	Asp	Phe	Asn	Cys	Val	Ile	Glu	Thr	Ser	Gly	Glu	Ala	Asp	Pro	Phe	Gly	Asn	Cys	Met	Ala	Tyr	Pro	Asn	Gly	Arg	Ile	Pro	Arg	Val	Pro	Cys	Ile
DDUIC-028-C3-F03	1	1	Negative	High Relatedness	P. falciparum	836700	FALSE	TRUE	FALSE	FALSE	Asn	Ala	Ile	Ile	Arg	Ser	Asn	Asp	Phe	Asn	Cys	Val	Ile	Glu	Thr	Ser	Gly	Glu	Ala	Asp	Pro	Phe	Gly	Asn	Cys	Met	Ala	Tyr	Pro	Asn	Gly	Arg	Ile	Pro	Arg	Val	Pro	Cys	Arg
DDUIC-028-F01	1	1	P. falciparum	High Relatedness	P. falciparum	384187	FALSE	TRUE	FALSE	FALSE	Asn	Ala	Ile	Ile	Arg	Ser	Asn	Asp	Phe	Asn	Cys	Val	Ile	Glu	Thr	Ser	Gly	Glu	Ala	Asp	Pro	Phe	Gly	Asn	Cys	Met	Ala	Tyr	Pro	Asn	Gly	Arg	Ile	Pro	Arg	Val	Pro	Cys	Arg
DDUIC-029-C2-F03	1	1	P. falciparum	High Relatedness	P. falciparum	604958	FALSE	TRUE	FALSE	FALSE	Asn	Ala	Ile	Ile	Arg	Ser	Asn	Asp	Phe	Asn	Cys	Val	Ile	Glu	Thr	Ser	Gly	Glu	Ala	Asp	Pro	Phe	Gly	Asn	Cys	Met	Ala	Tyr	Pro	Asn	Gly	Arg	Ile	Pro	Arg	Val	Pro	Cys	Arg
DDUIC-029-C3-F01	1	2	P. falciparum	High Relatedness	Negative	5144021	TRUE	TRUE	FALSE	FALSE	Asn	Ala	Ile	Ile	Cys	Ser	Asn	Asp	Phe	Asn	Cys	Val	Ile	Glu	Thr	Ser	Gly	Glu	Ala	Asp	Pro	Phe	Gly	Asn	Cys	Met	Ala	Tyr	Pro	Asn	Gly	Arg	Ile	Pro	Arg	Val	Pro	Cys	Ile
DDUIC-030-C2-F01	1	1	P. falciparum	High Relatedness	Negative	892769	FALSE	TRUE	FALSE	FALSE	Asn	Ala	Ile	Ile	Arg	Ser	Asn	Asp	Phe	Asn	Cys	Val	Ile	Glu	Thr	Ser	Gly	Glu	Ala	Asp	Pro	Phe	Gly	Asn	Cys	Met	Ala	Tyr	Pro	Asn	Gly	Arg	Ile	Pro	Arg	Val	Pro	Cys	Arg
DDUIC-030-C2-F03	1	1	P. falciparum	High Relatedness	Negative	2361970	FALSE	TRUE	FALSE	FALSE	Asn	Ala	Ile	Ile	Arg	Ser	Asn	Asp	Phe	Asn	Cys	Val	Ile	Glu	Thr	Ser	Gly	Glu	Ala	Asp	Pro	Phe	Gly	Asn	Cys	Met	Ala	Tyr	Pro	Asn	Gly	Arg	Ile	Pro	Arg	Val	Pro	Cys	Arg
DDUIC-030-C3-F01	1	1	P. falciparum	High Relatedness	Negative	2689135	FALSE	TRUE	FALSE	FALSE	Asn	Ala	Ile	Ile	Arg	Ser	Asn	Asp	Phe	Asn	Cys	Val	Ile	Glu	Thr	Ser	Gly	Glu	Ala	Asp	Pro	Phe	Gly	Asn	Cys	Met	Ala	Tyr	Pro	Asn	Gly	Arg	Ile	Pro	Arg	Val	Pro	Cys	Arg
DDUIC-030-F01	1	1	P. falciparum	High Relatedness	P. falciparum	2689135	FALSE	TRUE	FALSE	FALSE	Asn	Ala	Ile	Ile	Arg	Ser	Asn	Asp	Phe	NULL	Cys	Val	Ile	Glu	Thr	Ser	Gly	Glu	Ala	Asp	Pro	Phe	Gly	Asn	Cys	Met	Ala	Tyr	Pro	Asn	Gly	Arg	Ile	Pro	Arg	Val	Pro	Cys	NULL
DDUIC-031-F01	1	1	P. falciparum	High Relatedness	P. falciparum	8642804	FALSE	TRUE	FALSE	FALSE	Asn	Ala	Ile	Ile	Arg	Ser	Asn	Asp	Phe	NULL	Cys	Val	Ile	Glu	Thr	Ser	Gly	Glu	Ala	NULL	NULL	NULL	NULL	NULL	NULL	NULL	NULL	NULL	Pro	Asn	Gly	Arg	Ile	Pro	Arg	Val	Pro	Cys	NULL
DDUIC-032-C2-F04	1	2	P. falciparum	High Relatedness	Negative	1234765	TRUE	TRUE	FALSE	FALSE	Asn	Ala	Ile	Ile	Cys	Ser	Asn	Asp	Phe	Asn	Cys	Val	Ile	Glu	Thr	Ser	Gly	Glu	Ala	Asp	Pro	Phe	Gly	Asn	Cys	Met	Ala	Tyr	Pro	Asn	Gly	Arg	Ile	Pro	Arg	Val	Pro	Cys	Ile
DDUIC-032-C3-F01	1	2	P. falciparum	High Relatedness	Negative	2869335	TRUE	TRUE	FALSE	FALSE	Asn	Ala	Ile	Ile	Cys	Ser	Asn	Asp	Phe	Asn	Cys	Val	Ile	Glu	Thr	Ser	Gly	Glu	Ala	Asp	Pro	Phe	Gly	Asn	Cys	Met	Ala	Tyr	Pro	Asn	Gly	Arg	Ile	Pro	Arg	Val	Pro	Cys	Ile
DDUIC-032-C3-F03	1	1	P. falciparum	High Relatedness	P. falciparum	600216	FALSE	TRUE	FALSE	FALSE	Asn	Ala	Ile	Ile	Arg	Ser	Asn	Asp	Phe	Asn	Cys	Val	Ile	Glu	Thr	Ser	Gly	Glu	Ala	Asp	Pro	Phe	Gly	Asn	Cys	Met	Ala	Tyr	Pro	Asn	Gly	Arg	Ile	Pro	Arg	Val	Pro	Cys	Arg
DDUIC-033-C1-F01	1	1	P. falciparum	High Relatedness	Negative	58565.3	FALSE	TRUE	FALSE	FALSE	Asn	Ala	Ile	Ile	Arg	Ser	Asn	Asp	Phe	Asn	Cys	Val	Ile	Glu	Thr	Ser	Gly	Glu	Ala	Asp	Pro	Phe	Gly	Asn	Cys	Met	Ala	Tyr	Pro	Asn	Gly	Arg	Ile	Pro	Arg	Val	Pro	Cys	Arg
DDUIC-034-F01	1	1	P. falciparum	High Relatedness	P. falciparum	1234765	FALSE	TRUE	FALSE	FALSE	Asn	Ala	Ile	Ile	Arg	Ser	Asn	Asp	Phe	Asn	Cys	Val	Ile	Glu	Thr	Ser	Gly	Glu	Ala	Asp	Pro	Phe	Gly	Asn	Cys	Met	Ala	Tyr	Pro	Asn	Gly	Arg	Ile	Pro	Arg	Val	Pro	Cys	Arg
DDUIC-035-F01	1	2	P. falciparum	High Relatedness	P. falciparum	531358	TRUE	TRUE	FALSE	FALSE	Asn	Ala	Ile	Ile	Cys	Ser	Asn	Asp	Phe	Asn	Cys	Val	Ile	Glu	Thr	Ser	Gly	Glu	Ala	Asp	Pro	Phe	Gly	Asn	Cys	Met	Ala	Tyr	Pro	Asn	Gly	Arg	Ile	Pro	Arg	Val	Pro	Cys	Ile
DDUIC-036-C2-F01	1	1	P. falciparum	High Relatedness	Negative	45181.9	FALSE	TRUE	FALSE	FALSE	Asn	Ala	Ile	Ile	Arg	Ser	Asn	Asp	Phe	Asn	Cys	Val	Ile	Glu	Thr	Ser	Gly	Glu	Ala	Asp	Pro	Phe	Gly	Asn	Cys	Met	Ala	Tyr	Pro	Asn	Gly	Arg	Ile	Pro	Arg	Val	Pro	Cys	Arg
DDUIC-036-F01	1	1	P. falciparum	High Relatedness	P. falciparum	3061613	FALSE	TRUE	FALSE	FALSE	Asn	Ala	Ile	Ile	Arg	Ser	Asn	Asp	Phe	Asn	Cys	Val	Ile	Glu	Thr	Ser	Gly	Glu	Ala	Asp	Pro	Phe	Gly	Asn	Cys	Met	Ala	Tyr	Pro	Asn	Gly	Arg	Ile	Pro	Arg	Val	Pro	Cys	Arg
[truncated: 4 more columns]
