# Supplementary material for: Evidence for a role of Anopheles stephensi in the spread of drug- and diagnosis-resistant malaria in Africa
Source: Nat Med. 2023 Oct 26;29(12):3203–11. doi: 10.1038/s41591-023-02641-9 (PMC10719088; doi:10.1038/s41591-023-02641-9)
Supplement: Supplementary file 4 — Global An. stephensi distribution (native and invasive range) and detection of Plasmodium infection for Fig. 1a and geographic location of the study area (households/dormitories, aquatic habitats and health facilities) for Fig. 1b source data. [file 41591_2023_2641_MOESM4_ESM.xlsx]

## Sheet: Fig_1a
COUNTRY_NAME	SITE_NAME	LATITUDE	LONGITUDE	YEAR_START	YEAR_END	VECTOR_SPECIES_COMPLEX	STAGE	INVASIVE_STATUS	Infectivity status	Pf (%(n/N))	Pv (%(n/N))
Ethiopia	Kebri Dehar	6.72909	44.2773	2022	2022	An. stephensi	ADULTS	invasive	Not determined
Ethiopia	Kebri Dehar	6.72934	44.2765	2022	2022	An. stephensi	ADULTS	invasive	Not determined
Ethiopia	Kebri Dehar	6.72905	44.276	2022	2022	An. stephensi	ADULTS	invasive	Not determined
Ethiopia	Danan	6.51186	43.4915	2022	2022	An. stephensi	ADULTS	invasive	Not determined
Ethiopia	Danan	6.5249	43.4942	2022	2022	An. stephensi	ADULTS	invasive	Not determined
Ethiopia	Danan	6.51103	43.4911	2022	2022	An. stephensi	ADULTS	invasive	Not determined
Ethiopia	Danan	6.50874	43.4945	2022	2022	An. stephensi	ADULTS	invasive	Not determined
Ethiopia	Danan	6.51014	43.4917	2022	2022	An. stephensi	ADULTS	invasive	Not determined
Ethiopia	Danan	6.50925	43.4921	2022	2022	An. stephensi	ADULTS	invasive	Not determined
Ethiopia	Jiga	10.4011	37.222	2022	2022	An. stephensi	ADULTS	invasive	Not determined
Myanmar	Yesitkan village	17.38	96.037	1998	2000	An. stephensi	ADULTS	native	Non infectious
Myanmar	Leinmawchan village	17.35	96.041	1998	2000	An. stephensi	ADULTS	native	Non infectious
Myanmar	Seikkyi village	16.901	94.664	1998	2000	An. stephensi	ADULTS	native	Non infectious
Myanmar	Chaungthar Town	16.949	94.453	1998	2000	An. stephensi	ADULTS	native	Non infectious
Myanmar	Hinthada Town	17.644	95.472	1998	2000	An. stephensi	ADULTS	native	Non infectious
Myanmar	Botegone village	22.212	96.129	1998	2000	An. stephensi	ADULTS	native	Non infectious
Myanmar	Zeephyupin	22.213	96.105	1998	2000	An. stephensi	ADULTS	native	Non infectious
Myanmar	North Mandalay	22.013	96.103	1998	2000	An. stephensi	ADULTS	native	Non infectious
Myanmar	Shwesaryan	22.103	96.159	1998	2000	An. stephensi	ADULTS	native	Non infectious
Myanmar	Sargalein village	21.898	96.057	1998	2000	An. stephensi	ADULTS	native	Non infectious
Myanmar	Nyaungnibin	21.898	96.057	1998	2000	An. stephensi	ADULTS	native	Non infectious
Myanmar	Nweyone village	22.586	95.996	1998	2000	An. stephensi	ADULTS	native	Non infectious
Myanmar	Shwepyi village	22.586	95.996	1998	2000	An. stephensi	ADULTS	native	Non infectious
Myanmar	Sezone village	21.734	96.116	1998	2000	An. stephensi	ADULTS	native	Non infectious
Myanmar	Aungpintha	20.879	95.815	1998	2000	An. stephensi	ADULTS	native	Non infectious
Myanmar	Lunkyaw village	21.642	96.148	1998	2000	An. stephensi	ADULTS	native	Non infectious
Myanmar	Legwa village	20.835	95.216	1998	2000	An. stephensi	ADULTS	native	Non infectious
Myanmar	Semikan village	21.309	95.444	1998	2000	An. stephensi	ADULTS	native	Non infectious
Myanmar	Tagaung village	22.864	95.996	1998	2000	An. stephensi	ADULTS	native	Non infectious
Myanmar	Shwenyaungbin	22.917	96.283	1998	2000	An. stephensi	ADULTS	native	Non infectious
Myanmar	Wetwun village	22.084	96.601	1998	2000	An. stephensi	ADULTS	native	Non infectious
Myanmar	Moeswe village	19.706	96.237	1998	2000	An. stephensi	ADULTS	native	Non infectious
Myanmar	Aungthukha	19.706	96.237	1998	2000	An. stephensi	ADULTS	native	Non infectious
Myanmar	Foothill area	22.188	96.751	1998	2000	An. stephensi	ADULTS	native	Non infectious
Myanmar	Indaingtha village	20.9333	96.199	1998	2000	An. stephensi	ADULTS	native	Non infectious
Myanmar	Kinywa-indaing	20.435	96.316	1998	2000	An. stephensi	ADULTS	native	Non infectious
Myanmar	Chinsu village	19.651	96.152	1998	2000	An. stephensi	ADULTS	native	Non infectious
Myanmar	Khamaya (368)	23.649	94.399	1998	2000	An. stephensi	ADULTS	native	Non infectious
Myanmar	Boke-kann	24.214	94.312	1998	2000	An. stephensi	ADULTS	native	Non infectious
Myanmar	Monywa Town	22.109	95.138	1998	2000	An. stephensi	ADULTS	native	Non infectious
Myanmar	Bonchaung village	24.05	95.9833	1998	2000	An. stephensi	ADULTS	native	Non infectious
Myanmar	Nabar village	24.211	96.144	1998	2000	An. stephensi	ADULTS	native	Non infectious
Myanmar	Katha Town	24.209	96.436	1998	2000	An. stephensi	ADULTS	native	Non infectious
Myanmar	Shwebo Town	22.5667	95.699	1998	2000	An. stephensi	ADULTS	native	Non infectious
Myanmar	Ywathitgyi village	20.417	94.732	1998	2000	An. stephensi	ADULTS	native	Non infectious
Myanmar	Mingyan village	20.9167	94.4333	1998	2000	An. stephensi	ADULTS	native	Non infectious
Myanmar	Yinkekaung	21.202	94.146	1998	2000	An. stephensi	ADULTS	native	Non infectious
Myanmar	Khaungtone	22.167	94.168	1998	2000	An. stephensi	ADULTS	native	Non infectious
Myanmar	Kamontaung	20.007	95.54	1998	2000	An. stephensi	ADULTS	native	Non infectious
Myanmar	Khinkaung	20.355	95.372	1998	2000	An. stephensi	ADULTS	native	Non infectious
Myanmar	Yeayetaing	20.223	95.465	1998	2000	An. stephensi	ADULTS	native	Non infectious
Myanmar	Tegyigone	20.166	94.933	1998	2000	An. stephensi	ADULTS	native	Non infectious
Myanmar	Zitaw village	21.684	95.166	1998	2000	An. stephensi	ADULTS	native	Non infectious
Myanmar	Mogaung	19.418	95.232	1998	2000	An. stephensi	ADULTS	native	Non infectious
Myanmar	Ywathit village	19.35	95.126	1998	2000	An. stephensi	ADULTS	native	Non infectious
Myanmar	Gyopin village	19.045	95.071	1998	2000	An. stephensi	ADULTS	native	Non infectious
Myanmar	Thanatwa	20.319	94.583	1998	2000	An. stephensi	ADULTS	native	Non infectious
Myanmar	Minbu Town	20.175	94.88	1998	2000	An. stephensi	ADULTS	native	Non infectious
Myanmar	Linzin village	20.561	94.663	1998	2000	An. stephensi	ADULTS	native	Non infectious
Myanmar	Sedoktaya Town	20.451	94.25	1998	2000	An. stephensi	ADULTS	native	Non infectious
Myanmar	Padan village	20.0833	94.315	1998	2000	An. stephensi	ADULTS	native	Non infectious
Myanmar	Taungpyo Town	21.178	92.196	1998	2000	An. stephensi	ADULTS	native	Non infectious
Myanmar	10th miles	20.817	92.367	1998	2000	An. stephensi	ADULTS	native	Non infectious
Myanmar	Minbya Town	20.3667	93.2667	1998	2000	An. stephensi	ADULTS	native	Non infectious
Myanmar	Loilem Town	20.584	97.415	1998	2000	An. stephensi	ADULTS	native	Non infectious
Myanmar	Kengtung Town	21.29	99.609	1998	2000	An. stephensi	ADULTS	native	Non infectious
Myanmar	Nanpandit village	20.751	96.482	1998	2000	An. stephensi	ADULTS	native	Non infectious
Myanmar	Yebu village	20.806	97.04	1998	2000	An. stephensi	ADULTS	native	Non infectious
Myanmar	Mawphaung	25.319	97.281	1998	2000	An. stephensi	ADULTS	native	Non infectious
Myanmar	Aungthapye	24.757	96.331	1998	2000	An. stephensi	ADULTS	native	Non infectious
Myanmar	Panunchaung	22.933	93.655	1998	2000	An. stephensi	ADULTS	native	Non infectious
Myanmar	Thandaung Town	19.0667	96.6833	1998	2000	An. stephensi	ADULTS	native	Non infectious
Myanmar	Haungkhayaing	16.917	97.705	1998	2000	An. stephensi	ADULTS	native	Non infectious
Myanmar	Taungoo Town	18.941	96.432	1998	2000	An. stephensi	ADULTS	native	Non infectious
Myanmar	Sezongone	19.235	96.283	1998	2000	An. stephensi	ADULTS	native	Non infectious
Myanmar	Kyauklongyi	18.795	95.251	1998	2000	An. stephensi	ADULTS	native	Non infectious
Myanmar	Taunglae village	18.9	95.499	1998	2000	An. stephensi	ADULTS	native	Non infectious
Myanmar	Shwedaung Town	18.709	95.212	1998	2000	An. stephensi	ADULTS	native	Non infectious
Myanmar	Eindayaza	14.667	98.066	1996	1998	An. stephensi	ADULTS	native	Not determined
Myanmar	Michaunglaung	14.668	98.15	1996	1998	An. stephensi	ADULTS	native	Not determined
Myanmar	Ohnbinkwin	14.617	97.983	1996	1998	An. stephensi	ADULTS	native	Not determined
Myanmar	Thaechaung	14.633	97.932	1996	1998	An. stephensi	ADULTS	native	Not determined
Myanmar	Tha-Bye-Wa	18.5833	96.1666	1992	1993	An. stephensi	ADULTS	native	Not determined
Myanmar	Tha-Bye-Wa	18.5833	96.1666	1992	1992	An. stephensi	ADULTS	native	Not determined
Myanmar	Tha-Bye-Wa	18.5833	96.1666	1993	1993	An. stephensi	ADULTS	native	Not determined
Myanmar	Tha-Bye-Wa	18.5833	96.1666	1993	1993	An. stephensi	IMMATURE AND ADULTS	native	Not determined
Myanmar	Tha-Bye-Wa	18.5833	96.1666	1993	1993	An. stephensi	ADULTS	native	Not determined
Pakistan	Azakhel	33.799	71.616	1993	1994	An. stephensi	ADULTS	native	infectious	0.7% (108/15387)	2.2% (338/15387)
Pakistan	Treated (SC) villages (Bhoepur, Chak-6 & 8, Kurlke)	31.612	73.982	1997	1997	An. stephensi	ADULTS	native	Not determined
Pakistan	Treated (SC) villages (Bhoepur, Chak-6 & 8, Kurlke)	31.612	73.982	1997	1997	An. stephensi	ADULTS	native	Not determined
Pakistan	Treated (SC) villages (Bhoepur, Chak-6 & 8, Kurlke)	31.612	73.982	1997	1997	An. stephensi	ADULTS	native	Not determined
Pakistan	Treated (SC) villages (Bhoepur, Chak-6 & 8, Kurlke)	31.612	73.982	1997	1997	An. stephensi	ADULTS	native	Not determined
Pakistan	Treated (SC) villages (Bhoepur, Chak-6 & 8, Kurlke)	31.612	73.982	1997	1997	An. stephensi	ADULTS	native	Not determined
Pakistan	Treated (SC) villages (Bhoepur, Chak-6 & 8, Kurlke)	31.612	73.982	1997	1997	An. stephensi	ADULTS	native	Not determined
Pakistan	Treated (SC) villages (Bhoepur, Chak-6 & 8, Kurlke)	31.612	73.982	1997	1997	An. stephensi	ADULTS	native	Not determined
Pakistan	Treated (SC) villages (Bhoepur, Chak-6 & 8, Kurlke)	31.612	73.982	1997	1997	An. stephensi	ADULTS	native	Not determined
Pakistan	Treated (SC) villages (Bhoepur, Chak-6 & 8, Kurlke)	31.612	73.982	1998	1998	An. stephensi	ADULTS	native	Not determined
Pakistan	Adizai refugee settlement	34.101	71.532	1999	1999	An. stephensi	ADULTS	native	Not determined
Pakistan	Adizai refugee settlement	34.101	71.532	1999	1999	An. stephensi	ADULTS	native	Not determined
India	Moti Bagh [Block E]	28.581	77.173	1994	1994	An. stephensi	ADULTS	native	Not determined
India	Moti Bagh [Block E]	28.581	77.173	1994	1994	An. stephensi	ADULTS	native	Not determined
India	Moti Bagh [Block E]	28.581	77.173	1994	1994	An. stephensi	ADULTS	native	Not determined
India	Moti Bagh [Block E]	28.581	77.173	1994	1994	An. stephensi	ADULTS	native	Not determined
India	Moti Bagh [Block E]	28.581	77.173	1994	1994	An. stephensi	ADULTS	native	Not determined
India	Moti Bagh [Block E]	28.581	77.173	1994	1994	An. stephensi	ADULTS	native	Not determined
India	Moti Bagh [Block E]	28.581	77.173	1994	1994	An. stephensi	ADULTS	native	Not determined
India	Moti Bagh [Block E]	28.581	77.173	1995	1995	An. stephensi	ADULTS	native	Not determined
India	Moti Bagh [Block E]	28.581	77.173	1995	1995	An. stephensi	ADULTS	native	Not determined
India	Moti Bagh [Block E]	28.581	77.173	1995	1995	An. stephensi	ADULTS	native	Not determined
India	Moti Bagh [Block E]	28.581	77.173	1995	1995	An. stephensi	ADULTS	native	Not determined
India	Moti Bagh [Block E]	28.581	77.173	1995	1995	An. stephensi	ADULTS	native	Not determined
India	Moti Bagh [Block E]	28.581	77.173	1995	1995	An. stephensi	ADULTS	native	Not determined
India	Moti Bagh [Block E]	28.581	77.173	1995	1995	An. stephensi	ADULTS	native	Not determined
India	Moti Bagh [Block E]	28.581	77.173	1995	1995	An. stephensi	ADULTS	native	Not determined
India	Moti Bagh [Block E]	28.581	77.173	1995	1995	An. stephensi	ADULTS	native	Not determined
India	Moti Bagh [Block E]	28.581	77.173	1995	1995	An. stephensi	ADULTS	native	Not determined
India	Moti Bagh [Block E]	28.581	77.173	1995	1995	An. stephensi	ADULTS	native	Not determined
India	Moti Bagh [Block E]	28.581	77.173	1995	1995	An. stephensi	ADULTS	native	Not determined
India	Moti Bagh [Block E]	28.581	77.173	1996	1996	An. stephensi	ADULTS	native	Not determined
India	Moti Bagh [Block E]	28.581	77.173	1996	1996	An. stephensi	ADULTS	native	Not determined
India	Moti Bagh [Block E]	28.581	77.173	1996	1996	An. stephensi	ADULTS	native	Not determined
India	Moti Bagh [Block F]	28.581	77.173	1994	1994	An. stephensi	ADULTS	native	Not determined
India	Moti Bagh [Block F]	28.581	77.173	1994	1994	An. stephensi	ADULTS	native	Not determined
India	Moti Bagh [Block F]	28.581	77.173	1994	1994	An. stephensi	ADULTS	native	Not determined
India	Moti Bagh [Block F]	28.581	77.173	1994	1994	An. stephensi	ADULTS	native	Not determined
India	Moti Bagh [Block F]	28.581	77.173	1994	1994	An. stephensi	ADULTS	native	Not determined
India	Moti Bagh [Block F]	28.581	77.173	1994	1994	An. stephensi	ADULTS	native	Not determined
India	Moti Bagh [Block F]	28.581	77.173	1994	1994	An. stephensi	ADULTS	native	Not determined
India	Moti Bagh [Block F]	28.581	77.173	1995	1995	An. stephensi	ADULTS	native	Not determined
India	Moti Bagh [Block F]	28.581	77.173	1995	1995	An. stephensi	ADULTS	native	Not determined
India	Moti Bagh [Block F]	28.581	77.173	1995	1995	An. stephensi	ADULTS	native	Not determined
India	Moti Bagh [Block F]	28.581	77.173	1995	1995	An. stephensi	ADULTS	native	Not determined
India	Moti Bagh [Block F]	28.581	77.173	1995	1995	An. stephensi	ADULTS	native	Not determined
India	Moti Bagh [Block F]	28.581	77.173	1995	1995	An. stephensi	ADULTS	native	Not determined
India	Moti Bagh [Block F]	28.581	77.173	1995	1995	An. stephensi	ADULTS	native	Not determined
India	Moti Bagh [Block F]	28.581	77.173	1995	1995	An. stephensi	ADULTS	native	Not determined
India	Moti Bagh [Block F]	28.581	77.173	1995	1995	An. stephensi	ADULTS	native	Not determined
India	Moti Bagh [Block F]	28.581	77.173	1995	1995	An. stephensi	ADULTS	native	Not determined
India	Moti Bagh [Block F]	28.581	77.173	1995	1995	An. stephensi	ADULTS	native	Not determined
India	Moti Bagh [Block F]	28.581	77.173	1995	1995	An. stephensi	ADULTS	native	Not determined
India	Moti Bagh [Block F]	28.581	77.173	1996	1996	An. stephensi	ADULTS	native	Not determined
India	Moti Bagh [Block F]	28.581	77.173	1996	1996	An. stephensi	ADULTS	native	Not determined
India	Moti Bagh [Block F]	28.581	77.173	1996	1996	An. stephensi	ADULTS	native	Not determined
India	Mukundpur	28.648	77.243	1989	1991	An. stephensi	IMMATURE AND ADULTS	native	infectious	0.007
India	Kanchanpuri	28.578	77.255	1989	1991	An. stephensi	IMMATURE AND ADULTS	native	infectious	0.007
India	Gazipur	28.631	77.319	1989	1991	An. stephensi	IMMATURE AND ADULTS	native	infectious	0.007
India	Madanpur Khadar	28.532	77.303	1989	1991	An. stephensi	IMMATURE AND ADULTS	native	infectious	0.007
India	Rithala	28.586	77.205	1989	1991	An. stephensi	IMMATURE AND ADULTS	native	infectious	0.007
India	Jatkhor	28.656	77.144	1989	1991	An. stephensi	IMMATURE AND ADULTS	native	infectious	0.007
India	Haiderpur	28.581	77.219	1989	1991	An. stephensi	IMMATURE AND ADULTS	native	infectious	0.007
India	Neelwal	28.559	77.181	1989	1991	An. stephensi	IMMATURE AND ADULTS	native	infectious	0.007
India	Matkota & Tilpuri	29.0681	79.328	1992	1994	An. stephensi	IMMATURE AND ADULTS	native	Not determined
Iran (Islamic Republic of)	Bandar Abbas (City)	27.189	56.273	2002	2002	An. stephensi	IMMATURE AND ADULTS	native	Not determined
Iran (Islamic Republic of)	Bandar Abbas (City)	27.189	56.273	2002	2002	An. stephensi	IMMATURE AND ADULTS	native	Not determined
Iran (Islamic Republic of)	Bandar Abbas (City)	27.189	56.273	2002	2002	An. stephensi	IMMATURE AND ADULTS	native	Not determined
Iran (Islamic Republic of)	Bandar Abbas (City)	27.189	56.273	2002	2002	An. stephensi	IMMATURE AND ADULTS	native	Not determined
Iran (Islamic Republic of)	Bandar Abbas (City)	27.189	56.273	2002	2002	An. stephensi	IMMATURE AND ADULTS	native	Not determined
Iran (Islamic Republic of)	Bandar Abbas (City)	27.189	56.273	2002	2002	An. stephensi	IMMATURE AND ADULTS	native	Not determined
Iran (Islamic Republic of)	Bandar Abbas (City)	27.189	56.273	2002	2002	An. stephensi	IMMATURE AND ADULTS	native	Not determined
Iran (Islamic Republic of)	Bandar Abbas (City)	27.189	56.273	2002	2002	An. stephensi	IMMATURE AND ADULTS	native	Not determined
Iran (Islamic Republic of)	Bandar Abbas (City)	27.189	56.273	2002	2002	An. stephensi	IMMATURE AND ADULTS	native	Not determined
Iran (Islamic Republic of)	Bandar Abbas (City)	27.189	56.273	2003	2003	An. stephensi	IMMATURE AND ADULTS	native	Not determined
Iran (Islamic Republic of)	Bandar Abbas (City)	27.189	56.273	2003	2003	An. stephensi	IMMATURE AND ADULTS	native	Not determined
Iran (Islamic Republic of)	Bandar Abbas (City)	27.189	56.273	2003	2003	An. stephensi	IMMATURE AND ADULTS	native	Not determined
India	Bhagdeva, Bemera, Bashera,Fultara	25.182	81.615	1991	1991	An. stephensi	ADULTS	native	Not determined
India	Bhagdeva, Bemera, Bashera,Fultara	25.182	81.615	1991	1991	An. stephensi	ADULTS	native	Not determined
India	Bhagdeva, Bemera, Bashera,Fultara	25.182	81.615	1991	1991	An. stephensi	ADULTS	native	Not determined
India	Bhagdeva, Bemera, Bashera,Fultara	25.182	81.615	1991	1991	An. stephensi	ADULTS	native	Not determined
India	Bhagdeva, Bemera, Bashera,Fultara	25.182	81.615	1991	1991	An. stephensi	ADULTS	native	Not determined
India	Bhagdeva, Bemera, Bashera,Fultara	25.182	81.615	1991	1991	An. stephensi	ADULTS	native	Not determined
India	Bhagdeva, Bemera, Bashera,Fultara	25.182	81.615	1992	1992	An. stephensi	ADULTS	native	Not determined
India	Bhagdeva, Bemera, Bashera,Fultara	25.182	81.615	1992	1992	An. stephensi	ADULTS	native	Not determined
India	Bhagdeva, Bemera, Bashera,Fultara	25.182	81.615	1992	1992	An. stephensi	ADULTS	native	Not determined
India	Bhagdeva, Bemera, Bashera,Fultara	25.182	81.615	1992	1992	An. stephensi	ADULTS	native	Not determined
India	Bhagdeva, Bemera, Bashera,Fultara	25.182	81.615	1992	1992	An. stephensi	ADULTS	native	Not determined
India	Bhagdeva, Bemera, Bashera,Fultara	25.182	81.615	1992	1992	An. stephensi	ADULTS	native	Not determined
India	Bhagdeva, Bemera, Bashera,Fultara	25.182	81.615	1991	1992	An. stephensi	ADULTS	native	Not determined
Pakistan	Village 149/6R	29.602	73.11	1999	2000	An. stephensi	ADULTS	native	Not determined
Pakistan	Village 149/6R	29.602	73.11	1999	1999	An. stephensi	ADULTS	native	Not determined
Pakistan	Village 149/6R	29.602	73.11	1999	1999	An. stephensi	ADULTS	native	Not determined
Pakistan	Village 149/6R	29.602	73.11	1999	1999	An. stephensi	ADULTS	native	Not determined
Pakistan	Village 149/6R	29.602	73.11	1999	1999	An. stephensi	ADULTS	native	Not determined
Pakistan	Village 149/6R	29.602	73.11	1999	1999	An. stephensi	ADULTS	native	Not determined
Pakistan	Village 149/6R	29.602	73.11	1999	1999	An. stephensi	ADULTS	native	Not determined
Pakistan	Village 149/6R	29.602	73.11	1999	1999	An. stephensi	ADULTS	native	Not determined
Pakistan	Village 149/6R	29.602	73.11	1999	1999	An. stephensi	ADULTS	native	Not determined
Pakistan	Village 149/6R	29.602	73.11	1999	1999	An. stephensi	ADULTS	native	Not determined
Pakistan	Village 149/6R	29.602	73.11	2000	2000	An. stephensi	ADULTS	native	Not determined
Pakistan	Village 149/6R	29.602	73.11	2000	2000	An. stephensi	ADULTS	native	Not determined
Pakistan	Village 149/6R	29.602	73.11	2000	2000	An. stephensi	ADULTS	native	Not determined
Pakistan	Village 111/6R	29.58	73.026	1999	2000	An. stephensi	ADULTS	native	Not determined
Pakistan	Village 111/6R	29.58	73.026	1999	1999	An. stephensi	ADULTS	native	Not determined
Pakistan	Village 111/6R	29.58	73.026	1999	1999	An. stephensi	ADULTS	native	Not determined
Pakistan	Village 111/6R	29.58	73.026	1999	1999	An. stephensi	ADULTS	native	Not determined
Pakistan	Village 111/6R	29.58	73.026	1999	1999	An. stephensi	ADULTS	native	Not determined
Pakistan	Village 111/6R	29.58	73.026	1999	1999	An. stephensi	ADULTS	native	Not determined
Pakistan	Village 111/6R	29.58	73.026	1999	1999	An. stephensi	ADULTS	native	Not determined
Pakistan	Village 111/6R	29.58	73.026	1999	1999	An. stephensi	ADULTS	native	Not determined
Pakistan	Village 111/6R	29.58	73.026	1999	1999	An. stephensi	ADULTS	native	Not determined
Pakistan	Village 111/6R	29.58	73.026	1999	1999	An. stephensi	ADULTS	native	Not determined
Pakistan	Village 111/6R	29.58	73.026	2000	2000	An. stephensi	ADULTS	native	Not determined
Pakistan	Village 111/6R	29.58	73.026	2000	2000	An. stephensi	ADULTS	native	Not determined
Pakistan	Village 111/6R	29.58	73.026	2000	2000	An. stephensi	ADULTS	native	Not determined
Pakistan	Village 438/6R	29.54	73.003	1999	2000	An. stephensi	ADULTS	native	Not determined
Pakistan	Village 438/6R	29.54	73.003	1999	1999	An. stephensi	ADULTS	native	Not determined
Pakistan	Village 438/6R	29.54	73.003	1999	1999	An. stephensi	ADULTS	native	Not determined
Pakistan	Village 438/6R	29.54	73.003	1999	1999	An. stephensi	ADULTS	native	Not determined
Pakistan	Village 438/6R	29.54	73.003	1999	1999	An. stephensi	ADULTS	native	Not determined
Pakistan	Village 438/6R	29.54	73.003	1999	1999	An. stephensi	ADULTS	native	Not determined
Pakistan	Village 438/6R	29.54	73.003	1999	1999	An. stephensi	ADULTS	native	Not determined
Pakistan	Village 438/6R	29.54	73.003	1999	1999	An. stephensi	ADULTS	native	Not determined
Pakistan	Village 438/6R	29.54	73.003	1999	1999	An. stephensi	ADULTS	native	Not determined
Pakistan	Village 438/6R	29.54	73.003	1999	1999	An. stephensi	ADULTS	native	Not determined
Pakistan	Village 438/6R	29.54	73.003	2000	2000	An. stephensi	ADULTS	native	Not determined
Pakistan	Village 438/6R	29.54	73.003	2000	2000	An. stephensi	ADULTS	native	Not determined
Pakistan	Village 438/6R	29.54	73.003	2000	2000	An. stephensi	ADULTS	native	Not determined
Iran (Islamic Republic of)	Chelow	27.1378	56.9845	1984	1985	An. stephensi	ADULTS	native	Not determined
Iran (Islamic Republic of)	Chelow	27.1378	56.9845	1985	1985	An. stephensi	ADULTS	native	Not determined
Iran (Islamic Republic of)	Chelow	27.1378	56.9845	1985	1985	An. stephensi	ADULTS	native	Not determined
Iran (Islamic Republic of)	Chelow	27.1378	56.9845	1985	1985	An. stephensi	ADULTS	native	Not determined
India	Central Calcutta	22.607	88.347		NR	An. stephensi	ADULTS	native	Not determined
India	Central Calcutta	22.572	88.356	1986	1986	An. stephensi	ADULTS	native	Not determined
India	Central Calcutta	22.572	88.356	1986	1986	An. stephensi	ADULTS	native	Not determined
India	Central Calcutta	22.572	88.356	1986	1986	An. stephensi	ADULTS	native	Not determined
India	Central Calcutta	22.572	88.356	1987	1987	An. stephensi	ADULTS	native	Not determined
India	Central Calcutta	22.572	88.356	1987	1987	An. stephensi	ADULTS	native	Not determined
India	Central Calcutta	22.572	88.356	1987	1987	An. stephensi	ADULTS	native	Not determined
India	Central Calcutta	22.572	88.356	1987	1987	An. stephensi	ADULTS	native	Not determined
India	Central Calcutta	22.572	88.356	1987	1987	An. stephensi	ADULTS	native	Not determined
India	Central Calcutta	22.572	88.356	1987	1987	An. stephensi	ADULTS	native	Not determined
India	Central Calcutta	22.572	88.356	1987	1987	An. stephensi	ADULTS	native	Not determined
India	Central Calcutta	22.572	88.356	1987	1987	An. stephensi	ADULTS	native	Not determined
India	Central Calcutta	22.572	88.356	1987	1987	An. stephensi	ADULTS	native	Not determined
India	5 Villages of taluka Thasra (Rania, Bhadrasa, Aklacha, Umba & Vamali)	22.7243	73.2439	1999	2000	An. stephensi	ADULTS	native	Not determined
India	Jagdishpur & Garh Mirakpur villages	29.068	77.156	1999	2000	An. stephensi	ADULTS	native	Not determined
India	Chetla (Calcutta)	22.518	88.344	1986	1986	An. stephensi	IMMATURE AND ADULTS	native	Not determined
India	Chetla (Calcutta)	22.518	88.344	1986	1986	An. stephensi	IMMATURE AND ADULTS	native	Not determined
India	Chetla (Calcutta)	22.518	88.344	1986	1986	An. stephensi	IMMATURE AND ADULTS	native	Not determined
India	Chetla (Calcutta)	22.518	88.344	1986	1986	An. stephensi	IMMATURE AND ADULTS	native	Not determined
India	Chetla (Calcutta)	22.518	88.344	1986	1986	An. stephensi	IMMATURE AND ADULTS	native	Not determined
India	Chetla (Calcutta)	22.518	88.344	1986	1986	An. stephensi	IMMATURE AND ADULTS	native	Not determined
India	Chetla (Calcutta)	22.518	88.344	1986	1986	An. stephensi	IMMATURE AND ADULTS	native	Not determined
India	Chetla (Calcutta)	22.518	88.344	1986	1986	An. stephensi	IMMATURE AND ADULTS	native	Not determined
India	Chetla (Calcutta)	22.518	88.344	1986	1986	An. stephensi	IMMATURE AND ADULTS	native	Not determined
India	Chetla (Calcutta)	22.518	88.344	1986	1986	An. stephensi	IMMATURE AND ADULTS	native	Not determined
India	Chetla (Calcutta)	22.518	88.344	1986	1986	An. stephensi	ADULTS	native	Not determined
India	Shahbad dairy	28.543	77.1	1996	1996	An. stephensi	IMMATURE AND ADULTS	native	Not determined
India	Jaipur district (38 villages)	26.914	75.804	1986	1987	An. stephensi	ADULTS	native	Not determined
India	Jaipur district (38 villages)	26.914	75.804	1987	1987	An. stephensi	ADULTS	native	Not determined
India	Jaipur district (38 villages)	26.914	75.804	1987	1987	An. stephensi	ADULTS	native	Not determined
Pakistan	Azakhel	33.799	71.616	1994	1994	An. stephensi	ADULTS	native	Not determined
India	Calangute, Panaji and Porvorim	15.509	73.805	1998	1999	An. stephensi	ADULTS	native	infectious	2.7 % (1/37)
India	Delhi (Peri-urban area: Wazirabad Mandirwala, Gopalpur, Timarpur, Mukherji Nagar Bandh)	28.7174	77.2226	1985	1985	An. stephensi	ADULTS	native	Non infectious
India	Delhi (Peri-urban area: Wazirabad Mandirwala, Gopalpur, Timarpur, Mukherji Nagar Bandh)	28.7174	77.2226	1985	1985	An. stephensi	ADULTS	native	Non infectious
India	Delhi (Peri-urban area: Wazirabad Mandirwala, Gopalpur, Timarpur, Mukherji Nagar Bandh)	28.7174	77.2226	1985	1985	An. stephensi	ADULTS	native	Non infectious
India	Delhi (Peri-urban area: Wazirabad Mandirwala, Gopalpur, Timarpur, Mukherji Nagar Bandh)	28.7174	77.2226	1985	1985	An. stephensi	ADULTS	native	Non infectious
India	Delhi (Peri-urban area: Wazirabad Mandirwala, Gopalpur, Timarpur, Mukherji Nagar Bandh)	28.7174	77.2226	1985	1985	An. stephensi	ADULTS	native	Non infectious
India	Delhi (Peri-urban area: Wazirabad Mandirwala, Gopalpur, Timarpur, Mukherji Nagar Bandh)	28.7174	77.2226	1985	1985	An. stephensi	ADULTS	native	Non infectious
India	Delhi (Peri-urban area: Wazirabad Mandirwala, Gopalpur, Timarpur, Mukherji Nagar Bandh)	28.7174	77.2226	1985	1985	An. stephensi	ADULTS	native	Non infectious
India	Delhi (Peri-urban area: Wazirabad Mandirwala, Gopalpur, Timarpur, Mukherji Nagar Bandh)	28.7174	77.2226	1985	1985	An. stephensi	ADULTS	native	Non infectious
India	Delhi (Peri-urban area: Wazirabad Mandirwala, Gopalpur, Timarpur, Mukherji Nagar Bandh)	28.7174	77.2226	1985	1985	An. stephensi	ADULTS	native	Non infectious
India	Delhi (Peri-urban area: Wazirabad Mandirwala, Gopalpur, Timarpur, Mukherji Nagar Bandh)	28.7174	77.2226	1985	1985	An. stephensi	ADULTS	native	Non infectious
India	Delhi (Peri-urban area: Wazirabad Mandirwala, Gopalpur, Timarpur, Mukherji Nagar Bandh)	28.7174	77.2226	1985	1985	An. stephensi	ADULTS	native	Non infectious
India	Delhi (Peri-urban area: Wazirabad Mandirwala, Gopalpur, Timarpur, Mukherji Nagar Bandh)	28.7174	77.2226	1985	1985	An. stephensi	ADULTS	native	Non infectious
India	Delhi (Peri-urban area: Wazirabad Mandirwala, Gopalpur, Timarpur, Mukherji Nagar Bandh)	28.7174	77.2226	1986	1986	An. stephensi	ADULTS	native	Non infectious
India	Delhi (Peri-urban area: Wazirabad Mandirwala, Gopalpur, Timarpur, Mukherji Nagar Bandh)	28.7174	77.2226	1986	1986	An. stephensi	ADULTS	native	Non infectious
India	Delhi (Peri-urban area: Wazirabad Mandirwala, Gopalpur, Timarpur, Mukherji Nagar Bandh)	28.7174	77.2226	1986	1986	An. stephensi	ADULTS	native	Non infectious
India	Delhi (Peri-urban area: Wazirabad Mandirwala, Gopalpur, Timarpur, Mukherji Nagar Bandh)	28.7174	77.2226	1986	1986	An. stephensi	ADULTS	native	Non infectious
India	Delhi (Peri-urban area: Wazirabad Mandirwala, Gopalpur, Timarpur, Mukherji Nagar Bandh)	28.7174	77.2226	1986	1986	An. stephensi	ADULTS	native	Non infectious
India	Delhi (South area: Kalkaji, Humayunpur, Sarojini Nagar)	28.5615	77.1935	1985	1985	An. stephensi	ADULTS	native	infectious	0.12% (2/1717)
India	Delhi (South area: Kalkaji, Humayunpur, Sarojini Nagar)	28.5615	77.1935	1985	1985	An. stephensi	ADULTS	native	infectious	0.12% (2/1717)
India	Delhi (South area: Kalkaji, Humayunpur, Sarojini Nagar)	28.5615	77.1935	1985	1985	An. stephensi	ADULTS	native	infectious	0.12% (2/1717)
India	Delhi (South area: Kalkaji, Humayunpur, Sarojini Nagar)	28.5615	77.1935	1985	1985	An. stephensi	ADULTS	native	infectious	0.12% (2/1717)
India	Delhi (South area: Kalkaji, Humayunpur, Sarojini Nagar)	28.5615	77.1935	1985	1985	An. stephensi	ADULTS	native	infectious	0.12% (2/1717)
India	Delhi (South area: Kalkaji, Humayunpur, Sarojini Nagar)	28.5615	77.1935	1985	1985	An. stephensi	ADULTS	native	infectious	0.12% (2/1717)
India	Delhi (South area: Kalkaji, Humayunpur, Sarojini Nagar)	28.5615	77.1935	1985	1985	An. stephensi	ADULTS	native	infectious	0.12% (2/1717)
India	Delhi (South area: Kalkaji, Humayunpur, Sarojini Nagar)	28.5615	77.1935	1985	1985	An. stephensi	ADULTS	native	infectious	0.12% (2/1717)
India	Delhi (South area: Kalkaji, Humayunpur, Sarojini Nagar)	28.5615	77.1935	1985	1985	An. stephensi	ADULTS	native	infectious	0.12% (2/1717)
India	Delhi (South area: Kalkaji, Humayunpur, Sarojini Nagar)	28.5615	77.1935	1985	1985	An. stephensi	ADULTS	native	infectious	0.12% (2/1717)
India	Delhi (South area: Kalkaji, Humayunpur, Sarojini Nagar)	28.5615	77.1935	1985	1985	An. stephensi	ADULTS	native	infectious	0.12% (2/1717)
India	Delhi (South area: Kalkaji, Humayunpur, Sarojini Nagar)	28.5615	77.1935	1985	1985	An. stephensi	ADULTS	native	infectious	0.12% (2/1717)
India	Delhi (South area: Kalkaji, Humayunpur, Sarojini Nagar)	28.5615	77.1935	1986	1986	An. stephensi	ADULTS	native	infectious	0.12% (2/1717)
India	Delhi (South area: Kalkaji, Humayunpur, Sarojini Nagar)	28.5615	77.1935	1986	1986	An. stephensi	ADULTS	native	infectious	0.12% (2/1717)
India	Delhi (South area: Kalkaji, Humayunpur, Sarojini Nagar)	28.5615	77.1935	1986	1986	An. stephensi	ADULTS	native	infectious	0.12% (2/1717)
India	Delhi (South area: Kalkaji, Humayunpur, Sarojini Nagar)	28.5615	77.1935	1986	1986	An. stephensi	ADULTS	native	infectious	0.12% (2/1717)
India	Delhi (South area: Kalkaji, Humayunpur, Sarojini Nagar)	28.5615	77.1935	1986	1986	An. stephensi	ADULTS	native	infectious	0.12% (2/1717)
India	Delhi (Northwest area: Prem Nagar, Nehru Nagar and Dayabasti railway colony. M.S.)	28.6101	77.1443	1985	1985	An. stephensi	IMMATURE AND ADULTS	native	Non infectious
India	Delhi (Northwest area: Prem Nagar, Nehru Nagar and Dayabasti railway colony. M.S.)	28.6101	77.1443	1985	1985	An. stephensi	IMMATURE AND ADULTS	native	Non infectious
India	Delhi (Northwest area: Prem Nagar, Nehru Nagar and Dayabasti railway colony. M.S.)	28.6101	77.1443	1985	1985	An. stephensi	IMMATURE AND ADULTS	native	Non infectious
India	Delhi (Northwest area: Prem Nagar, Nehru Nagar and Dayabasti railway colony. M.S.)	28.6101	77.1443	1985	1985	An. stephensi	IMMATURE AND ADULTS	native	Non infectious
India	Delhi (Northwest area: Prem Nagar, Nehru Nagar and Dayabasti railway colony. M.S.)	28.6101	77.1443	1985	1985	An. stephensi	IMMATURE AND ADULTS	native	Non infectious
India	Delhi (Northwest area: Prem Nagar, Nehru Nagar and Dayabasti railway colony. M.S.)	28.6101	77.1443	1985	1985	An. stephensi	IMMATURE AND ADULTS	native	Non infectious
India	Delhi (Northwest area: Prem Nagar, Nehru Nagar and Dayabasti railway colony. M.S.)	28.6101	77.1443	1985	1985	An. stephensi	IMMATURE AND ADULTS	native	Non infectious
India	Delhi (Northwest area: Prem Nagar, Nehru Nagar and Dayabasti railway colony. M.S.)	28.6101	77.1443	1985	1985	An. stephensi	IMMATURE AND ADULTS	native	Non infectious
India	Delhi (Northwest area: Prem Nagar, Nehru Nagar and Dayabasti railway colony. M.S.)	28.6101	77.1443	1985	1985	An. stephensi	IMMATURE AND ADULTS	native	Non infectious
India	Delhi (Northwest area: Prem Nagar, Nehru Nagar and Dayabasti railway colony. M.S.)	28.6101	77.1443	1985	1985	An. stephensi	IMMATURE AND ADULTS	native	Non infectious
India	Delhi (Northwest area: Prem Nagar, Nehru Nagar and Dayabasti railway colony. M.S.)	28.6101	77.1443	1985	1985	An. stephensi	IMMATURE AND ADULTS	native	Non infectious
India	Delhi (Northwest area: Prem Nagar, Nehru Nagar and Dayabasti railway colony. M.S.)	28.6101	77.1443	1985	1985	An. stephensi	IMMATURE AND ADULTS	native	Non infectious
India	Delhi (Northwest area: Prem Nagar, Nehru Nagar and Dayabasti railway colony. M.S.)	28.6101	77.1443	1986	1986	An. stephensi	IMMATURE AND ADULTS	native	Non infectious
India	Delhi (Northwest area: Prem Nagar, Nehru Nagar and Dayabasti railway colony. M.S.)	28.6101	77.1443	1986	1986	An. stephensi	IMMATURE AND ADULTS	native	Non infectious
India	Delhi (Northwest area: Prem Nagar, Nehru Nagar and Dayabasti railway colony. M.S.)	28.6101	77.1443	1986	1986	An. stephensi	IMMATURE AND ADULTS	native	Non infectious
India	Delhi (Northwest area: Prem Nagar, Nehru Nagar and Dayabasti railway colony. M.S.)	28.6101	77.1443	1986	1986	An. stephensi	IMMATURE AND ADULTS	native	Non infectious
India	Delhi (Northwest area: Prem Nagar, Nehru Nagar and Dayabasti railway colony. M.S.)	28.6101	77.1443	1986	1986	An. stephensi	IMMATURE AND ADULTS	native	Non infectious
Iran (Islamic Republic of)	Iranshahr	27.207	60.689	2002	2002	An. stephensi	ADULTS	native	Not determined
Iran (Islamic Republic of)	Chabahar	25.3	60.631	2002	2002	An. stephensi	ADULTS	native	Not determined
Iran (Islamic Republic of)	Nikshahe	26.225	60.219	2002	2002	An. stephensi	ADULTS	native	Not determined
Iran (Islamic Republic of)	Khash	28.226	61.207	2002	2002	An. stephensi	ADULTS	native	Not determined
Iran (Islamic Republic of)	Kazeroon	29.615	51.657	2002	2002	An. stephensi	ADULTS	native	Not determined
Iran (Islamic Republic of)	Bandar Abbas (City)	27.188	56.273	2002	2002	An. stephensi	ADULTS	native	Not determined
India	Mysore City	12.307	76.648	1992	1993	An. stephensi	ADULTS	native	Not determined
India	Calcutta (Esplanade area)	22.572	88.358	1985	1985	An. stephensi	ADULTS	native	Not determined
India	Calcutta (Esplanade area)	22.572	88.358	1985	1985	An. stephensi	ADULTS	native	Not determined
India	Calcutta (Esplanade area)	22.572	88.358	1985	1985	An. stephensi	ADULTS	native	Not determined
India	Calcutta (Esplanade area)	22.572	88.358	1985	1985	An. stephensi	ADULTS	native	Not determined
India	Calcutta (Esplanade area)	22.572	88.358	1986	1986	An. stephensi	ADULTS	native	Not determined
India	Calcutta (Esplanade area)	22.572	88.358	1986	1986	An. stephensi	ADULTS	native	Not determined
India	Calcutta (Esplanade area)	22.572	88.358	1986	1986	An. stephensi	ADULTS	native	Not determined
India	Calcutta (Esplanade area)	22.572	88.358	1986	1986	An. stephensi	ADULTS	native	Not determined
India	Calcutta (Esplanade area)	22.572	88.358	1986	1986	An. stephensi	ADULTS	native	Not determined
India	Calcutta (Esplanade area)	22.572	88.358	1986	1986	An. stephensi	ADULTS	native	Not determined
India	Calcutta (Esplanade area)	22.572	88.358	1986	1986	An. stephensi	ADULTS	native	Not determined
India	Calcutta (Esplanade area)	22.572	88.358	1986	1986	An. stephensi	ADULTS	native	Not determined
India	Calcutta (Central)	22.576	88.357	1985	1985	An. stephensi	ADULTS	native	Not determined
India	Calcutta (Central)	22.576	88.357	1986	1988	An. stephensi	ADULTS	native	Not determined
India	Ferozpur	30.918	74.616	1995	1995	An. stephensi	ADULTS	native	Not determined
India	Patiala	30.322	76.394	1995	1995	An. stephensi	ADULTS	native	Not determined
India	Chandigarh	30.738	76.783	1995	1995	An. stephensi	ADULTS	native	Not determined
India	Godalmalani PHC: Dhorimana village	25.2	71.432	1994	1994	An. stephensi	IMMATURE AND ADULTS	native	Not determined
Pakistan	Azakhel refugee camp	34.0125	71.8647		NR	An. stephensi	ADULTS	native	Not determined
Pakistan	Azakhel refugee cmp	34.0125	71.8647	1992	1992	An. stephensi	ADULTS	native	Not determined
Iran (Islamic Republic of)	Roknabad	27.0978	57.0389	1985	1985	An. stephensi	ADULTS	native	Not determined
Iran (Islamic Republic of)	Roknabad	27.0978	57.0389	1986	1986	An. stephensi	ADULTS	native	Not determined
India	2 plains hill villages	22.966	79.923	1995	1995	An. stephensi	IMMATURE AND ADULTS	native	Not determined
Afghanistan	Jalalabad	34.443	70.448	1998	1998	An. stephensi	ADULTS	native	Not determined
India	Buhari PHC: Valod, Moredevi, Kumbia, Kanjod, Bhimpol & Ranveri villages.	21.05	73.266	1993	1993	An. stephensi	IMMATURE AND ADULTS	native	Not determined
Ethiopia	Erer Gota	9.09889	41.0733	2018	2018	An. stephensi	IMMATURE AND ADULTS	invasive	Non infectious
Ethiopia	Kebridehar	6.12722	44.0547	2018	2018	An. stephensi	IMMATURE AND ADULTS	invasive	infectious		0.8% (3/368)
Ethiopia	Godey	5.16361	43.0981	2018	2018	An. stephensi	IMMATURE AND ADULTS	invasive	Non infectious
Ethiopia	Degehabur	8.03972	43.0994	2018	2018	An. stephensi	IMMATURE AND ADULTS	invasive	Non infectious
Ethiopia	Semera	11.1428	41.0022	2018	2018	An. stephensi	IMMATURE AND ADULTS	invasive	Non infectious
Ethiopia	Gewane	10.035	40.1128	2018	2018	An. stephensi	IMMATURE AND ADULTS	invasive	Non infectious
Ethiopia	Dire Dawa	9.11	41.1483	2018	2018	An. stephensi	IMMATURE AND ADULTS	invasive	infectious		0.7% (3/412)
Djibouti	Camp Lemonnier	11.5473	43.1595	2019	2020	An. stephensi	ADULTS	invasive	Not determined
Djibouti	Camp Lemonnier	11.5473	43.1595	2019	2020	An. stephensi	ADULTS	invasive	Not determined
Sudan	Tuti Island	15.6205	32.5057	2018	2018	An. stephensi	ADULTS	invasive	Not determined
Iran (Islamic Republic of)	Hormozgan Province	27.6102	56.3326	2010	2010	An. stephensi	ADULTS	native	Non infectious
India	Bangalore Urban district	12.9354	77.6002	1998	1998	An. stephensi	ADULTS	native	infectious	2.17% (1/46)
India	Besant Nagar, chennai	13.0004	80.2668	2014	2014	An. stephensi	ADULTS	native	infectious	0.5% (4/772)	0.1% (1/772)
Iran (Islamic Republic of)	Bashagard, Hormozgan Province	26.4469	58.1903	2009	2009	An. stephensi	ADULTS	native	Non infectious
Djibouti	military airport area, Djibouti animal export and quarantine station, Arhiba quarter	11.5811	43.138	2012	2014	An. stephensi	ADULTS	invasive	infectious	13.8% (5/36)
Djibouti	Ambouli Airport	11.5705	43.1536	2013	2017	An. stephensi	ADULTS	invasive	infectious	3.1% (3/96)
Sudan	Khartoum state, Sennar state, Northern state, and El Gedarif state	14.2913	35.3206	2020	2021	An. stephensi	ADULTS	invasive	Non infectious
Qatar	Country wide	25.3084	51.5276	2017	2019	An. stephensi	ADULTS	native	Not determined
India	Karnataka	14.6986	76.1155	1998	2006	An. stephensi	ADULTS	native	infectious	2.17% (1/46)
India	Aligarh	27.9023	78.0839	2012	2012	An. stephensi	ADULTS	native	infectious	0.6 % (1/166)	1.8% (3/166)
Pakistan	Charsadda	34.1688	71.7516	2007	2007	An. stephensi	ADULTS	native	infectious		0.47% (4/855)
India	Panaji, Goa	15.4911	73.8263	2008	2008	An. stephensi	ADULTS	native	infectious	1.85% (1/54)
Ethiopia	Awash Sebat Kilo	8.17472	40.0344	An. stephensi	IMMATURES (LARVAE OR PUPAE)	2021	2021	invasive	Not Determine
Ethiopia	Batu	7.93333	38.7167	An. stephensi	IMMATURES (LARVAE OR PUPAE)	2021	2021	invasive	Not Determine
Ethiopia	Modjo	8.58438	39.1335	An. stephensi	IMMATURES (LARVAE OR PUPAE)	2022	2022	invasive	Not Determine
Ethiopia	Babile	9.22695	42.3385	An. stephensi	IMMATURES (LARVAE OR PUPAE)	2022	2022	invasive	Not Determine
Ethiopia	Modjo	8.59066	39.1285	An. stephensi	IMMATURES (LARVAE OR PUPAE)	2021	2021	invasive	Not Determine
Ethiopia	Danan	6.51138	43.4918	An. stephensi	IMMATURES (LARVAE OR PUPAE)	2022	2022	invasive	Not Determine
Ethiopia	Ataye	10.3421	39.9604	An. stephensi	IMMATURES (LARVAE OR PUPAE)	2022	2022	invasive	Not Determine
Ethiopia	Dubti	11.7501	41.0891	An. stephensi	IMMATURES (LARVAE OR PUPAE)	2022	2022	invasive	Not Determine
Kenya	Mountain	2.32983	37.9967	An. stephensi	IMMATURES (LARVAE OR PUPAE)	2022	2022	invasive	Not Determine
Kenya	Karare	2.22709	37.9381	An. stephensi	IMMATURES (LARVAE OR PUPAE)	2022	2022	invasive	Not Determine
Kenya	Laisamis	1.58768	37.8082	An. stephensi	IMMATURES (LARVAE OR PUPAE)	2022	2022	invasive	Not Determine
Somalia	Arta & Rad	10.7259	48.5887	An. stephensi	IMMATURES (LARVAE OR PUPAE)	2022	2022	invasive	Not Determine
Ethiopia	Meki	8.15	38.8167	An. stephensi	IMMATURES (LARVAE OR PUPAE)	2021	2022	invasive	Not Determine
Ethiopia	Semera	11.1428	41.0022	An. stephensi	IMMATURES (LARVAE OR PUPAE)	2021	2021	invasive	Not Determine
Ethiopia	Meki	8.15	38.8167	An. stephensi	IMMATURES (LARVAE OR PUPAE)	2021	2021	invasive	Not Determine
Ethiopia	Metema	12.953	36.1483	An. stephensi	IMMATURES (LARVAE OR PUPAE)	2021	2021	invasive	Not Determine
Ethiopia	Chereti	5.33922	41.8806	An. stephensi	IMMATURES (LARVAE OR PUPAE)	2021	2021	invasive	Not Determine
Ethiopia	Dhanga	8.11722	42.3186	An. stephensi	IMMATURES (LARVAE OR PUPAE)	2021	2021	invasive	Not Determine
Ethiopia	Dollo Ado	4.17845	42.0601	An. stephensi	IMMATURES (LARVAE OR PUPAE)	2021	2021	invasive	Not Determine
Ethiopia	Elkere	6.01416	42.1019	An. stephensi	IMMATURES (LARVAE OR PUPAE)	2021	2021	invasive	Not Determine
Ethiopia	Fik	8.13777	42.2883	An. stephensi	IMMATURES (LARVAE OR PUPAE)	2021	2021	invasive	Not Determine
Ethiopia	Hamero	7.68444	42.1864	An. stephensi	IMMATURES (LARVAE OR PUPAE)	2021	2021	invasive	Not Determine
Ethiopia	Hardhaga	7.83694	42.1855	An. stephensi	IMMATURES (LARVAE OR PUPAE)	2021	2021	invasive	Not Determine
Ethiopia	Hargele	5.22348	42.1794	An. stephensi	IMMATURES (LARVAE OR PUPAE)	2021	2021	invasive	Not Determine
Kenya	Nakwamekwi	3.11077	35.574	An. stephensi	IMMATURES (LARVAE OR PUPAE)	2022	2022	invasive	Not Determine
Yemen	Almansourah	12.8579	44.9704	An. stephensi	IMMATURES (LARVAE OR PUPAE)	2021	2022	invasive	Not Determine
Yemen	Dar Saad	12.9102	44.9767	An. stephensi	IMMATURES (LARVAE OR PUPAE)	2021	2022	invasive	Not Determine
Yemen	Sairah	12.7708	45.0405	An. stephensi	IMMATURES (LARVAE OR PUPAE)	2021	2022	invasive	Not Determine
Yemen	Sayhout	15.5081	51.2251	An. stephensi	IMMATURES (LARVAE OR PUPAE)	2022	2022	invasive	Not Determine
Yemen	Almukllaa	14.5709	49.1685	An. stephensi	IMMATURES (LARVAE OR PUPAE)	2021	2022	invasive	Not Determine
Yemen	Zengobar	13.11	45.3781	An. stephensi	IMMATURES (LARVAE OR PUPAE)	2022	2022	invasive	Not Determine
Yemen	Radoom	14.0024	47.7004	An. stephensi	IMMATURES (LARVAE OR PUPAE)	2022	2022	invasive	Not Determine
Yemen	El Gamarek	13.7314	44.7109	An. stephensi	IMMATURES (LARVAE OR PUPAE)	2022	2022	invasive	Not Determine
Ghana	Dansoman	5.54276	-0.209301	An. stephensi	IMMATURES (LARVAE OR PUPAE)	2022	2022	invasive	Not Determine
Ghana	Tuba	5.67477	-0.43683	An. stephensi	IMMATURES (LARVAE OR PUPAE)	2022	2022	invasive	Not Determine
Yemen	Tuban	13.0661	44.855	An. stephensi	IMMATURES (LARVAE OR PUPAE)	2021	2022	invasive	Not Determine
Ethiopia	Assosa	9.75	34.7333	An. stephensi (not found)	NULL	2019	2019	not found	not found
Ethiopia	Bahir Dar	11.4865	37.2605	An. stephensi (not found)	NULL	2019	2019	not found	not found
Ethiopia	Gambella Town	8.24765	34.5948	An. stephensi (not found)	NULL	2019	2019	not found	not found
Ethiopia	Hawassa	7.05338	38.4894	An. stephensi (not found)	NULL	2019	2019	not found	not found
Ethiopia	Jimma	7.6703	36.8346	An. stephensi (not found)	NULL	2019	2019	not found	not found
Ethiopia	Negelle-Borena	5.33645	39.5753	An. stephensi (not found)	NULL	2019	2019	not found	not found
Ethiopia	Shire	14.06	38.16	An. stephensi (not found)	NULL	2019	2019	not found	not found
Ethiopia	Yabello	4.89377	38.0972	An. stephensi (not found)	NULL	2019	2019	not found	not found
Ethiopia	Mudei	11.7335	41.1168	An. stephensi (not found)	NULL	2020	2020	not found	not found
Ethiopia	Ali-Essa	11.7246	41.133	An. stephensi (not found)	NULL	2020	2020	not found	not found
Ethiopia	Helomeli	11.7512	41.089	An. stephensi (not found)	NULL	2020	2020	not found	not found
Ethiopia	Gel-ela Dura	10.1646	40.5605	An. stephensi (not found)	NULL	2020	2020	not found	not found
Ethiopia	Wedie	11.0935	39.8012	An. stephensi (not found)	NULL	2020	2020	not found	not found
Ethiopia	Degan	11.144	39.8969	An. stephensi (not found)	NULL	2020	2020	not found	not found
Ethiopia	Gerba	11.1653	39.9342	An. stephensi (not found)	NULL	2020	2020	not found	not found
Ethiopia	Dur Ber	11.1767	39.969	An. stephensi (not found)	NULL	2020	2020	not found	not found
Ethiopia	Buse	8.80541	39.8967	An. stephensi (not found)	NULL	2020	2020	not found	not found
Ethiopia	Gelcha	8.87203	39.92	An. stephensi (not found)	NULL	2020	2020	not found	not found
Ethiopia	Ferjeno	6.6595	44.3211	An. stephensi (not found)	NULL	2020	2020	not found	not found
Ethiopia	Megala'ade	6.68666	44.3034	An. stephensi (not found)	NULL	2020	2020	not found	not found
Ethiopia	Derar Dalecha	8.12667	38.9167	An. stephensi (not found)	NULL	2020	2020	not found	not found
Ethiopia	Bekele Girisa	8.12528	38.9164	An. stephensi (not found)	NULL	2020	2020	not found	not found
Ethiopia	Giraba Korke	8.12667	38.8056	An. stephensi (not found)	NULL	2020	2020	not found	not found
Ethiopia	Dodota Dembel	8.10944	38.7833	An. stephensi (not found)	NULL	2020	2020	not found	not found
Ethiopia	Woyo Gebriel	8.10944	38.7833	An. stephensi (not found)	NULL	2020	2020	not found	not found
Ethiopia	Bekele Girisa	8.12528	38.9164	An. stephensi (not found)	NULL	2020	2020	not found	not found
Ethiopia	Edo Kontola	7.97139	38.7206	An. stephensi (not found)	NULL	2020	2020	not found	not found
Ethiopia	Abine Germama	7.95111	38.7225	An. stephensi (not found)	NULL	2020	2020	not found	not found
Ethiopia	Gerbi	7.95028	38.7189	An. stephensi (not found)	NULL	2020	2020	not found	not found
Ethiopia	Adele	9.42888	41.9406	An. stephensi (not found)	NULL	2020	2020	not found	not found
Ethiopia	Lege dol	9.58709	41.9167	An. stephensi (not found)	NULL	2020	2020	not found	not found
Ethiopia	Lange	9.43922	41.7951	An. stephensi (not found)	NULL	2020	2020	not found	not found
Ethiopia	Weter	9.37833	41.7696	An. stephensi (not found)	NULL	2020	2020	not found	not found
Ethiopia	Eje Aneni	9.5423	41.899	An. stephensi (not found)	NULL	2020	2020	not found	not found
Ethiopia	Ownjir	6.15958	43.5647	An. stephensi (not found)	NULL	2020	2020	not found	not found
Ethiopia	Anakule	6.06491	43.5517	An. stephensi (not found)	NULL	2020	2020	not found	not found
Ethiopia	Illan 16	6.1012	43.5441	An. stephensi (not found)	NULL	2020	2020	not found	not found
Ethiopia	Illan 17	6.11547	43.5485	An. stephensi (not found)	NULL	2020	2020	not found	not found
Ethiopia	Aelen	5.90102	43.6618	An. stephensi (not found)	NULL	2020	2020	not found	not found
Ethiopia	Sendihille	8.01728	43.6014	An. stephensi (not found)	NULL	2020	2020	not found	not found
Ethiopia	Antenna	8.14129	43.5711	An. stephensi (not found)	NULL	2020	2020	not found	not found
Ethiopia	Eaglele	8.45431	43.5643	An. stephensi (not found)	NULL	2020	2020	not found	not found
Ethiopia	Agesure	8.37832	43.5549	An. stephensi (not found)	NULL	2020	2020	not found	not found
Lao People's Democratic Republic	Boulykao	21.3378	102.082	An. stephensi (not found)	NULL	2014	2015	not found	not found
Lao People's Democratic Republic	Hadsa	19.9227	100.581	An. stephensi (not found)	NULL	2014	2015	not found	not found
Lao People's Democratic Republic	Sopjak	20.1348	102.558	An. stephensi (not found)	NULL	2014	2015	not found	not found
Lao People's Democratic Republic	Na	19.9672	102.118	An. stephensi (not found)	NULL	2014	2015	not found	not found
Lao People's Democratic Republic	Na-ang	18.56	101.974	An. stephensi (not found)	NULL	2014	2015	not found	not found
Lao People's Democratic Republic	Phameung	18.1142	104.802	An. stephensi (not found)	NULL	2014	2015	not found	not found
Ethiopia	Ataye	10.3421	39.9604	An. stephensi (not found)	NULL	2021	2021	not found	not found
Ethiopia	Gelegu	12.2188	35.8914	An. stephensi (not found)	NULL	2021	2021	not found	not found
Ethiopia	Gende Wuha	12.4653	36.2449	An. stephensi (not found)	NULL	2021	2021	not found	not found
Ethiopia	Kemise	10.7148	39.8703	An. stephensi (not found)	NULL	2021	2021	not found	not found
Ethiopia	Kombolcha	11.0857	39.7299	An. stephensi (not found)	NULL	2021	2021	not found	not found
Ethiopia	Shewarobit	9.993	39.8969	An. stephensi (not found)	NULL	2021	2021	not found	not found
Ethiopia	Woreta	11.9247	37.7012	An. stephensi (not found)	NULL	2021	2021	not found	not found
Ethiopia	Afambo	11.25	41.6667	An. stephensi (not found)	NULL	2021	2022	not found	not found
Ethiopia	Dembia	12.3917	37.1763	An. stephensi (not found)	NULL	2021	2022	not found	not found
Ethiopia	Habru	11.75	39.6667	An. stephensi (not found)	NULL	2021	2022	not found	not found
Ethiopia	Metema	12.953	36.1483	An. stephensi (not found)	NULL	2021	2022	not found	not found
Ethiopia	Shewarobit	12.0167	39.6333	An. stephensi (not found)	NULL	2021	2022	not found	not found
Ethiopia	Woreta	11.9249	37.6918	An. stephensi (not found)	NULL	2021	2022	not found	not found
Ethiopia	Bambasi	9.75755	34.728	An. stephensi (not found)	NULL	2021	2022	not found	not found
Ethiopia	Abobo	7.89552	34.5388	An. stephensi (not found)	NULL	2021	2022	not found	not found
Ethiopia	Akaki	8.83484	38.8309	An. stephensi (not found)	NULL	2021	2022	not found	not found
Ethiopia	Asendabo	5.48313	36.3687	An. stephensi (not found)	NULL	2021	2022	not found	not found
Ethiopia	Mago	5.48313	36.3687	An. stephensi (not found)	NULL	2021	2022	not found	not found
Ethiopia	Arba Minch	6.03374	37.5775	An. stephensi (not found)	NULL	2021	2022	not found	not found
Ethiopia	Bonga	7.26725	36.2431	An. stephensi (not found)	NULL	2021	2022	not found	not found
Ethiopia	Dilla	6.41212	38.3051	An. stephensi (not found)	NULL	2021	2022	not found	not found
Ethiopia	Omorati	4.80818	36.0544	An. stephensi (not found)	NULL	2021	2022	not found	not found
Ethiopia	Yabello	4.89206	38.1102	An. stephensi (not found)	NULL	2021	2022	not found	not found
Ethiopia	Kebri Beyah	9.1	43.1667	An. stephensi (not found)	NULL	2021	2022	not found	not found
Yemen	Dar Saad	12.9102	44.9767	An. stephensi (not found)	NULL	2021	2022	not found	not found
Yemen	Dar Saad	12.9102	44.9767	An. stephensi (not found)	NULL	2021	2022	not found	not found
Yemen	Sairah	12.7708	45.0405	An. stephensi (not found)	NULL	2021	2022	not found	not found
Yemen	Sheikh Osman	12.8809	45.0211	An. stephensi (not found)	NULL	2021	2022	not found	not found
Yemen	Alhawdah	13.0633	44.8811	An. stephensi (not found)	NULL	2021	2022	not found	not found
Yemen	Almaafer	13.3536	43.9386	An. stephensi (not found)	NULL	2022	2022	not found	not found
Yemen	Almaafer	13.3536	43.9386	An. stephensi (not found)	NULL	2022	2022	not found	not found
Yemen	Algaherah	13.5909	44.0121	An. stephensi (not found)	NULL	2022	2022	not found	not found
Yemen	Jebel Habashi	13.4714	43.8818	An. stephensi (not found)	NULL	2022	2022	not found	not found
Yemen	Khanfar	13.4045	45.7101	An. stephensi (not found)	NULL	2022	2022	not found	not found
Yemen	Khanfar	13.4045	45.7101	An. stephensi (not found)	NULL	2022	2022	not found	not found
Yemen	Khanfar	13.4045	45.7101	An. stephensi (not found)	NULL	2022	2022	not found	not found
Yemen	Khanfar	13.4045	45.7101	An. stephensi (not found)	NULL	2022	2022	not found	not found
Yemen	Khanfar	13.4045	45.7101	An. stephensi (not found)	NULL	2022	2022	not found	not found
Yemen	Khanfar	13.4045	45.7101	An. stephensi (not found)	NULL	2022	2022	not found	not found
Yemen	Zengobar	13.11	45.3781	An. stephensi (not found)	NULL	2022	2022	not found	not found
Yemen	Zengobar	13.11	45.3781	An. stephensi (not found)	NULL	2022	2022	not found	not found
Yemen	Zengobar	13.11	45.3781	An. stephensi (not found)	NULL	2022	2022	not found	not found
Yemen	Zengobar	13.11	45.3781	An. stephensi (not found)	NULL	2022	2022	not found	not found
Yemen	Zengobar	13.11	45.3781	An. stephensi (not found)	NULL	2022	2022	not found	not found
India	Shahbad Daulatpur Dairy Colony	28.731	77.15	An. stephensi	IMMATURE	1996	1996	native	Not Determine
India	Shahbad Daulatpur Dairy Colony	28.731	77.15	An. stephensi	IMMATURE	1996	1996	native	Not Determine
India	Shahbad Daulatpur Dairy Colony	28.731	77.15	An. stephensi	IMMATURE	1996	1996	native	Not Determine
India	Shahbad Daulatpur Dairy Colony	28.731	77.15	An. stephensi	IMMATURE	1996	1996	native	Not Determine
India	Calcutta	22.575	88.357	An. stephensi	IMMATURE	1995	1996	native	Not Determine
India	Calcutta	22.575	88.357	An. stephensi	IMMATURE	1995	1995	native	Not Determine
India	Calcutta	22.575	88.357	An. stephensi	IMMATURE	1995	1995	native	Not Determine
India	Calcutta	22.575	88.357	An. stephensi	IMMATURE	1995	1995	native	Not Determine
India	Calcutta	22.575	88.357	An. stephensi	IMMATURE	1995	1995	native	Not Determine
India	Calcutta	22.575	88.357	An. stephensi	IMMATURE	1995	1995	native	Not Determine
India	Calcutta	22.575	88.357	An. stephensi	IMMATURE	1995	1995	native	Not Determine
India	Calcutta	22.575	88.357	An. stephensi	IMMATURE	1995	1995	native	Not Determine
India	Calcutta	22.575	88.357	An. stephensi	IMMATURE	1995	1995	native	Not Determine
India	Calcutta	22.575	88.357	An. stephensi	IMMATURE	1995	1995	native	Not Determine
India	Calcutta	22.575	88.357	An. stephensi	IMMATURE	1995	1995	native	Not Determine
India	Calcutta	22.575	88.357	An. stephensi	IMMATURE	1995	1995	native	Not Determine
India	Calcutta	22.575	88.357	An. stephensi	IMMATURE	1996	1996	native	Not Determine
Yemen	Al-Basateen in Daar Saad, Aden	12.8951	44.9765	An. stephensi	IMMATURE	2021	2021	invasive	Not Determine
Yemen	Saber in Al-Hota, Lahj	12.996	44.92	An. stephensi	IMMATURE	2021	2021	invasive	Not Determine
Yemen	Al-lohom, Al-Waly farm	12.9217	44.967	An. stephensi	IMMATURE	2021	2021	invasive	Not Determine
Yemen	Al-Qatee graveyard, in Seira, Aden	12.7852	45.0415	An. stephensi	IMMATURE	2021	2021	invasive	Not Determine
Sudan	Port Sudan	19.6105	37.1322	An. stephensi	IMMATURE	2016	2018	invasive	Not Determine
Sudan	Tokar	18.426	37.7187	An. stephensi	IMMATURE	2016	2018	invasive	Not Determine
Sudan	Abu Alnaja	14.0686	35.3379	An. stephensi	IMMATURE	2016	2016	invasive	Not Determine
Sudan	Daim Bakur	14.0155	35.3974	An. stephensi	IMMATURE	2016	2016	invasive	Not Determine
India	G.M. Nagar colony	17.358	78.49	An. stephensi	IMMATURE	1989	1989	native	Not Determine
India	Kanchanbagh	17.3331	78.5064	An. stephensi	IMMATURE	1989	1989	native	Not Determine
Iran (Islamic Republic of)	Bandar Abbas (City)	27.187	56.274	An. stephensi	IMMATURE	2002	2002	native	Not Determine
India	Anand, Matar & Petlad 'talukas'	22.476	72.799	An. stephensi	IMMATURE	1988	1990	native	Not Determine
India	Gurgaon	28.463	77.016	An. stephensi	IMMATURE	1986	1986	native	Not Determine
India	Gurgaon	28.463	77.016	An. stephensi	IMMATURE	1986	1986	native	Not Determine
India	Gurgaon	28.463	77.016	An. stephensi	IMMATURE	1986	1986	native	Not Determine
India	Gurgaon	28.463	77.016	An. stephensi	IMMATURE	1986	1986	native	Not Determine
India	Gurgaon	28.463	77.016	An. stephensi	IMMATURE	1986	1986	native	Not Determine
India	Gurgaon	28.463	77.016	An. stephensi	IMMATURE	1986	1986	native	Not Determine
India	Gurgaon	28.463	77.016	An. stephensi	IMMATURE	1986	1986	native	Not Determine
India	Gurgaon	28.463	77.016	An. stephensi	IMMATURE	1986	1986	native	Not Determine
India	Gurgaon	28.463	77.016	An. stephensi	IMMATURE	1986	1986	native	Not Determine
India	Gurgaon	28.463	77.016	An. stephensi	IMMATURE	1986	1986	native	Not Determine
India	Gurgaon	28.463	77.016	An. stephensi	IMMATURE	1986	1986	native	Not Determine
India	Gurgaon	28.463	77.016	An. stephensi	IMMATURE	1986	1986	native	Not Determine
India	Central Calcutta	22.607	88.347	An. stephensi	IMMATURE	1985	1987	native	Not Determine
Pakistan	Agricultural area around the city Haroonabad	29.609	73.137	An. stephensi	IMMATURE	2000	2000	native	Not Determine
Pakistan	Agricultural area around the city Haroonabad	29.609	73.137	An. stephensi	IMMATURE	2000	2000	native	Not Determine
Pakistan	Agricultural area around the city Haroonabad	29.609	73.137	An. stephensi	IMMATURE	2000	2000	native	Not Determine
India	Dindigul town	10.356	77.975	An. stephensi	IMMATURE	1994	1994	native	Not Determine
India	Dindigul town	10.356	77.975	An. stephensi	IMMATURE	1994	1994	native	Not Determine
India	Dindigul town	10.356	77.975	An. stephensi	IMMATURE	1994	1994	native	Not Determine
India	Dindigul town	10.356	77.975	An. stephensi	IMMATURE	1994	1994	native	Not Determine
India	Dindigul town	10.356	77.975	An. stephensi	IMMATURE	1994	1994	native	Not Determine
India	Dindigul town	10.356	77.975	An. stephensi	IMMATURE	1994	1994	native	Not Determine
India	Dindigul town	10.356	77.975	An. stephensi	IMMATURE	1994	1994	native	Not Determine
India	Dindigul town	10.356	77.975	An. stephensi	IMMATURE	1995	1995	native	Not Determine
India	Dindigul town	10.356	77.975	An. stephensi	IMMATURE	1995	1995	native	Not Determine
India	Dindigul town	10.356	77.975	An. stephensi	IMMATURE	1995	1995	native	Not Determine
India	Dindigul town	10.356	77.975	An. stephensi	IMMATURE	1995	1995	native	Not Determine
India	Dindigul town	10.356	77.975	An. stephensi	IMMATURE	1995	1995	native	Not Determine
India	Anand, Matar & Petlad talukas (3 villages in each)	22.477	72.798	An. stephensi	IMMATURE	1988	1990	native	Not Determine
India	Surat city	21.195	72.819	An. stephensi	IMMATURE	2001	2001	native	Not Determine
India	Chetla	22.519	88.344	An. stephensi	IMMATURE	1990	1990	native	Not Determine
India	Chetla	22.519	88.344	An. stephensi	IMMATURE	1990	1990	native	Not Determine
India	Chetla	22.519	88.344	An. stephensi	IMMATURE	1990	1990	native	Not Determine
India	Chetla	22.519	88.344	An. stephensi	IMMATURE	1990	1990	native	Not Determine
India	Chetla	22.519	88.344	An. stephensi	IMMATURE	1990	1990	native	Not Determine
India	Chetla	22.519	88.344	An. stephensi	IMMATURE	1990	1990	native	Not Determine
India	Chetla	22.519	88.344	An. stephensi	IMMATURE	1991	1991	native	Not Determine
India	Chetla	22.519	88.344	An. stephensi	IMMATURE	1991	1991	native	Not Determine
India	Chetla	22.519	88.344	An. stephensi	IMMATURE	1991	1991	native	Not Determine
India	Chetla	22.519	88.344	An. stephensi	IMMATURE	1991	1991	native	Not Determine
India	Chetla	22.519	88.344	An. stephensi	IMMATURE	1991	1991	native	Not Determine
India	Chetla	22.519	88.344	An. stephensi	IMMATURE	1991	1991	native	Not Determine
India	Delhi (Peri-urban area: Wazirabad Mandirwala, Gopalpur, Timarpur, Mukherji Nagar Bandh)	28.7174	77.2226	An. stephensi	IMMATURE	1984	1986	native	Not Determine
India	Delhi (South area: Kalkaji, Humayunpur, Sarojini Nagar)	28.5615	77.1935	An. stephensi	IMMATURE	1984	1986	native	Not Determine
India	BHEL (industrial comples, Hardwar)	29.9462	78.1042	An. stephensi	IMMATURE		NR	native	Not Determine
India	Nadiad taluka	22.691	72.856	An. stephensi	IMMATURE	1993	1994	native	Not Determine
India	Panaji	15.492	73.817	An. stephensi	IMMATURE	1990	1990	native	Not Determine
India	Panaji	15.492	73.817	An. stephensi	IMMATURE	1990	1990	native	Not Determine
India	Panaji	15.492	73.817	An. stephensi	IMMATURE	1990	1990	native	Not Determine
India	Panaji	15.492	73.817	An. stephensi	IMMATURE	1990	1990	native	Not Determine
India	Panaji	15.492	73.817	An. stephensi	IMMATURE	1990	1990	native	Not Determine
India	Panaji	15.492	73.817	An. stephensi	IMMATURE	1990	1990	native	Not Determine
India	Panaji	15.492	73.817	An. stephensi	IMMATURE	1990	1990	native	Not Determine
India	Panaji	15.492	73.817	An. stephensi	IMMATURE	1990	1990	native	Not Determine
India	Panaji	15.492	73.817	An. stephensi	IMMATURE	1990	1990	native	Not Determine
India	Panaji	15.492	73.817	An. stephensi	IMMATURE	1990	1990	native	Not Determine
India	Panaji	15.492	73.817	An. stephensi	IMMATURE	1990	1990	native	Not Determine
India	Panaji	15.492	73.817	An. stephensi	IMMATURE	1990	1990	native	Not Determine
India	Panaji	15.493	73.817	An. stephensi	IMMATURE	1991	1992	native	Not Determine
India	Miramar-Tinca (Panaji city)	15.493	73.817	An. stephensi	IMMATURE	1993	1993	native	Not Determine
India	Miramar-Tinca (Panaji city)	15.493	73.817	An. stephensi	IMMATURE	1993	1993	native	Not Determine
India	Miramar-Tinca (Panaji city)	15.493	73.817	An. stephensi	IMMATURE	1993	1993	native	Not Determine
India	Miramar-Tinca (Panaji city)	15.493	73.817	An. stephensi	IMMATURE	1993	1993	native	Not Determine
India	Miramar-Tinca (Panaji city)	15.493	73.817	An. stephensi	IMMATURE	1993	1993	native	Not Determine
India	Miramar-Tinca (Panaji city)	15.493	73.817	An. stephensi	IMMATURE	1993	1993	native	Not Determine
India	Miramar-Tinca (Panaji city)	15.493	73.817	An. stephensi	IMMATURE	1993	1993	native	Not Determine
India	Miramar-Tinca (Panaji city)	15.493	73.817	An. stephensi	IMMATURE	1993	1993	native	Not Determine
India	Miramar-Tinca (Panaji city)	15.493	73.817	An. stephensi	IMMATURE	1993	1993	native	Not Determine
India	Calcutta (Esplanade area)	22.572	88.358	An. stephensi	IMMATURE	1985	1986	native	Not Determine
India	Bhawanipur	22.527	88.35	An. stephensi	IMMATURE	1995	1996	native	Not Determine
India	Kalighat	22.519	88.356	An. stephensi	IMMATURE	1995	1996	native	Not Determine
India	Ward No. 84, Monoharpukur area	22.519	88.357	An. stephensi	IMMATURE	1995	1996	native	Not Determine
India	Ayurvigyan Nagar	28.5575	77.2214	An. stephensi	IMMATURE	1993	1993	native	Not Determine
India	Ayurvigyan Nagar	28.5575	77.2214	An. stephensi	IMMATURE	1993	1993	native	Not Determine
India	Vidisha town: Indira Complex pool & Railway over Bridge Cement Tank	23.524	77.805	An. stephensi	IMMATURE	1987	1988	native	Not Determine
Somalia	Bosaso	11.2834	49.1708	An. stephensi	IMMATURE	2019	2019	invasive	Not Determine
Ethiopia	Jigjiga	9.06417	42.1425	An. stephensi	IMMATURE	2018	2018	invasive	Not Determine
Ethiopia	Awash Sebat Kilo	8.17472	40.0344	An. stephensi	IMMATURE	2018	2018	invasive	Not Determine
Ethiopia	Bati	11.0422	40.0047	An. stephensi	IMMATURE	2018	2018	invasive	Not Determine
Ethiopia	Metehara	8.9	39.9167	An. stephensi	IMMATURE	2019	2019	invasive	Not Determine
Ethiopia	Meki	8.15	38.8167	An. stephensi	IMMATURE	2019	2019	invasive	Not Determine
Ethiopia	Batu	7.93333	38.7167	An. stephensi	IMMATURE	2019	2019	invasive	Not Determine
Somalia	Barbera Port City	10.4348	45.014	An. stephensi	IMMATURE	2020	2020	invasive	Not Determine
Somalia	Hargeisa	9.5684	44.082	An. stephensi	IMMATURE	2020	2020	invasive	Not Determine
Somalia	Lawyo Ado	11.4582	43.2631	An. stephensi	IMMATURE	2020	2020	invasive	Not Determine
Sudan	El Salamania	15.3621	32.4591	An. stephensi	NULL	2021		invasive	Not Determine
Sudan	Abusied	15.5913	32.459	An. stephensi	NULL	2021		invasive	Not Determine
Sudan	El Diekhainat	15.4422	32.4896	An. stephensi	NULL	2021		invasive	Not Determine
Sudan	Arkaweet	15.5502	32.5654	An. stephensi	NULL	2021		invasive	Not Determine
Sudan	Shambat	15.676	32.531	An. stephensi	NULL	2021		invasive	Not Determine
Sudan	El Tumanyat	15.957	32.5782	An. stephensi	NULL	2021		invasive	Not Determine
Sudan	Elmaygoma	15.659	32.6004	An. stephensi	NULL	2021		invasive	Not Determine
Sudan	Gezira Islang	15.8802	32.5283	An. stephensi	NULL	2021		invasive	Not Determine
Sudan	El Meaileg	15.005	33.0531	An. stephensi	NULL	2021		invasive	Not Determine
Sudan	Gedarif	14.024	35.2342	An. stephensi	NULL	2021		invasive	Not Determine
Sudan	Al Kurmuta	15.2905	36.2133	An. stephensi	NULL	2021		invasive	Not Determine
Sudan	El Zaidab	17.2516	33.511	An. stephensi	NULL	2021		invasive	Not Determine
Sudan	Sola	17.392	33.574	An. stephensi	NULL	2021		invasive	Not Determine
Sudan	Elfasher	13.334	25.2114	An. stephensi	NULL	2021		invasive	Not Determine
Sudan	Malliet	14.7589	25.3304	An. stephensi	NULL	2021		invasive	Not Determine
Sudan	Elawsat	19.37	37.1226	An. stephensi	NULL	2021		invasive	Not Determine
Sudan	Sinkat	18.5022	36.4951	An. stephensi	NULL	2021		invasive	Not Determine
Sudan	Sinnar city	13.3223	33.3705	An. stephensi	NULL	2021		invasive	Not Determine
Yemen	Ibn Sina Al-Dwagen in Fowwah, Al-Mukalla, Hadramout	14.4724	49.0198	An. stephensi	IMMATURE	2021	2021	invasive	Not Determine
Yemen	Dhalom in Broom Maifa, Hadramout	14.3123	48.9351	An. stephensi	IMMATURE	2021	2021	invasive	Not Determine
Yemen	Khamer in Fowwah, Al-Mukalla, Hadramout	14.4537	49.0227	An. stephensi	IMMATURE	2021	2021	invasive	Not Determine
Yemen	Al-Mukalla in Al-Mukalla, Hadramout	14.5181	49.0667	An. stephensi	IMMATURE	2021	2021	invasive	Not Determine
Yemen	Al-Kadha in Al-Khokha, Al-Hodaida	13.8113	43.2482	An. stephensi	IMMATURE	2021	2021	invasive	Not Determine
Yemen	Abu zahr in Al-Khokha, Al-Hodaida	13.8727	43.2403	An. stephensi	IMMATURE	2021	2021	invasive	Not Determine
Yemen	Zabid city, Main Street ( Fadawa Shop), Al Hodydah	14.2007	43.3185	An. stephensi	IMMATURE	2022	2022	invasive	Not Determine
Yemen	Zabid city, Aljamie (Cement block factory), Al Hodydah	14.1974	43.3103	An. stephensi	IMMATURE	2022	2022	invasive	Not Determine
Yemen	Zabid city, Alrashid (salt plant), Al Hodydah	14.2035	43.3185	An. stephensi	IMMATURE	2022	2022	invasive	Not Determine
Yemen	Zabid city, Alrashid (Cement block factory), Al Hodydah	14.1991	43.3232	An. stephensi	IMMATURE	2022	2022	invasive	Not Determine
Nigeria	Awai, Kalkulum, and Kentengereng	9.81982	11.1695	An. stephensi	IMMATURE	2020	2020	invasive	Not Determine
Yemen	Abdulqawi	12.8666	45.0066	An. stephensi	IMMATURE	2021	2021	invasive	Not Determine
Yemen	Abdulqawi	12.8666	45.0066	An. stephensi	IMMATURE	2021	2021	invasive	Not Determine
Yemen	Abdulqawi	12.8666	45.0066	An. stephensi	IMMATURE	2021	2021	invasive	Not Determine
Yemen	Kaboota	12.86	44.9552	An. stephensi	IMMATURE	2021	2021	invasive	Not Determine
Yemen	Block 37	12.8595	44.987	An. stephensi	IMMATURE	2021	2021	invasive	Not Determine
Lao People's Democratic Republic	Koutphadang	17.6366	105.178	An. stephensi (not found)	NULL	2014	2015	not found	not found
Lao People's Democratic Republic	Sadi	16.439	106.503	An. stephensi (not found)	NULL	2014	2015	not found	not found
Lao People's Democratic Republic	Katao	15.9519	106.353	An. stephensi (not found)	NULL	2014	2015	not found	not found
Lao People's Democratic Republic	Lavynoy	15.2729	106.697	An. stephensi (not found)	NULL	2014	2015	not found	not found
Lao People's Democratic Republic	Hadoudomxay	14.4567	106.367	An. stephensi (not found)	NULL	2014	2015	not found	not found
Thailand	Pakla	15.6461	105.633	An. stephensi (not found)	NULL	2013	2015	not found	not found
Thailand	Talong	15.4057	105.563	An. stephensi (not found)	NULL	2013	2015	not found	not found
Thailand	Payaka	14.9805	105.518	An. stephensi (not found)	NULL	2013	2015	not found	not found
Thailand	Nongmek	14.5936	105.376	An. stephensi (not found)	NULL	2013	2015	not found	not found
Thailand	Sanghom	14.5618	105.363	An. stephensi (not found)	NULL	2013	2015	not found	not found
Thailand	Nachalauy	14.5492	105.279	An. stephensi (not found)	NULL	2013	2015	not found	not found

## Sheet: Fig_1b
idhh	idindividual	Sites	Latitude	Longitude	case category
DDIC-001	DDIC-001-F03	DD City	812143	1061910	Case
DDIC-001	DDIC-001-F04	DD City	812143	1061910	Case
DDIC-001	DDIC-001-F02	DD City	812143	1061910	Case
DDIC-001	DDIC-001-F01	DD City	812143	1061910	Case
DDIC-001	DDIC-001-F06	DD City	812143	1061910	Case
DDIC-001	DDIC-001-F05	DD City	812143	1061910	Case
DDIC-001	DDIC-001-F08	DD City	812143	1061910	Case
DDIC-001	DDIC-001-F07	DD City	812143	1061910	Case
DDIC-001-C1	DDIC-001-C1-F05	DD City	811674	1061627	Control
DDIC-001-C1	DDIC-001-C1-F06	DD City	811674	1061627	Control
DDIC-001-C1	DDIC-001-C1-F03	DD City	811674	1061627	Control
DDIC-001-C1	DDIC-001-C1-F02	DD City	811674	1061627	Control
DDIC-001-C1	DDIC-001-C1-F04	DD City	811674	1061627	Control
DDIC-001-C1	DDIC-001-C1-F01	DD City	811674	1061627	Control
DDIC-001-C2	DDIC-001-C2-F01	DD City	812382	1061168	Control
DDIC-001-C2	DDIC-001-C2-F03	DD City	812382	1061168	Control
DDIC-001-C2	DDIC-001-C2-F02	DD City	812382	1061168	Control
DDIC-001-C3	DDIC-001-C3-F02	DD City	807900	1064949	Control
DDIC-001-C3	DDIC-001-C3-F01	DD City	807900	1064949	Control
DDIC-002	DDIC-002-F01	DD City	812405	1061386	Case
DDIC-002	DDIC-002-F03	DD City	812405	1061386	Case
DDIC-002	DDIC-002-F02	DD City	812405	1061386	Case
DDIC-002	DDIC-002-F04	DD City	812405	1061386	Case
DDIC-002-C1	DDIC-002-C1-F01	DD City	811723	1062491	Control
DDIC-002-C1	DDIC-002-C1-F02	DD City	811723	1062491	Control
DDIC-002-C1	DDIC-002-C1-F03	DD City	811723	1062491	Control
DDIC-002-C2	DDIC-002-C2-F03	DD City	812501	1062387	Control
DDIC-002-C2	DDIC-002-C2-F01	DD City	812501	1062387	Control
DDIC-002-C2	DDIC-002-C2-F02	DD City	812501	1062387	Control
DDIC-002-C2	DDIC-002-C2-F04	DD City	812501	1062387	Control
DDIC-003	DDIC-003-F05	DD City	812165	1061924	Case
DDIC-003	DDIC-003-F04	DD City	812165	1061924	Case
DDIC-003	DDIC-003-F06	DD City	812165	1061924	Case
DDIC-003	DDIC-003-F01	DD City	812165	1061924	Case
DDIC-003	DDIC-003-F03	DD City	812165	1061924	Case
DDIC-003	DDIC-003-F07	DD City	812165	1061924	Case
DDIC-003	DDIC-003-F02	DD City	812165	1061924	Case
DDIC-003-C1	DDIC-003-C1-F01	DD City	812048	1062054	Control
DDIC-003-C1	DDIC-003-C1-F02	DD City	812048	1062054	Control
DDIC-003-C1	DDIC-003-C1-F03	DD City	812048	1062054	Control
DDIC-003-C2	DDIC-003-C2-F01	DD City	812295	1062237	Control
DDIC-003-C3	DDIC-003-C3-F01	DD City	812372	1061176	Control
DDIC-003-C3	DDIC-003-C3-F04	DD City	812372	1061176	Control
DDIC-003-C3	DDIC-003-C3-F02	DD City	812372	1061176	Control
DDIC-003-C3	DDIC-003-C3-F03	DD City	812372	1061176	Control
DDIC-004	DDIC-004-F01	DD City	812023	1061833	Case
DDIC-004	DDIC-004-F02	DD City	812023	1061833	Case
DDIC-004-C1	DDIC-004-C1-F01	DD City	812377	1062213	Control
DDIC-004-C1	DDIC-004-C1-F04	DD City	812377	1062213	Control
DDIC-004-C1	DDIC-004-C1-F02	DD City	812377	1062213	Control
DDIC-004-C1	DDIC-004-C1-F03	DD City	812377	1062213	Control
DDIC-004-C2	DDIC-004-C2-F02	DD City	812099	1061654	Control
DDIC-004-C2	DDIC-004-C2-F04	DD City	812099	1061654	Control
DDIC-004-C2	DDIC-004-C2-F03	DD City	812099	1061654	Control
DDIC-004-C2	DDIC-004-C2-F05	DD City	812099	1061654	Control
DDIC-004-C2	DDIC-004-C2-F01	DD City	812099	1061654	Control
DDIC-004-C3	DDIC-004-C3-F01	DD City	812319	1061131	Control
DDIC-004-C3	DDIC-004-C3-F03	DD City	812319	1061131	Control
DDIC-004-C3	DDIC-004-C3-F02	DD City	812319	1061131	Control
DDIC-005	DDIC-005-F02	DD City	812292	1062203	Case
DDIC-005	DDIC-005-F05	DD City	812292	1062203	Case
DDIC-005	DDIC-005-F01	DD City	812292	1062203	Case
DDIC-005	DDIC-005-F04	DD City	812292	1062203	Case
DDIC-005	DDIC-005-F03	DD City	812292	1062203	Case
DDIC-005-C1	DDIC-005-C1-F01	DD City	812307	1062237	Control
DDIC-005-C2	DDIC-005-C2-F02	DD City	812218	1061708	Control
DDIC-005-C2	DDIC-005-C2-F04	DD City	812218	1061708	Control
DDIC-005-C2	DDIC-005-C2-F03	DD City	812218	1061708	Control
DDIC-005-C2	DDIC-005-C2-F01	DD City	812218	1061708	Control
DDIC-005-C3	DDIC-005-C3-F01	DD City	811263	1061738	Control
DDIC-006	DDIC-006-F02	DD City	812146	1062031	Case
DDIC-006	DDIC-006-F01	DD City	812146	1062031	Case
DDIC-006	DDIC-006-F06	DD City	812146	1062031	Case
DDIC-006	DDIC-006-F04	DD City	812146	1062031	Case
DDIC-006	DDIC-006-F05	DD City	812146	1062031	Case
DDIC-006	DDIC-006-F03	DD City	812146	1062031	Case
DDIC-006-C1	DDIC-006-C1-F01	DD City	812116	1061645	Control
DDIC-006-C2	DDIC-006-C2-F02	DD City	812033	1061877	Control
DDIC-006-C2	DDIC-006-C2-F03	DD City	812033	1061877	Control
DDIC-006-C2	DDIC-006-C2-F01	DD City	812033	1061877	Control
DDIC-006-C3	DDIC-006-C3-F01	DD City	811393	1061177	Control
DDIC-007	DDIC-007-F01	DD City	812173	1061743	Case
DDIC-007	DDIC-007-F03	DD City	812173	1061743	Case
DDIC-007	DDIC-007-F02	DD City	812173	1061743	Case
DDIC-007-C1	DDIC-007-C1-F03	DD City	811679	1061924	Control
DDIC-007-C1	DDIC-007-C1-F02	DD City	811679	1061924	Control
DDIC-007-C1	DDIC-007-C1-F01	DD City	811679	1061924	Control
DDIC-007-C1	DDIC-007-C1-F04	DD City	811679	1061924	Control
DDIC-007-C2	DDIC-007-C2-F03	DD City	812669	1062735	Control
DDIC-007-C2	DDIC-007-C2-F02	DD City	812669	1062735	Control
DDIC-007-C2	DDIC-007-C2-F01	DD City	812669	1062735	Control
DDIC-007-C2	DDIC-007-C2-F04	DD City	812669	1062735	Control
DDIC-007-C3	DDIC-007-C3-F04	DD City	812254	1062475	Control
DDIC-007-C3	DDIC-007-C3-F02	DD City	812254	1062475	Control
DDIC-007-C3	DDIC-007-C3-F03	DD City	812254	1062475	Control
DDIC-007-C3	DDIC-007-C3-F01	DD City	812254	1062475	Control
DDIC-008	DDIC-008-F02	DD City	812601	1062304	Case
DDIC-008	DDIC-008-F01	DD City	812601	1062304	Case
DDIC-008	DDIC-008-F03	DD City	812601	1062304	Case
DDIC-008	DDIC-008-F04	DD City	812601	1062304	Case
DDIC-008-C1	DDIC-008-C1-F01	DD City	812071	1061682	Control
DDIC-008-C2	DDIC-008-C2-F01	DD City	812472	1062368	Case
DDIC-008-C2	DDIC-008-C2-F02	DD City	812472	1062368	Case
DDIC-008-C3	DDIC-008-C3-F01	DD City	811893	1062162	Control
DDIC-008-C3	DDIC-008-C3-F02	DD City	811893	1062162	Control
DDIC-009	DDIC-009-F06	DD City	812183	1061820	Case
DDIC-009	DDIC-009-F05	DD City	812183	1061820	Case
DDIC-009	DDIC-009-F03	DD City	812183	1061820	Case
DDIC-009	DDIC-009-F01	DD City	812183	1061820	Case
DDIC-009	DDIC-009-F02	DD City	812183	1061820	Case
DDIC-009	DDIC-009-F04	DD City	812183	1061820	Case
DDIC-009-C1	DDIC-009-C1-F02	DD City	811856	1062264	Control
DDIC-009-C1	DDIC-009-C1-F01	DD City	811856	1062264	Control
DDIC-009-C1	DDIC-009-C1-F03	DD City	811856	1062264	Control
DDIC-009-C2	DDIC-009-C2-F06	DD City	811654	1061641	Control
DDIC-009-C2	DDIC-009-C2-F04	DD City	811654	1061641	Control
DDIC-009-C2	DDIC-009-C2-F05	DD City	811654	1061641	Control
DDIC-009-C2	DDIC-009-C2-F02	DD City	811654	1061641	Control
DDIC-009-C2	DDIC-009-C2-F01	DD City	811654	1061641	Control
DDIC-009-C2	DDIC-009-C2-F03	DD City	811654	1061641	Control
DDIC-009-C2	DDIC-009-C2-F07	DD City	811654	1061641	Control
DDIC-009-C3	DDIC-009-C3-F01	DD City	812751	1063454	Control
DDIC-009-C3	DDIC-009-C3-F02	DD City	812751	1063454	Control
DDIC-010	DDIC-010-F01	DD City	812088	1062015	Case
DDIC-010	DDIC-010-F03	DD City	812088	1062015	Case
DDIC-010	DDIC-010-F02	DD City	812088	1062015	Case
DDIC-010	DDIC-010-F04	DD City	812088	1062015	Case
DDIC-010-C1	DDIC-010-C1-F01	DD City	NA	NA	Control
DDIC-010-C2	DDIC-010-C2-F02	DD City	811842	1062200	Control
DDIC-010-C2	DDIC-010-C2-F03	DD City	811842	1062200	Control
DDIC-010-C2	DDIC-010-C2-F06	DD City	811842	1062200	Control
DDIC-010-C2	DDIC-010-C2-F04	DD City	811842	1062200	Control
DDIC-010-C2	DDIC-010-C2-F01	DD City	811842	1062200	Control
DDIC-010-C2	DDIC-010-C2-F05	DD City	811842	1062200	Control
DDIC-010-C3	DDIC-010-C3-F04	DD City	811552	1061743	Control
DDIC-010-C3	DDIC-010-C3-F03	DD City	811552	1061743	Control
DDIC-010-C3	DDIC-010-C3-F01	DD City	811552	1061743	Control
DDIC-010-C3	DDIC-010-C3-F02	DD City	811552	1061743	Control
DDIC-011	DDIC-011-F02	DD City	8127670	1062582	Case
DDIC-011	DDIC-011-F01	DD City	8127670	1062582	Case
DDIC-011-C1	DDIC-011-C1-F04	DD City	812166	1061692	Control
DDIC-011-C1	DDIC-011-C1-F03	DD City	812166	1061692	Control
DDIC-011-C1	DDIC-011-C1-F01	DD City	812166	1061692	Control
DDIC-011-C1	DDIC-011-C1-F02	DD City	812166	1061692	Control
DDIC-011-C2	DDIC-011-C2-F02	DD City	811748	1061704	Control
DDIC-011-C2	DDIC-011-C2-F04	DD City	811748	1061704	Control
DDIC-011-C2	DDIC-011-C2-F03	DD City	811748	1061704	Control
DDIC-011-C2	DDIC-011-C2-F06	DD City	811748	1061704	Control
DDIC-011-C2	DDIC-011-C2-F05	DD City	811748	1061704	Control
DDIC-011-C2	DDIC-011-C2-F01	DD City	811748	1061704	Control
DDIC-011-C3	DDIC-011-C3-F04	DD City	811887	1061782	Control
DDIC-011-C3	DDIC-011-C3-F02	DD City	811887	1061782	Control
DDIC-011-C3	DDIC-011-C3-F03	DD City	811887	1061782	Control
DDIC-011-C3	DDIC-011-C3-F01	DD City	811887	1061782	Control
DDIC-012	DDIC-012-F02	DD City	812356	1061149	Case
DDIC-012	DDIC-012-F01	DD City	812356	1061149	Case
DDIC-012-C1	DDIC-012-C1-F02	DD City	811923	1061844	Control
DDIC-012-C1	DDIC-012-C1-F03	DD City	811923	1061844	Control
DDIC-012-C1	DDIC-012-C1-F01	DD City	811923	1061844	Control
DDIC-013	DDIC-013-F01	DD City	812401	1061481	Case
DDIC-013	DDIC-013-F02	DD City	812401	1061481	Case
DDIC-013	DDIC-013-F03	DD City	812401	1061481	Case
DDIC-013-C1	DDIC-013-C1-F02	DD City	811903	1062146	Control
DDIC-013-C1	DDIC-013-C1-F01	DD City	811903	1062146	Control
DDIC-013-C1	DDIC-013-C1-F04	DD City	811903	1062146	Control
DDIC-013-C1	DDIC-013-C1-F05	DD City	811903	1062146	Control
DDIC-013-C1	DDIC-013-C1-F03	DD City	811903	1062146	Control
DDIC-013-C2	DDIC-013-C2-F04	DD City	810545	1061747	Control
DDIC-013-C2	DDIC-013-C2-F02	DD City	810545	1061747	Control
DDIC-013-C2	DDIC-013-C2-F01	DD City	810545	1061747	Control
DDIC-013-C2	DDIC-013-C2-F03	DD City	810545	1061747	Control
DDIC-013-C3	DDIC-013-C3-F02	DD City	813169	1063769	Control
DDIC-013-C3	DDIC-013-C3-F01	DD City	813169	1063769	Control
DDIC-014	DDIC-014-F04	DD City	811298	1062260	Case
DDIC-014	DDIC-014-F01	DD City	811298	1062260	Case
DDIC-014	DDIC-014-F03	DD City	NA	NA	Case
DDIC-014	DDIC-014-F02	DD City	811298	1062260	Case
DDIC-014-C1	DDIC-014-C1-F02	DD City	811298	1062260	Control
DDIC-014-C1	DDIC-014-C1-F01	DD City	811298	1062260	Control
DDIC-014-C2	DDIC-014-C2-F01	DD City	811789	1061394	Control
DDIC-014-C2	DDIC-014-C2-F02	DD City	811789	1061394	Control
DDIC-014-C2	DDIC-014-C2-F03	DD City	811789	1061394	Control
DDIC-014-C3	DDIC-014-C3-F01	DD City	811298	1062260	Control
DDIC-015	DDIC-015-F04	DD City	811912	1061800	Case
DDIC-015	DDIC-015-F01	DD City	811912	1061800	Case
DDIC-015	DDIC-015-F02	DD City	811912	1061800	Case
DDIC-015	DDIC-015-F03	DD City	811912	1061800	Case
DDIC-015-C1	DDIC-015-C1-F01	DD City	809101	1062797	Control
DDIC-015-C1	DDIC-015-C1-F02	DD City	809101	1062797	Control
DDIC-015-C2	DDIC-015-C2-F01	DD City	NA	NA	Control
DDIC-015-C2	DDIC-015-C2-F02	DD City	NA	NA	Control
DDIC-015-C3	DDIC-015-C3-F01	DD City	811818	1062783	Control
DDIC-015-C3	DDIC-015-C3-F02	DD City	811818	1062783	Control
DDIC-015-C3	DDIC-015-C3-F03	DD City	811818	1062783	Control
DDIC-016	DDIC-016-F01	DD City	812554	1062295	Case
DDIC-016-C1	DDIC-016-C1-F05	DD City	812162	1061683	Control
DDIC-016-C1	DDIC-016-C1-F04	DD City	812162	1061683	Control
DDIC-016-C1	DDIC-016-C1-F03	DD City	812162	1061683	Control
DDIC-016-C1	DDIC-016-C1-F07	DD City	812162	1061683	Control
DDIC-016-C1	DDIC-016-C1-F06	DD City	812162	1061683	Control
DDIC-016-C1	DDIC-016-C1-F02	DD City	812162	1061683	Control
DDIC-016-C1	DDIC-016-C1-F01	DD City	812162	1061683	Control
DDIC-017	DDIC-017-F01	DD City	NA	NA	Case
DDIC-017	DDIC-017-F02	DD City	NA	NA	Case
DDIC-017-C1	DDIC-017-C1-F01	DD City	811485	1061983	Control
DDIC-017-C1	DDIC-017-C1-F02	DD City	811485	1061983	Control
DDIC-017-C2	DDIC-017-C2-F01	DD City	811239	1061942	Control
DDIC-017-C2	DDIC-017-C2-F02	DD City	811239	1061942	Control
DDIC-017-C2	DDIC-017-C2-F04	DD City	811239	1061942	Control
DDIC-017-C2	DDIC-017-C2-F03	DD City	811239	1061942	Control
DDIC-017-C3	DDIC-017-C3-F02	DD City	812165	1063057	Control
DDIC-017-C3	DDIC-017-C3-F01	DD City	812165	1063057	Control
DDIC-017-C3	DDIC-017-C3-F03	DD City	812165	1063057	Control
DDIC-018	DDIC-018-F01	DD City	812545	1062064	Case
DDIC-018	DDIC-018-F02	DD City	812545	1062064	Case
DDIC-018	DDIC-018-F03	DD City	812545	1062064	Case
DDIC-018-C1	DDIC-018-C1-F01	DD City	812224	1061591	Control
DDIC-018-C2	DDIC-018-C2-F02	DD City	810210	1062852	Control
DDIC-018-C2	DDIC-018-C2-F05	DD City	810210	1062852	Control
DDIC-018-C2	DDIC-018-C2-F01	DD City	810210	1062852	Control
DDIC-018-C2	DDIC-018-C2-F04	DD City	810210	1062852	Control
DDIC-018-C2	DDIC-018-C2-F03	DD City	810210	1062852	Control
DDIC-018-C3	DDIC-018-C3-F02	DD City	811768	1061760	Control
DDIC-018-C3	DDIC-018-C3-F03	DD City	811768	1061760	Control
DDIC-018-C3	DDIC-018-C3-F04	DD City	811768	1061760	Control
DDIC-018-C3	DDIC-018-C3-F05	DD City	811768	1061760	Control
DDIC-018-C3	DDIC-018-C3-F01	DD City	811768	1061760	Control
DDIC-019	DDIC-019-F01	DD City	812140	1061797	Case
DDIC-019	DDIC-019-F03	DD City	812140	1061797	Case
DDIC-019	DDIC-019-F02	DD City	812140	1061797	Case
DDIC-019-C1	DDIC-019-C1-F02	DD City	810273	1061934	Control
DDIC-019-C1	DDIC-019-C1-F05	DD City	810273	1061934	Control
DDIC-019-C1	DDIC-019-C1-F04	DD City	810273	1061934	Control
DDIC-019-C1	DDIC-019-C1-F01	DD City	810273	1061934	Control
DDIC-019-C1	DDIC-019-C1-F03	DD City	810273	1061934	Control
DDIC-019-C2	DDIC-019-C2-F02	DD City	811942	1061736	Control
DDIC-019-C2	DDIC-019-C2-F03	DD City	811942	1061736	Control
DDIC-019-C2	DDIC-019-C2-F01	DD City	811942	1061736	Control
DDIC-019-C2	DDIC-019-C2-F04	DD City	811942	1061736	Control
DDIC-019-C3	DDIC-019-C3-F01	DD City	NA	NA	Control
DDIC-020	DDIC-020-F01	DD City	812448	1061446	Case
DDIC-020-C1	DDIC-020-C1-F02	DD City	811184	1062882	Control
DDIC-020-C1	DDIC-020-C1-F03	DD City	811184	1062882	Control
DDIC-020-C1	DDIC-020-C1-F05	DD City	811184	1062882	Control
DDIC-020-C1	DDIC-020-C1-F07	DD City	811184	1062882	Control
DDIC-020-C1	DDIC-020-C1-F01	DD City	811184	1062882	Control
DDIC-020-C1	DDIC-020-C1-F04	DD City	811184	1062882	Control
DDIC-020-C1	DDIC-020-C1-F06	DD City	811184	1062882	Control
DDIC-021	DDIC-021-F04	DD City	812453	1062212	Case
DDIC-021	DDIC-021-F02	DD City	812453	1062212	Case
DDIC-021	DDIC-021-F01	DD City	812453	1062212	Case
DDIC-021	DDIC-021-F03	DD City	812453	1062212	Case
DDIC-021-C1	DDIC-021-C1-F02	DD City	811489	1062208	Control
DDIC-021-C1	DDIC-021-C1-F03	DD City	811489	1062208	Control
DDIC-021-C1	DDIC-021-C1-F01	DD City	811489	1062208	Control
DDIC-021-C2	DDIC-021-C2-F01	DD City	812230	1063518	Control
DDIC-021-C2	DDIC-021-C2-F02	DD City	812230	1063518	Control
DDIC-022	DDIC-022-F01	DD City	814348	1058652	Case
DDIC-022	DDIC-022-F02	DD City	814348	1058652	Case
DDIC-022-C1	DDIC-022-C1-F01	DD City	NA	NA	Control
DDIC-022-C2	DDIC-022-C2-F01	DD City	811537	1062087	Control
DDIC-022-C3	DDIC-022-C3-F02	DD City	NA	NA	Control
DDIC-022-C3	DDIC-022-C3-F03	DD City	NA	NA	Control
DDIC-022-C3	DDIC-022-C3-F01	DD City	NA	NA	Control
DDIC-023	DDIC-023-F01	DD City	812889	1062757	Case
DDIC-023	DDIC-023-F03	DD City	812889	1062757	Case
DDIC-023	DDIC-023-F02	DD City	812889	1062757	Case
DDIC-023-C1	DDIC-023-C1-F04	DD City	811708	1061752	Control
DDIC-023-C1	DDIC-023-C1-F02	DD City	811708	1061752	Control
DDIC-023-C1	DDIC-023-C1-F01	DD City	811708	1061752	Control
DDIC-023-C1	DDIC-023-C1-F03	DD City	811708	1061752	Control
DDIC-023-C2	DDIC-023-C2-F03	DD City	810502	1062541	Control
DDIC-023-C2	DDIC-023-C2-F05	DD City	810502	1062541	Control
DDIC-023-C2	DDIC-023-C2-F01	DD City	810502	1062541	Control
DDIC-023-C2	DDIC-023-C2-F02	DD City	810502	1062541	Control
DDIC-023-C2	DDIC-023-C2-F04	DD City	810502	1062541	Control
DDIC-023-C3	DDIC-023-C3-F01	DD City	NA	NA	Control
DDIC-024	DDIC-024-F02	DD City	812590	1062146	Case
DDIC-024	DDIC-024-F01	DD City	812590	1062146	Case
DDIC-024-C1	DDIC-024-C1-F07	DD City	812227	1061859	Control
DDIC-024-C1	DDIC-024-C1-F05	DD City	812227	1061859	Control
DDIC-024-C1	DDIC-024-C1-F01	DD City	812227	1061859	Control
DDIC-024-C1	DDIC-024-C1-F03	DD City	812227	1061859	Control
DDIC-024-C1	DDIC-024-C1-F04	DD City	812227	1061859	Control
DDIC-024-C1	DDIC-024-C1-F02	DD City	812227	1061859	Control
DDIC-024-C1	DDIC-024-C1-F06	DD City	812227	1061859	Control
DDIC-024-C2	DDIC-024-C2-F01	DD City	808722	1063330	Control
DDIC-025	DDIC-025-F05	DD City	812407	1065433	Case
DDIC-025	DDIC-025-F01	DD City	812407	1065433	Case
DDIC-025	DDIC-025-F06	DD City	812407	1065433	Case
DDIC-025	DDIC-025-F03	DD City	812407	1065433	Case
DDIC-025	DDIC-025-F04	DD City	812407	1065433	Case
DDIC-025	DDIC-025-F02	DD City	812407	1065433	Case
DDIC-025-C1	DDIC-025-C1-F02	DD City	812421	1061116	Control
DDIC-025-C1	DDIC-025-C1-F03	DD City	812421	1061116	Control
DDIC-025-C1	DDIC-025-C1-F05	DD City	812421	1061116	Control
DDIC-025-C1	DDIC-025-C1-F04	DD City	812421	1061116	Control
DDIC-025-C1	DDIC-025-C1-F01	DD City	812421	1061116	Control
DDIC-025-C2	DDIC-025-C2-F03	DD City	811511	1062139	Control
DDIC-025-C2	DDIC-025-C2-F01	DD City	811511	1062139	Control
DDIC-025-C2	DDIC-025-C2-F05	DD City	811511	1062139	Control
DDIC-025-C2	DDIC-025-C2-F04	DD City	811511	1062139	Control
DDIC-025-C2	DDIC-025-C2-F06	DD City	811511	1062139	Control
DDIC-025-C2	DDIC-025-C2-F02	DD City	811511	1062139	Control
DDIC-025-C3	DDIC-025-C3-F01	DD City	NA	NA	Control
DDIC-026	DDIC-026-F02	DD City	812365	1062164	Case
DDIC-026	DDIC-026-F04	DD City	812365	1062164	Case
DDIC-026	DDIC-026-F01	DD City	812365	1062164	Case
DDIC-026	DDIC-026-F05	DD City	812365	1062164	Case
DDIC-026	DDIC-026-F06	DD City	812365	1062164	Case
DDIC-026	DDIC-026-F03	DD City	812365	1062164	Case
DDIC-026-C1	DDIC-026-C1-F02	DD City	812415	1061416	Control
DDIC-026-C1	DDIC-026-C1-F01	DD City	812415	1061416	Control
DDIC-026-C2	DDIC-026-C2-F04	DD City	810177	1062855	Control
DDIC-026-C2	DDIC-026-C2-F05	DD City	810177	1062855	Control
DDIC-026-C2	DDIC-026-C2-F06	DD City	810177	1062855	Control
DDIC-026-C2	DDIC-026-C2-F08	DD City	810177	1062855	Control
DDIC-026-C2	DDIC-026-C2-F07	DD City	810177	1062855	Control
DDIC-026-C2	DDIC-026-C2-F03	DD City	810177	1062855	Control
DDIC-026-C2	DDIC-026-C2-F01	DD City	810177	1062855	Control
DDIC-026-C2	DDIC-026-C2-F02	DD City	810177	1062855	Control
DDIC-026-C3	DDIC-026-C3-F01	DD City	811594	1061853	Control
DDIC-026-C3	DDIC-026-C3-F02	DD City	811594	1061853	Control
DDIC-026-C3	DDIC-026-C3-F03	DD City	811594	1061853	Control
DDIC-027	DDIC-027-F01	DD City	811625	1061749	Case
DDIC-027-C1	DDIC-027-C1-F03	DD City	812721	1062565	Control
DDIC-027-C1	DDIC-027-C1-F01	DD City	812721	1062565	Control
DDIC-027-C1	DDIC-027-C1-F02	DD City	812721	1062565	Control
DDIC-027-C2	DDIC-027-C2-F02	DD City	812755	1062787	Control
DDIC-027-C2	DDIC-027-C2-F01	DD City	812755	1062787	Control
DDIC-027-C2	DDIC-027-C2-F03	DD City	812755	1062787	Control
DDIC-027-C2	DDIC-027-C2-F04	DD City	812755	1062787	Control
DDIC-028	DDIC-028-F01	DD City	811524	1061980	Case
DDIC-028	DDIC-028-F02	DD City	811524	1061980	Case
DDIC-028	DDIC-028-F03	DD City	811524	1061980	Case
DDIC-028	DDIC-028-F04	DD City	811524	1061980	Case
DDIC-028-C1	DDIC-028-C1-F02	DD City	812334	1062318	Control
DDIC-028-C1	DDIC-028-C1-F01	DD City	812334	1062318	Control
DDIC-029	DDIC-029-F02	DD City	811775	1062294	Case
DDIC-029	DDIC-029-F01	DD City	811775	1062294	Case
DDIC-029	DDIC-029-F03	DD City	811775	1062294	Case
DDIC-029-C1	DDIC-029-C1-F03	DD City	812111	1062036	Control
DDIC-029-C1	DDIC-029-C1-F02	DD City	812111	1062036	Control
DDIC-029-C1	DDIC-029-C1-F01	DD City	812111	1062036	Control
DDIC-030	DDIC-030-F02	DD City	811979	1062286	Case
DDIC-030	DDIC-030-F01	DD City	811979	1062286	Case
DDIC-030-C1	DDIC-030-C1-F03	DD City	808157	1063502	Control
DDIC-030-C1	DDIC-030-C1-F02	DD City	808157	1063502	Control
DDIC-030-C1	DDIC-030-C1-F01	DD City	808157	1063502	Control
DDIC-030-C2	DDIC-030-C2-F03	DD City	809801	1061770	Control
DDIC-030-C2	DDIC-030-C2-F01	DD City	809801	1061770	Control
DDIC-030-C2	DDIC-030-C2-F02	DD City	809801	1061770	Control
DDIC-030-C3	DDIC-030-C3-F03	DD City	811902	1061574	Control
DDIC-030-C3	DDIC-030-C3-F02	DD City	811902	1061574	Control
DDIC-030-C3	DDIC-030-C3-F01	DD City	811902	1061574	Control
DDIC-030-C3	DDIC-030-C3-F05	DD City	811902	1061574	Control
DDIC-030-C3	DDIC-030-C3-F04	DD City	811902	1061574	Control
DDIC-031	DDIC-031-F01	DD City	812337	1061583	Case
DDIC-031	DDIC-031-F03	DD City	812337	1061583	Case
DDIC-031	DDIC-031-F02	DD City	812337	1061583	Case
DDIC-031	DDIC-031-F04	DD City	812337	1061583	Case
DDIC-031	DDIC-031-F05	DD City	812337	1061583	Case
DDIC-031-C1	DDIC-031-C1-F01	DD City	NA	NA	Control
DDIC-031-C2	DDIC-031-C2-F02	DD City	812070	1061518	Control
DDIC-031-C2	DDIC-031-C2-F01	DD City	812070	1061518	Control
DDIC-031-C3	DDIC-031-C3-F02	DD City	811251	1061719	Control
DDIC-031-C3	DDIC-031-C3-F01	DD City	811251	1061719	Control
DDIC-031-C3	DDIC-031-C3-F03	DD City	811251	1061719	Control
DDIC-032	DDIC-032-F01	DD City	812405	1061148	Case
DDIC-032	DDIC-032-F03	DD City	812405	1061148	Case
DDIC-032	DDIC-032-F05	DD City	812405	1061148	Case
DDIC-032	DDIC-032-F04	DD City	812405	1061148	Case
DDIC-032	DDIC-032-F02	DD City	812405	1061148	Case
DDIC-032-C1	DDIC-032-C1-F03	DD City	810154	1063474	Control
DDIC-032-C1	DDIC-032-C1-F02	DD City	810154	1063474	Control
DDIC-032-C1	DDIC-032-C1-F01	DD City	810154	1063474	Control
DDIC-032-C1	DDIC-032-C1-F04	DD City	810154	1063474	Control
DDIC-032-C2	DDIC-032-C2-F06	DD City	812277	1061681	Control
DDIC-032-C2	DDIC-032-C2-F05	DD City	812277	1061681	Control
DDIC-032-C2	DDIC-032-C2-F04	DD City	812277	1061681	Control
DDIC-032-C2	DDIC-032-C2-F03	DD City	812277	1061681	Control
DDIC-032-C2	DDIC-032-C2-F07	DD City	812277	1061681	Control
DDIC-032-C2	DDIC-032-C2-F02	DD City	812277	1061681	Control
DDIC-032-C2	DDIC-032-C2-F01	DD City	812277	1061681	Control
DDIC-033	DDIC-033-F04	DD City	812541	1061274	Case
DDIC-033	DDIC-033-F03	DD City	812541	1061274	Case
DDIC-033	DDIC-033-F01	DD City	812541	1061274	Case
DDIC-033	DDIC-033-F02	DD City	812541	1061274	Case
DDIC-033-C1	DDIC-033-C1-F04	DD City	811598	1061820	Control
DDIC-033-C1	DDIC-033-C1-F03	DD City	811598	1061820	Control
DDIC-033-C1	DDIC-033-C1-F01	DD City	811598	1061820	Control
DDIC-033-C1	DDIC-033-C1-F02	DD City	811598	1061820	Control
DDIC-033-C2	DDIC-033-C2-F03	DD City	811957	1061987	Control
DDIC-033-C2	DDIC-033-C2-F02	DD City	811957	1061987	Control
DDIC-033-C2	DDIC-033-C2-F01	DD City	811957	1061987	Control
DDIC-033-C2	DDIC-033-C2-F04	DD City	811957	1061987	Control
DDIC-034	DDIC-034-F01	DD City	812556	1064720	Case
DDIC-034	DDIC-034-F02	DD City	812556	1064720	Case
DDIC-034	DDIC-034-F03	DD City	812556	1064720	Case
DDIC-034	DDIC-034-F05	DD City	812556	1064720	Case
DDIC-034	DDIC-034-F04	DD City	812556	1064720	Case
DDIC-034-C1	DDIC-034-C1-F01	DD City	812538	1062597	Control
DDIC-034-C2	DDIC-034-C2-F02	DD City	811259	1061895	Control
DDIC-034-C2	DDIC-034-C2-F03	DD City	811259	1061895	Control
DDIC-034-C2	DDIC-034-C2-F01	DD City	811259	1061895	Control
DDIC-034-C3	DDIC-034-C3-F01	DD City	812437	1062235	Control
DDIC-034-C3	DDIC-034-C3-F04	DD City	812437	1062235	Control
DDIC-034-C3	DDIC-034-C3-F03	DD City	812437	1062235	Control
DDIC-034-C3	DDIC-034-C3-F02	DD City	812437	1062235	Control
DDIC-035	DDIC-035-F01	DD City	812344	1062325	Case
DDIC-035-C1	DDIC-035-C1-F01	DD City	811673	1061833	Control
DDIC-035-C1	DDIC-035-C1-F02	DD City	811673	1061833	Control
DDIC-035-C1	DDIC-035-C1-F03	DD City	811673	1061833	Control
DDIC-035-C2	DDIC-035-C2-F02	DD City	812440	1061388	Control
DDIC-035-C2	DDIC-035-C2-F01	DD City	812440	1061388	Control
DDIC-035-C2	DDIC-035-C2-F03	DD City	812440	1061388	Control
DDIC-035-C3	DDIC-035-C3-F01	DD City	811860	1063198	Control
DDIC-035-C3	DDIC-035-C3-F02	DD City	811860	1063198	Control
DDIC-036	DDIC-036-F02	DD City	813138	1063493	Case
DDIC-036	DDIC-036-F01	DD City	813138	1063493	Case
DDIC-036-C1	DDIC-036-C1-F01	DD City	812893	1062711	Control
DDIC-036-C2	DDIC-036-C2-F03	DD City	809270	1062994	Control
DDIC-036-C2	DDIC-036-C2-F01	DD City	809270	1062994	Control
DDIC-036-C2	DDIC-036-C2-F02	DD City	809270	1062994	Control
DDIC-037	DDIC-037-F01	DD City	812342	1061137	Case
DDIC-037	DDIC-037-F03	DD City	812342	1061137	Case
DDIC-037	DDIC-037-F02	DD City	812342	1061137	Case
DDIC-037-C1	DDIC-037-C1-F01	DD City	811262	1062494	Control
DDIC-037-C2	DDIC-037-C2-F06	DD City	NA	NA	Case
DDIC-037-C2	DDIC-037-C2-F05	DD City	NA	NA	Case
DDIC-037-C2	DDIC-037-C2-F04	DD City	NA	NA	Case
DDIC-037-C2	DDIC-037-C2-F02	DD City	NA	NA	Case
DDIC-037-C2	DDIC-037-C2-F01	DD City	NA	NA	Case
DDIC-037-C2	DDIC-037-C2-F07	DD City	NA	NA	Case
DDIC-037-C2	DDIC-037-C2-F03	DD City	NA	NA	Case
DDIC-038	DDIC-038-F03	DD City	812419	1061106	Case
DDIC-038	DDIC-038-F02	DD City	812419	1061106	Case
DDIC-038	DDIC-038-F01	DD City	812419	1061106	Case
DDIC-038-C1	DDIC-038-C1-F03	DD City	812106	1062028	Control
DDIC-038-C1	DDIC-038-C1-F05	DD City	812106	1062028	Control
DDIC-038-C1	DDIC-038-C1-F01	DD City	812106	1062028	Control
DDIC-038-C1	DDIC-038-C1-F02	DD City	812106	1062028	Control
DDIC-038-C1	DDIC-038-C1-F06	DD City	812106	1062028	Control
DDIC-038-C1	DDIC-038-C1-F07	DD City	812106	1062028	Control
DDIC-038-C1	DDIC-038-C1-F04	DD City	812106	1062028	Control
DDIC-038-C2	DDIC-038-C2-F01	DD City	812959	1062869	Control
DDIC-038-C2	DDIC-038-C2-F02	DD City	812959	1062869	Control
DDIC-038-C3	DDIC-038-C3-F01	DD City	812139	1061920	Control
DDIC-038-C3	DDIC-038-C3-F02	DD City	812139	1061920	Control
DDIC-039	DDIC-039-F02	DD City	812320	1061606	Case
DDIC-039	DDIC-039-F01	DD City	812320	1061606	Case
DDIC-039-C1	DDIC-039-C1-F01	DD City	812287	1061556	Control
DDIC-039-C2	DDIC-039-C2-F02	DD City	812027	1062932	Control
DDIC-039-C2	DDIC-039-C2-F01	DD City	812027	1062932	Control
DDIC-040	DDIC-040-F04	DD City	810714	1061951	Case
DDIC-040	DDIC-040-F05	DD City	810714	1061951	Case
DDIC-040	DDIC-040-F06	DD City	810714	1061951	Case
DDIC-040	DDIC-040-F01	DD City	810714	1061951	Case
DDIC-040	DDIC-040-F02	DD City	810714	1061951	Case
DDIC-040	DDIC-040-F03	DD City	810714	1061951	Case
DDIC-040-C1	DDIC-040-C1-F01	DD City	810923	1062906	Control
DDIC-040-C1	DDIC-040-C1-F02	DD City	810923	1062906	Control
DDIC-040-C1	DDIC-040-C1-F03	DD City	810923	1062906	Control
DDIC-041	DDIC-041-F04	DD City	811612	1062193	Case
DDIC-041	DDIC-041-F03	DD City	811612	1062193	Case
DDIC-041	DDIC-041-F02	DD City	811612	1062193	Case
DDIC-041	DDIC-041-F01	DD City	811612	1062193	Case
DDIC-041-C1	DDIC-041-C1-F03	DD City	811097	1062512	Control
DDIC-041-C1	DDIC-041-C1-F01	DD City	811097	1062512	Control
DDIC-041-C1	DDIC-041-C1-F02	DD City	811097	1062512	Control
DDIC-041-C2	DDIC-041-C2-F05	DD City	811754	1062554	Control
DDIC-041-C2	DDIC-041-C2-F02	DD City	811754	1062554	Control
DDIC-041-C2	DDIC-041-C2-F04	DD City	811754	1062554	Control
DDIC-041-C2	DDIC-041-C2-F07	DD City	811754	1062554	Control
DDIC-041-C2	DDIC-041-C2-F03	DD City	811754	1062554	Control
DDIC-041-C2	DDIC-041-C2-F06	DD City	811754	1062554	Control
DDIC-041-C2	DDIC-041-C2-F01	DD City	811754	1062554	Control
DDIC-042	DDIC-042-F03	DD City	812160	1062016	Case
DDIC-042	DDIC-042-F05	DD City	812160	1062016	Case
DDIC-042	DDIC-042-F01	DD City	812160	1062016	Case
DDIC-042	DDIC-042-F04	DD City	812160	1062016	Case
DDIC-042	DDIC-042-F02	DD City	812160	1062016	Case
DDIC-042-C1	DDIC-042-C1-F02	DD City	811665	1061829	Control
DDIC-042-C1	DDIC-042-C1-F01	DD City	811665	1061829	Control
DDIC-042-C2	DDIC-042-C2-F03	DD City	811892	1062118	Control
DDIC-042-C2	DDIC-042-C2-F01	DD City	811892	1062118	Control
DDIC-042-C2	DDIC-042-C2-F02	DD City	811892	1062118	Control
DDIC-043	DDIC-043-F03	DD City	812166	1062035	Case
DDIC-043	DDIC-043-F01	DD City	812166	1062035	Case
DDIC-043	DDIC-043-F02	DD City	812166	1062035	Case
DDIC-043-C1	DDIC-043-C1-F01	DD City	812720	1062856	Control
DDIC-043-C2	DDIC-043-C2-F03	DD City	809456	1064047	Control
DDIC-043-C2	DDIC-043-C2-F02	DD City	809456	1064047	Control
DDIC-043-C2	DDIC-043-C2-F04	DD City	809456	1064047	Control
DDIC-043-C2	DDIC-043-C2-F01	DD City	809456	1064047	Control
DDIC-043-C3	DDIC-043-C3-F02	DD City	810654	1062150	Control
DDIC-043-C3	DDIC-043-C3-F01	DD City	810654	1062150	Control
DDIC-044	DDIC-044-F03	DD City	812472	1062291	Case
DDIC-044	DDIC-044-F01	DD City	812472	1062291	Case
DDIC-044	DDIC-044-F02	DD City	812472	1062291	Case
DDIC-044-C1	DDIC-044-C1-F03	DD City	810622	1061932	Control
DDIC-044-C1	DDIC-044-C1-F02	DD City	810622	1061932	Control
DDIC-044-C1	DDIC-044-C1-F04	DD City	810622	1061932	Control
DDIC-044-C1	DDIC-044-C1-F01	DD City	810622	1061932	Control
DDIC-044-C2	DDIC-044-C2-F02	DD City	811937	1061520	Control
DDIC-044-C2	DDIC-044-C2-F01	DD City	811937	1061520	Control
DDIC-044-C3	DDIC-044-C3-F03	DD City	811591	1061803	Control
DDIC-044-C3	DDIC-044-C3-F02	DD City	811591	1061803	Control
DDIC-044-C3	DDIC-044-C3-F05	DD City	811591	1061803	Control
DDIC-044-C3	DDIC-044-C3-F04	DD City	811591	1061803	Control
DDIC-044-C3	DDIC-044-C3-F01	DD City	811591	1061803	Control
DDIC-045	DDIC-045-F01	DD City	812205	1061897	Case
DDIC-045	DDIC-045-F02	DD City	812205	1061897	Case
DDIC-045-C1	DDIC-045-C1-F02	DD City	810871	1062109	Control
DDIC-045-C1	DDIC-045-C1-F01	DD City	810871	1062109	Control
DDIC-045-C2	DDIC-045-C2-F04	DD City	812186	1062072	Control
DDIC-045-C2	DDIC-045-C2-F02	DD City	812186	1062072	Control
DDIC-045-C2	DDIC-045-C2-F01	DD City	812186	1062072	Control
DDIC-045-C2	DDIC-045-C2-F03	DD City	812186	1062072	Control
DDIC-045-C3	DDIC-045-C3-F02	DD City	811350	1062176	Case
DDIC-045-C3	DDIC-045-C3-F03	DD City	811350	1062176	Case
DDIC-045-C3	DDIC-045-C3-F01	DD City	811350	1062176	Case
DDIC-045-C3	DDIC-045-C3-F04	DD City	811350	1062176	Case
DDUIC-001	DDUIC-001-F01	DDU	811895	1064860	Case
DDUIC-001	DDUIC-001-F02	DDU	811895	1064860	Case
DDUIC-001-C1	DDUIC-001-C1-F01	DDU	812156	1064881	Control
DDUIC-001-C1	DDUIC-001-C1-F03	DDU	812156	1064881	Control
DDUIC-001-C1	DDUIC-001-C1-F02	DDU	812156	1064881	Control
DDUIC-001-C2	DDUIC-001-C2-F03	DDU	812156	1064881	Control
DDUIC-001-C2	DDUIC-001-C2-F02	DDU	812156	1064881	Control
DDUIC-001-C2	DDUIC-001-C2-F01	DDU	812156	1064881	Control
DDUIC-001-C3	DDUIC-001-C3-F02	DDU	819995	10647558	Control
DDUIC-001-C3	DDUIC-001-C3-F01	DDU	819995	10647558	Control
DDUIC-001-C3	DDUIC-001-C3-F03	DDU	819995	10647558	Control
DDUIC-002	DDUIC-002-F01	DDU	811894	1064766	Case
DDUIC-002	DDUIC-002-F02	DDU	811894	1064766	Case
DDUIC-002-C1	DDUIC-002-C1-F01	DDU	812051	1064779	Control
DDUIC-002-C2	DDUIC-002-C2-F01	DDU	811944	1064840	Control
DDUIC-002-C3	DDUIC-002-C3-F01	DDU	812021	1064779	Control
DDUIC-002-C3	DDUIC-002-C3-F03	DDU	812021	1064779	Control
DDUIC-002-C3	DDUIC-002-C3-F02	DDU	812021	1064779	Control
DDUIC-003	DDUIC-003-F01	DDU	812045	1064869	Case
DDUIC-003	DDUIC-003-F03	DDU	812045	1064869	Case
DDUIC-003	DDUIC-003-F02	DDU	812045	1064869	Case
DDUIC-003-C1	DDUIC-003-C1-F01	DDU	812147	1064831	Control
DDUIC-003-C2	DDUIC-003-C2-F01	DDU	812156	1064881	Control
DDUIC-003-C3	DDUIC-003-C3-F02	DDU	81215	1064918	Control
DDUIC-003-C3	DDUIC-003-C3-F01	DDU	81215	1064918	Control
DDUIC-004	DDUIC-004-F01	DDU	812051	1064779	Case
DDUIC-004-C1	DDUIC-004-C1-F01	DDU	811995	1064758	Control
DDUIC-004-C1	DDUIC-004-C1-F02	DDU	811995	1064758	Control
DDUIC-004-C2	DDUIC-004-C2-F01	DDU	811995	1064758	Control
DDUIC-004-C2	DDUIC-004-C2-F03	DDU	811995	1064758	Control
DDUIC-004-C2	DDUIC-004-C2-F02	DDU	811995	1064758	Control
DDUIC-004-C3	DDUIC-004-C3-F01	DDU	812145	1064792	Control
DDUIC-004-C3	DDUIC-004-C3-F02	DDU	812145	1064792	Control
DDUIC-005	DDUIC-005-F01	DDU	811990	1064758	Case
DDUIC-005-C1	DDUIC-005-C1-F01	DDU	812150	1064918	Control
DDUIC-005-C2	DDUIC-005-C2-F01	DDU	812447	1064750	Case
DDUIC-005-C3	DDUIC-005-C3-F01	DDU	812147	1064750	Control
DDUIC-006	DDUIC-006-F01	DDU	812045	1064863	Case
DDUIC-006-C1	DDUIC-006-C1-F01	DDU	812051	1064779	Case
DDUIC-006-C2	DDUIC-006-C2-F01	DDU	811995	10644758	Case
DDUIC-006-C3	DDUIC-006-C3-F01	DDU	811995	1064758	Case
DDUIC-007	DDUIC-007-F01	DDU	811892	1064766	Case
DDUIC-007-C1	DDUIC-007-C1-F01	DDU	812147	1064831	Control
DDUIC-007-C2	DDUIC-007-C2-F01	DDU	812156	1064881	Control
DDUIC-008	DDUIC-008-F01	DDU	811987	1064856	Case
DDUIC-008	DDUIC-008-F03	DDU	811987	1064856	Case
DDUIC-008	DDUIC-008-F02	DDU	811987	1064856	Case
DDUIC-008-C1	DDUIC-008-C1-F01	DDU	812156	1064881	Control
DDUIC-008-C1	DDUIC-008-C1-F02	DDU	812156	1064881	Control
DDUIC-008-C2	DDUIC-008-C2-F02	DDU	811987	1064856	Case
DDUIC-008-C2	DDUIC-008-C2-F01	DDU	811987	1064856	Case
DDUIC-008-C3	DDUIC-008-C3-F02	DDU	812003	1064794	Control
DDUIC-008-C3	DDUIC-008-C3-F03	DDU	812003	1064794	Control
DDUIC-008-C3	DDUIC-008-C3-F01	DDU	812003	1064794	Control
DDUIC-008-C3	DDUIC-008-C3-F04	DDU	812003	1064794	Control
DDUIC-009	DDUIC-009-F02	DDU	811954	1064776	Case
DDUIC-009	DDUIC-009-F03	DDU	811954	1064776	Case
DDUIC-009	DDUIC-009-F01	DDU	811954	1064776	Case
DDUIC-009-C1	DDUIC-009-C1-F01	DDU	812051	1064779	Control
DDUIC-009-C2	DDUIC-009-C2-F02	DDU	812003	1064874	Case
DDUIC-009-C2	DDUIC-009-C2-F01	DDU	812003	1064874	Case
DDUIC-010	DDUIC-010-F01	DDU	812056	1064881	Case
DDUIC-010-C1	DDUIC-010-C1-F02	DDU	812003	1064794	Case
DDUIC-010-C1	DDUIC-010-C1-F01	DDU	812003	1064794	Case
DDUIC-012	DDUIC-012-F01	DDU	811897	1064791	Case
DDUIC-012	DDUIC-012-F02	DDU	811897	1064791	Case
DDUIC-012-C1	DDUIC-012-C1-F01	DDU	811944	1064840	Control
DDUIC-012-C1	DDUIC-012-C1-F02	DDU	811944	1064840	Control
DDUIC-012-C2	DDUIC-012-C2-F02	DDU	812147	1064831	Control
DDUIC-012-C2	DDUIC-012-C2-F01	DDU	812147	1064831	Control
DDUIC-012-C3	DDUIC-012-C3-F01	DDU	NA	NA	Control
DDUIC-013	DDUIC-013-F01	DDU	810545	1061747	Case
DDUIC-013-C1	DDUIC-013-C1-F01	DDU	812150	1064918	Control
DDUIC-013-C1	DDUIC-013-C1-F02	DDU	812150	1064918	Control
DDUIC-013-C2	DDUIC-013-C2-F01	DDU	812003	1064794	Control
DDUIC-013-C3	DDUIC-013-C3-F01	DDU	811897	1064791	Case
DDUIC-013-C3	DDUIC-013-C3-F03	DDU	811897	1064791	Case
DDUIC-013-C3	DDUIC-013-C3-F02	DDU	811897	1064791	Case
DDUIC-014	DDUIC-014-F03	DDU	812056	1064835	Case
DDUIC-014	DDUIC-014-F02	DDU	812056	1064835	Case
DDUIC-014	DDUIC-014-F01	DDU	812056	1064835	Case
DDUIC-014-C1	DDUIC-014-C1-F02	DDU	811954	1064776	Control
DDUIC-014-C1	DDUIC-014-C1-F01	DDU	811954	1064776	Control
DDUIC-014-C2	DDUIC-014-C2-F01	DDU	812145	1064792	Control
DDUIC-015	DDUIC-015-F01	DDU	812003	1064794	Case
DDUIC-015-C1	DDUIC-015-C1-F01	DDU	811987	1064856	Control
DDUIC-015-C1	DDUIC-015-C1-F02	DDU	811987	1064856	Control
DDUIC-015-C2	DDUIC-015-C2-F01	DDU	811888	1064821	Control
DDUIC-015-C3	DDUIC-015-C3-F01	DDU	812045	1064869	Control
DDUIC-015-C3	DDUIC-015-C3-F02	DDU	812045	1064869	Control
DDUIC-015-C3	DDUIC-015-C3-F03	DDU	812045	1064869	Control
DDUIC-016	DDUIC-016-F01	DDU	812048	1064912	Case
DDUIC-016	DDUIC-016-F02	DDU	812048	1064912	Case
DDUIC-016	DDUIC-016-F03	DDU	812048	1064912	Case
DDUIC-016-C1	DDUIC-016-C1-F01	DDU	812056	1064835	Case
DDUIC-016-C1	DDUIC-016-C1-F02	DDU	812056	1064835	Case
DDUIC-016-C2	DDUIC-016-C2-F03	DDU	812048	1064912	Control
DDUIC-016-C2	DDUIC-016-C2-F02	DDU	812048	1064912	Control
DDUIC-016-C2	DDUIC-016-C2-F01	DDU	812048	1064912	Control
DDUIC-017	DDUIC-017-F01	DDU	811897	1064791	Case
DDUIC-017	DDUIC-017-F03	DDU	811897	1064791	Case
DDUIC-017	DDUIC-017-F02	DDU	811897	1064791	Case
DDUIC-017	DDUIC-017-F04	DDU	811897	1064791	Case
DDUIC-017-C1	DDUIC-017-C1-F04	DDU	812145	1064792	Control
DDUIC-017-C1	DDUIC-017-C1-F02	DDU	812145	1064792	Control
DDUIC-017-C1	DDUIC-017-C1-F01	DDU	812145	1064792	Control
DDUIC-017-C1	DDUIC-017-C1-F05	DDU	812145	1064792	Control
DDUIC-017-C1	DDUIC-017-C1-F03	DDU	812145	1064792	Control
DDUIC-017-C2	DDUIC-017-C2-F03	DDU	812166	1064842	Control
DDUIC-017-C2	DDUIC-017-C2-F02	DDU	812166	1064842	Control
DDUIC-017-C2	DDUIC-017-C2-F01	DDU	812166	1064842	Control
DDUIC-017-C3	DDUIC-017-C3-F01	DDU	812170	1064791	Control
DDUIC-017-C3	DDUIC-017-C3-F02	DDU	812170	1064791	Control
DDUIC-017-C3	DDUIC-017-C3-F05	DDU	812170	1064791	Control
DDUIC-017-C3	DDUIC-017-C3-F06	DDU	812170	1064791	Control
DDUIC-017-C3	DDUIC-017-C3-F03	DDU	812170	1064791	Control
DDUIC-017-C3	DDUIC-017-C3-F04	DDU	812170	1064791	Control
DDUIC-018	DDUIC-018-F04	DDU	812051	1064779	Case
DDUIC-018	DDUIC-018-F02	DDU	812051	1064779	Case
DDUIC-018	DDUIC-018-F01	DDU	812051	1064779	Case
DDUIC-018	DDUIC-018-F03	DDU	812051	1064779	Case
DDUIC-018-C1	DDUIC-018-C1-F02	DDU	812056	1064835	Control
DDUIC-018-C1	DDUIC-018-C1-F04	DDU	812056	1064835	Control
DDUIC-018-C1	DDUIC-018-C1-F03	DDU	812056	1064835	Control
DDUIC-018-C1	DDUIC-018-C1-F01	DDU	812056	1064835	Control
DDUIC-018-C2	DDUIC-018-C2-F04	DDU	812048	1064912	Control
DDUIC-018-C2	DDUIC-018-C2-F01	DDU	812048	1064912	Control
DDUIC-018-C2	DDUIC-018-C2-F03	DDU	812048	1064912	Control
DDUIC-018-C2	DDUIC-018-C2-F02	DDU	812048	1064912	Control
DDUIC-018-C3	DDUIC-018-C3-F02	DDU	811995	1064758	Control
DDUIC-018-C3	DDUIC-018-C3-F01	DDU	811995	1064758	Control
DDUIC-018-C3	DDUIC-018-C3-F03	DDU	811995	1064758	Control
DDUIC-019	DDUIC-019-F03	DDU	812147	1064750	Case
DDUIC-019	DDUIC-019-F01	DDU	812147	1064750	Case
DDUIC-019	DDUIC-019-F02	DDU	812147	1064750	Case
DDUIC-019	DDUIC-019-F04	DDU	812147	1064750	Case
DDUIC-019	DDUIC-019-F06	DDU	812147	1064750	Case
DDUIC-019	DDUIC-019-F05	DDU	812147	1064750	Case
DDUIC-019-C1	DDUIC-019-C1-F02	DDU	812045	1064869	Case
DDUIC-019-C1	DDUIC-019-C1-F01	DDU	812045	1064869	Case
DDUIC-019-C1	DDUIC-019-C1-F03	DDU	812045	1064869	Case
DDUIC-019-C1	DDUIC-019-C1-F05	DDU	812045	1064869	Case
DDUIC-019-C1	DDUIC-019-C1-F04	DDU	812045	1064869	Case
DDUIC-019-C2	DDUIC-019-C2-F02	DDU	812170	1064791	Control
DDUIC-019-C2	DDUIC-019-C2-F03	DDU	812170	1064791	Control
DDUIC-019-C2	DDUIC-019-C2-F04	DDU	812170	1064791	Control
DDUIC-019-C2	DDUIC-019-C2-F01	DDU	812170	1064791	Control
DDUIC-020	DDUIC-020-F02	DDU	811944	1064840	Case
DDUIC-020	DDUIC-020-F03	DDU	811944	1064840	Case
DDUIC-020	DDUIC-020-F01	DDU	811944	1064840	Case
DDUIC-020-C1	DDUIC-020-C1-F04	DDU	812048	1064912	Control
DDUIC-020-C1	DDUIC-020-C1-F02	DDU	812048	1064912	Control
DDUIC-020-C1	DDUIC-020-C1-F01	DDU	812048	1064912	Control
DDUIC-020-C1	DDUIC-020-C1-F03	DDU	812048	1064912	Control
DDUIC-020-C2	DDUIC-020-C2-F01	DDU	812048	1064912	Control
DDUIC-020-C2	DDUIC-020-C2-F03	DDU	812048	1064912	Control
DDUIC-020-C2	DDUIC-020-C2-F02	DDU	812048	1064912	Control
DDUIC-020-C2	DDUIC-020-C2-F04	DDU	812048	1064912	Control
DDUIC-020-C3	DDUIC-020-C3-F02	DDU	812045	1064869	Control
DDUIC-020-C3	DDUIC-020-C3-F05	DDU	812045	1064869	Control
DDUIC-020-C3	DDUIC-020-C3-F06	DDU	812045	1064869	Control
DDUIC-020-C3	DDUIC-020-C3-F01	DDU	812045	1064869	Control
DDUIC-020-C3	DDUIC-020-C3-F03	DDU	812045	1064869	Control
DDUIC-020-C3	DDUIC-020-C3-F04	DDU	812045	1064869	Control
DDUIC-021	DDUIC-021-F03	DDU	811944	1064840	Case
DDUIC-021	DDUIC-021-F02	DDU	811944	1064840	Case
DDUIC-021	DDUIC-021-F01	DDU	811944	1064840	Case
DDUIC-021-C1	DDUIC-021-C1-F01	DDU	811954	1064776	Case
DDUIC-021-C1	DDUIC-021-C1-F04	DDU	811954	1064776	Case
DDUIC-021-C1	DDUIC-021-C1-F03	DDU	811954	1064776	Case
DDUIC-021-C1	DDUIC-021-C1-F02	DDU	811954	1064776	Case
DDUIC-021-C2	DDUIC-021-C2-F03	DDU	811984	1064856	Control
DDUIC-021-C2	DDUIC-021-C2-F01	DDU	811984	1064856	Control
DDUIC-021-C2	DDUIC-021-C2-F02	DDU	811984	1064856	Control
DDUIC-021-C3	DDUIC-021-C3-F02	DDU	812003	1064794	Control
DDUIC-021-C3	DDUIC-021-C3-F03	DDU	812003	1064794	Control
DDUIC-021-C3	DDUIC-021-C3-F01	DDU	812003	1064794	Control
DDUIC-022	DDUIC-022-F03	DDU	812048	1064912	Case
DDUIC-022	DDUIC-022-F02	DDU	812048	1064912	Case
DDUIC-022	DDUIC-022-F04	DDU	812048	1064912	Case
DDUIC-022	DDUIC-022-F01	DDU	812048	1064912	Case
DDUIC-022-C1	DDUIC-022-C1-F02	DDU	812166	1064842	Control
DDUIC-022-C1	DDUIC-022-C1-F03	DDU	812166	1064842	Control
DDUIC-022-C1	DDUIC-022-C1-F01	DDU	812166	1064842	Control
DDUIC-022-C2	DDUIC-022-C2-F03	DDU	812150	1064918	Control
DDUIC-022-C2	DDUIC-022-C2-F01	DDU	812150	1064918	Control
DDUIC-022-C2	DDUIC-022-C2-F02	DDU	812150	1064918	Control
DDUIC-022-C3	DDUIC-022-C3-F04	DDU	812150	1064918	Control
DDUIC-022-C3	DDUIC-022-C3-F03	DDU	812150	1064918	Control
DDUIC-022-C3	DDUIC-022-C3-F01	DDU	812150	1064918	Control
DDUIC-022-C3	DDUIC-022-C3-F02	DDU	812150	1064918	Control
DDUIC-022-C3	DDUIC-022-C3-F05	DDU	812150	1064918	Control
DDUIC-023	DDUIC-023-F02	DDU	811897	1064791	Case
DDUIC-023	DDUIC-023-F01	DDU	811897	1064791	Case
DDUIC-023	DDUIC-023-F03	DDU	811897	1064791	Case
DDUIC-023-C1	DDUIC-023-C1-F04	DDU	812157	1064881	Control
DDUIC-023-C1	DDUIC-023-C1-F05	DDU	812157	1064881	Control
DDUIC-023-C1	DDUIC-023-C1-F02	DDU	812157	1064881	Control
DDUIC-023-C1	DDUIC-023-C1-F01	DDU	812157	1064881	Control
DDUIC-023-C1	DDUIC-023-C1-F03	DDU	812157	1064881	Control
DDUIC-023-C2	DDUIC-023-C2-F05	DDU	812173	1064751	Control
DDUIC-023-C2	DDUIC-023-C2-F02	DDU	812173	1064751	Control
DDUIC-023-C2	DDUIC-023-C2-F04	DDU	812173	1064751	Control
DDUIC-023-C2	DDUIC-023-C2-F01	DDU	812173	1064751	Control
DDUIC-023-C2	DDUIC-023-C2-F03	DDU	812173	1064751	Control
DDUIC-023-C3	DDUIC-023-C3-F03	DDU	812173	1064751	Control
DDUIC-023-C3	DDUIC-023-C3-F01	DDU	812173	1064751	Control
DDUIC-023-C3	DDUIC-023-C3-F02	DDU	812173	1064751	Control
DDUIC-024	DDUIC-024-F02	DDU	811897	1064791	Case
DDUIC-024	DDUIC-024-F04	DDU	811897	1064791	Case
DDUIC-024	DDUIC-024-F01	DDU	811897	1064791	Case
DDUIC-024	DDUIC-024-F03	DDU	811897	1064791	Case
DDUIC-024-C1	DDUIC-024-C1-F03	DDU	812147	1064831	Control
DDUIC-024-C1	DDUIC-024-C1-F02	DDU	812147	1064831	Control
DDUIC-024-C1	DDUIC-024-C1-F01	DDU	812147	1064831	Control
DDUIC-024-C2	DDUIC-024-C2-F04	DDU	811995	1064758	Control
DDUIC-024-C2	DDUIC-024-C2-F03	DDU	811995	1064758	Control
DDUIC-024-C2	DDUIC-024-C2-F05	DDU	811995	1064758	Control
DDUIC-024-C2	DDUIC-024-C2-F02	DDU	811995	1064758	Control
DDUIC-024-C2	DDUIC-024-C2-F01	DDU	811995	1064758	Control
DDUIC-024-C3	DDUIC-024-C3-F03	DDU	811944	106440	Control
DDUIC-024-C3	DDUIC-024-C3-F02	DDU	811944	106440	Control
DDUIC-024-C3	DDUIC-024-C3-F04	DDU	811944	106440	Control
DDUIC-024-C3	DDUIC-024-C3-F05	DDU	811944	106440	Control
DDUIC-024-C3	DDUIC-024-C3-F01	DDU	811944	106440	Control
DDUIC-025	DDUIC-025-F01	DDU	811888	1064821	Case
DDUIC-025	DDUIC-025-F03	DDU	811888	1064821	Case
DDUIC-025	DDUIC-025-F04	DDU	811888	1064821	Case
DDUIC-025	DDUIC-025-F02	DDU	811888	1064821	Case
DDUIC-025-C1	DDUIC-025-C1-F01	DDU	812170	1064791	Control
DDUIC-025-C1	DDUIC-025-C1-F02	DDU	812170	1064791	Control
DDUIC-025-C1	DDUIC-025-C1-F03	DDU	812170	1064791	Control
DDUIC-025-C1	DDUIC-025-C1-F04	DDU	812170	1064791	Control
DDUIC-025-C2	DDUIC-025-C2-F05	DDU	812150	1064881	Control
DDUIC-025-C2	DDUIC-025-C2-F01	DDU	812150	1064881	Control
DDUIC-025-C2	DDUIC-025-C2-F02	DDU	812150	1064881	Control
DDUIC-025-C2	DDUIC-025-C2-F04	DDU	812150	1064881	Control
DDUIC-025-C2	DDUIC-025-C2-F03	DDU	812150	1064881	Control
DDUIC-025-C3	DDUIC-025-C3-F03	DDU	81895	1064860	Control
DDUIC-025-C3	DDUIC-025-C3-F02	DDU	81895	1064860	Control
DDUIC-025-C3	DDUIC-025-C3-F01	DDU	81895	1064860	Control
DDUIC-026	DDUIC-026-F03	DDU	812147	1064831	Case
DDUIC-026	DDUIC-026-F01	DDU	812147	1064831	Case
DDUIC-026	DDUIC-026-F02	DDU	812147	1064831	Case
DDUIC-026	DDUIC-026-F04	DDU	812147	1064831	Case
DDUIC-026-C1	DDUIC-026-C1-F03	DDU	811944	1064840	Control
DDUIC-026-C1	DDUIC-026-C1-F01	DDU	811944	1064840	Control
DDUIC-026-C1	DDUIC-026-C1-F02	DDU	811944	1064840	Control
DDUIC-026-C2	DDUIC-026-C2-F05	DDU	812150	1064918	Control
DDUIC-026-C2	DDUIC-026-C2-F02	DDU	812150	1064918	Control
DDUIC-026-C2	DDUIC-026-C2-F01	DDU	812150	1064918	Control
DDUIC-026-C2	DDUIC-026-C2-F04	DDU	812150	1064918	Control
DDUIC-026-C2	DDUIC-026-C2-F03	DDU	812150	1064918	Control
DDUIC-026-C3	DDUIC-026-C3-F02	DDU	811944	1064840	Control
DDUIC-026-C3	DDUIC-026-C3-F03	DDU	811944	1064840	Control
DDUIC-026-C3	DDUIC-026-C3-F01	DDU	811944	1064840	Control
DDUIC-027	DDUIC-027-F03	DDU	812166	1064842	Case
DDUIC-027	DDUIC-027-F05	DDU	812166	1064842	Case
DDUIC-027	DDUIC-027-F04	DDU	812166	1064842	Case
DDUIC-027	DDUIC-027-F02	DDU	812166	1064842	Case
DDUIC-027	DDUIC-027-F01	DDU	812166	1064842	Case
DDUIC-027	DDUIC-027-F06	DDU	812166	1064842	Case
DDUIC-027-C1	DDUIC-027-C1-F04	DDU	811897	1064791	Control
DDUIC-027-C1	DDUIC-027-C1-F03	DDU	811897	1064791	Control
DDUIC-027-C1	DDUIC-027-C1-F01	DDU	811897	1064791	Control
DDUIC-027-C1	DDUIC-027-C1-F02	DDU	811897	1064791	Control
DDUIC-027-C2	DDUIC-027-C2-F04	DDU	812145	1064792	Control
DDUIC-027-C2	DDUIC-027-C2-F03	DDU	812145	1064792	Control
DDUIC-027-C2	DDUIC-027-C2-F01	DDU	812145	1064792	Control
DDUIC-027-C2	DDUIC-027-C2-F02	DDU	812145	1064792	Control
DDUIC-027-C3	DDUIC-027-C3-F03	DDU	811987	1064856	Control
DDUIC-027-C3	DDUIC-027-C3-F02	DDU	811987	1064856	Control
DDUIC-027-C3	DDUIC-027-C3-F01	DDU	811987	1064856	Control
DDUIC-027-C3	DDUIC-027-C3-F04	DDU	811987	1064856	Control
DDUIC-028	DDUIC-028-F01	DDU	812145	1064292	Case
DDUIC-028	DDUIC-028-F03	DDU	812145	1064292	Case
DDUIC-028	DDUIC-028-F02	DDU	812145	1064292	Case
DDUIC-028-C1	DDUIC-028-C1-F02	DDU	812173	1064751	Control
DDUIC-028-C1	DDUIC-028-C1-F01	DDU	812173	1064751	Control
DDUIC-028-C1	DDUIC-028-C1-F04	DDU	812173	1064751	Control
DDUIC-028-C1	DDUIC-028-C1-F03	DDU	812173	1064751	Control
DDUIC-028-C2	DDUIC-028-C2-F05	DDU	812173	1064751	Control
DDUIC-028-C2	DDUIC-028-C2-F03	DDU	812173	1064751	Control
DDUIC-028-C2	DDUIC-028-C2-F04	DDU	812173	1064751	Control
DDUIC-028-C2	DDUIC-028-C2-F06	DDU	812173	1064751	Control
DDUIC-028-C2	DDUIC-028-C2-F01	DDU	812173	1064751	Control
DDUIC-028-C2	DDUIC-028-C2-F02	DDU	812173	1064751	Control
DDUIC-028-C3	DDUIC-028-C3-F02	DDU	811003	1064794	Case
DDUIC-028-C3	DDUIC-028-C3-F01	DDU	811003	1064794	Case
DDUIC-028-C3	DDUIC-028-C3-F03	DDU	811003	1064794	Case
DDUIC-029	DDUIC-029-F05	DDU	811894	1064766	Case
DDUIC-029	DDUIC-029-F03	DDU	811894	1064766	Case
DDUIC-029	DDUIC-029-F01	DDU	811894	1064766	Case
DDUIC-029	DDUIC-029-F04	DDU	811894	1064766	Case
DDUIC-029	DDUIC-029-F02	DDU	811894	1064766	Case
DDUIC-029-C1	DDUIC-029-C1-F02	DDU	812166	1064842	Control
DDUIC-029-C1	DDUIC-029-C1-F04	DDU	812166	1064842	Control
DDUIC-029-C1	DDUIC-029-C1-F01	DDU	812166	1064842	Control
DDUIC-029-C1	DDUIC-029-C1-F03	DDU	812166	1064842	Control
DDUIC-029-C1	DDUIC-029-C1-F05	DDU	812166	1064842	Control
DDUIC-029-C2	DDUIC-029-C2-F01	DDU	811895	1064860	Control
DDUIC-029-C2	DDUIC-029-C2-F03	DDU	811895	1064860	Control
DDUIC-029-C2	DDUIC-029-C2-F02	DDU	811895	1064860	Control
DDUIC-029-C3	DDUIC-029-C3-F04	DDU	812045	1064869	Case
DDUIC-029-C3	DDUIC-029-C3-F02	DDU	812045	1064869	Case
DDUIC-029-C3	DDUIC-029-C3-F01	DDU	812045	1064869	Case
DDUIC-029-C3	DDUIC-029-C3-F03	DDU	812045	1064869	Case
DDUIC-030	DDUIC-030-F02	DDU	812104	1064912	Case
DDUIC-030	DDUIC-030-F06	DDU	812104	1064912	Case
DDUIC-030	DDUIC-030-F05	DDU	812104	1064912	Case
DDUIC-030	DDUIC-030-F01	DDU	812104	1064912	Case
DDUIC-030	DDUIC-030-F04	DDU	812104	1064912	Case
DDUIC-030	DDUIC-030-F03	DDU	812104	1064912	Case
DDUIC-030-C1	DDUIC-030-C1-F03	DDU	811894	1064766	Control
DDUIC-030-C1	DDUIC-030-C1-F01	DDU	811894	1064766	Control
DDUIC-030-C1	DDUIC-030-C1-F04	DDU	811894	1064766	Control
DDUIC-030-C1	DDUIC-030-C1-F02	DDU	811894	1064766	Control
DDUIC-030-C2	DDUIC-030-C2-F03	DDU	812048	1064912	Case
DDUIC-030-C2	DDUIC-030-C2-F04	DDU	812048	1064912	Case
DDUIC-030-C2	DDUIC-030-C2-F02	DDU	812048	1064912	Case
DDUIC-030-C2	DDUIC-030-C2-F01	DDU	812048	1064912	Case
DDUIC-030-C2	DDUIC-030-C2-F05	DDU	812048	1064912	Case
DDUIC-030-C3	DDUIC-030-C3-F03	DDU	812147	1064831	Case
DDUIC-030-C3	DDUIC-030-C3-F05	DDU	812147	1064831	Case
DDUIC-030-C3	DDUIC-030-C3-F02	DDU	812147	1064831	Case
DDUIC-030-C3	DDUIC-030-C3-F04	DDU	812147	1064831	Case
DDUIC-030-C3	DDUIC-030-C3-F01	DDU	812147	1064831	Case
DDUIC-031	DDUIC-031-F04	DDU	812147	1064750	Case
DDUIC-031	DDUIC-031-F02	DDU	812147	1064750	Case
DDUIC-031	DDUIC-031-F01	DDU	812147	1064750	Case
DDUIC-031	DDUIC-031-F03	DDU	812147	1064750	Case
DDUIC-031-C1	DDUIC-031-C1-F04	DDU	812147	1064831	Control
DDUIC-031-C1	DDUIC-031-C1-F01	DDU	812147	1064831	Control
DDUIC-031-C1	DDUIC-031-C1-F02	DDU	812147	1064831	Control
DDUIC-031-C1	DDUIC-031-C1-F03	DDU	812147	1064831	Control
DDUIC-031-C2	DDUIC-031-C2-F04	DDU	811987	1064856	Control
DDUIC-031-C2	DDUIC-031-C2-F03	DDU	811987	1064856	Control
DDUIC-031-C2	DDUIC-031-C2-F01	DDU	811987	1064856	Control
DDUIC-031-C2	DDUIC-031-C2-F02	DDU	811987	1064856	Control
DDUIC-031-C3	DDUIC-031-C3-F04	DDU	812166	1064842	Control
DDUIC-031-C3	DDUIC-031-C3-F03	DDU	812166	1064842	Control
DDUIC-031-C3	DDUIC-031-C3-F01	DDU	812166	1064842	Control
DDUIC-031-C3	DDUIC-031-C3-F02	DDU	812166	1064842	Control
DDUIC-032	DDUIC-032-F03	DDU	812151	1064756	Case
DDUIC-032	DDUIC-032-F01	DDU	812151	1064756	Case
DDUIC-032	DDUIC-032-F04	DDU	812151	1064756	Case
DDUIC-032	DDUIC-032-F02	DDU	812151	1064756	Case
DDUIC-032-C1	DDUIC-032-C1-F04	DDU	812166	1064843	Control
DDUIC-032-C1	DDUIC-032-C1-F01	DDU	812166	1064843	Control
DDUIC-032-C1	DDUIC-032-C1-F02	DDU	812166	1064843	Control
DDUIC-032-C1	DDUIC-032-C1-F03	DDU	812166	1064843	Control
DDUIC-032-C2	DDUIC-032-C2-F01	DDU	812145	1064792	Control
DDUIC-032-C2	DDUIC-032-C2-F04	DDU	812145	1064792	Control
DDUIC-032-C2	DDUIC-032-C2-F02	DDU	812145	1064792	Control
DDUIC-032-C2	DDUIC-032-C2-F03	DDU	812145	1064792	Control
DDUIC-032-C3	DDUIC-032-C3-F02	DDU	812150	1064918	Case
DDUIC-032-C3	DDUIC-032-C3-F01	DDU	812150	1064918	Case
DDUIC-032-C3	DDUIC-032-C3-F03	DDU	812150	1064918	Case
DDUIC-033	DDUIC-033-F04	DDU	811894	1064766	Case
DDUIC-033	DDUIC-033-F03	DDU	811894	1064766	Case
DDUIC-033	DDUIC-033-F01	DDU	811894	1064766	Case
DDUIC-033	DDUIC-033-F02	DDU	811894	1064766	Case
DDUIC-033-C1	DDUIC-033-C1-F04	DDU	811894	1064766	Case
DDUIC-033-C1	DDUIC-033-C1-F01	DDU	811894	1064766	Case
DDUIC-033-C1	DDUIC-033-C1-F05	DDU	811894	1064766	Case
DDUIC-033-C1	DDUIC-033-C1-F02	DDU	811894	1064766	Case
DDUIC-033-C1	DDUIC-033-C1-F03	DDU	811894	1064766	Case
DDUIC-033-C2	DDUIC-033-C2-F05	DDU	812048	1064912	Control
DDUIC-033-C2	DDUIC-033-C2-F04	DDU	812048	1064912	Control
DDUIC-033-C2	DDUIC-033-C2-F02	DDU	812048	1064912	Control
DDUIC-033-C2	DDUIC-033-C2-F06	DDU	812048	1064912	Control
DDUIC-033-C2	DDUIC-033-C2-F01	DDU	812048	1064912	Control
DDUIC-033-C2	DDUIC-033-C2-F03	DDU	812048	1064912	Control
DDUIC-033-C3	DDUIC-033-C3-F02	DDU	812170	1064791	Control
DDUIC-033-C3	DDUIC-033-C3-F05	DDU	812170	1064791	Control
DDUIC-033-C3	DDUIC-033-C3-F04	DDU	812170	1064791	Control
DDUIC-033-C3	DDUIC-033-C3-F01	DDU	812170	1064791	Control
DDUIC-033-C3	DDUIC-033-C3-F06	DDU	812170	1064791	Control
DDUIC-033-C3	DDUIC-033-C3-F03	DDU	812170	1064791	Control
DDUIC-034	DDUIC-034-F02	DDU	812170	1064791	Case
DDUIC-034	DDUIC-034-F01	DDU	812170	1064791	Case
DDUIC-034	DDUIC-034-F03	DDU	812170	1064791	Case
DDUIC-034-C1	DDUIC-034-C1-F04	DDU	812145	1064792	Control
DDUIC-034-C1	DDUIC-034-C1-F03	DDU	812145	1064792	Control
DDUIC-034-C1	DDUIC-034-C1-F02	DDU	812145	1064792	Control
DDUIC-034-C1	DDUIC-034-C1-F01	DDU	812145	1064792	Control
DDUIC-034-C2	DDUIC-034-C2-F04	DDU	812756	1064881	Control
DDUIC-034-C2	DDUIC-034-C2-F03	DDU	812756	1064881	Control
DDUIC-034-C2	DDUIC-034-C2-F01	DDU	812756	1064881	Control
DDUIC-034-C2	DDUIC-034-C2-F02	DDU	812756	1064881	Control
DDUIC-034-C3	DDUIC-034-C3-F01	DDU	812173	1064751	Control
DDUIC-034-C3	DDUIC-034-C3-F04	DDU	812173	1064751	Control
DDUIC-034-C3	DDUIC-034-C3-F02	DDU	812173	1064751	Control
DDUIC-034-C3	DDUIC-034-C3-F03	DDU	812173	1064751	Control
DDUIC-035	DDUIC-035-F02	DDU	812150	1064918	Case
DDUIC-035	DDUIC-035-F01	DDU	812150	1064918	Case
DDUIC-035	DDUIC-035-F05	DDU	812150	1064918	Case
DDUIC-035	DDUIC-035-F03	DDU	812150	1064918	Case
DDUIC-035	DDUIC-035-F04	DDU	812150	1064918	Case
DDUIC-035-C1	DDUIC-035-C1-F01	DDU	812151	1064956	Control
DDUIC-035-C1	DDUIC-035-C1-F04	DDU	812151	1064956	Control
DDUIC-035-C1	DDUIC-035-C1-F03	DDU	812151	1064956	Control
DDUIC-035-C1	DDUIC-035-C1-F05	DDU	812151	1064956	Control
DDUIC-035-C1	DDUIC-035-C1-F02	DDU	812151	1064956	Control
DDUIC-035-C2	DDUIC-035-C2-F01	DDU	811894	1064766	Control
DDUIC-035-C2	DDUIC-035-C2-F04	DDU	811894	1064766	Control
DDUIC-035-C2	DDUIC-035-C2-F02	DDU	811894	1064766	Control
DDUIC-035-C2	DDUIC-035-C2-F03	DDU	811894	1064766	Control
DDUIC-035-C3	DDUIC-035-C3-F05	DDU	812045	1064869	Control
DDUIC-035-C3	DDUIC-035-C3-F03	DDU	812045	1064869	Control
DDUIC-035-C3	DDUIC-035-C3-F02	DDU	812045	1064869	Control
DDUIC-035-C3	DDUIC-035-C3-F04	DDU	812045	1064869	Control
DDUIC-035-C3	DDUIC-035-C3-F01	DDU	812045	1064869	Control
DDUIC-035-C3	DDUIC-035-C3-F06	DDU	812045	1064869	Control
DDUIC-036	DDUIC-036-F04	DDU	812756	1064881	Case
DDUIC-036	DDUIC-036-F03	DDU	812756	1064881	Case
DDUIC-036	DDUIC-036-F02	DDU	812756	1064881	Case
DDUIC-036	DDUIC-036-F01	DDU	812756	1064881	Case
DDUIC-036-C1	DDUIC-036-C1-F03	DDU	812170	1064791	Control
DDUIC-036-C1	DDUIC-036-C1-F04	DDU	812170	1064791	Control
DDUIC-036-C1	DDUIC-036-C1-F02	DDU	812170	1064791	Control
DDUIC-036-C1	DDUIC-036-C1-F01	DDU	812170	1064791	Control
DDUIC-036-C2	DDUIC-036-C2-F03	DDU	812170	1064791	Case
DDUIC-036-C2	DDUIC-036-C2-F01	DDU	812170	1064791	Case
DDUIC-036-C2	DDUIC-036-C2-F02	DDU	812170	1064791	Case
DDUIC-036-C3	DDUIC-036-C3-F02	DDU	812151	1064956	Control
DDUIC-036-C3	DDUIC-036-C3-F04	DDU	812151	1064956	Control
DDUIC-036-C3	DDUIC-036-C3-F01	DDU	812151	1064956	Control
DDUIC-036-C3	DDUIC-036-C3-F03	DDU	812151	1064956	Control
