# Supplementary material for: Evidence for a role of Anopheles stephensi in the spread of drug- and diagnosis-resistant malaria in Africa
Source: Nat Med. 2023 Oct 26;29(12):3203–11. doi: 10.1038/s41591-023-02641-9 (PMC10719088; doi:10.1038/s41591-023-02641-9)
Supplement: Supplementary file 5 — Source data obtained from the national DHIS2 repository for Dire Dawa between January 2013 and May 2022 and data collected during the study period from the study participants infection status (as measured by RDTs, microscopy and quantitative species-specific 18S-based PCR) in separate Excel sheet for Fig. 2a–e. [file 41591_2023_2641_MOESM5_ESM.xlsx]

## Sheet: Fig_2a
year	P_falciparum	P_vivax	Total	proportion_Pf
2015	328	206	534	61.4232
2016	520	218	738	70.4607
2017	548	214	762	71.916
2018	415	225	640	64.8438
2019	782	207	989	79.0698
2020	2000	324	2324	86.0585
2021	956	207	1163	82.2012
2022	1668	121	1789	93.2364

## Sheet: Fig_2b
casecat	idhh	idindividual	site	pfqpos	micpos	rdtpos
Index family	DDIC-001	DDIC-001-F04	DD City	Negative	Negative	Negative
Index	DDIC-001	DDIC-001-F01	DD City	Positive	Positive	Positive
Index family	DDIC-001	DDIC-001-F03	DD City	Negative	Negative	Negative
Index family	DDIC-001	DDIC-001-F08	DD City	Negative	Negative	Negative
Index family	DDIC-001	DDIC-001-F02	DD City	Negative	Negative	Negative
Index family	DDIC-001	DDIC-001-F06	DD City	Positive	Negative	Negative
Index family	DDIC-001	DDIC-001-F05	DD City	Negative	Negative	Negative
Index family	DDIC-001	DDIC-001-F07	DD City	Negative	Negative	Negative
Control family	DDIC-001-C1	DDIC-001-C1-F02	DD City	Negative	Negative	Negative
Control family	DDIC-001-C1	DDIC-001-C1-F05	DD City	Negative	Negative	Negative
Control family	DDIC-001-C1	DDIC-001-C1-F04	DD City	Negative	Negative	Negative
Control family	DDIC-001-C1	DDIC-001-C1-F06	DD City	Negative	Negative	Negative
Control	DDIC-001-C1	DDIC-001-C1-F01	DD City	Negative	Negative	Negative
Control family	DDIC-001-C1	DDIC-001-C1-F03	DD City	Negative	Negative	Negative
Control family	DDIC-001-C2	DDIC-001-C2-F03	DD City	Positive	Positive	Positive
Control family	DDIC-001-C2	DDIC-001-C2-F02	DD City	Negative	Negative	Negative
Control	DDIC-001-C2	DDIC-001-C2-F01	DD City	Negative	Negative	Negative
Control family	DDIC-001-C3	DDIC-001-C3-F02	DD City	Negative	Negative	Negative
Control	DDIC-001-C3	DDIC-001-C3-F01	DD City	Negative	Negative	Negative
Index family	DDIC-002	DDIC-002-F03	DD City	Positive	Positive	Positive
Index family	DDIC-002	DDIC-002-F02	DD City	Positive	Negative	Negative
Index family	DDIC-002	DDIC-002-F04	DD City	Positive	Negative	Negative
Index	DDIC-002	DDIC-002-F01	DD City	Positive	Positive	Positive
Control family	DDIC-002-C1	DDIC-002-C1-F02	DD City	Negative	Negative	Negative
Control	DDIC-002-C1	DDIC-002-C1-F01	DD City	Negative	Negative	Negative
Control family	DDIC-002-C1	DDIC-002-C1-F03	DD City	Negative	Negative	Negative
Control	DDIC-002-C2	DDIC-002-C2-F01	DD City	Negative	Negative	Negative
Control family	DDIC-002-C2	DDIC-002-C2-F03	DD City	Negative	Negative	Negative
Control family	DDIC-002-C2	DDIC-002-C2-F02	DD City	Negative	Negative	Negative
Control family	DDIC-002-C2	DDIC-002-C2-F04	DD City	Negative	Negative	Negative
Index family	DDIC-003	DDIC-003-F05	DD City	Positive	Negative	Negative
Index family	DDIC-003	DDIC-003-F07	DD City	Positive	Negative	Negative
Index family	DDIC-003	DDIC-003-F06	DD City	Positive	Negative	Negative
Index	DDIC-003	DDIC-003-F01	DD City	Positive	Positive	Positive
Index family	DDIC-003	DDIC-003-F04	DD City	Positive	Positive	Positive
Index family	DDIC-003	DDIC-003-F03	DD City	Positive	Negative	Positive
Index family	DDIC-003	DDIC-003-F02	DD City	Negative	Negative	Negative
Control family	DDIC-003-C1	DDIC-003-C1-F02	DD City	Negative	Negative	Negative
Control	DDIC-003-C1	DDIC-003-C1-F01	DD City	Negative	Negative	Negative
Control family	DDIC-003-C1	DDIC-003-C1-F03	DD City	Negative	Negative	Negative
Control	DDIC-003-C2	DDIC-003-C2-F01	DD City	Negative	Negative	Negative
Control	DDIC-003-C3	DDIC-003-C3-F01	DD City	Negative	Negative	Negative
Control family	DDIC-003-C3	DDIC-003-C3-F03	DD City	Negative	Negative	Negative
Control family	DDIC-003-C3	DDIC-003-C3-F02	DD City	Negative	Negative	Negative
Control family	DDIC-003-C3	DDIC-003-C3-F04	DD City		Negative	Negative
Index family	DDIC-004	DDIC-004-F02	DD City	Positive	Negative	Negative
Index	DDIC-004	DDIC-004-F01	DD City	Positive	Positive	Positive
Control family	DDIC-004-C1	DDIC-004-C1-F02	DD City	Negative	Negative	Negative
Control family	DDIC-004-C1	DDIC-004-C1-F03	DD City	Negative	Negative	Negative
Control	DDIC-004-C1	DDIC-004-C1-F01	DD City	Negative	Negative	Negative
Control family	DDIC-004-C1	DDIC-004-C1-F04	DD City	Negative	Negative	Negative
Control family	DDIC-004-C2	DDIC-004-C2-F05	DD City	Negative	Negative	Negative
Control	DDIC-004-C2	DDIC-004-C2-F01	DD City	Positive	Positive	Negative
Control family	DDIC-004-C2	DDIC-004-C2-F02	DD City	Negative	Negative	Negative
Control family	DDIC-004-C2	DDIC-004-C2-F04	DD City	Negative	Negative	Negative
Control family	DDIC-004-C2	DDIC-004-C2-F03	DD City	Negative	Negative	Negative
Control family	DDIC-004-C3	DDIC-004-C3-F03	DD City	Negative	Negative	Negative
Control	DDIC-004-C3	DDIC-004-C3-F01	DD City	Negative	Negative	Negative
Control family	DDIC-004-C3	DDIC-004-C3-F02	DD City	Negative	Negative	Negative
Index family	DDIC-005	DDIC-005-F05	DD City	Negative	Negative	Negative
Index	DDIC-005	DDIC-005-F01	DD City	Positive	Positive	Positive
Index family	DDIC-005	DDIC-005-F03	DD City	Positive	Negative	Negative
Index family	DDIC-005	DDIC-005-F04	DD City	Negative	Negative	Negative
Index family	DDIC-005	DDIC-005-F02	DD City	Positive	Negative	Negative
Control	DDIC-005-C1	DDIC-005-C1-F01	DD City	Negative	Negative	Negative
Control family	DDIC-005-C2	DDIC-005-C2-F03	DD City	Negative	Negative	Negative
Control family	DDIC-005-C2	DDIC-005-C2-F02	DD City	Negative	Negative	Negative
Control	DDIC-005-C2	DDIC-005-C2-F01	DD City	Negative	Negative	Negative
Control family	DDIC-005-C2	DDIC-005-C2-F04	DD City	Negative	Negative	Negative
Control	DDIC-005-C3	DDIC-005-C3-F01	DD City	Negative	Negative	Negative
Index family	DDIC-006	DDIC-006-F05	DD City	Positive	Negative	Negative
Index family	DDIC-006	DDIC-006-F02	DD City	Negative	Negative	Negative
Index family	DDIC-006	DDIC-006-F04	DD City	Positive	Positive	Positive
Index family	DDIC-006	DDIC-006-F03	DD City	Positive	Negative	Positive
Index family	DDIC-006	DDIC-006-F06	DD City	Negative	Negative	Negative
Index	DDIC-006	DDIC-006-F01	DD City	Positive	Positive	Positive
Control	DDIC-006-C1	DDIC-006-C1-F01	DD City	Negative	Negative	Negative
Control family	DDIC-006-C2	DDIC-006-C2-F03	DD City	Negative	Negative	Negative
Control family	DDIC-006-C2	DDIC-006-C2-F02	DD City	Negative	Negative	Negative
Control	DDIC-006-C2	DDIC-006-C2-F01	DD City	Negative	Negative	Negative
Control	DDIC-006-C3	DDIC-006-C3-F01	DD City	Negative	Negative	Negative
Index family	DDIC-007	DDIC-007-F03	DD City	Negative	Negative	Negative
Index	DDIC-007	DDIC-007-F01	DD City	Positive	Positive	Positive
Index family	DDIC-007	DDIC-007-F02	DD City	Negative	Negative	Negative
Control family	DDIC-007-C1	DDIC-007-C1-F02	DD City	Negative	Negative	Negative
Control family	DDIC-007-C1	DDIC-007-C1-F03	DD City	Negative	Negative	Negative
Control family	DDIC-007-C1	DDIC-007-C1-F04	DD City	Negative	Negative	Negative
Control	DDIC-007-C1	DDIC-007-C1-F01	DD City	Negative	Negative	Negative
Control family	DDIC-007-C2	DDIC-007-C2-F03	DD City	Negative	Negative	Negative
Control family	DDIC-007-C2	DDIC-007-C2-F02	DD City	Negative	Negative	Negative
Control family	DDIC-007-C2	DDIC-007-C2-F04	DD City	Negative	Negative	Negative
Control	DDIC-007-C2	DDIC-007-C2-F01	DD City	Negative	Negative	Negative
Control family	DDIC-007-C3	DDIC-007-C3-F03	DD City	Negative	Negative	Negative
Control family	DDIC-007-C3	DDIC-007-C3-F04	DD City	Negative	Negative	Negative
Control family	DDIC-007-C3	DDIC-007-C3-F02	DD City	Negative	Negative	Negative
Control	DDIC-007-C3	DDIC-007-C3-F01	DD City	Negative	Negative	Negative
Index family	DDIC-008	DDIC-008-F04	DD City	Negative	Negative	Negative
Index	DDIC-008	DDIC-008-F01	DD City	Positive	Positive	Positive
Index family	DDIC-008	DDIC-008-F03	DD City	Negative	Negative	Negative
Index family	DDIC-008	DDIC-008-F02	DD City	Negative	Negative	Negative
Control	DDIC-008-C1	DDIC-008-C1-F01	DD City	Negative	Negative	Negative
Index family	DDIC-008-C2	DDIC-008-C2-F02	DD City	Negative	Negative	Negative
Index	DDIC-008-C2	DDIC-008-C2-F01	DD City	Positive	Positive	Positive
Control	DDIC-008-C3	DDIC-008-C3-F01	DD City	Negative	Negative	Negative
Control family	DDIC-008-C3	DDIC-008-C3-F02	DD City	Negative	Negative	Negative
Index	DDIC-009	DDIC-009-F01	DD City	Positive	Positive	Positive
Index family	DDIC-009	DDIC-009-F05	DD City	Positive	Positive	Positive
Index family	DDIC-009	DDIC-009-F02	DD City	Positive	Positive	Positive
Index family	DDIC-009	DDIC-009-F06	DD City	Negative	Negative	Negative
Index family	DDIC-009	DDIC-009-F04	DD City	Positive	Positive	Positive
Index family	DDIC-009	DDIC-009-F03	DD City	Positive	Negative	Negative
Control family	DDIC-009-C1	DDIC-009-C1-F03	DD City	Negative	Negative	Negative
Control family	DDIC-009-C1	DDIC-009-C1-F02	DD City	Negative	Negative	Negative
Control	DDIC-009-C1	DDIC-009-C1-F01	DD City	Negative	Negative	Negative
Control family	DDIC-009-C2	DDIC-009-C2-F02	DD City	Negative	Negative	Negative
Control family	DDIC-009-C2	DDIC-009-C2-F06	DD City	Negative	Negative	Negative
Control family	DDIC-009-C2	DDIC-009-C2-F04	DD City	Negative	Negative	Negative
Control family	DDIC-009-C2	DDIC-009-C2-F03	DD City	Negative	Negative	Negative
Control	DDIC-009-C2	DDIC-009-C2-F01	DD City	Negative	Negative	Negative
Control family	DDIC-009-C2	DDIC-009-C2-F05	DD City	Negative	Negative	Negative
Control family	DDIC-009-C2	DDIC-009-C2-F07	DD City	Negative	Negative	Negative
Control family	DDIC-009-C3	DDIC-009-C3-F02	DD City	Negative	Negative	Negative
Control	DDIC-009-C3	DDIC-009-C3-F01	DD City	Negative	Negative	Negative
Index family	DDIC-010	DDIC-010-F03	DD City	Negative	Negative	Negative
Index	DDIC-010	DDIC-010-F01	DD City	Positive	Negative	Positive
Index family	DDIC-010	DDIC-010-F02	DD City	Negative	Negative	Negative
Index family	DDIC-010	DDIC-010-F04	DD City	Negative	Negative	Negative
Control	DDIC-010-C1	DDIC-010-C1-F01	DD City	Negative	Negative	Negative
Control family	DDIC-010-C2	DDIC-010-C2-F05	DD City	Negative	Negative	Negative
Control family	DDIC-010-C2	DDIC-010-C2-F02	DD City	Negative	Negative	Negative
Control	DDIC-010-C2	DDIC-010-C2-F01	DD City			Negative
Control family	DDIC-010-C2	DDIC-010-C2-F03	DD City	Negative	Negative	Negative
Control family	DDIC-010-C2	DDIC-010-C2-F06	DD City	Negative	Negative	Negative
Control family	DDIC-010-C2	DDIC-010-C2-F04	DD City	Negative	Negative	Negative
Control	DDIC-010-C3	DDIC-010-C3-F01	DD City	Negative	Negative	Negative
Control family	DDIC-010-C3	DDIC-010-C3-F03	DD City	Negative	Negative	Negative
Control family	DDIC-010-C3	DDIC-010-C3-F04	DD City	Negative	Negative	Negative
Control family	DDIC-010-C3	DDIC-010-C3-F02	DD City	Negative	Negative	Negative
Index	DDIC-011	DDIC-011-F01	DD City	Positive	Positive	Positive
Index family	DDIC-011	DDIC-011-F02	DD City	Positive	Positive	Positive
Control family	DDIC-011-C1	DDIC-011-C1-F03	DD City	Negative	Negative	Negative
Control family	DDIC-011-C1	DDIC-011-C1-F02	DD City	Negative	Negative	Negative
Control family	DDIC-011-C1	DDIC-011-C1-F04	DD City	Negative	Negative	Negative
Control	DDIC-011-C1	DDIC-011-C1-F01	DD City	Negative	Negative	Negative
Control	DDIC-011-C2	DDIC-011-C2-F01	DD City	Negative	Negative	Negative
Control family	DDIC-011-C2	DDIC-011-C2-F03	DD City	Negative	Negative	Negative
Control family	DDIC-011-C2	DDIC-011-C2-F05	DD City	Negative	Negative	Negative
Control family	DDIC-011-C2	DDIC-011-C2-F02	DD City	Negative	Negative	Negative
Control family	DDIC-011-C2	DDIC-011-C2-F04	DD City	Negative	Negative	Negative
Control family	DDIC-011-C2	DDIC-011-C2-F06	DD City	Negative	Negative	Negative
Control family	DDIC-011-C3	DDIC-011-C3-F03	DD City	Negative	Negative	Negative
Control family	DDIC-011-C3	DDIC-011-C3-F04	DD City	Negative	Negative	Negative
Control family	DDIC-011-C3	DDIC-011-C3-F02	DD City	Negative	Negative	Negative
Control	DDIC-011-C3	DDIC-011-C3-F01	DD City	Negative	Negative	Negative
Index family	DDIC-012	DDIC-012-F02	DD City	Negative	Negative	Negative
Index	DDIC-012	DDIC-012-F01	DD City	Positive	Positive	Positive
Control family	DDIC-012-C1	DDIC-012-C1-F03	DD City	Negative	Negative	Negative
Control family	DDIC-012-C1	DDIC-012-C1-F02	DD City	Negative	Negative	Negative
Control	DDIC-012-C1	DDIC-012-C1-F01	DD City	Negative	Negative	Negative
Index family	DDIC-013	DDIC-013-F02	DD City	Negative	Negative	Negative
Index family	DDIC-013	DDIC-013-F03	DD City	Negative	Negative	Negative
Index	DDIC-013	DDIC-013-F01	DD City	Positive	Positive	Positive
Control family	DDIC-013-C1	DDIC-013-C1-F04	DD City	Negative	Negative	Negative
Control	DDIC-013-C1	DDIC-013-C1-F01	DD City	Negative	Negative	Negative
Control family	DDIC-013-C1	DDIC-013-C1-F02	DD City	Negative	Negative	Negative
Control family	DDIC-013-C1	DDIC-013-C1-F05	DD City	Negative	Negative	Negative
Control family	DDIC-013-C1	DDIC-013-C1-F03	DD City	Negative	Negative	Negative
Control family	DDIC-013-C2	DDIC-013-C2-F04	DD City	Negative	Negative	Negative
Control family	DDIC-013-C2	DDIC-013-C2-F02	DD City	Negative	Negative	Negative
Control	DDIC-013-C2	DDIC-013-C2-F01	DD City	Negative	Negative	Negative
Control family	DDIC-013-C2	DDIC-013-C2-F03	DD City	Negative	Negative	Negative
Control family	DDIC-013-C3	DDIC-013-C3-F02	DD City	Negative	Negative	Negative
Control	DDIC-013-C3	DDIC-013-C3-F01	DD City	Negative	Negative	Negative
Index family	DDIC-014	DDIC-014-F03	DD City	Negative	Negative	Negative
Index	DDIC-014	DDIC-014-F01	DD City	Positive	Positive	Positive
Index family	DDIC-014	DDIC-014-F04	DD City	Negative	Negative	Negative
Index family	DDIC-014	DDIC-014-F02	DD City	Negative	Negative	Negative
Control family	DDIC-014-C1	DDIC-014-C1-F02	DD City	Negative	Negative	Negative
Control	DDIC-014-C1	DDIC-014-C1-F01	DD City	Negative	Negative	Positive
Control family	DDIC-014-C2	DDIC-014-C2-F02	DD City	Negative	Negative	Negative
Control family	DDIC-014-C2	DDIC-014-C2-F03	DD City	Positive	Negative	Negative
Control	DDIC-014-C2	DDIC-014-C2-F01	DD City	Negative	Negative	Negative
Control	DDIC-014-C3	DDIC-014-C3-F01	DD City	Negative	Negative	Negative
Index family	DDIC-015	DDIC-015-F04	DD City	Negative	Negative	Negative
Index family	DDIC-015	DDIC-015-F02	DD City	Positive	Negative	Negative
Index	DDIC-015	DDIC-015-F01	DD City	Positive	Positive	Positive
Index family	DDIC-015	DDIC-015-F03	DD City	Negative	Negative	Negative
Control	DDIC-015-C1	DDIC-015-C1-F01	DD City	Negative	Negative	Negative
Control family	DDIC-015-C1	DDIC-015-C1-F02	DD City	Negative	Negative	Negative
Control family	DDIC-015-C2	DDIC-015-C2-F02	DD City	Negative	Negative	Negative
Control	DDIC-015-C2	DDIC-015-C2-F01	DD City	Negative	Negative	Negative
Control family	DDIC-015-C3	DDIC-015-C3-F03	DD City	Negative	Negative	Negative
Control family	DDIC-015-C3	DDIC-015-C3-F02	DD City	Negative	Negative	Negative
Control	DDIC-015-C3	DDIC-015-C3-F01	DD City	Negative	Negative	Negative
Index	DDIC-016	DDIC-016-F01	DD City	Positive	Positive	Positive
Control family	DDIC-016-C1	DDIC-016-C1-F04	DD City	Negative	Negative	Negative
Control family	DDIC-016-C1	DDIC-016-C1-F02	DD City	Negative	Negative	Negative
Control family	DDIC-016-C1	DDIC-016-C1-F07	DD City	Negative	Negative	Negative
Control family	DDIC-016-C1	DDIC-016-C1-F05	DD City	Negative	Negative	Negative
Control family	DDIC-016-C1	DDIC-016-C1-F06	DD City	Negative	Negative	Negative
Control family	DDIC-016-C1	DDIC-016-C1-F03	DD City	Negative	Negative	Negative
Control	DDIC-016-C1	DDIC-016-C1-F01	DD City	Negative	Negative	Negative
Index	DDIC-017	DDIC-017-F01	DD City	Positive	Positive	Positive
Index family	DDIC-017	DDIC-017-F02	DD City	Positive	Negative	Negative
Control	DDIC-017-C1	DDIC-017-C1-F01	DD City	Negative	Negative	Negative
Control family	DDIC-017-C1	DDIC-017-C1-F02	DD City	Negative	Negative	Negative
Control family	DDIC-017-C2	DDIC-017-C2-F03	DD City	Negative	Negative	Negative
Control family	DDIC-017-C2	DDIC-017-C2-F04	DD City	Negative	Negative	Negative
Control family	DDIC-017-C2	DDIC-017-C2-F02	DD City	Negative	Negative	Negative
Control	DDIC-017-C2	DDIC-017-C2-F01	DD City	Negative	Negative	Negative
Control family	DDIC-017-C3	DDIC-017-C3-F03	DD City	Negative	Negative	Negative
Control family	DDIC-017-C3	DDIC-017-C3-F02	DD City	Negative	Negative	Negative
Control	DDIC-017-C3	DDIC-017-C3-F01	DD City	Negative	Negative	Negative
Index family	DDIC-018	DDIC-018-F03	DD City	Negative	Negative	Negative
Index	DDIC-018	DDIC-018-F01	DD City	Positive	Positive	Positive
Index family	DDIC-018	DDIC-018-F02	DD City	Negative	Negative	Negative
Control	DDIC-018-C1	DDIC-018-C1-F01	DD City	Negative	Negative	Negative
Control family	DDIC-018-C2	DDIC-018-C2-F03	DD City	Negative	Negative	Negative
Control	DDIC-018-C2	DDIC-018-C2-F01	DD City	Negative	Negative	Negative
Control family	DDIC-018-C2	DDIC-018-C2-F05	DD City	Negative	Negative	Negative
Control family	DDIC-018-C2	DDIC-018-C2-F04	DD City	Negative	Negative	Negative
Control family	DDIC-018-C2	DDIC-018-C2-F02	DD City	Negative	Negative	Negative
Control family	DDIC-018-C3	DDIC-018-C3-F03	DD City	Negative	Negative	Negative
Control family	DDIC-018-C3	DDIC-018-C3-F02	DD City	Negative	Negative	Negative
Control family	DDIC-018-C3	DDIC-018-C3-F05	DD City	Negative	Negative	Negative
Control	DDIC-018-C3	DDIC-018-C3-F01	DD City	Negative	Negative	Negative
Control family	DDIC-018-C3	DDIC-018-C3-F04	DD City	Negative	Negative	Negative
Index family	DDIC-019	DDIC-019-F03	DD City	Negative	Negative	Negative
Index	DDIC-019	DDIC-019-F01	DD City	Positive	Positive	Positive
Index family	DDIC-019	DDIC-019-F02	DD City	Positive	Negative	Positive
Control family	DDIC-019-C1	DDIC-019-C1-F05	DD City	Negative	Negative	Negative
Control family	DDIC-019-C1	DDIC-019-C1-F04	DD City	Negative	Negative	Negative
Control family	DDIC-019-C1	DDIC-019-C1-F02	DD City	Negative	Negative	Negative
Control family	DDIC-019-C1	DDIC-019-C1-F03	DD City	Negative	Negative	Negative
Control	DDIC-019-C1	DDIC-019-C1-F01	DD City	Negative	Negative	Negative
Control family	DDIC-019-C2	DDIC-019-C2-F04	DD City	Negative	Negative	Negative
Control family	DDIC-019-C2	DDIC-019-C2-F02	DD City	Negative	Negative	Negative
Control	DDIC-019-C2	DDIC-019-C2-F01	DD City	Negative	Negative	Negative
Control family	DDIC-019-C2	DDIC-019-C2-F03	DD City	Negative	Negative	Negative
Control	DDIC-019-C3	DDIC-019-C3-F01	DD City	Negative	Negative	Negative
Index	DDIC-020	DDIC-020-F01	DD City	Positive	Positive	Positive
Control family	DDIC-020-C1	DDIC-020-C1-F04	DD City	Negative	Negative	Negative
Control	DDIC-020-C1	DDIC-020-C1-F01	DD City	Negative	Negative	Negative
Control family	DDIC-020-C1	DDIC-020-C1-F02	DD City	Negative	Negative	Negative
Control family	DDIC-020-C1	DDIC-020-C1-F06	DD City	Negative	Negative	Negative
Control family	DDIC-020-C1	DDIC-020-C1-F05	DD City	Negative	Negative	Negative
Control family	DDIC-020-C1	DDIC-020-C1-F07	DD City	Negative	Negative	Negative
Control family	DDIC-020-C1	DDIC-020-C1-F03	DD City	Negative	Negative	Negative
Index family	DDIC-021	DDIC-021-F02	DD City	Negative	Negative	Negative
Index	DDIC-021	DDIC-021-F01	DD City	Positive	Positive	Positive
Index family	DDIC-021	DDIC-021-F04	DD City	Negative	Negative	Negative
Index family	DDIC-021	DDIC-021-F03	DD City	Positive	Negative	Negative
Control family	DDIC-021-C1	DDIC-021-C1-F02	DD City	Negative	Negative	Negative
Control	DDIC-021-C1	DDIC-021-C1-F01	DD City	Negative	Negative	Negative
Control family	DDIC-021-C1	DDIC-021-C1-F03	DD City	Negative	Negative	Negative
Control	DDIC-021-C2	DDIC-021-C2-F01	DD City	Negative	Negative	Negative
Control family	DDIC-021-C2	DDIC-021-C2-F02	DD City	Negative	Negative	Negative
Index family	DDIC-022	DDIC-022-F02	DD City	Negative	Negative	Negative
Index	DDIC-022	DDIC-022-F01	DD City	Positive	Positive	Positive
Control	DDIC-022-C1	DDIC-022-C1-F01	DD City	Negative	Negative	Negative
Control	DDIC-022-C2	DDIC-022-C2-F01	DD City	Negative	Negative	Negative
Control family	DDIC-022-C3	DDIC-022-C3-F03	DD City	Negative	Negative	Negative
Control	DDIC-022-C3	DDIC-022-C3-F01	DD City		Negative
Control family	DDIC-022-C3	DDIC-022-C3-F02	DD City	Negative	Negative	Negative
Index family	DDIC-023	DDIC-023-F02	DD City	Positive	Negative	Negative
Index family	DDIC-023	DDIC-023-F03	DD City	Negative	Positive	Positive
Index	DDIC-023	DDIC-023-F01	DD City	Positive	Positive	Positive
Control family	DDIC-023-C1	DDIC-023-C1-F04	DD City	Negative	Negative	Negative
Control	DDIC-023-C1	DDIC-023-C1-F01	DD City	Negative	Negative	Negative
Control family	DDIC-023-C1	DDIC-023-C1-F03	DD City	Negative	Negative	Negative
Control family	DDIC-023-C1	DDIC-023-C1-F02	DD City	Negative	Negative	Negative
Control family	DDIC-023-C2	DDIC-023-C2-F05	DD City	Positive	Negative	Negative
Control family	DDIC-023-C2	DDIC-023-C2-F04	DD City	Negative	Negative	Negative
Control family	DDIC-023-C2	DDIC-023-C2-F03	DD City	Negative	Negative	Negative
Control	DDIC-023-C2	DDIC-023-C2-F01	DD City	Negative	Negative	Negative
Control family	DDIC-023-C2	DDIC-023-C2-F02	DD City	Negative	Negative	Negative
Control	DDIC-023-C3	DDIC-023-C3-F01	DD City	Positive	Negative	Negative
Index family	DDIC-024	DDIC-024-F02	DD City	Negative	Negative	Negative
Index	DDIC-024	DDIC-024-F01	DD City	Positive	Positive	Positive
Control family	DDIC-024-C1	DDIC-024-C1-F06	DD City	Positive	Negative	Negative
Control family	DDIC-024-C1	DDIC-024-C1-F04	DD City	Positive	Negative	Positive
Control family	DDIC-024-C1	DDIC-024-C1-F02	DD City	Negative	Negative	Positive
Control family	DDIC-024-C1	DDIC-024-C1-F05	DD City	Negative	Negative	Negative
Control	DDIC-024-C1	DDIC-024-C1-F01	DD City	Negative	Negative	Negative
Control family	DDIC-024-C1	DDIC-024-C1-F03	DD City	Negative	Negative	Negative
Control family	DDIC-024-C1	DDIC-024-C1-F07	DD City	Negative	Negative	Negative
Control	DDIC-024-C2	DDIC-024-C2-F01	DD City	Positive	Negative	Negative
Index family	DDIC-025	DDIC-025-F03	DD City	Negative	Negative	Negative
Index family	DDIC-025	DDIC-025-F02	DD City	Negative	Negative	Negative
Index family	DDIC-025	DDIC-025-F05	DD City	Negative	Negative	Negative
Index family	DDIC-025	DDIC-025-F04	DD City	Negative	Negative	Negative
Index	DDIC-025	DDIC-025-F01	DD City	Positive	Positive	Negative
Index family	DDIC-025	DDIC-025-F06	DD City	Negative	Negative	Negative
Control family	DDIC-025-C1	DDIC-025-C1-F03	DD City	Negative	Negative	Negative
Control family	DDIC-025-C1	DDIC-025-C1-F05	DD City	Negative	Negative	Negative
Control family	DDIC-025-C1	DDIC-025-C1-F02	DD City	Negative	Negative	Negative
Control	DDIC-025-C1	DDIC-025-C1-F01	DD City	Negative	Negative	Negative
Control family	DDIC-025-C1	DDIC-025-C1-F04	DD City	Negative	Negative	Negative
Control family	DDIC-025-C2	DDIC-025-C2-F04	DD City	Negative	Negative	Negative
Control family	DDIC-025-C2	DDIC-025-C2-F05	DD City	Negative	Negative	Negative
Control family	DDIC-025-C2	DDIC-025-C2-F02	DD City	Negative	Negative	Negative
Control family	DDIC-025-C2	DDIC-025-C2-F06	DD City	Negative	Negative	Negative
Control	DDIC-025-C2	DDIC-025-C2-F01	DD City	Negative	Negative	Negative
Control family	DDIC-025-C2	DDIC-025-C2-F03	DD City	Negative	Negative	Negative
Control	DDIC-025-C3	DDIC-025-C3-F01	DD City	Negative	Negative	Negative
Index family	DDIC-026	DDIC-026-F05	DD City	Negative	Negative	Negative
Index family	DDIC-026	DDIC-026-F04	DD City	Negative	Positive	Positive
Index family	DDIC-026	DDIC-026-F02	DD City	Negative	Negative	Negative
Index family	DDIC-026	DDIC-026-F03	DD City	Negative	Negative	Negative
Index family	DDIC-026	DDIC-026-F06	DD City	Negative	Negative	Negative
Index	DDIC-026	DDIC-026-F01	DD City	Positive	Positive	Positive
Control family	DDIC-026-C1	DDIC-026-C1-F02	DD City	Negative	Negative	Negative
Control	DDIC-026-C1	DDIC-026-C1-F01	DD City	Negative	Negative	Negative
Control family	DDIC-026-C2	DDIC-026-C2-F03	DD City	Negative	Negative	Negative
Control family	DDIC-026-C2	DDIC-026-C2-F06	DD City	Negative	Negative	Negative
Control family	DDIC-026-C2	DDIC-026-C2-F08	DD City	Negative	Negative	Negative
Control	DDIC-026-C2	DDIC-026-C2-F01	DD City	Negative	Negative	Negative
Control family	DDIC-026-C2	DDIC-026-C2-F04	DD City	Negative	Negative	Negative
Control family	DDIC-026-C2	DDIC-026-C2-F05	DD City	Negative	Negative	Negative
Control family	DDIC-026-C2	DDIC-026-C2-F07	DD City	Negative	Negative	Negative
Control family	DDIC-026-C2	DDIC-026-C2-F02	DD City	Positive	Negative	Negative
Control family	DDIC-026-C3	DDIC-026-C3-F02	DD City	Negative	Negative	Negative
Control family	DDIC-026-C3	DDIC-026-C3-F03	DD City	Negative	Negative	Negative
Control	DDIC-026-C3	DDIC-026-C3-F01	DD City	Negative	Negative	Negative
Index	DDIC-027	DDIC-027-F01	DD City	Positive	Positive	Positive
Control	DDIC-027-C1	DDIC-027-C1-F01	DD City	Negative	Negative	Negative
Control family	DDIC-027-C1	DDIC-027-C1-F03	DD City	Negative	Negative	Negative
Control family	DDIC-027-C1	DDIC-027-C1-F02	DD City	Negative	Negative	Negative
Control family	DDIC-027-C2	DDIC-027-C2-F04	DD City	Positive	Negative	Negative
Control family	DDIC-027-C2	DDIC-027-C2-F03	DD City	Positive	Negative	Negative
Control	DDIC-027-C2	DDIC-027-C2-F01	DD City	Negative	Negative	Negative
Control family	DDIC-027-C2	DDIC-027-C2-F02	DD City	Positive	Negative	Negative
Index	DDIC-028	DDIC-028-F01	DD City	Positive	Positive	Positive
Index family	DDIC-028	DDIC-028-F03	DD City	Negative	Negative	Negative
Index family	DDIC-028	DDIC-028-F04	DD City	Negative	Negative	Negative
Index family	DDIC-028	DDIC-028-F02	DD City	Positive	Positive	Positive
Control	DDIC-028-C1	DDIC-028-C1-F01	DD City	Positive	Negative	Negative
Control family	DDIC-028-C1	DDIC-028-C1-F02	DD City	Negative	Negative	Negative
Index family	DDIC-029	DDIC-029-F02	DD City	Positive	Negative	Negative
Index	DDIC-029	DDIC-029-F01	DD City	Positive	Positive	Positive
Index family	DDIC-029	DDIC-029-F03	DD City	Negative	Negative	Negative
Control family	DDIC-029-C1	DDIC-029-C1-F02	DD City	Negative	Negative	Negative
Control family	DDIC-029-C1	DDIC-029-C1-F03	DD City	Negative	Negative	Negative
Control	DDIC-029-C1	DDIC-029-C1-F01	DD City	Negative	Negative	Negative
Index	DDIC-030	DDIC-030-F01	DD City	Positive	Positive	Positive
Index family	DDIC-030	DDIC-030-F02	DD City	Positive	Positive	Positive
Control family	DDIC-030-C1	DDIC-030-C1-F03	DD City	Negative	Negative	Negative
Control	DDIC-030-C1	DDIC-030-C1-F01	DD City	Negative	Negative	Negative
Control family	DDIC-030-C1	DDIC-030-C1-F02	DD City	Negative	Negative	Negative
Control family	DDIC-030-C2	DDIC-030-C2-F03	DD City	Negative	Negative	Negative
Control	DDIC-030-C2	DDIC-030-C2-F01	DD City	Negative	Negative	Negative
Control family	DDIC-030-C2	DDIC-030-C2-F02	DD City	Negative	Negative	Negative
Control family	DDIC-030-C3	DDIC-030-C3-F04	DD City	Negative	Negative	Negative
Control family	DDIC-030-C3	DDIC-030-C3-F02	DD City	Negative	Negative	Negative
Control family	DDIC-030-C3	DDIC-030-C3-F05	DD City	Negative	Negative	Negative
Control	DDIC-030-C3	DDIC-030-C3-F01	DD City	Negative	Negative	Negative
Control family	DDIC-030-C3	DDIC-030-C3-F03	DD City	Negative	Negative	Negative
Index family	DDIC-031	DDIC-031-F03	DD City	Negative	Negative	Negative
Index family	DDIC-031	DDIC-031-F02	DD City	Negative	Negative	Negative
Index family	DDIC-031	DDIC-031-F04	DD City	Negative	Negative	Negative
Index	DDIC-031	DDIC-031-F01	DD City	Positive	Positive	Positive
Index family	DDIC-031	DDIC-031-F05	DD City	Negative	Negative	Negative
Control	DDIC-031-C1	DDIC-031-C1-F01	DD City	Negative	Negative	Negative
Control family	DDIC-031-C2	DDIC-031-C2-F02	DD City	Negative	Negative	Negative
Control	DDIC-031-C2	DDIC-031-C2-F01	DD City		Negative	Negative
Control family	DDIC-031-C3	DDIC-031-C3-F02	DD City	Negative	Negative	Negative
Control	DDIC-031-C3	DDIC-031-C3-F01	DD City	Negative	Negative	Negative
Control family	DDIC-031-C3	DDIC-031-C3-F03	DD City
Index	DDIC-032	DDIC-032-F01	DD City	Positive	Positive	Positive
Index family	DDIC-032	DDIC-032-F05	DD City	Negative	Negative	Negative
Index family	DDIC-032	DDIC-032-F04	DD City	Positive	Positive	Positive
Index family	DDIC-032	DDIC-032-F03	DD City	Positive	Negative	Positive
Index family	DDIC-032	DDIC-032-F02	DD City	Positive	Positive	Positive
Control	DDIC-032-C1	DDIC-032-C1-F01	DD City	Negative	Negative	Negative
Control family	DDIC-032-C1	DDIC-032-C1-F04	DD City	Negative	Negative	Negative
Control family	DDIC-032-C1	DDIC-032-C1-F03	DD City	Negative	Negative	Negative
Control family	DDIC-032-C1	DDIC-032-C1-F02	DD City	Negative	Negative	Negative
Control family	DDIC-032-C2	DDIC-032-C2-F06	DD City			Positive
Control family	DDIC-032-C2	DDIC-032-C2-F02	DD City			Positive
Control family	DDIC-032-C2	DDIC-032-C2-F03	DD City			Negative
Control family	DDIC-032-C2	DDIC-032-C2-F04	DD City			Positive
Control family	DDIC-032-C2	DDIC-032-C2-F07	DD City			Negative
Control	DDIC-032-C2	DDIC-032-C2-F01	DD City			Negative
Control family	DDIC-032-C2	DDIC-032-C2-F05	DD City			Negative
Index family	DDIC-033	DDIC-033-F04	DD City	Positive	Negative	Positive
Index	DDIC-033	DDIC-033-F01	DD City	Positive	Positive	Positive
Index family	DDIC-033	DDIC-033-F03	DD City		Negative	Negative
Index family	DDIC-033	DDIC-033-F02	DD City	Negative	Negative	Negative
Control family	DDIC-033-C1	DDIC-033-C1-F03	DD City	Negative	Negative	Negative
Control family	DDIC-033-C1	DDIC-033-C1-F04	DD City	Negative	Negative	Negative
Control	DDIC-033-C1	DDIC-033-C1-F01	DD City	Negative	Negative	Negative
Control family	DDIC-033-C1	DDIC-033-C1-F02	DD City	Negative	Negative	Negative
Control family	DDIC-033-C2	DDIC-033-C2-F04	DD City	Negative	Negative	Negative
Control family	DDIC-033-C2	DDIC-033-C2-F03	DD City	Negative	Negative	Negative
Control family	DDIC-033-C2	DDIC-033-C2-F02	DD City	Negative	Negative	Negative
Control	DDIC-033-C2	DDIC-033-C2-F01	DD City	Negative	Negative	Negative
Index family	DDIC-034	DDIC-034-F04	DD City	Negative	Negative	Negative
Index family	DDIC-034	DDIC-034-F02	DD City	Negative	Negative	Negative
Index	DDIC-034	DDIC-034-F01	DD City	Positive	Positive	Positive
Index family	DDIC-034	DDIC-034-F05	DD City	Negative	Negative	Negative
Index family	DDIC-034	DDIC-034-F03	DD City	Negative	Negative	Negative
Control	DDIC-034-C1	DDIC-034-C1-F01	DD City	Negative	Negative	Negative
Control family	DDIC-034-C2	DDIC-034-C2-F02	DD City		Negative	Negative
Control family	DDIC-034-C2	DDIC-034-C2-F03	DD City	Negative	Negative	Negative
Control	DDIC-034-C2	DDIC-034-C2-F01	DD City		Negative	Negative
Control family	DDIC-034-C3	DDIC-034-C3-F04	DD City	Negative	Negative	Negative
Control	DDIC-034-C3	DDIC-034-C3-F01	DD City	Negative	Negative	Negative
Control family	DDIC-034-C3	DDIC-034-C3-F02	DD City	Negative	Negative	Negative
Control family	DDIC-034-C3	DDIC-034-C3-F03	DD City	Negative	Negative	Negative
Index	DDIC-035	DDIC-035-F01	DD City	Positive	Positive	Positive
Control family	DDIC-035-C1	DDIC-035-C1-F02	DD City	Negative	Negative	Negative
Control family	DDIC-035-C1	DDIC-035-C1-F03	DD City	Negative	Negative	Negative
Control	DDIC-035-C1	DDIC-035-C1-F01	DD City	Negative	Negative	Negative
Control family	DDIC-035-C2	DDIC-035-C2-F02	DD City	Negative	Negative	Negative
Control	DDIC-035-C2	DDIC-035-C2-F01	DD City	Negative	Negative	Negative
Control family	DDIC-035-C2	DDIC-035-C2-F03	DD City	Negative	Negative	Negative
Control family	DDIC-035-C3	DDIC-035-C3-F02	DD City	Negative	Negative	Negative
Control	DDIC-035-C3	DDIC-035-C3-F01	DD City	Negative	Negative	Negative
Index	DDIC-036	DDIC-036-F01	DD City	Positive	Positive	Positive
Index family	DDIC-036	DDIC-036-F02	DD City	Positive	Positive	Positive
Control	DDIC-036-C1	DDIC-036-C1-F01	DD City	Negative	Negative	Negative
Control family	DDIC-036-C2	DDIC-036-C2-F03	DD City	Negative	Negative	Negative
Control family	DDIC-036-C2	DDIC-036-C2-F02	DD City	Negative	Negative	Negative
Control	DDIC-036-C2	DDIC-036-C2-F01	DD City	Negative	Negative	Negative
Index	DDIC-037	DDIC-037-F01	DD City	Positive	Positive	Positive
Index family	DDIC-037	DDIC-037-F03	DD City	Negative	Negative	Negative
Index family	DDIC-037	DDIC-037-F02	DD City	Negative	Negative	Negative
Control	DDIC-037-C1	DDIC-037-C1-F01	DD City	Negative	Negative	Negative
Index family	DDIC-037-C2	DDIC-037-C2-F05	DD City	Negative	Negative	Negative
Index family	DDIC-037-C2	DDIC-037-C2-F02	DD City	Positive	Negative	Negative
Index family	DDIC-037-C2	DDIC-037-C2-F03	DD City	Positive	Negative	Negative
Index family	DDIC-037-C2	DDIC-037-C2-F04	DD City	Positive	Negative	Negative
Index	DDIC-037-C2	DDIC-037-C2-F01	DD City	Positive	Positive	Negative
Index family	DDIC-037-C2	DDIC-037-C2-F07	DD City	Negative	Negative	Negative
Index family	DDIC-037-C2	DDIC-037-C2-F06	DD City	Positive	Negative	Negative
Index	DDIC-038	DDIC-038-F01	DD City	Positive	Positive	Positive
Index family	DDIC-038	DDIC-038-F02	DD City	Positive	Positive	Positive
Index family	DDIC-038	DDIC-038-F03	DD City	Negative	Negative	Negative
Control family	DDIC-038-C1	DDIC-038-C1-F07	DD City	Negative	Negative	Negative
Control family	DDIC-038-C1	DDIC-038-C1-F04	DD City	Negative	Negative	Negative
Control family	DDIC-038-C1	DDIC-038-C1-F02	DD City	Negative	Negative	Negative
Control family	DDIC-038-C1	DDIC-038-C1-F06	DD City	Negative	Negative	Negative
Control family	DDIC-038-C1	DDIC-038-C1-F03	DD City	Negative	Negative	Negative
Control family	DDIC-038-C1	DDIC-038-C1-F05	DD City	Negative	Negative	Negative
Control	DDIC-038-C1	DDIC-038-C1-F01	DD City	Negative	Negative	Negative
Control family	DDIC-038-C2	DDIC-038-C2-F02	DD City	Negative	Negative	Negative
Control	DDIC-038-C2	DDIC-038-C2-F01	DD City	Negative	Negative	Negative
Control family	DDIC-038-C3	DDIC-038-C3-F02	DD City	Negative	Negative	Negative
Control	DDIC-038-C3	DDIC-038-C3-F01	DD City	Negative	Negative	Negative
Index	DDIC-039	DDIC-039-F01	DD City	Positive	Positive	Positive
Index family	DDIC-039	DDIC-039-F02	DD City	Negative	Negative	Negative
Control	DDIC-039-C1	DDIC-039-C1-F01	DD City	Negative	Negative	Negative
Control family	DDIC-039-C2	DDIC-039-C2-F02	DD City	Negative	Negative	Negative
Control	DDIC-039-C2	DDIC-039-C2-F01	DD City	Negative	Negative	Negative
Index family	DDIC-040	DDIC-040-F05	DD City	Negative	Negative	Negative
Index family	DDIC-040	DDIC-040-F06	DD City	Negative	Negative	Negative
Index family	DDIC-040	DDIC-040-F04	DD City	Negative	Negative	Negative
Index	DDIC-040	DDIC-040-F01	DD City	Positive	Positive	Positive
Index family	DDIC-040	DDIC-040-F03	DD City	Negative	Negative	Negative
Index family	DDIC-040	DDIC-040-F02	DD City	Negative	Negative	Negative
Control	DDIC-040-C1	DDIC-040-C1-F01	DD City	Negative	Negative	Negative
Control family	DDIC-040-C1	DDIC-040-C1-F02	DD City	Negative	Negative	Negative
Control family	DDIC-040-C1	DDIC-040-C1-F03	DD City	Negative	Negative	Negative
Index family	DDIC-041	DDIC-041-F02	DD City	Negative	Negative	Negative
Index family	DDIC-041	DDIC-041-F04	DD City	Negative	Negative	Negative
Index family	DDIC-041	DDIC-041-F03	DD City	Negative	Negative	Negative
Index	DDIC-041	DDIC-041-F01	DD City	Positive	Positive	Positive
Control family	DDIC-041-C1	DDIC-041-C1-F03	DD City	Negative	Negative	Negative
Control family	DDIC-041-C1	DDIC-041-C1-F02	DD City	Positive	Negative	Negative
Control	DDIC-041-C1	DDIC-041-C1-F01	DD City	Negative	Negative	Negative
Control family	DDIC-041-C2	DDIC-041-C2-F02	DD City	Negative	Negative	Negative
Control family	DDIC-041-C2	DDIC-041-C2-F06	DD City	Negative	Negative	Negative
Control family	DDIC-041-C2	DDIC-041-C2-F03	DD City	Negative	Negative	Negative
Control family	DDIC-041-C2	DDIC-041-C2-F05	DD City	Negative	Negative	Negative
Control family	DDIC-041-C2	DDIC-041-C2-F04	DD City	Negative	Negative	Negative
Control family	DDIC-041-C2	DDIC-041-C2-F07	DD City	Negative	Negative	Negative
Control	DDIC-041-C2	DDIC-041-C2-F01	DD City	Negative	Negative	Negative
Index	DDIC-042	DDIC-042-F01	DD City	Positive	Positive	Positive
Index family	DDIC-042	DDIC-042-F04	DD City	Positive	Positive	Negative
Index family	DDIC-042	DDIC-042-F05	DD City	Negative	Negative	Negative
Index family	DDIC-042	DDIC-042-F03	DD City	Positive	Positive	Negative
Index family	DDIC-042	DDIC-042-F02	DD City	Positive	Negative	Negative
Control	DDIC-042-C1	DDIC-042-C1-F01	DD City	Negative	Negative	Negative
Control family	DDIC-042-C1	DDIC-042-C1-F02	DD City	Negative	Negative	Negative
Control	DDIC-042-C2	DDIC-042-C2-F01	DD City	Negative	Negative	Negative
Control family	DDIC-042-C2	DDIC-042-C2-F02	DD City	Negative	Negative	Negative
Control family	DDIC-042-C2	DDIC-042-C2-F03	DD City	Negative	Negative	Negative
Index family	DDIC-043	DDIC-043-F02	DD City	Positive	Positive	Positive
Index family	DDIC-043	DDIC-043-F03	DD City	Negative	Negative	Negative
Index	DDIC-043	DDIC-043-F01	DD City	Positive	Positive	Positive
Control	DDIC-043-C1	DDIC-043-C1-F01	DD City	Negative	Negative	Negative
Control family	DDIC-043-C2	DDIC-043-C2-F04	DD City	Negative	Negative	Negative
Control family	DDIC-043-C2	DDIC-043-C2-F02	DD City	Negative	Negative	Negative
Control family	DDIC-043-C2	DDIC-043-C2-F03	DD City	Negative	Negative	Negative
Control	DDIC-043-C2	DDIC-043-C2-F01	DD City	Negative	Negative	Negative
Control family	DDIC-043-C3	DDIC-043-C3-F02	DD City	Negative	Negative	Negative
Control	DDIC-043-C3	DDIC-043-C3-F01	DD City	Negative	Negative	Negative
Index family	DDIC-044	DDIC-044-F03	DD City	Positive	Positive	Negative
Index	DDIC-044	DDIC-044-F01	DD City	Positive	Positive	Positive
Index family	DDIC-044	DDIC-044-F02	DD City	Negative	Negative	Negative
Control family	DDIC-044-C1	DDIC-044-C1-F03	DD City	Negative	Negative	Negative
Control	DDIC-044-C1	DDIC-044-C1-F01	DD City	Negative	Negative	Negative
Control family	DDIC-044-C1	DDIC-044-C1-F04	DD City	Negative	Negative	Negative
Control family	DDIC-044-C1	DDIC-044-C1-F02	DD City	Negative	Negative	Negative
Control	DDIC-044-C2	DDIC-044-C2-F01	DD City	Negative	Negative	Negative
Control family	DDIC-044-C2	DDIC-044-C2-F02	DD City	Negative	Negative	Negative
Control family	DDIC-044-C3	DDIC-044-C3-F02	DD City	Negative	Negative	Negative
Control family	DDIC-044-C3	DDIC-044-C3-F04	DD City	Negative	Negative	Negative
Control family	DDIC-044-C3	DDIC-044-C3-F03	DD City	Negative	Negative	Negative
Control family	DDIC-044-C3	DDIC-044-C3-F05	DD City	Negative	Negative	Negative
Control	DDIC-044-C3	DDIC-044-C3-F01	DD City	Negative	Negative	Negative
Index	DDIC-045	DDIC-045-F01	DD City	Positive	Positive	Positive
Index family	DDIC-045	DDIC-045-F02	DD City	Negative	Negative	Negative
Control	DDIC-045-C1	DDIC-045-C1-F01	DD City	Negative	Negative	Negative
Control family	DDIC-045-C1	DDIC-045-C1-F02	DD City	Negative	Negative	Negative
Control family	DDIC-045-C2	DDIC-045-C2-F02	DD City	Negative	Negative	Negative
Control	DDIC-045-C2	DDIC-045-C2-F01	DD City	Negative	Negative	Negative
Control family	DDIC-045-C2	DDIC-045-C2-F03	DD City	Negative	Negative	Negative
Control family	DDIC-045-C2	DDIC-045-C2-F04	DD City
Index family	DDIC-045-C3	DDIC-045-C3-F03	DD City
Index	DDIC-045-C3	DDIC-045-C3-F01	DD City	Positive	Positive	Negative
Index family	DDIC-045-C3	DDIC-045-C3-F04	DD City
Index family	DDIC-045-C3	DDIC-045-C3-F02	DD City	Negative	Negative	Negative
Index	DDUIC-001	DDUIC-001-F01	DDU	Positive		Positive
Index family	DDUIC-001	DDUIC-001-F02	DDU	Negative	Negative	Negative
Control family	DDUIC-001-C1	DDUIC-001-C1-F03	DDU	Negative	Negative	Negative
Control family	DDUIC-001-C1	DDUIC-001-C1-F02	DDU	Negative	Positive	Negative
Control	DDUIC-001-C1	DDUIC-001-C1-F01	DDU	Negative	Negative	Negative
Control family	DDUIC-001-C2	DDUIC-001-C2-F03	DDU	Negative	Negative	Negative
Control family	DDUIC-001-C2	DDUIC-001-C2-F02	DDU	Negative	Negative	Negative
Control	DDUIC-001-C2	DDUIC-001-C2-F01	DDU	Positive	Negative	Negative
Control family	DDUIC-001-C3	DDUIC-001-C3-F03	DDU	Negative	Negative	Negative
Control	DDUIC-001-C3	DDUIC-001-C3-F01	DDU	Negative	Negative	Negative
Control family	DDUIC-001-C3	DDUIC-001-C3-F02	DDU	Negative	Negative	Negative
Index family	DDUIC-002	DDUIC-002-F02	DDU	Negative	Negative	Negative
Index	DDUIC-002	DDUIC-002-F01	DDU	Positive	Negative	Positive
Control	DDUIC-002-C1	DDUIC-002-C1-F01	DDU	Negative	Negative	Negative
Control	DDUIC-002-C2	DDUIC-002-C2-F01	DDU	Negative	Negative	Negative
Control family	DDUIC-002-C3	DDUIC-002-C3-F02	DDU	Negative	Negative	Negative
Control family	DDUIC-002-C3	DDUIC-002-C3-F03	DDU	Negative	Negative	Negative
Control	DDUIC-002-C3	DDUIC-002-C3-F01	DDU	Negative	Negative	Negative
Index family	DDUIC-003	DDUIC-003-F03	DDU	Negative	Negative	Negative
Index	DDUIC-003	DDUIC-003-F01	DDU	Positive	Positive	Positive
Index family	DDUIC-003	DDUIC-003-F02	DDU	Positive	Negative	Positive
Control	DDUIC-003-C1	DDUIC-003-C1-F01	DDU	Negative	Negative	Negative
Control	DDUIC-003-C2	DDUIC-003-C2-F01	DDU	Negative	Negative	Negative
Control	DDUIC-003-C3	DDUIC-003-C3-F01	DDU	Negative	Negative	Negative
Control family	DDUIC-003-C3	DDUIC-003-C3-F02	DDU	Negative	Negative	Negative
Index	DDUIC-004	DDUIC-004-F01	DDU	Positive	Positive	Positive
Control	DDUIC-004-C1	DDUIC-004-C1-F01	DDU	Negative	Negative	Negative
Control family	DDUIC-004-C1	DDUIC-004-C1-F02	DDU	Negative	Negative	Negative
Control	DDUIC-004-C2	DDUIC-004-C2-F01	DDU	Negative	Negative	Negative
Control family	DDUIC-004-C2	DDUIC-004-C2-F03	DDU	Negative	Negative	Negative
Control family	DDUIC-004-C2	DDUIC-004-C2-F02	DDU	Negative	Negative	Negative
Control family	DDUIC-004-C3	DDUIC-004-C3-F02	DDU	Positive	Negative	Negative
Control	DDUIC-004-C3	DDUIC-004-C3-F01	DDU	Positive	Negative	Negative
Index	DDUIC-005	DDUIC-005-F01	DDU	Negative	Positive	Positive
Control	DDUIC-005-C1	DDUIC-005-C1-F01	DDU	Positive	Negative	Negative
Index	DDUIC-005-C2	DDUIC-005-C2-F01	DDU	Positive	Positive	Negative
Control	DDUIC-005-C3	DDUIC-005-C3-F01	DDU	Negative	Negative	Negative
Index	DDUIC-006	DDUIC-006-F01	DDU	Positive	Positive	Positive
Index	DDUIC-006-C1	DDUIC-006-C1-F01	DDU	Positive	Positive	Negative
Index	DDUIC-006-C2	DDUIC-006-C2-F01	DDU	Positive	Positive	Negative
Index	DDUIC-006-C3	DDUIC-006-C3-F01	DDU	Positive	Positive	Negative
Index	DDUIC-007	DDUIC-007-F01	DDU	Positive	Positive	Positive
Control	DDUIC-007-C1	DDUIC-007-C1-F01	DDU	Positive	Negative	Negative
Control	DDUIC-007-C2	DDUIC-007-C2-F01	DDU	Negative	Negative	Negative
Index	DDUIC-008	DDUIC-008-F01	DDU	Positive	Positive	Positive
Index family	DDUIC-008	DDUIC-008-F03	DDU	Negative	Negative	Negative
Index family	DDUIC-008	DDUIC-008-F02	DDU	Positive	Negative	Negative
Control	DDUIC-008-C1	DDUIC-008-C1-F01	DDU	Negative	Negative	Negative
Control family	DDUIC-008-C1	DDUIC-008-C1-F02	DDU	Positive	Negative	Positive
Index	DDUIC-008-C2	DDUIC-008-C2-F01	DDU	Positive	Positive	Negative
Index family	DDUIC-008-C2	DDUIC-008-C2-F02	DDU	Positive	Positive	Positive
Control	DDUIC-008-C3	DDUIC-008-C3-F01	DDU	Negative		Negative
Control family	DDUIC-008-C3	DDUIC-008-C3-F04	DDU	Negative	Negative	Negative
Control family	DDUIC-008-C3	DDUIC-008-C3-F03	DDU	Positive	Negative	Negative
Control family	DDUIC-008-C3	DDUIC-008-C3-F02	DDU	Negative	Negative	Negative
Index family	DDUIC-009	DDUIC-009-F03	DDU	Positive	Positive	Negative
Index family	DDUIC-009	DDUIC-009-F02	DDU	Negative	Negative	Negative
Index	DDUIC-009	DDUIC-009-F01	DDU	Positive	Positive	Positive
Control	DDUIC-009-C1	DDUIC-009-C1-F01	DDU	Positive	Negative	Negative
Index	DDUIC-009-C2	DDUIC-009-C2-F01	DDU	Positive	Positive	Negative
Index family	DDUIC-009-C2	DDUIC-009-C2-F02	DDU	Negative	Negative	Negative
Index	DDUIC-010	DDUIC-010-F01	DDU	Positive	Positive	Positive
Index	DDUIC-010-C1	DDUIC-010-C1-F01	DDU	Positive	Positive	Negative
Index family	DDUIC-010-C1	DDUIC-010-C1-F02	DDU	Negative	Positive	Positive
Index	DDUIC-012	DDUIC-012-F01	DDU	Positive	Positive	Positive
Index family	DDUIC-012	DDUIC-012-F02	DDU	Positive	Positive	Negative
Control family	DDUIC-012-C1	DDUIC-012-C1-F02	DDU	Negative	Negative	Negative
Control	DDUIC-012-C1	DDUIC-012-C1-F01	DDU	Negative	Negative	Negative
Control	DDUIC-012-C2	DDUIC-012-C2-F01	DDU	Negative	Negative	Negative
Control family	DDUIC-012-C2	DDUIC-012-C2-F02	DDU	Negative	Negative	Positive
Control	DDUIC-012-C3	DDUIC-012-C3-F01	DDU	Negative	Negative	Negative
Index	DDUIC-013	DDUIC-013-F01	DDU	Positive	Positive	Positive
Control	DDUIC-013-C1	DDUIC-013-C1-F01	DDU	Positive	Negative	Negative
Control family	DDUIC-013-C1	DDUIC-013-C1-F02	DDU	Positive	Negative	Negative
Control	DDUIC-013-C2	DDUIC-013-C2-F01	DDU	Negative	Negative	Negative
Index	DDUIC-013-C3	DDUIC-013-C3-F01	DDU	Positive	Positive	Negative
Index family	DDUIC-013-C3	DDUIC-013-C3-F02	DDU	Negative	Negative	Negative
Index family	DDUIC-013-C3	DDUIC-013-C3-F03	DDU	Negative	Negative	Positive
Index family	DDUIC-014	DDUIC-014-F02	DDU	Negative	Negative	Positive
Index family	DDUIC-014	DDUIC-014-F03	DDU	Negative	Negative	Positive
Index	DDUIC-014	DDUIC-014-F01	DDU	Positive	Positive	Positive
Control	DDUIC-014-C1	DDUIC-014-C1-F01	DDU	Negative	Negative	Negative
Control family	DDUIC-014-C1	DDUIC-014-C1-F02	DDU	Negative	Negative	Negative
Control	DDUIC-014-C2	DDUIC-014-C2-F01	DDU	Negative	Negative	Negative
Index	DDUIC-015	DDUIC-015-F01	DDU	Positive	Positive	Positive
Control family	DDUIC-015-C1	DDUIC-015-C1-F02	DDU	Negative	Negative	Negative
Control	DDUIC-015-C1	DDUIC-015-C1-F01	DDU	Negative	Negative	Negative
Control	DDUIC-015-C2	DDUIC-015-C2-F01	DDU	Positive	Negative	Negative
Control family	DDUIC-015-C3	DDUIC-015-C3-F02	DDU	Negative	Negative	Negative
Control family	DDUIC-015-C3	DDUIC-015-C3-F03	DDU	Negative	Negative	Negative
Control	DDUIC-015-C3	DDUIC-015-C3-F01	DDU	Negative	Negative	Negative
Index family	DDUIC-016	DDUIC-016-F02	DDU	Negative	Negative	Negative
Index	DDUIC-016	DDUIC-016-F01	DDU	Positive	Negative	Positive
Index family	DDUIC-016	DDUIC-016-F03	DDU	Negative	Negative	Negative
Index	DDUIC-016-C1	DDUIC-016-C1-F01	DDU	Positive	Positive	Negative
Index family	DDUIC-016-C1	DDUIC-016-C1-F02	DDU	Negative	Negative	Negative
Control	DDUIC-016-C2	DDUIC-016-C2-F01	DDU	Negative	Negative	Negative
Control family	DDUIC-016-C2	DDUIC-016-C2-F02	DDU	Positive	Positive	Positive
Control family	DDUIC-016-C2	DDUIC-016-C2-F03	DDU	Positive	Negative	Negative
Index family	DDUIC-017	DDUIC-017-F04	DDU	Negative	Negative	Positive
Index	DDUIC-017	DDUIC-017-F01	DDU	Positive	Positive	Positive
Index family	DDUIC-017	DDUIC-017-F03	DDU	Negative	Negative	Negative
Index family	DDUIC-017	DDUIC-017-F02	DDU	Negative	Negative	Negative
Control	DDUIC-017-C1	DDUIC-017-C1-F01	DDU	Negative	Negative	Negative
Control family	DDUIC-017-C1	DDUIC-017-C1-F03	DDU	Negative	Negative	Negative
Control family	DDUIC-017-C1	DDUIC-017-C1-F02	DDU	Negative	Negative	Negative
Control family	DDUIC-017-C1	DDUIC-017-C1-F05	DDU	Positive	Positive	Negative
Control family	DDUIC-017-C1	DDUIC-017-C1-F04	DDU	Negative	Negative	Negative
Control family	DDUIC-017-C2	DDUIC-017-C2-F03	DDU	Negative	Negative	Negative
Control	DDUIC-017-C2	DDUIC-017-C2-F01	DDU	Negative	Negative	Negative
Control family	DDUIC-017-C2	DDUIC-017-C2-F02	DDU	Negative	Negative	Negative
Control family	DDUIC-017-C3	DDUIC-017-C3-F02	DDU	Negative	Negative	Negative
Control family	DDUIC-017-C3	DDUIC-017-C3-F06	DDU	Negative	Negative	Negative
Control family	DDUIC-017-C3	DDUIC-017-C3-F05	DDU	Negative	Negative	Negative
Control family	DDUIC-017-C3	DDUIC-017-C3-F04	DDU	Negative	Negative	Negative
Control	DDUIC-017-C3	DDUIC-017-C3-F01	DDU	Negative	Negative	Negative
Control family	DDUIC-017-C3	DDUIC-017-C3-F03	DDU	Negative	Negative	Negative
Index	DDUIC-018	DDUIC-018-F01	DDU	Positive	Positive	Positive
Index family	DDUIC-018	DDUIC-018-F02	DDU	Negative	Negative	Negative
Index family	DDUIC-018	DDUIC-018-F04	DDU	Negative	Negative	Negative
Index family	DDUIC-018	DDUIC-018-F03	DDU	Negative	Negative	Negative
Control	DDUIC-018-C1	DDUIC-018-C1-F01	DDU	Negative	Negative	Negative
Control family	DDUIC-018-C1	DDUIC-018-C1-F02	DDU	Negative	Negative	Negative
Control family	DDUIC-018-C1	DDUIC-018-C1-F03	DDU	Negative	Negative	Negative
Control family	DDUIC-018-C1	DDUIC-018-C1-F04	DDU	Positive	Positive	Positive
Control family	DDUIC-018-C2	DDUIC-018-C2-F04	DDU	Negative	Negative	Negative
Control	DDUIC-018-C2	DDUIC-018-C2-F01	DDU	Negative	Negative	Negative
Control family	DDUIC-018-C2	DDUIC-018-C2-F02	DDU	Negative	Negative	Negative
Control family	DDUIC-018-C2	DDUIC-018-C2-F03	DDU	Negative	Negative	Negative
Control family	DDUIC-018-C3	DDUIC-018-C3-F02	DDU	Negative	Negative	Negative
Control	DDUIC-018-C3	DDUIC-018-C3-F01	DDU	Negative	Negative	Negative
Control family	DDUIC-018-C3	DDUIC-018-C3-F03	DDU	Negative	Negative	Negative
Index family	DDUIC-019	DDUIC-019-F05	DDU	Negative	Negative	Negative
Index	DDUIC-019	DDUIC-019-F01	DDU	Positive	Positive	Positive
Index family	DDUIC-019	DDUIC-019-F02	DDU	Negative	Negative	Negative
Index family	DDUIC-019	DDUIC-019-F06	DDU	Negative	Negative	Negative
Index family	DDUIC-019	DDUIC-019-F03	DDU	Positive	Negative	Positive
Index family	DDUIC-019	DDUIC-019-F04	DDU	Negative	Negative	Negative
Index family	DDUIC-019-C1	DDUIC-019-C1-F05	DDU	Negative	Negative	Negative
Index family	DDUIC-019-C1	DDUIC-019-C1-F04	DDU	Negative	Negative	Negative
Index family	DDUIC-019-C1	DDUIC-019-C1-F02	DDU	Positive	Negative	Negative
Index family	DDUIC-019-C1	DDUIC-019-C1-F03	DDU	Negative	Negative	Negative
Index	DDUIC-019-C1	DDUIC-019-C1-F01	DDU	Negative	Positive	Negative
Control family	DDUIC-019-C2	DDUIC-019-C2-F02	DDU	Negative	Negative	Negative
Control family	DDUIC-019-C2	DDUIC-019-C2-F03	DDU	Negative	Negative	Negative
Control	DDUIC-019-C2	DDUIC-019-C2-F01	DDU	Negative	Negative	Negative
Control family	DDUIC-019-C2	DDUIC-019-C2-F04	DDU	Negative	Negative	Negative
Index	DDUIC-020	DDUIC-020-F01	DDU	Positive	Positive	Positive
Index family	DDUIC-020	DDUIC-020-F03	DDU	Positive	Negative	Negative
Index family	DDUIC-020	DDUIC-020-F02	DDU	Negative	Negative	Negative
Control family	DDUIC-020-C1	DDUIC-020-C1-F02	DDU	Positive	Positive	Positive
Control	DDUIC-020-C1	DDUIC-020-C1-F01	DDU	Negative	Negative	Negative
Control family	DDUIC-020-C1	DDUIC-020-C1-F03	DDU	Negative	Negative	Negative
Control family	DDUIC-020-C1	DDUIC-020-C1-F04	DDU	Negative	Negative	Negative
Control family	DDUIC-020-C2	DDUIC-020-C2-F04	DDU	Negative	Negative	Negative
Control family	DDUIC-020-C2	DDUIC-020-C2-F03	DDU	Negative	Negative	Negative
Control	DDUIC-020-C2	DDUIC-020-C2-F01	DDU	Negative	Negative	Negative
Control family	DDUIC-020-C2	DDUIC-020-C2-F02	DDU	Negative	Negative	Negative
Control family	DDUIC-020-C3	DDUIC-020-C3-F06	DDU	Negative	Negative	Negative
Control family	DDUIC-020-C3	DDUIC-020-C3-F04	DDU	Negative	Negative	Negative
Control family	DDUIC-020-C3	DDUIC-020-C3-F02	DDU	Negative	Negative	Negative
Control family	DDUIC-020-C3	DDUIC-020-C3-F03	DDU	Negative	Negative	Negative
Control	DDUIC-020-C3	DDUIC-020-C3-F01	DDU	Negative	Negative	Negative
Control family	DDUIC-020-C3	DDUIC-020-C3-F05	DDU	Negative	Negative	Negative
Index family	DDUIC-021	DDUIC-021-F02	DDU	Negative	Negative	Negative
Index family	DDUIC-021	DDUIC-021-F03	DDU	Negative		Negative
Index	DDUIC-021	DDUIC-021-F01	DDU	Positive	Positive	Positive
Index	DDUIC-021-C1	DDUIC-021-C1-F01	DDU	Positive	Positive	Negative
Index family	DDUIC-021-C1	DDUIC-021-C1-F03	DDU	Negative	Negative	Negative
Index family	DDUIC-021-C1	DDUIC-021-C1-F04	DDU	Negative	Negative	Negative
Index family	DDUIC-021-C1	DDUIC-021-C1-F02	DDU	Positive	Negative	Negative
Control family	DDUIC-021-C2	DDUIC-021-C2-F02	DDU	Negative	Negative	Negative
Control	DDUIC-021-C2	DDUIC-021-C2-F01	DDU	Negative	Negative	Negative
Control family	DDUIC-021-C2	DDUIC-021-C2-F03	DDU	Negative	Negative	Negative
Control	DDUIC-021-C3	DDUIC-021-C3-F01	DDU	Negative	Negative	Negative
Control family	DDUIC-021-C3	DDUIC-021-C3-F02	DDU	Positive	Positive	Negative
Control family	DDUIC-021-C3	DDUIC-021-C3-F03	DDU	Negative	Negative	Negative
Index family	DDUIC-022	DDUIC-022-F02	DDU	Negative	Negative	Negative
Index	DDUIC-022	DDUIC-022-F01	DDU	Positive	Positive	Positive
Index family	DDUIC-022	DDUIC-022-F04	DDU	Negative	Negative	Negative
Index family	DDUIC-022	DDUIC-022-F03	DDU	Negative	Negative	Positive
Control family	DDUIC-022-C1	DDUIC-022-C1-F02	DDU	Negative	Negative	Negative
Control	DDUIC-022-C1	DDUIC-022-C1-F01	DDU	Negative	Negative	Negative
Control family	DDUIC-022-C1	DDUIC-022-C1-F03	DDU	Negative	Negative	Negative
Control family	DDUIC-022-C2	DDUIC-022-C2-F02	DDU	Negative	Negative	Negative
Control	DDUIC-022-C2	DDUIC-022-C2-F01	DDU	Positive	Negative	Negative
Control family	DDUIC-022-C2	DDUIC-022-C2-F03	DDU	Negative	Negative	Negative
Control family	DDUIC-022-C3	DDUIC-022-C3-F05	DDU	Negative	Negative	Negative
Control family	DDUIC-022-C3	DDUIC-022-C3-F02	DDU	Negative	Negative	Negative
Control	DDUIC-022-C3	DDUIC-022-C3-F01	DDU	Negative	Negative	Negative
Control family	DDUIC-022-C3	DDUIC-022-C3-F03	DDU	Negative	Negative	Negative
Control family	DDUIC-022-C3	DDUIC-022-C3-F04	DDU	Negative	Negative	Negative
Index	DDUIC-023	DDUIC-023-F01	DDU	Positive	Positive	Positive
Index family	DDUIC-023	DDUIC-023-F03	DDU	Negative	Negative	Negative
Index family	DDUIC-023	DDUIC-023-F02	DDU	Negative	Negative	Negative
Control family	DDUIC-023-C1	DDUIC-023-C1-F04	DDU	Negative	Negative	Negative
Control family	DDUIC-023-C1	DDUIC-023-C1-F02	DDU	Negative	Negative	Negative
Control	DDUIC-023-C1	DDUIC-023-C1-F01	DDU	Negative	Negative	Negative
Control family	DDUIC-023-C1	DDUIC-023-C1-F05	DDU	Negative	Negative	Negative
Control family	DDUIC-023-C1	DDUIC-023-C1-F03	DDU	Negative	Negative	Negative
Control family	DDUIC-023-C2	DDUIC-023-C2-F02	DDU	Negative	Negative	Negative
Control family	DDUIC-023-C2	DDUIC-023-C2-F04	DDU	Negative	Negative	Negative
Control family	DDUIC-023-C2	DDUIC-023-C2-F05	DDU	Negative	Negative	Negative
Control family	DDUIC-023-C2	DDUIC-023-C2-F03	DDU	Negative	Negative	Negative
Control	DDUIC-023-C2	DDUIC-023-C2-F01	DDU	Negative	Negative	Negative
Control family	DDUIC-023-C3	DDUIC-023-C3-F02	DDU	Negative	Negative	Negative
Control family	DDUIC-023-C3	DDUIC-023-C3-F03	DDU	Negative	Negative	Negative
Control	DDUIC-023-C3	DDUIC-023-C3-F01	DDU	Negative	Negative	Negative
Index family	DDUIC-024	DDUIC-024-F02	DDU	Negative	Negative	Negative
Index family	DDUIC-024	DDUIC-024-F04	DDU	Negative	Negative	Negative
Index family	DDUIC-024	DDUIC-024-F03	DDU	Negative	Negative	Negative
Index	DDUIC-024	DDUIC-024-F01	DDU	Positive	Positive	Positive
Control	DDUIC-024-C1	DDUIC-024-C1-F01	DDU	Positive	Negative	Negative
Control family	DDUIC-024-C1	DDUIC-024-C1-F02	DDU	Negative	Negative	Negative
Control family	DDUIC-024-C1	DDUIC-024-C1-F03	DDU	Negative	Negative	Negative
Control family	DDUIC-024-C2	DDUIC-024-C2-F02	DDU	Negative	Negative	Negative
Control family	DDUIC-024-C2	DDUIC-024-C2-F03	DDU	Negative	Negative	Negative
Control	DDUIC-024-C2	DDUIC-024-C2-F01	DDU	Positive	Negative	Negative
Control family	DDUIC-024-C2	DDUIC-024-C2-F05	DDU	Positive	Negative	Negative
Control family	DDUIC-024-C2	DDUIC-024-C2-F04	DDU	Negative	Negative	Negative
Control family	DDUIC-024-C3	DDUIC-024-C3-F02	DDU	Negative	Negative	Negative
Control family	DDUIC-024-C3	DDUIC-024-C3-F05	DDU	Negative	Negative	Negative
Control family	DDUIC-024-C3	DDUIC-024-C3-F03	DDU	Negative	Negative	Negative
Control family	DDUIC-024-C3	DDUIC-024-C3-F04	DDU	Positive	Positive	Positive
Control	DDUIC-024-C3	DDUIC-024-C3-F01	DDU	Negative	Negative	Negative
Index	DDUIC-025	DDUIC-025-F01	DDU	Positive	Positive	Positive
Index family	DDUIC-025	DDUIC-025-F03	DDU	Negative	Negative	Negative
Index family	DDUIC-025	DDUIC-025-F04	DDU	Negative	Negative	Negative
Index family	DDUIC-025	DDUIC-025-F02	DDU	Negative	Negative	Negative
Control family	DDUIC-025-C1	DDUIC-025-C1-F02	DDU	Negative	Negative	Negative
Control	DDUIC-025-C1	DDUIC-025-C1-F01	DDU	Negative	Negative	Negative
Control family	DDUIC-025-C1	DDUIC-025-C1-F03	DDU	Negative	Negative	Negative
Control family	DDUIC-025-C1	DDUIC-025-C1-F04	DDU	Positive	Negative	Negative
Control family	DDUIC-025-C2	DDUIC-025-C2-F04	DDU	Negative	Negative	Negative
Control family	DDUIC-025-C2	DDUIC-025-C2-F02	DDU	Negative	Negative	Negative
Control family	DDUIC-025-C2	DDUIC-025-C2-F05	DDU	Negative	Negative	Negative
Control family	DDUIC-025-C2	DDUIC-025-C2-F03	DDU	Negative	Negative	Negative
Control	DDUIC-025-C2	DDUIC-025-C2-F01	DDU	Negative	Negative	Negative
Control family	DDUIC-025-C3	DDUIC-025-C3-F03	DDU	Negative	Negative	Negative
Control family	DDUIC-025-C3	DDUIC-025-C3-F02	DDU	Negative	Negative	Negative
Control	DDUIC-025-C3	DDUIC-025-C3-F01	DDU	Negative	Negative	Negative
Index family	DDUIC-026	DDUIC-026-F03	DDU	Positive	Positive	Positive
Index	DDUIC-026	DDUIC-026-F01	DDU	Positive	Positive	Positive
Index family	DDUIC-026	DDUIC-026-F02	DDU	Negative	Negative	Negative
Index family	DDUIC-026	DDUIC-026-F04	DDU	Negative	Negative	Negative
Control family	DDUIC-026-C1	DDUIC-026-C1-F02	DDU	Negative	Negative	Negative
Control family	DDUIC-026-C1	DDUIC-026-C1-F03	DDU	Negative	Negative	Negative
Control	DDUIC-026-C1	DDUIC-026-C1-F01	DDU	Negative	Negative	Negative
Control family	DDUIC-026-C2	DDUIC-026-C2-F04	DDU	Negative	Negative	Negative
Control family	DDUIC-026-C2	DDUIC-026-C2-F03	DDU	Negative	Negative	Negative
Control family	DDUIC-026-C2	DDUIC-026-C2-F02	DDU	Negative	Negative	Negative
Control	DDUIC-026-C2	DDUIC-026-C2-F01	DDU	Negative	Negative	Negative
Control family	DDUIC-026-C2	DDUIC-026-C2-F05	DDU	Negative	Negative	Negative
Control family	DDUIC-026-C3	DDUIC-026-C3-F02	DDU	Negative	Negative	Negative
Control family	DDUIC-026-C3	DDUIC-026-C3-F03	DDU	Negative	Negative	Negative
Control	DDUIC-026-C3	DDUIC-026-C3-F01	DDU	Negative	Negative	Negative
Index family	DDUIC-027	DDUIC-027-F02	DDU	Negative	Negative	Negative
Index family	DDUIC-027	DDUIC-027-F05	DDU	Positive	Negative	Negative
Index	DDUIC-027	DDUIC-027-F01	DDU	Positive	Positive	Positive
Index family	DDUIC-027	DDUIC-027-F03	DDU	Negative	Negative	Negative
Index family	DDUIC-027	DDUIC-027-F04	DDU	Negative	Negative	Negative
Index family	DDUIC-027	DDUIC-027-F06	DDU	Negative	Negative	Negative
Control family	DDUIC-027-C1	DDUIC-027-C1-F02	DDU	Negative	Negative	Negative
Control family	DDUIC-027-C1	DDUIC-027-C1-F03	DDU	Negative	Negative	Negative
Control family	DDUIC-027-C1	DDUIC-027-C1-F04	DDU	Negative	Negative	Negative
Control	DDUIC-027-C1	DDUIC-027-C1-F01	DDU	Negative	Negative	Negative
Control family	DDUIC-027-C2	DDUIC-027-C2-F02	DDU	Negative	Negative	Negative
Control	DDUIC-027-C2	DDUIC-027-C2-F01	DDU	Negative	Negative	Negative
Control family	DDUIC-027-C2	DDUIC-027-C2-F03	DDU	Negative	Negative	Negative
Control family	DDUIC-027-C2	DDUIC-027-C2-F04	DDU	Negative	Negative	Negative
Control family	DDUIC-027-C3	DDUIC-027-C3-F02	DDU	Negative	Negative	Negative
Control family	DDUIC-027-C3	DDUIC-027-C3-F04	DDU	Negative	Negative	Negative
Control	DDUIC-027-C3	DDUIC-027-C3-F01	DDU	Negative	Negative	Negative
Control family	DDUIC-027-C3	DDUIC-027-C3-F03	DDU	Negative	Negative	Negative
Index family	DDUIC-028	DDUIC-028-F03	DDU	Negative	Negative	Negative
Index	DDUIC-028	DDUIC-028-F01	DDU	Positive	Positive	Positive
Index family	DDUIC-028	DDUIC-028-F02	DDU	Negative	Negative	Negative
Control family	DDUIC-028-C1	DDUIC-028-C1-F03	DDU	Negative	Negative	Negative
Control family	DDUIC-028-C1	DDUIC-028-C1-F04	DDU	Negative	Negative	Negative
Control family	DDUIC-028-C1	DDUIC-028-C1-F02	DDU	Negative	Negative	Negative
Control	DDUIC-028-C1	DDUIC-028-C1-F01	DDU	Negative	Negative	Negative
Control family	DDUIC-028-C2	DDUIC-028-C2-F02	DDU	Negative	Negative	Negative
Control	DDUIC-028-C2	DDUIC-028-C2-F01	DDU	Negative	Negative	Negative
Control family	DDUIC-028-C2	DDUIC-028-C2-F04	DDU	Negative	Negative	Negative
Control family	DDUIC-028-C2	DDUIC-028-C2-F06	DDU	Negative	Negative	Negative
Control family	DDUIC-028-C2	DDUIC-028-C2-F05	DDU	Negative	Negative	Negative
Control family	DDUIC-028-C2	DDUIC-028-C2-F03	DDU	Negative	Negative	Negative
Index family	DDUIC-028-C3	DDUIC-028-C3-F02	DDU	Negative	Negative	Negative
Index family	DDUIC-028-C3	DDUIC-028-C3-F03	DDU	Positive	Negative	Positive
Index	DDUIC-028-C3	DDUIC-028-C3-F01	DDU	Positive	Positive	Negative
Index family	DDUIC-029	DDUIC-029-F05	DDU	Negative	Negative	Negative
Index	DDUIC-029	DDUIC-029-F01	DDU	Positive	Positive	Positive
Index family	DDUIC-029	DDUIC-029-F03	DDU	Negative	Negative	Negative
Index family	DDUIC-029	DDUIC-029-F02	DDU	Positive	Negative	Positive
Index family	DDUIC-029	DDUIC-029-F04	DDU	Positive	Negative	Negative
Control family	DDUIC-029-C1	DDUIC-029-C1-F02	DDU	Negative	Negative	Negative
Control family	DDUIC-029-C1	DDUIC-029-C1-F05	DDU	Negative	Negative	Negative
Control	DDUIC-029-C1	DDUIC-029-C1-F01	DDU	Negative	Negative	Negative
Control family	DDUIC-029-C1	DDUIC-029-C1-F03	DDU	Negative	Negative	Negative
Control family	DDUIC-029-C1	DDUIC-029-C1-F04	DDU	Negative	Negative	Negative
Control	DDUIC-029-C2	DDUIC-029-C2-F01	DDU	Negative	Negative	Negative
Control family	DDUIC-029-C2	DDUIC-029-C2-F03	DDU	Positive	Positive	Positive
Control family	DDUIC-029-C2	DDUIC-029-C2-F02	DDU	Negative	Negative	Negative
Index	DDUIC-029-C3	DDUIC-029-C3-F01	DDU	Positive	Positive	Negative
Index family	DDUIC-029-C3	DDUIC-029-C3-F04	DDU	Negative	Negative	Negative
Index family	DDUIC-029-C3	DDUIC-029-C3-F02	DDU	Negative	Negative	Negative
Index family	DDUIC-029-C3	DDUIC-029-C3-F03	DDU	Negative	Negative	Negative
Index family	DDUIC-030	DDUIC-030-F03	DDU	Negative	Negative	Negative
Index family	DDUIC-030	DDUIC-030-F04	DDU	Positive	Negative	Negative
Index family	DDUIC-030	DDUIC-030-F02	DDU	Negative	Negative	Negative
Index family	DDUIC-030	DDUIC-030-F05	DDU	Negative	Negative	Negative
Index family	DDUIC-030	DDUIC-030-F06	DDU	Negative	Negative	Negative
Index	DDUIC-030	DDUIC-030-F01	DDU	Positive	Positive	Positive
Control	DDUIC-030-C1	DDUIC-030-C1-F01	DDU	Negative	Negative	Negative
Control family	DDUIC-030-C1	DDUIC-030-C1-F02	DDU	Negative	Negative	Negative
Control family	DDUIC-030-C1	DDUIC-030-C1-F03	DDU	Negative	Negative	Negative
Control family	DDUIC-030-C1	DDUIC-030-C1-F04	DDU	Negative	Negative	Negative
Index family	DDUIC-030-C2	DDUIC-030-C2-F03	DDU	Positive	Positive	Negative
Index	DDUIC-030-C2	DDUIC-030-C2-F01	DDU	Positive	Positive	Negative
Index family	DDUIC-030-C2	DDUIC-030-C2-F05	DDU	Negative	Negative	Negative
Index family	DDUIC-030-C2	DDUIC-030-C2-F04	DDU	Negative	Negative	Negative
Index family	DDUIC-030-C2	DDUIC-030-C2-F02	DDU	Negative	Negative	Negative
Index family	DDUIC-030-C3	DDUIC-030-C3-F02	DDU	Negative	Negative	Negative
Index family	DDUIC-030-C3	DDUIC-030-C3-F03	DDU	Negative	Negative	Negative
Index family	DDUIC-030-C3	DDUIC-030-C3-F04	DDU	Negative	Negative	Negative
Index family	DDUIC-030-C3	DDUIC-030-C3-F05	DDU	Negative	Negative	Negative
Index	DDUIC-030-C3	DDUIC-030-C3-F01	DDU	Positive	Positive	Negative
Index family	DDUIC-031	DDUIC-031-F04	DDU	Negative	Negative	Negative
Index	DDUIC-031	DDUIC-031-F01	DDU	Positive	Positive	Positive
Index family	DDUIC-031	DDUIC-031-F03	DDU	Negative	Negative	Negative
Index family	DDUIC-031	DDUIC-031-F02	DDU	Negative	Negative	Negative
Control family	DDUIC-031-C1	DDUIC-031-C1-F02	DDU	Negative	Negative	Negative
Control family	DDUIC-031-C1	DDUIC-031-C1-F03	DDU	Negative	Negative	Negative
Control	DDUIC-031-C1	DDUIC-031-C1-F01	DDU	Negative	Negative	Negative
Control family	DDUIC-031-C1	DDUIC-031-C1-F04	DDU	Negative	Negative	Negative
Control family	DDUIC-031-C2	DDUIC-031-C2-F03	DDU	Negative	Negative	Negative
Control family	DDUIC-031-C2	DDUIC-031-C2-F04	DDU	Negative	Negative	Negative
Control family	DDUIC-031-C2	DDUIC-031-C2-F02	DDU	Negative	Negative	Negative
Control	DDUIC-031-C2	DDUIC-031-C2-F01	DDU	Negative	Negative	Negative
Control	DDUIC-031-C3	DDUIC-031-C3-F01	DDU	Negative	Negative	Negative
Control family	DDUIC-031-C3	DDUIC-031-C3-F02	DDU	Negative	Negative	Negative
Control family	DDUIC-031-C3	DDUIC-031-C3-F03	DDU	Negative	Negative	Negative
Control family	DDUIC-031-C3	DDUIC-031-C3-F04	DDU	Negative	Negative	Negative
Index	DDUIC-032	DDUIC-032-F01	DDU	Positive	Positive	Positive
Index family	DDUIC-032	DDUIC-032-F04	DDU	Negative	Negative	Negative
Index family	DDUIC-032	DDUIC-032-F03	DDU	Negative	Negative	Negative
Index family	DDUIC-032	DDUIC-032-F02	DDU	Negative	Negative	Negative
Control family	DDUIC-032-C1	DDUIC-032-C1-F04	DDU	Negative	Negative	Negative
Control family	DDUIC-032-C1	DDUIC-032-C1-F02	DDU	Negative	Negative	Negative
Control family	DDUIC-032-C1	DDUIC-032-C1-F03	DDU	Negative	Negative	Negative
Control	DDUIC-032-C1	DDUIC-032-C1-F01	DDU	Negative	Negative	Negative
Control family	DDUIC-032-C2	DDUIC-032-C2-F02	DDU	Negative	Negative	Negative
Control family	DDUIC-032-C2	DDUIC-032-C2-F03	DDU	Negative	Negative	Negative
Control family	DDUIC-032-C2	DDUIC-032-C2-F04	DDU	Positive	Positive	Negative
Control	DDUIC-032-C2	DDUIC-032-C2-F01	DDU	Negative	Negative	Negative
Index family	DDUIC-032-C3	DDUIC-032-C3-F02	DDU	Negative	Negative	Negative
Index	DDUIC-032-C3	DDUIC-032-C3-F01	DDU	Positive	Positive	Negative
Index family	DDUIC-032-C3	DDUIC-032-C3-F03	DDU	Positive	Positive	Positive
Index family	DDUIC-033	DDUIC-033-F03	DDU	Negative	Negative	Negative
Index family	DDUIC-033	DDUIC-033-F02	DDU	Negative	Negative	Negative
Index family	DDUIC-033	DDUIC-033-F04	DDU	Negative	Negative	Negative
Index	DDUIC-033	DDUIC-033-F01	DDU	Positive	Positive	Positive
Index family	DDUIC-033-C1	DDUIC-033-C1-F03	DDU	Negative	Negative	Negative
Index family	DDUIC-033-C1	DDUIC-033-C1-F02	DDU	Negative	Negative	Negative
Index family	DDUIC-033-C1	DDUIC-033-C1-F04	DDU	Positive	Negative	Negative
Index	DDUIC-033-C1	DDUIC-033-C1-F01	DDU	Positive	Positive	Negative
Index family	DDUIC-033-C1	DDUIC-033-C1-F05	DDU	Negative	Negative	Negative
Control family	DDUIC-033-C2	DDUIC-033-C2-F03	DDU	Negative	Negative	Negative
Control family	DDUIC-033-C2	DDUIC-033-C2-F04	DDU	Negative	Negative	Negative
Control family	DDUIC-033-C2	DDUIC-033-C2-F05	DDU	Negative	Negative	Negative
Control	DDUIC-033-C2	DDUIC-033-C2-F01	DDU	Negative	Negative	Negative
Control family	DDUIC-033-C2	DDUIC-033-C2-F02	DDU	Negative	Negative	Negative
Control family	DDUIC-033-C2	DDUIC-033-C2-F06	DDU	Negative	Negative	Negative
Control family	DDUIC-033-C3	DDUIC-033-C3-F03	DDU	Negative	Negative	Negative
Control family	DDUIC-033-C3	DDUIC-033-C3-F02	DDU	Negative	Negative	Negative
Control family	DDUIC-033-C3	DDUIC-033-C3-F05	DDU	Negative	Negative	Negative
Control family	DDUIC-033-C3	DDUIC-033-C3-F06	DDU	Negative	Negative	Negative
Control	DDUIC-033-C3	DDUIC-033-C3-F01	DDU	Negative	Negative	Negative
Control family	DDUIC-033-C3	DDUIC-033-C3-F04	DDU	Negative	Negative	Negative
Index family	DDUIC-034	DDUIC-034-F03	DDU	Negative	Positive	Negative
Index family	DDUIC-034	DDUIC-034-F02	DDU	Negative	Negative	Negative
Index	DDUIC-034	DDUIC-034-F01	DDU	Positive	Positive	Positive
Control family	DDUIC-034-C1	DDUIC-034-C1-F02	DDU	Negative	Negative	Negative
Control family	DDUIC-034-C1	DDUIC-034-C1-F03	DDU	Negative	Negative	Negative
Control	DDUIC-034-C1	DDUIC-034-C1-F01	DDU	Negative	Negative	Negative
Control family	DDUIC-034-C1	DDUIC-034-C1-F04	DDU	Negative	Negative	Negative
Control	DDUIC-034-C2	DDUIC-034-C2-F01	DDU	Negative	Negative	Negative
Control family	DDUIC-034-C2	DDUIC-034-C2-F02	DDU	Negative	Negative	Negative
Control family	DDUIC-034-C2	DDUIC-034-C2-F04	DDU	Negative	Negative	Negative
Control family	DDUIC-034-C2	DDUIC-034-C2-F03	DDU	Negative	Negative	Negative
Control family	DDUIC-034-C3	DDUIC-034-C3-F04	DDU
Control	DDUIC-034-C3	DDUIC-034-C3-F01	DDU	Negative	Negative	Negative
Control family	DDUIC-034-C3	DDUIC-034-C3-F03	DDU	Negative	Negative	Negative
Control family	DDUIC-034-C3	DDUIC-034-C3-F02	DDU	Negative	Negative	Negative
Index family	DDUIC-035	DDUIC-035-F04	DDU	Negative	Negative	Negative
Index	DDUIC-035	DDUIC-035-F01	DDU	Positive	Positive	Positive
Index family	DDUIC-035	DDUIC-035-F05	DDU	Negative	Negative	Negative
Index family	DDUIC-035	DDUIC-035-F02	DDU	Negative	Negative	Negative
Index family	DDUIC-035	DDUIC-035-F03	DDU	Negative	Negative	Negative
Control family	DDUIC-035-C1	DDUIC-035-C1-F05	DDU	Negative	Negative	Negative
Control family	DDUIC-035-C1	DDUIC-035-C1-F02	DDU	Negative	Negative	Negative
Control	DDUIC-035-C1	DDUIC-035-C1-F01	DDU	Negative	Negative	Negative
Control family	DDUIC-035-C1	DDUIC-035-C1-F03	DDU	Negative	Negative	Negative
Control family	DDUIC-035-C1	DDUIC-035-C1-F04	DDU	Negative	Negative	Negative
Control	DDUIC-035-C2	DDUIC-035-C2-F01	DDU	Negative	Negative	Negative
Control family	DDUIC-035-C2	DDUIC-035-C2-F04	DDU	Negative	Negative	Negative
Control family	DDUIC-035-C2	DDUIC-035-C2-F02	DDU	Negative	Negative	Negative
Control family	DDUIC-035-C2	DDUIC-035-C2-F03	DDU	Negative	Negative	Negative
Control family	DDUIC-035-C3	DDUIC-035-C3-F02	DDU	Negative	Negative	Positive
Control family	DDUIC-035-C3	DDUIC-035-C3-F05	DDU	Negative	Negative	Negative
Control family	DDUIC-035-C3	DDUIC-035-C3-F06	DDU	Negative	Negative	Negative
Control family	DDUIC-035-C3	DDUIC-035-C3-F04	DDU	Positive	Positive	Negative
Control family	DDUIC-035-C3	DDUIC-035-C3-F03	DDU	Negative	Negative	Negative
Control	DDUIC-035-C3	DDUIC-035-C3-F01	DDU	Negative	Negative	Negative
Index family	DDUIC-036	DDUIC-036-F04	DDU	Negative	Negative	Negative
Index family	DDUIC-036	DDUIC-036-F02	DDU	Negative	Negative	Negative
Index family	DDUIC-036	DDUIC-036-F03	DDU	Negative	Negative	Negative
Index	DDUIC-036	DDUIC-036-F01	DDU	Positive	Positive	Positive
Control family	DDUIC-036-C1	DDUIC-036-C1-F02	DDU	Negative	Negative	Negative
Control family	DDUIC-036-C1	DDUIC-036-C1-F04	DDU	Positive	Negative	Negative
Control family	DDUIC-036-C1	DDUIC-036-C1-F03	DDU	Negative	Negative	Negative
Control	DDUIC-036-C1	DDUIC-036-C1-F01	DDU	Negative	Negative	Positive
Index family	DDUIC-036-C2	DDUIC-036-C2-F02	DDU	Negative	Negative	Negative
Index	DDUIC-036-C2	DDUIC-036-C2-F01	DDU	Positive	Positive	Negative
Index family	DDUIC-036-C2	DDUIC-036-C2-F03	DDU	Negative	Negative	Negative
Control family	DDUIC-036-C3	DDUIC-036-C3-F02	DDU	Negative	Negative	Negative
Control	DDUIC-036-C3	DDUIC-036-C3-F01	DDU	Negative	Negative	Negative
Control family	DDUIC-036-C3	DDUIC-036-C3-F03	DDU	Negative	Negative	Negative
Control family	DDUIC-036-C3	DDUIC-036-C3-F04	DDU	Negative	Negative	Negative

## Sheet: Fig_2c-e
id	idhh	casecat	site	micpos	rdtpos	qPCRpos	pfqPCRden
DDIC-001-F01	DDIC-001	Index	DD City	Positive	Positive	Positive	228660
DDIC-001-F06	DDIC-001	Index family	DD City	Negative	Negative	Positive	1882
DDIC-001-C2-F03	DDIC-001-C2	Control family	DD City	Positive	Positive	Positive	3266777
DDIC-002-F03	DDIC-002	Index family	DD City	Positive	Positive	Positive	1084541
DDIC-002-F02	DDIC-002	Index family	DD City	Negative	Negative	Positive	24770
DDIC-002-F04	DDIC-002	Index family	DD City	Negative	Negative	Positive	92220
DDIC-002-F01	DDIC-002	Index	DD City	Positive	Positive	Positive	640436
DDIC-003-F05	DDIC-003	Index family	DD City	Negative	Negative	Positive	514
DDIC-003-F07	DDIC-003	Index family	DD City	Negative	Negative	Positive	22136
DDIC-003-F06	DDIC-003	Index family	DD City	Negative	Negative	Positive	864
DDIC-003-F01	DDIC-003	Index	DD City	Positive	Positive	Positive	1405797
DDIC-003-F04	DDIC-003	Index family	DD City	Positive	Positive	Positive	165327
DDIC-003-F03	DDIC-003	Index family	DD City	Negative	Positive	Positive	15000
DDIC-004-F02	DDIC-004	Index family	DD City	Negative	Negative	Positive	2440
DDIC-004-F01	DDIC-004	Index	DD City	Positive	Positive	Positive	7461144
DDIC-004-C2-F01	DDIC-004-C2	Control	DD City	Positive	Negative	Positive	1822210
DDIC-005-F01	DDIC-005	Index	DD City	Positive	Positive	Positive	5144021
DDIC-005-F03	DDIC-005	Index family	DD City	Negative	Negative	Positive	6050
DDIC-005-F02	DDIC-005	Index family	DD City	Negative	Negative	Positive	372
DDIC-006-F05	DDIC-006	Index family	DD City	Negative	Negative	Positive	11572
DDIC-006-F04	DDIC-006	Index family	DD City	Positive	Positive	Positive	604958
DDIC-006-F03	DDIC-006	Index family	DD City	Negative	Positive	Positive	81000
DDIC-006-F01	DDIC-006	Index	DD City	Positive	Positive	Positive	2820137
DDIC-007-F01	DDIC-007	Index	DD City	Positive	Positive	Positive	3009119
DDIC-008-F01	DDIC-008	Index	DD City	Positive	Positive	Positive	2643024
DDIC-008-C2-F01	DDIC-008-C2	Index	DD City	Positive	Positive	Positive	566964
DDIC-009-F01	DDIC-009	Index	DD City	Positive	Positive	Positive	778007
DDIC-009-F05	DDIC-009	Index family	DD City	Positive	Positive	Positive	531358
DDIC-009-F02	DDIC-009	Index family	DD City	Positive	Positive	Positive	4161831
DDIC-009-F04	DDIC-009	Index family	DD City	Positive	Positive	Positive	316253
DDIC-009-F03	DDIC-009	Index family	DD City	Negative	Negative	Positive	185000
DDIC-010-F01	DDIC-010	Index	DD City	Negative	Positive	Positive	1790966
DDIC-011-F01	DDIC-011	Index	DD City	Positive	Positive	Positive	2820137
DDIC-011-F02	DDIC-011	Index family	DD City	Positive	Positive	Positive	1822210
DDIC-012-F01	DDIC-012	Index	DD City	Positive	Positive	Positive	594585
DDIC-013-F01	DDIC-013	Index	DD City	Positive	Positive	Positive	9063852
DDIC-014-F01	DDIC-014	Index	DD City	Positive	Positive	Positive	53135752
DDIC-014-C2-F03	DDIC-014-C2	Control family	DD City	Negative	Negative	Positive	667
DDIC-015-F02	DDIC-015	Index family	DD City	Negative	Negative	Positive	667
DDIC-015-F01	DDIC-015	Index	DD City	Positive	Positive	Positive	1707770
DDIC-016-F01	DDIC-016	Index	DD City	Positive	Positive	Positive	29639154
DDIC-017-F01	DDIC-017	Index	DD City	Positive	Positive	Positive	1944319
DDIC-017-F02	DDIC-017	Index family	DD City	Negative	Negative	Positive	14058
DDIC-018-F01	DDIC-018	Index	DD City	Positive	Positive	Positive	228660
DDIC-019-F01	DDIC-019	Index	DD City	Positive	Positive	Positive	81000
DDIC-019-F02	DDIC-019	Index family	DD City	Negative	Positive	Positive	566964
DDIC-020-F01	DDIC-020	Index	DD City	Positive	Positive	Positive	5488723
DDIC-021-F01	DDIC-021	Index	DD City	Positive	Positive	Positive	1157218
DDIC-021-F03	DDIC-021	Index family	DD City	Negative	Negative	Positive	482
DDIC-022-F01	DDIC-022	Index	DD City	Positive	Positive	Positive	836701
DDIC-023-F02	DDIC-023	Index family	DD City	Negative	Negative	Positive	22136
DDIC-023-F01	DDIC-023	Index	DD City	Positive	Positive	Positive	112029
DDIC-023-C2-F05	DDIC-023-C2	Control family	DD City	Negative	Negative	Positive	2440
DDIC-023-C3-F01	DDIC-023-C3	Control	DD City	Negative	Negative	Positive	1764
DDIC-024-F01	DDIC-024	Index	DD City	Positive	Positive	Positive	17338156
DDIC-024-C1-F06	DDIC-024-C1	Control family	DD City	Negative	Negative	Positive	1050
DDIC-024-C1-F04	DDIC-024-C1	Control family	DD City	Negative	Positive	Positive	200841
DDIC-024-C2-F01	DDIC-024-C2	Control	DD City	Negative	Negative	Positive	1195
DDIC-025-F01	DDIC-025	Index	DD City	Positive	Negative	Positive	836701
DDIC-026-F01	DDIC-026	Index	DD City	Positive	Positive	Positive	734907
DDIC-026-C2-F02	DDIC-026-C2	Control family	DD City	Negative	Negative	Positive	1195
DDIC-027-F01	DDIC-027	Index	DD City	Positive	Positive	Positive	27777726
DDIC-027-C2-F04	DDIC-027-C2	Control family	DD City	Negative	Negative	Positive	4099
DDIC-027-C2-F03	DDIC-027-C2	Control family	DD City	Negative	Negative	Positive	4667
DDIC-027-C2-F02	DDIC-027-C2	Control family	DD City	Negative	Negative	Positive	1653
DDIC-028-F01	DDIC-028	Index	DD City	Positive	Positive	Positive	75913
DDIC-028-F02	DDIC-028	Index family	DD City	Positive	Positive	Positive	836701
DDIC-028-C1-F01	DDIC-028-C1	Control	DD City	Negative	Negative	Positive	51440
DDIC-029-F02	DDIC-029	Index family	DD City	Negative	Negative	Positive	34584
DDIC-029-F01	DDIC-029	Index	DD City	Positive	Positive	Positive	4820961
DDIC-030-F01	DDIC-030	Index	DD City	Positive	Positive	Positive	836701
DDIC-030-F02	DDIC-030	Index family	DD City	Positive	Positive	Positive	2689135
DDIC-031-F01	DDIC-031	Index	DD City	Positive	Positive	Positive	2689135
DDIC-032-F01	DDIC-032	Index	DD City	Positive	Positive	Positive	18222
DDIC-032-F04	DDIC-032	Index family	DD City	Positive	Positive	Positive	42344
DDIC-032-F03	DDIC-032	Index family	DD City	Negative	Positive	Positive	17078
DDIC-032-F02	DDIC-032	Index family	DD City	Positive	Positive	Positive	92220
DDIC-033-F04	DDIC-033	Index family	DD City	Negative	Positive	Positive	463053
DDIC-033-F01	DDIC-033	Index	DD City	Positive	Positive	Positive	214299
DDIC-034-F01	DDIC-034	Index	DD City	Positive	Positive	Positive	37193
DDIC-035-F01	DDIC-035	Index	DD City	Positive	Positive	Positive	688753
DDIC-036-F01	DDIC-036	Index	DD City	Positive	Positive	Positive	2074608
DDIC-036-F02	DDIC-036	Index family	DD City	Positive	Positive	Positive	316253
DDIC-037-F01	DDIC-037	Index	DD City	Positive	Positive	Positive	8100010
DDIC-037-C2-F02	DDIC-037-C2	Index family	DD City	Negative	Negative	Positive	70588
DDIC-037-C2-F03	DDIC-037-C2	Index family	DD City	Negative	Negative	Positive	8858
DDIC-037-C2-F04	DDIC-037-C2	Index family	DD City	Negative	Negative	Positive	226867
DDIC-037-C2-F01	DDIC-037-C2	Index	DD City	Positive	Negative	Positive	200841
DDIC-037-C2-F06	DDIC-037-C2	Index family	DD City	Negative	Negative	Positive	98399
DDIC-038-F01	DDIC-038	Index	DD City	Positive	Positive	Positive	7591304
DDIC-038-F02	DDIC-038	Index family	DD City	Positive	Positive	Positive	11953627
DDIC-039-F01	DDIC-039	Index	DD City	Positive	Positive	Positive	226867
DDIC-040-F01	DDIC-040	Index	DD City	Positive	Positive	Positive	836701
DDIC-041-F01	DDIC-041	Index	DD City	Positive	Positive	Positive	2074608
DDIC-041-C1-F02	DDIC-041-C1	Control family	DD City	Negative	Negative	Positive	1120
DDIC-042-F01	DDIC-042	Index	DD City	Positive	Positive	Positive	19291
DDIC-042-F04	DDIC-042	Index family	DD City	Positive	Negative	Positive	15880
DDIC-042-F03	DDIC-042	Index family	DD City	Positive	Negative	Positive	357236
DDIC-042-F02	DDIC-042	Index family	DD City	Negative	Negative	Positive	1993
DDIC-043-F02	DDIC-043	Index family	DD City	Positive	Positive	Positive	1694382
DDIC-043-F01	DDIC-043	Index	DD City	Positive	Positive	Positive	1076040
DDIC-044-F03	DDIC-044	Index family	DD City	Positive	Negative	Positive	199266
DDIC-044-F01	DDIC-044	Index	DD City	Positive	Positive	Positive	2196280
DDIC-045-F01	DDIC-045	Index	DD City	Positive	Positive	Positive	885770
DDIC-045-C3-F01	DDIC-045-C3	Index	DD City	Positive	Negative	Positive	625
DDUIC-001-F01	DDUIC-001	Index	DDU		Positive	Positive	683353
DDUIC-001-C2-F01	DDUIC-001-C2	Control	DDU	Negative	Negative	Positive	277778
DDUIC-002-F01	DDUIC-002	Index	DDU	Negative	Positive	Positive	144075
DDUIC-003-F01	DDUIC-003	Index	DDU	Positive	Positive	Positive	104170
DDUIC-003-F02	DDUIC-003	Index family	DDU	Negative	Positive	Positive	1750
DDUIC-004-F01	DDUIC-004	Index	DDU	Positive	Positive	Positive	275600
DDUIC-004-C3-F02	DDUIC-004-C3	Control family	DDU	Negative	Negative	Positive	5670
DDUIC-004-C3-F01	DDUIC-004-C3	Control	DDU	Negative	Negative	Positive	37193
DDUIC-005-C1-F01	DDUIC-005-C1	Control	DDU	Negative	Negative	Positive	5314
DDUIC-005-C2-F01	DDUIC-005-C2	Index	DDU	Positive	Negative	Positive	2287
DDUIC-006-F01	DDUIC-006	Index	DDU	Positive	Positive	Positive	463053
DDUIC-006-C1-F01	DDUIC-006-C1	Index	DDU	Positive	Negative	Positive	566964
DDUIC-006-C2-F01	DDUIC-006-C2	Index	DDU	Positive	Negative	Positive	384187
DDUIC-006-C3-F01	DDUIC-006-C3	Index	DDU	Positive	Negative	Positive	3163
DDUIC-007-F01	DDUIC-007	Index	DDU	Positive	Positive	Positive	118599
DDUIC-007-C1-F01	DDUIC-007-C1	Control	DDU	Negative	Negative	Positive	98399
DDUIC-008-F01	DDUIC-008	Index	DDU	Positive	Positive	Positive	81000
DDUIC-008-F02	DDUIC-008	Index family	DDU	Negative	Negative	Positive	334800
DDUIC-008-C1-F02	DDUIC-008-C1	Control family	DDU	Negative	Positive	Positive	214299
DDUIC-008-C2-F01	DDUIC-008-C2	Index	DDU	Positive	Negative	Positive	770708
DDUIC-008-C2-F02	DDUIC-008-C2	Index family	DDU	Positive	Positive	Positive	604958
DDUIC-008-C3-F03	DDUIC-008-C3	Control family	DDU	Negative	Negative	Positive	1549
DDUIC-009-F03	DDUIC-009	Index family	DDU	Positive	Negative	Positive	9221971
DDUIC-009-F01	DDUIC-009	Index	DDU	Positive	Positive	Positive	566964
DDUIC-009-C1-F01	DDUIC-009-C1	Control	DDU	Negative	Negative	Positive	9526
DDUIC-009-C2-F01	DDUIC-009-C2	Index	DDU	Positive	Negative	Positive	228660
DDUIC-010-F01	DDUIC-010	Index	DDU	Positive	Positive	Positive	566964
DDUIC-010-C1-F01	DDUIC-010-C1	Index	DDU	Positive	Negative	Positive	104993
DDUIC-012-F01	DDUIC-012	Index	DDU	Positive	Positive	Positive	25202
DDUIC-012-F02	DDUIC-012	Index family	DDU	Positive	Negative	Positive	36901
DDUIC-013-F01	DDUIC-013	Index	DDU	Positive	Positive	Positive	188227
DDUIC-013-C1-F01	DDUIC-013-C1	Control	DDU	Negative	Negative	Positive	18222
DDUIC-013-C1-F02	DDUIC-013-C1	Control family	DDU	Negative	Negative	Positive	7349
DDUIC-013-C3-F01	DDUIC-013-C3	Index	DDU	Positive	Negative	Positive	384187
DDUIC-014-F01	DDUIC-014	Index	DDU	Positive	Positive	Positive	25829144
DDUIC-015-F01	DDUIC-015	Index	DDU	Positive	Positive	Positive	778007
DDUIC-015-C2-F01	DDUIC-015-C2	Control	DDU	Negative	Negative	Positive	25202
DDUIC-016-F01	DDUIC-016	Index	DDU	Negative	Positive	Positive	3572
DDUIC-016-C1-F01	DDUIC-016-C1	Index	DDU	Positive	Negative	Positive	32412
DDUIC-016-C2-F02	DDUIC-016-C2	Control family	DDU	Positive	Positive	Positive	1822210
DDUIC-016-C2-F03	DDUIC-016-C2	Control family	DDU	Negative	Negative	Positive	711
DDUIC-017-F01	DDUIC-017	Index	DDU	Positive	Positive	Positive	384187
DDUIC-017-C1-F05	DDUIC-017-C1	Control family	DDU	Positive	Negative	Positive	1790966
DDUIC-018-F01	DDUIC-018	Index	DDU	Positive	Positive	Positive	734907
DDUIC-018-C1-F04	DDUIC-018-C1	Control family	DDU	Positive	Positive	Positive	676943
DDUIC-019-F01	DDUIC-019	Index	DDU	Positive	Positive	Positive	3968499
DDUIC-019-F03	DDUIC-019	Index family	DDU	Negative	Positive	Positive	34857
DDUIC-019-C1-F02	DDUIC-019-C1	Index family	DDU	Negative	Negative	Positive	1537
DDUIC-020-F01	DDUIC-020	Index	DDU	Positive	Positive	Positive	165327
DDUIC-020-F03	DDUIC-020	Index family	DDU	Negative	Negative	Positive	119536
DDUIC-020-C1-F02	DDUIC-020-C1	Control family	DDU	Positive	Positive	Positive	2039037
DDUIC-021-F01	DDUIC-021	Index	DDU	Positive	Positive	Positive	604958
DDUIC-021-C1-F01	DDUIC-021-C1	Index	DDU	Positive	Negative	Positive	310831
DDUIC-021-C1-F02	DDUIC-021-C1	Index family	DDU	Negative	Negative	Positive	8775
DDUIC-021-C3-F02	DDUIC-021-C3	Control family	DDU	Positive	Negative	Positive	51440
DDUIC-022-F01	DDUIC-022	Index	DDU	Positive	Positive	Positive	3719270
DDUIC-022-C2-F01	DDUIC-022-C2	Control	DDU	Negative	Negative	Positive	20583
DDUIC-023-F01	DDUIC-023	Index	DDU	Positive	Positive	Positive	1317508
DDUIC-024-F01	DDUIC-024	Index	DDU	Positive	Positive	Positive	200841
DDUIC-024-C1-F01	DDUIC-024-C1	Control	DDU	Negative	Negative	Positive	2440
DDUIC-024-C2-F01	DDUIC-024-C2	Control	DDU	Negative	Negative	Positive	22136
DDUIC-024-C2-F05	DDUIC-024-C2	Control family	DDU	Negative	Negative	Positive	1275
DDUIC-024-C3-F04	DDUIC-024-C3	Control family	DDU	Positive	Positive	Positive	1499999
DDUIC-025-F01	DDUIC-025	Index	DDU	Positive	Positive	Positive	3485688
DDUIC-025-C1-F04	DDUIC-025-C1	Control family	DDU	Negative	Negative	Positive	23620
DDUIC-026-F03	DDUIC-026	Index family	DDU	Positive	Positive	Positive	127547
DDUIC-026-F01	DDUIC-026	Index	DDU	Positive	Positive	Positive	7114556
DDUIC-027-F05	DDUIC-027	Index family	DDU	Negative	Negative	Positive	864
DDUIC-027-F01	DDUIC-027	Index	DDU	Positive	Positive	Positive	127547
DDUIC-028-F01	DDUIC-028	Index	DDU	Positive	Positive	Positive	384187
DDUIC-028-C3-F03	DDUIC-028-C3	Index family	DDU	Negative	Positive	Positive	836701
DDUIC-028-C3-F01	DDUIC-028-C3	Index	DDU	Positive	Negative	Positive	2213631
DDUIC-029-F01	DDUIC-029	Index	DDU	Positive	Positive	Positive	1405797
DDUIC-029-F02	DDUIC-029	Index family	DDU	Negative	Positive	Positive	71146
DDUIC-029-F04	DDUIC-029	Index family	DDU	Negative	Negative	Positive	2143
DDUIC-029-C2-F03	DDUIC-029-C2	Control family	DDU	Positive	Positive	Positive	604958
DDUIC-029-C3-F01	DDUIC-029-C3	Index	DDU	Positive	Negative	Positive	5144021
DDUIC-030-F04	DDUIC-030	Index family	DDU	Negative	Negative	Positive	7349
DDUIC-030-F01	DDUIC-030	Index	DDU	Positive	Positive	Positive	2689135
DDUIC-030-C2-F03	DDUIC-030-C2	Index family	DDU	Positive	Negative	Positive	2361970
DDUIC-030-C2-F01	DDUIC-030-C2	Index	DDU	Positive	Negative	Positive	892769
DDUIC-030-C3-F01	DDUIC-030-C3	Index	DDU	Positive	Negative	Positive	2689135
DDUIC-031-F01	DDUIC-031	Index	DDU	Positive	Positive	Positive	8642804
DDUIC-032-F01	DDUIC-032	Index	DDU	Positive	Positive	Positive	4783167
DDUIC-032-C2-F04	DDUIC-032-C2	Control family	DDU	Positive	Negative	Positive	1234765
DDUIC-032-C3-F01	DDUIC-032-C3	Index	DDU	Positive	Negative	Positive	2869335
DDUIC-032-C3-F03	DDUIC-032-C3	Index family	DDU	Positive	Positive	Positive	600216
DDUIC-033-F01	DDUIC-033	Index	DDU	Positive	Positive	Positive	4820961
DDUIC-033-C1-F04	DDUIC-033-C1	Index family	DDU	Negative	Negative	Positive	1050
DDUIC-033-C1-F01	DDUIC-033-C1	Index	DDU	Positive	Negative	Positive	58565
DDUIC-034-F01	DDUIC-034	Index	DDU	Positive	Positive	Positive	1234765
DDUIC-035-F01	DDUIC-035	Index	DDU	Positive	Positive	Positive	531358
DDUIC-035-C3-F04	DDUIC-035-C3	Control family	DDU	Positive	Negative	Positive	111151
DDUIC-036-F01	DDUIC-036	Index	DDU	Positive	Positive	Positive	3061613
DDUIC-036-C1-F04	DDUIC-036-C1	Control family	DDU	Negative	Negative	Positive	8928
DDUIC-036-C2-F01	DDUIC-036-C2	Index	DDU	Positive	Negative	Positive	45182
