# Supplementary material for: Evidence for a role of Anopheles stephensi in the spread of drug- and diagnosis-resistant malaria in Africa
Source: Nat Med. 2023 Oct 26;29(12):3203–11. doi: 10.1038/s41591-023-02641-9 (PMC10719088; doi:10.1038/s41591-023-02641-9)
Supplement: Supplementary file 6 — Source data on the geographic location of infections detected in the study households (Fig. 3a), Anopheles mosquito presence (Fig. 3b) and overlap of Plasmodium infection detected in study participants and An. stephensi in the respective households (Fig. 3c) and pairwise genetic relatedness data (Fig. 3d) and their clustering (Fig. 3e). [file 41591_2023_2641_MOESM6_ESM.xlsx]

## Sheet: Fig_3a
record_id	long	lat	names	malpos.hh
3	41.8052	9.62262	LL	NA
24	41.8433	9.59246	HH	NA
52	41.816	9.60309	LL	NA
64	41.8463	9.59063	HH	NA
69	41.8634	9.56525	HH	NA
74	41.8125	9.60793	LL	NA
85	41.8388	9.59343	HL	NA
90	41.8074	9.60953	LL	NA
93	41.8421	9.59826	HL	NA
97	41.8459	9.58795	HH	NA
108	41.8454	9.59858	HH	NA
111	41.8527	9.60907	HH	NA
130	41.8193	9.61435	LL	NA
1	41.8393	9.59233	NA	0
2	41.8457	9.58813	NA	0.333333
310	41.8052	9.62262	NA	0
4	41.8459	9.5901	NA	0.25
5	41.8436	9.59485	NA	0.25
6	41.8469	9.59913	NA	0
7	41.8398	9.60013	NA	0.333333
8	41.8438	9.59497	NA	0.285714
9	41.8427	9.59616	NA	0.333333
10	41.8456	9.5882	NA	0
11	41.845	9.59779	NA	0
12	41.8425	9.59416	NA	0
13	41.8432	9.59254	NA	0.2
14	41.8457	9.59757	NA	0.25
15	41.8451	9.5878	NA	0
16	41.845	9.59748	NA	0.2
17	41.8442	9.59302	NA	0
18	41.8436	9.59594	NA	0.166667
19	41.8356	9.59336	NA	0
20	41.8451	9.59779	NA	0
21	41.8426	9.59456	NA	0.333333
22	41.8438	9.59334	NA	0
23	41.8367	9.58828	NA	0
241	41.8433	9.59246	NA	1
25	41.8394	9.59501	NA	0.25
26	41.8484	9.60226	NA	0
27	41.8446	9.59994	NA	0
28	41.8478	9.59837	NA	0.25
29	41.8466	9.59896	NA	0
30	41.8413	9.59714	NA	0.5
31	41.8439	9.59403	NA	0.333333
32	41.8429	9.5928	NA	0
33	41.8391	9.59246	NA	0
34	41.841	9.59807	NA	0.666667
35	41.8492	9.60875	NA	0
36	41.8431	9.5958	NA	0
37	41.8382	9.59338	NA	0
38	41.8493	9.60087	NA	0
39	41.84	9.59302	NA	0
40	41.8438	9.59288	NA	0.5
41	41.8412	9.59371	NA	0
42	41.8455	9.58796	NA	0
43	41.8459	9.59095	NA	0.333333
44	41.8416	9.59427	NA	0.333333
45	41.8414	9.597	NA	0
46	41.8531	9.61157	NA	0
47	41.8403	9.59021	NA	0.333333
48	41.8415	9.59387	NA	0.25
49	41.8407	9.60276	NA	0
50	41.8473	9.5983	NA	0
51	41.8437	9.5928	NA	0.142857
521	41.816	9.60309	NA	0
53	41.8376	9.59556	NA	0
54	41.8353	9.59521	NA	0
55	41.8439	9.60521	NA	0
56	41.8443	9.59196	NA	0
57	41.826	9.6035	NA	0
58	41.8401	9.59352	NA	0
59	41.8472	9.59621	NA	0.333333
60	41.8266	9.59521	NA	0
61	41.8417	9.59329	NA	0
62	41.8435	9.59383	NA	0.666667
63	41.8349	9.6037	NA	0
641	41.8463	9.59063	NA	1
65	41.8376	9.59759	NA	0
66	41.8445	9.60937	NA	0
67	41.8464	9.59755	NA	0.25
68	41.8381	9.59649	NA	0
691	41.8634	9.56525	NA	0.5
70	41.8396	9.59345	NA	0
71	41.8287	9.60067	NA	0
72	41.8504	9.60244	NA	0.666667
73	41.8443	9.59438	NA	0.285714
741	41.8125	9.60793	NA	0
75	41.8477	9.59695	NA	0.5
76	41.846	9.58766	NA	0
77	41.8378	9.59697	NA	0
78	41.8462	9.62665	NA	0.166667
79	41.846	9.59037	NA	0
80	41.8257	9.60353	NA	0
81	41.8386	9.59438	NA	0
82	41.8456	9.59713	NA	0.333333
83	41.8489	9.60072	NA	0
84	41.8492	9.60273	NA	0
851	41.8388	9.59343	NA	1
86	41.8453	9.59852	NA	0
87	41.8379	9.59553	NA	0.5
88	41.8433	9.59599	NA	0
89	41.8403	9.59835	NA	0.333333
901	41.8074	9.60953	NA	0
91	41.8222	9.59376	NA	0
92	41.8414	9.59183	NA	0
931	41.8421	9.59826	NA	1
94	41.8429	9.59131	NA	0
95	41.8453	9.59188	NA	0.2
96	41.8256	9.60913	NA	0
971	41.8459	9.58795	NA	0.8
98	41.8386	9.59408	NA	0
99	41.8419	9.59556	NA	0
100	41.8471	9.58907	NA	0.5
101	41.8472	9.60103	NA	0
102	41.8355	9.59478	NA	0
103	41.8463	9.59776	NA	0
104	41.8475	9.6202	NA	0.2
105	41.8393	9.59419	NA	0
106	41.8462	9.59011	NA	0
107	41.8411	9.60651	NA	0
1081	41.8454	9.59858	NA	1
109	41.8505	9.60203	NA	0
110	41.8175	9.60486	NA	0
1111	41.8527	9.60907	NA	1
112	41.8356	9.60019	NA	0
113	41.8453	9.58785	NA	0.333333
114	41.8432	9.59592	NA	0
115	41.8511	9.60345	NA	0
116	41.8435	9.59494	NA	0
117	41.846	9.58757	NA	0.666667
118	41.8449	9.59164	NA	0
119	41.8426	9.60409	NA	0
120	41.8452	9.59209	NA	0.5
121	41.8325	9.60394	NA	0
122	41.8306	9.59533	NA	0.166667
123	41.8341	9.60037	NA	0
124	41.8401	9.6007	NA	0
125	41.8388	9.59745	NA	0.25
126	41.8392	9.59415	NA	0
127	41.8413	9.59675	NA	0
128	41.8437	9.59581	NA	0.6
129	41.8489	9.60335	NA	0
1301	41.8193	9.61435	NA	0
131	41.83	9.59713	NA	0
132	41.8438	9.59598	NA	0.666667
133	41.8297	9.59516	NA	0
134	41.8417	9.59134	NA	0
135	41.8385	9.59392	NA	0
136	41.8466	9.59827	NA	0.666667
137	41.832	9.59674	NA	0
138	41.8441	9.59473	NA	0.5

## Sheet: Fig_3b
idhh	idindividual	site	larvaepos	adultpos	Latitude	Longitude	An. Stephensi pos
DDIC-001-C1	DDIC-001-C1-F01	DD City	Negative	Negative	811674	1061627	Negative
DDIC-001-C1	DDIC-001-C1-F02	DD City	Negative	Negative	811674	1061627	Negative
DDIC-001-C1	DDIC-001-C1-F03	DD City	Negative	Negative	811674	1061627	Negative
DDIC-001-C1	DDIC-001-C1-F04	DD City	Negative	Negative	811674	1061627	Negative
DDIC-001-C1	DDIC-001-C1-F05	DD City	Negative	Negative	811674	1061627	Negative
DDIC-001-C1	DDIC-001-C1-F06	DD City	Negative	Negative	811674	1061627	Negative
DDIC-001-C2	DDIC-001-C2-F01	DD City	Negative	Negative	812382	1061168	Negative
DDIC-001-C2	DDIC-001-C2-F02	DD City	Negative	Negative	812382	1061168	Negative
DDIC-001-C2	DDIC-001-C2-F03	DD City	Negative	Negative	812382	1061168	Negative
DDIC-001-C3	DDIC-001-C3-F01	DD City	Negative	Negative	807900	1064949	Negative
DDIC-001-C3	DDIC-001-C3-F02	DD City	Negative	Negative	807900	1064949	Negative
DDIC-001	DDIC-001-F01	DD City	Negative	Negative	812143	1061910	Negative
DDIC-001	DDIC-001-F02	DD City	Negative	Negative	812143	1061910	Negative
DDIC-001	DDIC-001-F03	DD City	Negative	Negative	812143	1061910	Negative
DDIC-001	DDIC-001-F04	DD City	Negative	Negative	812143	1061910	Negative
DDIC-001	DDIC-001-F05	DD City	Negative	Negative	812143	1061910	Negative
DDIC-001	DDIC-001-F06	DD City	Negative	Negative	812143	1061910	Negative
DDIC-001	DDIC-001-F07	DD City	Negative	Negative	812143	1061910	Negative
DDIC-001	DDIC-001-F08	DD City	Negative	Negative	812143	1061910	Negative
DDIC-002-C1	DDIC-002-C1-F01	DD City	Negative	Negative	811723	1062491	Negative
DDIC-002-C1	DDIC-002-C1-F02	DD City	Negative	Negative	811723	1062491	Negative
DDIC-002-C1	DDIC-002-C1-F03	DD City	Negative	Negative	811723	1062491	Negative
DDIC-002-C2	DDIC-002-C2-F01	DD City	Negative	Negative	812501	1062387	Negative
DDIC-002-C2	DDIC-002-C2-F02	DD City	Negative	Negative	812501	1062387	Negative
DDIC-002-C2	DDIC-002-C2-F03	DD City	Negative	Negative	812501	1062387	Negative
DDIC-002-C2	DDIC-002-C2-F04	DD City	Negative	Negative	812501	1062387	Negative
DDIC-002	DDIC-002-F01	DD City	Negative	Negative	812405	1061386	Negative
DDIC-002	DDIC-002-F02	DD City	Negative	Negative	812405	1061386	Negative
DDIC-002	DDIC-002-F03	DD City	Negative	Negative	812405	1061386	Negative
DDIC-002	DDIC-002-F04	DD City	Negative	Negative	812405	1061386	Negative
DDIC-003-C1	DDIC-003-C1-F01	DD City	Negative	Negative	812048	1062054	Negative
DDIC-003-C1	DDIC-003-C1-F02	DD City	Negative	Negative	812048	1062054	Negative
DDIC-003-C1	DDIC-003-C1-F03	DD City	Negative	Negative	812048	1062054	Negative
DDIC-003-C2	DDIC-003-C2-F01	DD City	Positive	Negative	812295	1062237	Positive
DDIC-003-C3	DDIC-003-C3-F01	DD City	Negative	Negative	812372	1061176	Negative
DDIC-003-C3	DDIC-003-C3-F02	DD City	Negative	Negative	812372	1061176	Negative
DDIC-003-C3	DDIC-003-C3-F03	DD City	Negative	Negative	812372	1061176	Negative
DDIC-003-C3	DDIC-003-C3-F04	DD City	Negative	Negative	812372	1061176	Negative
DDIC-003	DDIC-003-F01	DD City	Negative	Negative	812165	1061924	Negative
DDIC-003	DDIC-003-F02	DD City	Negative	Negative	812165	1061924	Negative
DDIC-003	DDIC-003-F03	DD City	Negative	Negative	812165	1061924	Negative
DDIC-003	DDIC-003-F04	DD City	Negative	Negative	812165	1061924	Negative
DDIC-003	DDIC-003-F05	DD City	Negative	Negative	812165	1061924	Negative
DDIC-003	DDIC-003-F06	DD City	Negative	Negative	812165	1061924	Negative
DDIC-003	DDIC-003-F07	DD City	Negative	Negative	812165	1061924	Negative
DDIC-004-C1	DDIC-004-C1-F01	DD City	Negative	Negative	812377	1062213	Negative
DDIC-004-C1	DDIC-004-C1-F02	DD City	Negative	Negative	812377	1062213	Negative
DDIC-004-C1	DDIC-004-C1-F03	DD City	Negative	Negative	812377	1062213	Negative
DDIC-004-C1	DDIC-004-C1-F04	DD City	Negative	Negative	812377	1062213	Negative
DDIC-004-C2	DDIC-004-C2-F01	DD City	Negative	Negative	812099	1061654	Negative
DDIC-004-C2	DDIC-004-C2-F02	DD City	Negative	Negative	812099	1061654	Negative
DDIC-004-C2	DDIC-004-C2-F03	DD City	Negative	Negative	812099	1061654	Negative
DDIC-004-C2	DDIC-004-C2-F04	DD City	Negative	Negative	812099	1061654	Negative
DDIC-004-C2	DDIC-004-C2-F05	DD City	Negative	Negative	812099	1061654	Negative
DDIC-004-C3	DDIC-004-C3-F01	DD City	Negative	Negative	812319	1061131	Negative
DDIC-004-C3	DDIC-004-C3-F02	DD City	Negative	Negative	812319	1061131	Negative
DDIC-004-C3	DDIC-004-C3-F03	DD City	Negative	Negative	812319	1061131	Negative
DDIC-004	DDIC-004-F01	DD City	Positive	Negative	812023	1061833	Positive
DDIC-004	DDIC-004-F02	DD City	Positive	Negative	812023	1061833	Positive
DDIC-005-C1	DDIC-005-C1-F01	DD City	Negative	Negative	812307	1062237	Negative
DDIC-005-C2	DDIC-005-C2-F01	DD City	Positive	Negative	812218	1061708	Positive
DDIC-005-C2	DDIC-005-C2-F02	DD City	Positive	Negative	812218	1061708	Positive
DDIC-005-C2	DDIC-005-C2-F03	DD City	Positive	Negative	812218	1061708	Positive
DDIC-005-C2	DDIC-005-C2-F04	DD City	Positive	Negative	812218	1061708	Positive
DDIC-005-C3	DDIC-005-C3-F01	DD City	Negative	Negative	811263	1061738	Negative
DDIC-005	DDIC-005-F01	DD City	Positive	Negative	812292	1062203	Positive
DDIC-005	DDIC-005-F02	DD City	Positive	Negative	812292	1062203	Positive
DDIC-005	DDIC-005-F03	DD City	Positive	Negative	812292	1062203	Positive
DDIC-005	DDIC-005-F04	DD City	Positive	Negative	812292	1062203	Positive
DDIC-005	DDIC-005-F05	DD City	Positive	Negative	812292	1062203	Positive
DDIC-006-C1	DDIC-006-C1-F01	DD City	Negative	Negative	812116	1061645	Negative
DDIC-006-C2	DDIC-006-C2-F01	DD City	Negative	Negative	812033	1061877	Negative
DDIC-006-C2	DDIC-006-C2-F02	DD City	Negative	Negative	812033	1061877	Negative
DDIC-006-C2	DDIC-006-C2-F03	DD City	Negative	Negative	812033	1061877	Negative
DDIC-006-C3	DDIC-006-C3-F01	DD City	Negative	Negative	811393	1061177	Negative
DDIC-006	DDIC-006-F01	DD City	Positive	Positive	812146	1062031	Positive
DDIC-006	DDIC-006-F02	DD City	Positive	Positive	812146	1062031	Positive
DDIC-006	DDIC-006-F03	DD City	Positive	Positive	812146	1062031	Positive
DDIC-006	DDIC-006-F04	DD City	Positive	Positive	812146	1062031	Positive
DDIC-006	DDIC-006-F05	DD City	Positive	Positive	812146	1062031	Positive
DDIC-006	DDIC-006-F06	DD City	Positive	Positive	812146	1062031	Positive
DDIC-007-C1	DDIC-007-C1-F01	DD City	Negative	Negative	811679	1061924	Negative
DDIC-007-C1	DDIC-007-C1-F02	DD City	Negative	Negative	811679	1061924	Negative
DDIC-007-C1	DDIC-007-C1-F03	DD City	Negative	Negative	811679	1061924	Negative
DDIC-007-C1	DDIC-007-C1-F04	DD City	Negative	Negative	811679	1061924	Negative
DDIC-007-C2	DDIC-007-C2-F01	DD City	Negative	Negative	812669	1062735	Negative
DDIC-007-C2	DDIC-007-C2-F02	DD City	Negative	Negative	812669	1062735	Negative
DDIC-007-C2	DDIC-007-C2-F03	DD City	Negative	Negative	812669	1062735	Negative
DDIC-007-C2	DDIC-007-C2-F04	DD City	Negative	Negative	812669	1062735	Negative
DDIC-007-C3	DDIC-007-C3-F01	DD City	Negative	Negative	812254	1062475	Negative
DDIC-007-C3	DDIC-007-C3-F02	DD City	Negative	Negative	812254	1062475	Negative
DDIC-007-C3	DDIC-007-C3-F03	DD City	Negative	Negative	812254	1062475	Negative
DDIC-007-C3	DDIC-007-C3-F04	DD City	Negative	Negative	812254	1062475	Negative
DDIC-007	DDIC-007-F01	DD City	Negative	Negative	812173	1061743	Negative
DDIC-007	DDIC-007-F02	DD City	Negative	Negative	812173	1061743	Negative
DDIC-007	DDIC-007-F03	DD City	Negative	Negative	812173	1061743	Negative
DDIC-008-C1	DDIC-008-C1-F01	DD City	Negative	Negative	812071	1061682	Negative
DDIC-008-C2	DDIC-008-C2-F01	DD City	Negative	Negative	812472	1062368	Negative
DDIC-008-C2	DDIC-008-C2-F02	DD City	Negative	Negative	812472	1062368	Negative
DDIC-008-C3	DDIC-008-C3-F01	DD City	Negative	Negative	811893	1062162	Negative
DDIC-008-C3	DDIC-008-C3-F02	DD City	Negative	Negative	811893	1062162	Negative
DDIC-008	DDIC-008-F01	DD City	Positive	Negative	812601	1062304	Positive
DDIC-008	DDIC-008-F02	DD City	Positive	Negative	812601	1062304	Positive
DDIC-008	DDIC-008-F03	DD City	Positive	Negative	812601	1062304	Positive
DDIC-008	DDIC-008-F04	DD City	Positive	Negative	812601	1062304	Positive
DDIC-009-C1	DDIC-009-C1-F01	DD City	Negative	Negative	811856	1062264	Negative
DDIC-009-C1	DDIC-009-C1-F02	DD City	Negative	Negative	811856	1062264	Negative
DDIC-009-C1	DDIC-009-C1-F03	DD City	Negative	Negative	811856	1062264	Negative
DDIC-009-C2	DDIC-009-C2-F01	DD City	Negative	Negative	811654	1061641	Negative
DDIC-009-C2	DDIC-009-C2-F02	DD City	Negative	Negative	811654	1061641	Negative
DDIC-009-C2	DDIC-009-C2-F03	DD City	Negative	Negative	811654	1061641	Negative
DDIC-009-C2	DDIC-009-C2-F04	DD City	Negative	Negative	811654	1061641	Negative
DDIC-009-C2	DDIC-009-C2-F05	DD City	Negative	Negative	811654	1061641	Negative
DDIC-009-C2	DDIC-009-C2-F06	DD City	Negative	Negative	811654	1061641	Negative
DDIC-009-C2	DDIC-009-C2-F07	DD City	Negative	Negative	811654	1061641	Negative
DDIC-009-C3	DDIC-009-C3-F01	DD City	Negative	Negative	812751	1063454	Negative
DDIC-009-C3	DDIC-009-C3-F02	DD City	Negative	Negative	812751	1063454	Negative
DDIC-009	DDIC-009-F01	DD City	Positive	Negative	812183	1061820	Positive
DDIC-009	DDIC-009-F02	DD City	Positive	Negative	812183	1061820	Positive
DDIC-009	DDIC-009-F03	DD City	Positive	Negative	812183	1061820	Positive
DDIC-009	DDIC-009-F04	DD City	Positive	Negative	812183	1061820	Positive
DDIC-009	DDIC-009-F05	DD City	Positive	Negative	812183	1061820	Positive
DDIC-009	DDIC-009-F06	DD City	Positive	Negative	812183	1061820	Positive
DDIC-010-C1	DDIC-010-C1-F01	DD City	Negative	Negative	NA	NA	Negative
DDIC-010-C2	DDIC-010-C2-F01	DD City	Negative	Negative	811842	1062200	Negative
DDIC-010-C2	DDIC-010-C2-F02	DD City	Negative	Negative	811842	1062200	Negative
DDIC-010-C2	DDIC-010-C2-F03	DD City	Negative	Negative	811842	1062200	Negative
DDIC-010-C2	DDIC-010-C2-F04	DD City	Negative	Negative	811842	1062200	Negative
DDIC-010-C2	DDIC-010-C2-F05	DD City	Negative	Negative	811842	1062200	Negative
DDIC-010-C2	DDIC-010-C2-F06	DD City	Negative	Negative	811842	1062200	Negative
DDIC-010-C3	DDIC-010-C3-F01	DD City	Negative	Negative	811552	1061743	Negative
DDIC-010-C3	DDIC-010-C3-F02	DD City	Negative	Negative	811552	1061743	Negative
DDIC-010-C3	DDIC-010-C3-F03	DD City	Negative	Negative	811552	1061743	Negative
DDIC-010-C3	DDIC-010-C3-F04	DD City	Negative	Negative	811552	1061743	Negative
DDIC-010	DDIC-010-F01	DD City	Negative	Negative	812088	1062015	Negative
DDIC-010	DDIC-010-F02	DD City	Negative	Negative	812088	1062015	Negative
DDIC-010	DDIC-010-F03	DD City	Negative	Negative	812088	1062015	Negative
DDIC-010	DDIC-010-F04	DD City	Negative	Negative	812088	1062015	Negative
DDIC-011-C1	DDIC-011-C1-F01	DD City	Negative	Negative	812166	1061692	Negative
DDIC-011-C1	DDIC-011-C1-F02	DD City	Negative	Negative	812166	1061692	Negative
DDIC-011-C1	DDIC-011-C1-F03	DD City	Negative	Negative	812166	1061692	Negative
DDIC-011-C1	DDIC-011-C1-F04	DD City	Negative	Negative	812166	1061692	Negative
DDIC-011-C2	DDIC-011-C2-F01	DD City	Negative	Negative	811748	1061704	Negative
DDIC-011-C2	DDIC-011-C2-F02	DD City	Negative	Negative	811748	1061704	Negative
DDIC-011-C2	DDIC-011-C2-F03	DD City	Negative	Negative	811748	1061704	Negative
DDIC-011-C2	DDIC-011-C2-F04	DD City	Negative	Negative	811748	1061704	Negative
DDIC-011-C2	DDIC-011-C2-F05	DD City	Negative	Negative	811748	1061704	Negative
DDIC-011-C2	DDIC-011-C2-F06	DD City	Negative	Negative	811748	1061704	Negative
DDIC-011-C3	DDIC-011-C3-F01	DD City	Negative	Negative	811887	1061782	Negative
DDIC-011-C3	DDIC-011-C3-F02	DD City	Negative	Negative	811887	1061782	Negative
DDIC-011-C3	DDIC-011-C3-F03	DD City	Negative	Negative	811887	1061782	Negative
DDIC-011-C3	DDIC-011-C3-F04	DD City	Negative	Negative	811887	1061782	Negative
DDIC-011	DDIC-011-F01	DD City	Negative	Negative	8127670	1062582	Negative
DDIC-011	DDIC-011-F02	DD City	Negative	Negative	8127670	1062582	Negative
DDIC-012-C1	DDIC-012-C1-F01	DD City	Negative	Positive	811923	1061844	Negative
DDIC-012-C1	DDIC-012-C1-F02	DD City	Negative	Positive	811923	1061844	Negative
DDIC-012-C1	DDIC-012-C1-F03	DD City	Negative	Positive	811923	1061844	Negative
DDIC-012	DDIC-012-F01	DD City	Positive	Negative	812356	1061149	Positive
DDIC-012	DDIC-012-F02	DD City	Positive	Negative	812356	1061149	Positive
DDIC-013-C1	DDIC-013-C1-F01	DD City	Negative	Negative	811903	1062146	Negative
DDIC-013-C1	DDIC-013-C1-F02	DD City	Negative	Negative	811903	1062146	Negative
DDIC-013-C1	DDIC-013-C1-F03	DD City	Negative	Negative	811903	1062146	Negative
DDIC-013-C1	DDIC-013-C1-F04	DD City	Negative	Negative	811903	1062146	Negative
DDIC-013-C1	DDIC-013-C1-F05	DD City	Negative	Negative	811903	1062146	Negative
DDIC-013-C2	DDIC-013-C2-F01	DD City	Negative	Negative	810545	1061747	Negative
DDIC-013-C2	DDIC-013-C2-F02	DD City	Negative	Negative	810545	1061747	Negative
DDIC-013-C2	DDIC-013-C2-F03	DD City	Negative	Negative	810545	1061747	Negative
DDIC-013-C2	DDIC-013-C2-F04	DD City	Negative	Negative	810545	1061747	Negative
DDIC-013-C3	DDIC-013-C3-F01	DD City	Negative	Negative	813169	1063769	Negative
DDIC-013-C3	DDIC-013-C3-F02	DD City	Negative	Negative	813169	1063769	Negative
DDIC-013	DDIC-013-F01	DD City	Positive	Negative	812401	1061481	Positive
DDIC-013	DDIC-013-F02	DD City	Positive	Negative	812401	1061481	Positive
DDIC-013	DDIC-013-F03	DD City	Positive	Negative	812401	1061481	Positive
DDIC-014-C1	DDIC-014-C1-F01	DD City	Negative	Negative	811298	1062260	Negative
DDIC-014-C1	DDIC-014-C1-F02	DD City	Negative	Negative	811298	1062260	Negative
DDIC-014-C2	DDIC-014-C2-F01	DD City	Negative	Negative	811789	1061394	Negative
DDIC-014-C2	DDIC-014-C2-F02	DD City	Negative	Negative	811789	1061394	Negative
DDIC-014-C2	DDIC-014-C2-F03	DD City	Negative	Negative	811789	1061394	Negative
DDIC-014-C3	DDIC-014-C3-F01	DD City	Negative	Negative	811298	1062260	Negative
DDIC-014	DDIC-014-F01	DD City	Negative	Negative	811298	1062260	Negative
DDIC-014	DDIC-014-F02	DD City	Negative	Negative	811298	1062260	Negative
DDIC-014	DDIC-014-F03	DD City	Negative	Negative	NA	NA	Negative
DDIC-014	DDIC-014-F04	DD City	Negative	Negative	811298	1062260	Negative
DDIC-015-C1	DDIC-015-C1-F01	DD City	Negative	Negative	809101	1062797	Negative
DDIC-015-C1	DDIC-015-C1-F02	DD City	Negative	Negative	809101	1062797	Negative
DDIC-015-C2	DDIC-015-C2-F01	DD City	Negative	Negative	NA	NA	Negative
DDIC-015-C2	DDIC-015-C2-F02	DD City	Negative	Negative	NA	NA	Negative
DDIC-015-C3	DDIC-015-C3-F01	DD City	Negative	Negative	811818	1062783	Negative
DDIC-015-C3	DDIC-015-C3-F02	DD City	Negative	Negative	811818	1062783	Negative
DDIC-015-C3	DDIC-015-C3-F03	DD City	Negative	Negative	811818	1062783	Negative
DDIC-015	DDIC-015-F01	DD City	Negative	Negative	811912	1061800	Negative
DDIC-015	DDIC-015-F02	DD City	Negative	Negative	811912	1061800	Negative
DDIC-015	DDIC-015-F03	DD City	Negative	Negative	811912	1061800	Negative
DDIC-015	DDIC-015-F04	DD City	Negative	Negative	811912	1061800	Negative
DDIC-016-C1	DDIC-016-C1-F01	DD City	Negative	Negative	812162	1061683	Negative
DDIC-016-C1	DDIC-016-C1-F02	DD City	Negative	Negative	812162	1061683	Negative
DDIC-016-C1	DDIC-016-C1-F03	DD City	Negative	Negative	812162	1061683	Negative
DDIC-016-C1	DDIC-016-C1-F04	DD City	Negative	Negative	812162	1061683	Negative
DDIC-016-C1	DDIC-016-C1-F05	DD City	Negative	Negative	812162	1061683	Negative
DDIC-016-C1	DDIC-016-C1-F06	DD City	Negative	Negative	812162	1061683	Negative
DDIC-016-C1	DDIC-016-C1-F07	DD City	Negative	Negative	812162	1061683	Negative
DDIC-016	DDIC-016-F01	DD City	Negative	Negative	812554	1062295	Negative
DDIC-017-C1	DDIC-017-C1-F01	DD City	Negative	Negative	811485	1061983	Negative
DDIC-017-C1	DDIC-017-C1-F02	DD City	Negative	Negative	811485	1061983	Negative
DDIC-017-C2	DDIC-017-C2-F01	DD City	Negative	Negative	811239	1061942	Negative
DDIC-017-C2	DDIC-017-C2-F02	DD City	Negative	Negative	811239	1061942	Negative
DDIC-017-C2	DDIC-017-C2-F03	DD City	Negative	Negative	811239	1061942	Negative
DDIC-017-C2	DDIC-017-C2-F04	DD City	Negative	Negative	811239	1061942	Negative
DDIC-017-C3	DDIC-017-C3-F01	DD City	Negative	Negative	812165	1063057	Negative
DDIC-017-C3	DDIC-017-C3-F02	DD City	Negative	Negative	812165	1063057	Negative
DDIC-017-C3	DDIC-017-C3-F03	DD City	Negative	Negative	812165	1063057	Negative
DDIC-017	DDIC-017-F01	DD City	Negative	Negative	NA	NA	Negative
DDIC-017	DDIC-017-F02	DD City	Negative	Negative	NA	NA	Negative
DDIC-018-C1	DDIC-018-C1-F01	DD City	Negative	Negative	812224	1061591	Negative
DDIC-018-C2	DDIC-018-C2-F01	DD City	Negative	Negative	810210	1062852	Negative
DDIC-018-C2	DDIC-018-C2-F02	DD City	Negative	Negative	810210	1062852	Negative
DDIC-018-C2	DDIC-018-C2-F03	DD City	Negative	Negative	810210	1062852	Negative
DDIC-018-C2	DDIC-018-C2-F04	DD City	Negative	Negative	810210	1062852	Negative
DDIC-018-C2	DDIC-018-C2-F05	DD City	Negative	Negative	810210	1062852	Negative
DDIC-018-C3	DDIC-018-C3-F01	DD City	Negative	Negative	811768	1061760	Negative
DDIC-018-C3	DDIC-018-C3-F02	DD City	Negative	Negative	811768	1061760	Negative
DDIC-018-C3	DDIC-018-C3-F03	DD City	Negative	Negative	811768	1061760	Negative
DDIC-018-C3	DDIC-018-C3-F04	DD City	Negative	Negative	811768	1061760	Negative
DDIC-018-C3	DDIC-018-C3-F05	DD City	Negative	Negative	811768	1061760	Negative
DDIC-018	DDIC-018-F01	DD City	Negative	Negative	812545	1062064	Negative
DDIC-018	DDIC-018-F02	DD City	Negative	Negative	812545	1062064	Negative
DDIC-018	DDIC-018-F03	DD City	Negative	Negative	812545	1062064	Negative
DDIC-019-C1	DDIC-019-C1-F01	DD City	Negative	Negative	810273	1061934	Negative
DDIC-019-C1	DDIC-019-C1-F02	DD City	Negative	Negative	810273	1061934	Negative
DDIC-019-C1	DDIC-019-C1-F03	DD City	Negative	Negative	810273	1061934	Negative
DDIC-019-C1	DDIC-019-C1-F04	DD City	Negative	Negative	810273	1061934	Negative
DDIC-019-C1	DDIC-019-C1-F05	DD City	Negative	Negative	810273	1061934	Negative
DDIC-019-C2	DDIC-019-C2-F01	DD City	Negative	Negative	811942	1061736	Negative
DDIC-019-C2	DDIC-019-C2-F02	DD City	Negative	Negative	811942	1061736	Negative
DDIC-019-C2	DDIC-019-C2-F03	DD City	Negative	Negative	811942	1061736	Negative
DDIC-019-C2	DDIC-019-C2-F04	DD City	Negative	Negative	811942	1061736	Negative
DDIC-019-C3	DDIC-019-C3-F01	DD City	Negative	Negative	NA	NA	Negative
DDIC-019	DDIC-019-F01	DD City	Negative	Negative	812140	1061797	Negative
DDIC-019	DDIC-019-F02	DD City	Negative	Negative	812140	1061797	Negative
DDIC-019	DDIC-019-F03	DD City	Negative	Negative	812140	1061797	Negative
DDIC-020-C1	DDIC-020-C1-F01	DD City	Negative	Negative	811184	1062882	Negative
DDIC-020-C1	DDIC-020-C1-F02	DD City	Negative	Negative	811184	1062882	Negative
DDIC-020-C1	DDIC-020-C1-F03	DD City	Negative	Negative	811184	1062882	Negative
DDIC-020-C1	DDIC-020-C1-F04	DD City	Negative	Negative	811184	1062882	Negative
DDIC-020-C1	DDIC-020-C1-F05	DD City	Negative	Negative	811184	1062882	Negative
DDIC-020-C1	DDIC-020-C1-F06	DD City	Negative	Negative	811184	1062882	Negative
DDIC-020-C1	DDIC-020-C1-F07	DD City	Negative	Negative	811184	1062882	Negative
DDIC-020	DDIC-020-F01	DD City	Negative	Negative	812448	1061446	Negative
DDIC-021-C1	DDIC-021-C1-F01	DD City	Negative	Negative	811489	1062208	Negative
DDIC-021-C1	DDIC-021-C1-F02	DD City	Negative	Negative	811489	1062208	Negative
DDIC-021-C1	DDIC-021-C1-F03	DD City	Negative	Negative	811489	1062208	Negative
DDIC-021-C2	DDIC-021-C2-F01	DD City	Negative	Negative	812230	1063518	Negative
DDIC-021-C2	DDIC-021-C2-F02	DD City	Negative	Negative	812230	1063518	Negative
DDIC-021	DDIC-021-F01	DD City	Negative	Negative	812453	1062212	Negative
DDIC-021	DDIC-021-F02	DD City	Negative	Negative	812453	1062212	Negative
DDIC-021	DDIC-021-F03	DD City	Negative	Negative	812453	1062212	Negative
DDIC-021	DDIC-021-F04	DD City	Negative	Negative	812453	1062212	Negative
DDIC-022-C1	DDIC-022-C1-F01	DD City	Negative	Negative	NA	NA	Negative
DDIC-022-C2	DDIC-022-C2-F01	DD City	Negative	Negative	811537	1062087	Negative
DDIC-022-C3	DDIC-022-C3-F01	DD City	Negative	Negative	NA	NA	Negative
DDIC-022-C3	DDIC-022-C3-F02	DD City	Negative	Negative	NA	NA	Negative
DDIC-022-C3	DDIC-022-C3-F03	DD City	Negative	Negative	NA	NA	Negative
DDIC-022	DDIC-022-F01	DD City	Negative	Negative	814348	1058652	Negative
DDIC-022	DDIC-022-F02	DD City	Negative	Negative	814348	1058652	Negative
DDIC-023-C1	DDIC-023-C1-F01	DD City	Negative	Negative	811708	1061752	Negative
DDIC-023-C1	DDIC-023-C1-F02	DD City	Negative	Negative	811708	1061752	Negative
DDIC-023-C1	DDIC-023-C1-F03	DD City	Negative	Negative	811708	1061752	Negative
DDIC-023-C1	DDIC-023-C1-F04	DD City	Negative	Negative	811708	1061752	Negative
DDIC-023-C2	DDIC-023-C2-F01	DD City	Negative	Negative	810502	1062541	Negative
DDIC-023-C2	DDIC-023-C2-F02	DD City	Negative	Negative	810502	1062541	Negative
DDIC-023-C2	DDIC-023-C2-F03	DD City	Negative	Negative	810502	1062541	Negative
DDIC-023-C2	DDIC-023-C2-F04	DD City	Negative	Negative	810502	1062541	Negative
DDIC-023-C2	DDIC-023-C2-F05	DD City	Negative	Negative	810502	1062541	Negative
DDIC-023-C3	DDIC-023-C3-F01	DD City	Negative	Negative	NA	NA	Negative
DDIC-023	DDIC-023-F01	DD City	Negative	Negative	812889	1062757	Negative
DDIC-023	DDIC-023-F02	DD City	Negative	Negative	812889	1062757	Negative
DDIC-023	DDIC-023-F03	DD City	Negative	Negative	812889	1062757	Negative
DDIC-024-C1	DDIC-024-C1-F01	DD City	Negative	Negative	812227	1061859	Negative
DDIC-024-C1	DDIC-024-C1-F02	DD City	Negative	Negative	812227	1061859	Negative
DDIC-024-C1	DDIC-024-C1-F03	DD City	Negative	Negative	812227	1061859	Negative
DDIC-024-C1	DDIC-024-C1-F04	DD City	Negative	Negative	812227	1061859	Negative
DDIC-024-C1	DDIC-024-C1-F05	DD City	Negative	Negative	812227	1061859	Negative
DDIC-024-C1	DDIC-024-C1-F06	DD City	Negative	Negative	812227	1061859	Negative
DDIC-024-C1	DDIC-024-C1-F07	DD City	Negative	Negative	812227	1061859	Negative
DDIC-024-C2	DDIC-024-C2-F01	DD City	Negative	Negative	808722	1063330	Negative
DDIC-024	DDIC-024-F01	DD City	Negative	Negative	812590	1062146	Negative
DDIC-024	DDIC-024-F02	DD City	Negative	Negative	812590	1062146	Negative
DDIC-025-C1	DDIC-025-C1-F01	DD City	Negative	Negative	812421	1061116	Negative
DDIC-025-C1	DDIC-025-C1-F02	DD City	Negative	Negative	812421	1061116	Negative
DDIC-025-C1	DDIC-025-C1-F03	DD City	Negative	Negative	812421	1061116	Negative
DDIC-025-C1	DDIC-025-C1-F04	DD City	Negative	Negative	812421	1061116	Negative
DDIC-025-C1	DDIC-025-C1-F05	DD City	Negative	Negative	812421	1061116	Negative
DDIC-025-C2	DDIC-025-C2-F01	DD City	Negative	Negative	811511	1062139	Negative
DDIC-025-C2	DDIC-025-C2-F02	DD City	Negative	Negative	811511	1062139	Negative
DDIC-025-C2	DDIC-025-C2-F03	DD City	Negative	Negative	811511	1062139	Negative
DDIC-025-C2	DDIC-025-C2-F04	DD City	Negative	Negative	811511	1062139	Negative
DDIC-025-C2	DDIC-025-C2-F05	DD City	Negative	Negative	811511	1062139	Negative
DDIC-025-C2	DDIC-025-C2-F06	DD City	Negative	Negative	811511	1062139	Negative
DDIC-025-C3	DDIC-025-C3-F01	DD City	Negative	Negative	NA	NA	Negative
DDIC-025	DDIC-025-F01	DD City	Negative	Negative	812407	1065433	Negative
DDIC-025	DDIC-025-F02	DD City	Negative	Negative	812407	1065433	Negative
DDIC-025	DDIC-025-F03	DD City	Negative	Negative	812407	1065433	Negative
DDIC-025	DDIC-025-F04	DD City	Negative	Negative	812407	1065433	Negative
DDIC-025	DDIC-025-F05	DD City	Negative	Negative	812407	1065433	Negative
DDIC-025	DDIC-025-F06	DD City	Negative	Negative	812407	1065433	Negative
DDIC-026-C1	DDIC-026-C1-F01	DD City	Negative	Negative	812415	1061416	Negative
DDIC-026-C1	DDIC-026-C1-F02	DD City	Negative	Negative	812415	1061416	Negative
DDIC-026-C2	DDIC-026-C2-F01	DD City	Negative	Negative	810177	1062855	Negative
DDIC-026-C2	DDIC-026-C2-F02	DD City	Negative	Negative	810177	1062855	Negative
DDIC-026-C2	DDIC-026-C2-F03	DD City	Negative	Negative	810177	1062855	Negative
DDIC-026-C2	DDIC-026-C2-F04	DD City	Negative	Negative	810177	1062855	Negative
DDIC-026-C2	DDIC-026-C2-F05	DD City	Negative	Negative	810177	1062855	Negative
DDIC-026-C2	DDIC-026-C2-F06	DD City	Negative	Negative	810177	1062855	Negative
DDIC-026-C2	DDIC-026-C2-F07	DD City	Negative	Negative	810177	1062855	Negative
DDIC-026-C2	DDIC-026-C2-F08	DD City	Negative	Negative	810177	1062855	Negative
DDIC-026-C3	DDIC-026-C3-F01	DD City	Negative	Negative	811594	1061853	Negative
DDIC-026-C3	DDIC-026-C3-F02	DD City	Negative	Negative	811594	1061853	Negative
DDIC-026-C3	DDIC-026-C3-F03	DD City	Negative	Negative	811594	1061853	Negative
DDIC-026	DDIC-026-F01	DD City	Negative	Negative	812365	1062164	Negative
DDIC-026	DDIC-026-F02	DD City	Negative	Negative	812365	1062164	Negative
DDIC-026	DDIC-026-F03	DD City	Negative	Negative	812365	1062164	Negative
DDIC-026	DDIC-026-F04	DD City	Negative	Negative	812365	1062164	Negative
DDIC-026	DDIC-026-F05	DD City	Negative	Negative	812365	1062164	Negative
DDIC-026	DDIC-026-F06	DD City	Negative	Negative	812365	1062164	Negative
DDIC-027-C1	DDIC-027-C1-F01	DD City	Negative	Negative	812721	1062565	Negative
DDIC-027-C1	DDIC-027-C1-F02	DD City	Negative	Negative	812721	1062565	Negative
DDIC-027-C1	DDIC-027-C1-F03	DD City	Negative	Negative	812721	1062565	Negative
DDIC-027-C2	DDIC-027-C2-F01	DD City	Negative	Negative	812755	1062787	Negative
DDIC-027-C2	DDIC-027-C2-F02	DD City	Negative	Negative	812755	1062787	Negative
DDIC-027-C2	DDIC-027-C2-F03	DD City	Negative	Negative	812755	1062787	Negative
DDIC-027-C2	DDIC-027-C2-F04	DD City	Negative	Negative	812755	1062787	Negative
DDIC-027	DDIC-027-F01	DD City	Negative	Negative	811625	1061749	Negative
DDIC-028-C1	DDIC-028-C1-F01	DD City	Negative	Negative	812334	1062318	Negative
DDIC-028-C1	DDIC-028-C1-F02	DD City	Negative	Negative	812334	1062318	Negative
DDIC-028	DDIC-028-F01	DD City	Negative	Negative	811524	1061980	Negative
DDIC-028	DDIC-028-F02	DD City	Negative	Negative	811524	1061980	Negative
DDIC-028	DDIC-028-F03	DD City	Negative	Negative	811524	1061980	Negative
DDIC-028	DDIC-028-F04	DD City	Negative	Negative	811524	1061980	Negative
DDIC-029-C1	DDIC-029-C1-F01	DD City	Negative	Negative	812111	1062036	Negative
DDIC-029-C1	DDIC-029-C1-F02	DD City	Negative	Negative	812111	1062036	Negative
DDIC-029-C1	DDIC-029-C1-F03	DD City	Negative	Negative	812111	1062036	Negative
DDIC-029	DDIC-029-F01	DD City	Negative	Negative	811775	1062294	Negative
DDIC-029	DDIC-029-F02	DD City	Negative	Negative	811775	1062294	Negative
DDIC-029	DDIC-029-F03	DD City	Negative	Negative	811775	1062294	Negative
DDIC-030-C1	DDIC-030-C1-F01	DD City	Negative	Negative	808157	1063502	Negative
DDIC-030-C1	DDIC-030-C1-F02	DD City	Negative	Negative	808157	1063502	Negative
DDIC-030-C1	DDIC-030-C1-F03	DD City	Negative	Negative	808157	1063502	Negative
DDIC-030-C2	DDIC-030-C2-F01	DD City	Negative	Negative	809801	1061770	Negative
DDIC-030-C2	DDIC-030-C2-F02	DD City	Negative	Negative	809801	1061770	Negative
DDIC-030-C2	DDIC-030-C2-F03	DD City	Negative	Negative	809801	1061770	Negative
DDIC-030-C3	DDIC-030-C3-F01	DD City	Positive	Negative	811902	1061574	Positive
DDIC-030-C3	DDIC-030-C3-F02	DD City	Positive	Negative	811902	1061574	Positive
DDIC-030-C3	DDIC-030-C3-F03	DD City	Positive	Negative	811902	1061574	Positive
DDIC-030-C3	DDIC-030-C3-F04	DD City	Positive	Negative	811902	1061574	Positive
DDIC-030-C3	DDIC-030-C3-F05	DD City	Positive	Negative	811902	1061574	Positive
DDIC-030	DDIC-030-F01	DD City	Negative	Negative	811979	1062286	Negative
DDIC-030	DDIC-030-F02	DD City	Negative	Negative	811979	1062286	Negative
DDIC-031-C1	DDIC-031-C1-F01	DD City	Negative	Negative	NA	NA	Negative
DDIC-031-C2	DDIC-031-C2-F01	DD City	Negative	Negative	812070	1061518	Negative
DDIC-031-C2	DDIC-031-C2-F02	DD City	Negative	Negative	812070	1061518	Negative
DDIC-031-C3	DDIC-031-C3-F01	DD City	Negative	Negative	811251	1061719	Negative
DDIC-031-C3	DDIC-031-C3-F02	DD City	Negative	Negative	811251	1061719	Negative
DDIC-031-C3	DDIC-031-C3-F03	DD City	Negative	Negative	811251	1061719	Negative
DDIC-031	DDIC-031-F01	DD City	Negative	Negative	812337	1061583	Negative
DDIC-031	DDIC-031-F02	DD City	Negative	Negative	812337	1061583	Negative
DDIC-031	DDIC-031-F03	DD City	Negative	Negative	812337	1061583	Negative
DDIC-031	DDIC-031-F04	DD City	Negative	Negative	812337	1061583	Negative
DDIC-031	DDIC-031-F05	DD City	Negative	Negative	812337	1061583	Negative
DDIC-032-C1	DDIC-032-C1-F01	DD City	Negative	Negative	810154	1063474	Negative
DDIC-032-C1	DDIC-032-C1-F02	DD City	Negative	Negative	810154	1063474	Negative
DDIC-032-C1	DDIC-032-C1-F03	DD City	Negative	Negative	810154	1063474	Negative
DDIC-032-C1	DDIC-032-C1-F04	DD City	Negative	Negative	810154	1063474	Negative
DDIC-032-C2	DDIC-032-C2-F01	DD City	Negative	Negative	812277	1061681	Negative
DDIC-032-C2	DDIC-032-C2-F02	DD City	Negative	Negative	812277	1061681	Negative
DDIC-032-C2	DDIC-032-C2-F03	DD City	Negative	Negative	812277	1061681	Negative
DDIC-032-C2	DDIC-032-C2-F04	DD City	Negative	Negative	812277	1061681	Negative
DDIC-032-C2	DDIC-032-C2-F05	DD City	Negative	Negative	812277	1061681	Negative
DDIC-032-C2	DDIC-032-C2-F06	DD City	Negative	Negative	812277	1061681	Negative
DDIC-032-C2	DDIC-032-C2-F07	DD City	Negative	Negative	812277	1061681	Negative
DDIC-032	DDIC-032-F01	DD City	Negative	Negative	812405	1061148	Negative
DDIC-032	DDIC-032-F02	DD City	Negative	Negative	812405	1061148	Negative
DDIC-032	DDIC-032-F03	DD City	Negative	Negative	812405	1061148	Negative
DDIC-032	DDIC-032-F04	DD City	Negative	Negative	812405	1061148	Negative
DDIC-032	DDIC-032-F05	DD City	Negative	Negative	812405	1061148	Negative
DDIC-033-C1	DDIC-033-C1-F01	DD City	Negative	Negative	811598	1061820	Negative
DDIC-033-C1	DDIC-033-C1-F02	DD City	Negative	Negative	811598	1061820	Negative
DDIC-033-C1	DDIC-033-C1-F03	DD City	Negative	Negative	811598	1061820	Negative
DDIC-033-C1	DDIC-033-C1-F04	DD City	Negative	Negative	811598	1061820	Negative
DDIC-033-C2	DDIC-033-C2-F01	DD City	Negative	Negative	811957	1061987	Negative
DDIC-033-C2	DDIC-033-C2-F02	DD City	Negative	Negative	811957	1061987	Negative
DDIC-033-C2	DDIC-033-C2-F03	DD City	Negative	Negative	811957	1061987	Negative
DDIC-033-C2	DDIC-033-C2-F04	DD City	Negative	Negative	811957	1061987	Negative
DDIC-033	DDIC-033-F01	DD City	Negative	Negative	812541	1061274	Negative
DDIC-033	DDIC-033-F02	DD City	Negative	Negative	812541	1061274	Negative
DDIC-033	DDIC-033-F03	DD City	Negative	Negative	812541	1061274	Negative
DDIC-033	DDIC-033-F04	DD City	Negative	Negative	812541	1061274	Negative
DDIC-034-C1	DDIC-034-C1-F01	DD City	Negative	Negative	812538	1062597	Negative
DDIC-034-C2	DDIC-034-C2-F01	DD City	Negative	Negative	811259	1061895	Negative
DDIC-034-C2	DDIC-034-C2-F02	DD City	Negative	Negative	811259	1061895	Negative
DDIC-034-C2	DDIC-034-C2-F03	DD City	Negative	Negative	811259	1061895	Negative
DDIC-034-C3	DDIC-034-C3-F01	DD City	Negative	Negative	812437	1062235	Negative
DDIC-034-C3	DDIC-034-C3-F02	DD City	Negative	Negative	812437	1062235	Negative
DDIC-034-C3	DDIC-034-C3-F03	DD City	Negative	Negative	812437	1062235	Negative
DDIC-034-C3	DDIC-034-C3-F04	DD City	Negative	Negative	812437	1062235	Negative
DDIC-034	DDIC-034-F01	DD City	Negative	Negative	812556	1064720	Negative
DDIC-034	DDIC-034-F02	DD City	Negative	Negative	812556	1064720	Negative
DDIC-034	DDIC-034-F03	DD City	Negative	Negative	812556	1064720	Negative
DDIC-034	DDIC-034-F04	DD City	Negative	Negative	812556	1064720	Negative
DDIC-034	DDIC-034-F05	DD City	Negative	Negative	812556	1064720	Negative
DDIC-035-C1	DDIC-035-C1-F01	DD City	Negative	Negative	811673	1061833	Negative
DDIC-035-C1	DDIC-035-C1-F02	DD City	Negative	Negative	811673	1061833	Negative
DDIC-035-C1	DDIC-035-C1-F03	DD City	Negative	Negative	811673	1061833	Negative
DDIC-035-C2	DDIC-035-C2-F01	DD City	Negative	Negative	812440	1061388	Negative
DDIC-035-C2	DDIC-035-C2-F02	DD City	Negative	Negative	812440	1061388	Negative
DDIC-035-C2	DDIC-035-C2-F03	DD City	Negative	Negative	812440	1061388	Negative
DDIC-035-C3	DDIC-035-C3-F01	DD City	Negative	Negative	811860	1063198	Negative
DDIC-035-C3	DDIC-035-C3-F02	DD City	Negative	Negative	811860	1063198	Negative
DDIC-035	DDIC-035-F01	DD City	Negative	Negative	812344	1062325	Negative
DDIC-036-C1	DDIC-036-C1-F01	DD City	Negative	Negative	812893	1062711	Negative
DDIC-036-C2	DDIC-036-C2-F01	DD City	Negative	Negative	809270	1062994	Negative
DDIC-036-C2	DDIC-036-C2-F02	DD City	Negative	Negative	809270	1062994	Negative
DDIC-036-C2	DDIC-036-C2-F03	DD City	Negative	Negative	809270	1062994	Negative
DDIC-036	DDIC-036-F01	DD City	Negative	Negative	813138	1063493	Negative
DDIC-036	DDIC-036-F02	DD City	Negative	Negative	813138	1063493	Negative
DDIC-037-C1	DDIC-037-C1-F01	DD City	Negative	Negative	811262	1062494	Negative
DDIC-037-C2	DDIC-037-C2-F01	DD City	Negative	Negative	NA	NA	Negative
DDIC-037-C2	DDIC-037-C2-F02	DD City	Negative	Negative	NA	NA	Negative
DDIC-037-C2	DDIC-037-C2-F03	DD City	Negative	Negative	NA	NA	Negative
DDIC-037-C2	DDIC-037-C2-F04	DD City	Negative	Negative	NA	NA	Negative
DDIC-037-C2	DDIC-037-C2-F05	DD City	Negative	Negative	NA	NA	Negative
DDIC-037-C2	DDIC-037-C2-F06	DD City	Negative	Negative	NA	NA	Negative
DDIC-037-C2	DDIC-037-C2-F07	DD City	Negative	Negative	NA	NA	Negative
DDIC-037	DDIC-037-F01	DD City	Negative	Negative	812342	1061137	Negative
DDIC-037	DDIC-037-F02	DD City	Negative	Negative	812342	1061137	Negative
DDIC-037	DDIC-037-F03	DD City	Negative	Negative	812342	1061137	Negative
DDIC-038-C1	DDIC-038-C1-F01	DD City	Negative	Negative	812106	1062028	Negative
DDIC-038-C1	DDIC-038-C1-F02	DD City	Negative	Negative	812106	1062028	Negative
DDIC-038-C1	DDIC-038-C1-F03	DD City	Negative	Negative	812106	1062028	Negative
DDIC-038-C1	DDIC-038-C1-F04	DD City	Negative	Negative	812106	1062028	Negative
DDIC-038-C1	DDIC-038-C1-F05	DD City	Negative	Negative	812106	1062028	Negative
DDIC-038-C1	DDIC-038-C1-F06	DD City	Negative	Negative	812106	1062028	Negative
DDIC-038-C1	DDIC-038-C1-F07	DD City	Negative	Negative	812106	1062028	Negative
DDIC-038-C2	DDIC-038-C2-F01	DD City	Negative	Negative	812959	1062869	Negative
DDIC-038-C2	DDIC-038-C2-F02	DD City	Negative	Negative	812959	1062869	Negative
DDIC-038-C3	DDIC-038-C3-F01	DD City	Positive	Positive	812139	1061920	Positive
DDIC-038-C3	DDIC-038-C3-F02	DD City	Positive	Positive	812139	1061920	Positive
DDIC-038	DDIC-038-F01	DD City	Negative	Negative	812419	1061106	Negative
DDIC-038	DDIC-038-F02	DD City	Negative	Negative	812419	1061106	Negative
DDIC-038	DDIC-038-F03	DD City	Negative	Negative	812419	1061106	Negative
DDIC-039-C1	DDIC-039-C1-F01	DD City	Negative	Negative	812287	1061556	Negative
DDIC-039-C2	DDIC-039-C2-F01	DD City	Positive	Negative	812027	1062932	Positive
DDIC-039-C2	DDIC-039-C2-F02	DD City	Positive	Negative	812027	1062932	Positive
DDIC-039	DDIC-039-F01	DD City	Negative	Negative	812320	1061606	Negative
DDIC-039	DDIC-039-F02	DD City	Negative	Negative	812320	1061606	Negative
DDIC-040-C1	DDIC-040-C1-F01	DD City	Negative	Negative	810923	1062906	Negative
DDIC-040-C1	DDIC-040-C1-F02	DD City	Negative	Negative	810923	1062906	Negative
DDIC-040-C1	DDIC-040-C1-F03	DD City	Negative	Negative	810923	1062906	Negative
DDIC-040	DDIC-040-F01	DD City	Negative	Negative	810714	1061951	Negative
DDIC-040	DDIC-040-F02	DD City	Negative	Negative	810714	1061951	Negative
DDIC-040	DDIC-040-F03	DD City	Negative	Negative	810714	1061951	Negative
DDIC-040	DDIC-040-F04	DD City	Negative	Negative	810714	1061951	Negative
DDIC-040	DDIC-040-F05	DD City	Negative	Negative	810714	1061951	Negative
DDIC-040	DDIC-040-F06	DD City	Negative	Negative	810714	1061951	Negative
DDIC-041-C1	DDIC-041-C1-F01	DD City	Negative	Negative	811097	1062512	Negative
DDIC-041-C1	DDIC-041-C1-F02	DD City	Negative	Negative	811097	1062512	Negative
DDIC-041-C1	DDIC-041-C1-F03	DD City	Negative	Negative	811097	1062512	Negative
DDIC-041-C2	DDIC-041-C2-F01	DD City	Negative	Negative	811754	1062554	Negative
DDIC-041-C2	DDIC-041-C2-F02	DD City	Negative	Negative	811754	1062554	Negative
DDIC-041-C2	DDIC-041-C2-F03	DD City	Negative	Negative	811754	1062554	Negative
DDIC-041-C2	DDIC-041-C2-F04	DD City	Negative	Negative	811754	1062554	Negative
DDIC-041-C2	DDIC-041-C2-F05	DD City	Negative	Negative	811754	1062554	Negative
DDIC-041-C2	DDIC-041-C2-F06	DD City	Negative	Negative	811754	1062554	Negative
DDIC-041-C2	DDIC-041-C2-F07	DD City	Negative	Negative	811754	1062554	Negative
DDIC-041	DDIC-041-F01	DD City	Negative	Negative	811612	1062193	Negative
DDIC-041	DDIC-041-F02	DD City	Negative	Negative	811612	1062193	Negative
DDIC-041	DDIC-041-F03	DD City	Negative	Negative	811612	1062193	Negative
DDIC-041	DDIC-041-F04	DD City	Negative	Negative	811612	1062193	Negative
DDIC-042-C1	DDIC-042-C1-F01	DD City	Negative	Negative	811665	1061829	Negative
DDIC-042-C1	DDIC-042-C1-F02	DD City	Negative	Negative	811665	1061829	Negative
DDIC-042-C2	DDIC-042-C2-F01	DD City	Negative	Negative	811892	1062118	Negative
DDIC-042-C2	DDIC-042-C2-F02	DD City	Negative	Negative	811892	1062118	Negative
DDIC-042-C2	DDIC-042-C2-F03	DD City	Negative	Negative	811892	1062118	Negative
DDIC-042	DDIC-042-F01	DD City	Negative	Negative	812160	1062016	Negative
DDIC-042	DDIC-042-F02	DD City	Negative	Negative	812160	1062016	Negative
DDIC-042	DDIC-042-F03	DD City	Negative	Negative	812160	1062016	Negative
DDIC-042	DDIC-042-F04	DD City	Negative	Negative	812160	1062016	Negative
DDIC-042	DDIC-042-F05	DD City	Negative	Negative	812160	1062016	Negative
DDIC-043-C1	DDIC-043-C1-F01	DD City	Negative	Negative	812720	1062856	Negative
DDIC-043-C2	DDIC-043-C2-F01	DD City	Negative	Negative	809456	1064047	Negative
DDIC-043-C2	DDIC-043-C2-F02	DD City	Negative	Negative	809456	1064047	Negative
DDIC-043-C2	DDIC-043-C2-F03	DD City	Negative	Negative	809456	1064047	Negative
DDIC-043-C2	DDIC-043-C2-F04	DD City	Negative	Negative	809456	1064047	Negative
DDIC-043-C3	DDIC-043-C3-F01	DD City	Negative	Negative	810654	1062150	Negative
DDIC-043-C3	DDIC-043-C3-F02	DD City	Negative	Negative	810654	1062150	Negative
DDIC-043	DDIC-043-F01	DD City	Negative	Negative	812166	1062035	Negative
DDIC-043	DDIC-043-F02	DD City	Negative	Negative	812166	1062035	Negative
DDIC-043	DDIC-043-F03	DD City	Negative	Negative	812166	1062035	Negative
DDIC-044-C1	DDIC-044-C1-F01	DD City	Negative	Negative	810622	1061932	Negative
DDIC-044-C1	DDIC-044-C1-F02	DD City	Negative	Negative	810622	1061932	Negative
DDIC-044-C1	DDIC-044-C1-F03	DD City	Negative	Negative	810622	1061932	Negative
DDIC-044-C1	DDIC-044-C1-F04	DD City	Negative	Negative	810622	1061932	Negative
DDIC-044-C2	DDIC-044-C2-F01	DD City	Negative	Negative	811937	1061520	Negative
DDIC-044-C2	DDIC-044-C2-F02	DD City	Negative	Negative	811937	1061520	Negative
DDIC-044-C3	DDIC-044-C3-F01	DD City	Negative	Negative	811591	1061803	Negative
DDIC-044-C3	DDIC-044-C3-F02	DD City	Negative	Negative	811591	1061803	Negative
DDIC-044-C3	DDIC-044-C3-F03	DD City	Negative	Negative	811591	1061803	Negative
DDIC-044-C3	DDIC-044-C3-F04	DD City	Negative	Negative	811591	1061803	Negative
DDIC-044-C3	DDIC-044-C3-F05	DD City	Negative	Negative	811591	1061803	Negative
DDIC-044	DDIC-044-F01	DD City	Negative	Negative	812472	1062291	Negative
DDIC-044	DDIC-044-F02	DD City	Negative	Negative	812472	1062291	Negative
DDIC-044	DDIC-044-F03	DD City	Negative	Negative	812472	1062291	Negative
DDIC-045-C1	DDIC-045-C1-F01	DD City	Negative	Negative	810871	1062109	Negative
DDIC-045-C1	DDIC-045-C1-F02	DD City	Negative	Negative	810871	1062109	Negative
DDIC-045-C2	DDIC-045-C2-F01	DD City	Negative	Negative	812186	1062072	Negative
DDIC-045-C2	DDIC-045-C2-F02	DD City	Negative	Negative	812186	1062072	Negative
DDIC-045-C2	DDIC-045-C2-F03	DD City	Negative	Negative	812186	1062072	Negative
DDIC-045-C2	DDIC-045-C2-F04	DD City	Negative	Negative	812186	1062072	Negative
DDIC-045-C3	DDIC-045-C3-F01	DD City	Negative	Negative	811350	1062176	Negative
DDIC-045-C3	DDIC-045-C3-F02	DD City	Negative	Negative	811350	1062176	Negative
DDIC-045-C3	DDIC-045-C3-F03	DD City	Negative	Negative	811350	1062176	Negative
DDIC-045-C3	DDIC-045-C3-F04	DD City	Negative	Negative	811350	1062176	Negative
DDIC-045	DDIC-045-F01	DD City	Negative	Negative	812205	1061897	Negative
DDIC-045	DDIC-045-F02	DD City	Negative	Negative	812205	1061897	Negative
DDUIC-001-C1	DDUIC-001-C1-F01	DDU	Negative	Negative	812156	1064881	Negative
DDUIC-001-C1	DDUIC-001-C1-F02	DDU	Negative	Negative	812156	1064881	Negative
DDUIC-001-C1	DDUIC-001-C1-F03	DDU	Negative	Negative	812156	1064881	Negative
DDUIC-001-C2	DDUIC-001-C2-F01	DDU	Negative	Negative	812156	1064881	Negative
DDUIC-001-C2	DDUIC-001-C2-F02	DDU	Negative	Negative	812156	1064881	Negative
DDUIC-001-C2	DDUIC-001-C2-F03	DDU	Negative	Negative	812156	1064881	Negative
DDUIC-001-C3	DDUIC-001-C3-F01	DDU	Negative	Negative	819995	10647558	Negative
DDUIC-001-C3	DDUIC-001-C3-F02	DDU	Negative	Negative	819995	10647558	Negative
DDUIC-001-C3	DDUIC-001-C3-F03	DDU	Negative	Negative	819995	10647558	Negative
DDUIC-001	DDUIC-001-F01	DDU	Positive	Negative	811895	1064860	Positive
DDUIC-001	DDUIC-001-F02	DDU	Positive	Negative	811895	1064860	Positive
DDUIC-002-C1	DDUIC-002-C1-F01	DDU	Negative	Negative	812051	1064779	Negative
DDUIC-002-C2	DDUIC-002-C2-F01	DDU	Negative	Negative	811944	1064840	Negative
DDUIC-002-C3	DDUIC-002-C3-F01	DDU	Negative	Negative	812021	1064779	Negative
DDUIC-002-C3	DDUIC-002-C3-F02	DDU	Negative	Negative	812021	1064779	Negative
DDUIC-002-C3	DDUIC-002-C3-F03	DDU	Negative	Negative	812021	1064779	Negative
DDUIC-002	DDUIC-002-F01	DDU	Positive	Negative	811894	1064766	Positive
DDUIC-002	DDUIC-002-F02	DDU	Positive	Negative	811894	1064766	Positive
DDUIC-003-C1	DDUIC-003-C1-F01	DDU	Positive	Negative	812147	1064831	Positive
DDUIC-003-C2	DDUIC-003-C2-F01	DDU	Negative	Negative	812156	1064881	Negative
DDUIC-003-C3	DDUIC-003-C3-F01	DDU	Negative	Positive	81215	1064918	Positive
DDUIC-003-C3	DDUIC-003-C3-F02	DDU	Negative	Positive	81215	1064918	Positive
DDUIC-003	DDUIC-003-F01	DDU	Negative	Negative	812045	1064869	Negative
DDUIC-003	DDUIC-003-F02	DDU	Negative	Negative	812045	1064869	Negative
DDUIC-003	DDUIC-003-F03	DDU	Negative	Negative	812045	1064869	Negative
DDUIC-004-C1	DDUIC-004-C1-F01	DDU	Negative	Negative	811995	1064758	Negative
DDUIC-004-C1	DDUIC-004-C1-F02	DDU	Negative	Negative	811995	1064758	Negative
DDUIC-004-C2	DDUIC-004-C2-F01	DDU	Negative	Negative	811995	1064758	Negative
DDUIC-004-C2	DDUIC-004-C2-F02	DDU	Negative	Negative	811995	1064758	Negative
DDUIC-004-C2	DDUIC-004-C2-F03	DDU	Negative	Negative	811995	1064758	Negative
DDUIC-004-C3	DDUIC-004-C3-F01	DDU	Negative	Positive	812145	1064792	Positive
DDUIC-004-C3	DDUIC-004-C3-F02	DDU	Negative	Positive	812145	1064792	Positive
DDUIC-004	DDUIC-004-F01	DDU	Negative	Negative	812051	1064779	Negative
DDUIC-005-C1	DDUIC-005-C1-F01	DDU	Negative	Positive	812150	1064918	Positive
DDUIC-005-C2	DDUIC-005-C2-F01	DDU	Negative	Negative	812447	1064750	Negative
DDUIC-005-C3	DDUIC-005-C3-F01	DDU	Negative	Negative	812147	1064750	Negative
DDUIC-005	DDUIC-005-F01	DDU	Negative	Negative	811990	1064758	Negative
DDUIC-006-C1	DDUIC-006-C1-F01	DDU	Negative	Positive	812051	1064779	Positive
DDUIC-006-C2	DDUIC-006-C2-F01	DDU	Positive	Negative	811995	10644758	Positive
DDUIC-006-C3	DDUIC-006-C3-F01	DDU	Negative	Negative	811995	1064758	Negative
DDUIC-006	DDUIC-006-F01	DDU	Negative	Negative	812045	1064863	Negative
DDUIC-007-C1	DDUIC-007-C1-F01	DDU	Negative	Negative	812147	1064831	Negative
DDUIC-007-C2	DDUIC-007-C2-F01	DDU	Negative	Negative	812156	1064881	Negative
DDUIC-007	DDUIC-007-F01	DDU	Negative	Negative	811892	1064766	Negative
DDUIC-008-C1	DDUIC-008-C1-F01	DDU	Negative	Positive	812156	1064881	Positive
DDUIC-008-C1	DDUIC-008-C1-F02	DDU	Negative	Positive	812156	1064881	Positive
DDUIC-008-C2	DDUIC-008-C2-F01	DDU	Negative	Negative	811987	1064856	Negative
DDUIC-008-C2	DDUIC-008-C2-F02	DDU	Negative	Negative	811987	1064856	Negative
DDUIC-008-C3	DDUIC-008-C3-F01	DDU	Negative	Negative	812003	1064794	Negative
DDUIC-008-C3	DDUIC-008-C3-F02	DDU	Negative	Negative	812003	1064794	Negative
DDUIC-008-C3	DDUIC-008-C3-F03	DDU	Negative	Negative	812003	1064794	Negative
DDUIC-008-C3	DDUIC-008-C3-F04	DDU	Negative	Negative	812003	1064794	Negative
DDUIC-008	DDUIC-008-F01	DDU	Negative	Negative	811987	1064856	Negative
DDUIC-008	DDUIC-008-F02	DDU	Negative	Negative	811987	1064856	Negative
DDUIC-008	DDUIC-008-F03	DDU	Negative	Negative	811987	1064856	Negative
DDUIC-009-C1	DDUIC-009-C1-F01	DDU	Negative	Negative	812051	1064779	Negative
DDUIC-009-C2	DDUIC-009-C2-F01	DDU	Negative	Negative	812003	1064874	Negative
DDUIC-009-C2	DDUIC-009-C2-F02	DDU	Negative	Negative	812003	1064874	Negative
DDUIC-009	DDUIC-009-F01	DDU	Negative	Negative	811954	1064776	Negative
DDUIC-009	DDUIC-009-F02	DDU	Negative	Negative	811954	1064776	Negative
DDUIC-009	DDUIC-009-F03	DDU	Negative	Negative	811954	1064776	Negative
DDUIC-010-C1	DDUIC-010-C1-F01	DDU	Negative	Positive	812003	1064794	Positive
DDUIC-010-C1	DDUIC-010-C1-F02	DDU	Negative	Positive	812003	1064794	Positive
DDUIC-010	DDUIC-010-F01	DDU	Negative	Negative	812056	1064881	Negative
DDUIC-012-C1	DDUIC-012-C1-F01	DDU	Positive	Negative	811944	1064840	Positive
DDUIC-012-C1	DDUIC-012-C1-F02	DDU	Positive	Negative	811944	1064840	Positive
DDUIC-012-C2	DDUIC-012-C2-F01	DDU	Negative	Negative	812147	1064831	Negative
DDUIC-012-C2	DDUIC-012-C2-F02	DDU	Negative	Negative	812147	1064831	Negative
DDUIC-012-C3	DDUIC-012-C3-F01	DDU	Negative	Negative	NA	NA	Negative
DDUIC-012	DDUIC-012-F01	DDU	Positive	Negative	811897	1064791	Positive
DDUIC-012	DDUIC-012-F02	DDU	Positive	Negative	811897	1064791	Positive
DDUIC-013-C1	DDUIC-013-C1-F01	DDU	Negative	Positive	812150	1064918	Positive
DDUIC-013-C1	DDUIC-013-C1-F02	DDU	Negative	Positive	812150	1064918	Positive
DDUIC-013-C2	DDUIC-013-C2-F01	DDU	Negative	Positive	812003	1064794	Positive
DDUIC-013-C3	DDUIC-013-C3-F01	DDU	Negative	Positive	811897	1064791	Positive
DDUIC-013-C3	DDUIC-013-C3-F02	DDU	Negative	Positive	811897	1064791	Positive
DDUIC-013-C3	DDUIC-013-C3-F03	DDU	Negative	Positive	811897	1064791	Positive
DDUIC-013	DDUIC-013-F01	DDU	Positive	Negative	810545	1061747	Positive
DDUIC-014-C1	DDUIC-014-C1-F01	DDU	Negative	Negative	811954	1064776	Negative
DDUIC-014-C1	DDUIC-014-C1-F02	DDU	Negative	Negative	811954	1064776	Negative
DDUIC-014-C2	DDUIC-014-C2-F01	DDU	Negative	Negative	812145	1064792	Negative
DDUIC-014	DDUIC-014-F01	DDU	Positive	Negative	812056	1064835	Positive
DDUIC-014	DDUIC-014-F02	DDU	Positive	Negative	812056	1064835	Positive
DDUIC-014	DDUIC-014-F03	DDU	Positive	Negative	812056	1064835	Positive
DDUIC-015-C1	DDUIC-015-C1-F01	DDU	Negative	Positive	811987	1064856	Positive
DDUIC-015-C1	DDUIC-015-C1-F02	DDU	Negative	Positive	811987	1064856	Positive
DDUIC-015-C2	DDUIC-015-C2-F01	DDU	Positive	Negative	811888	1064821	Positive
DDUIC-015-C3	DDUIC-015-C3-F01	DDU	Negative	Negative	812045	1064869	Negative
DDUIC-015-C3	DDUIC-015-C3-F02	DDU	Negative	Negative	812045	1064869	Negative
DDUIC-015-C3	DDUIC-015-C3-F03	DDU	Negative	Negative	812045	1064869	Negative
DDUIC-015	DDUIC-015-F01	DDU	Positive	Negative	812003	1064794	Positive
DDUIC-016-C1	DDUIC-016-C1-F01	DDU	Negative	Positive	812056	1064835	Positive
DDUIC-016-C1	DDUIC-016-C1-F02	DDU	Negative	Positive	812056	1064835	Positive
DDUIC-016-C2	DDUIC-016-C2-F01	DDU	Negative	Negative	812048	1064912	Negative
DDUIC-016-C2	DDUIC-016-C2-F02	DDU	Negative	Negative	812048	1064912	Negative
DDUIC-016-C2	DDUIC-016-C2-F03	DDU	Negative	Negative	812048	1064912	Negative
DDUIC-016	DDUIC-016-F01	DDU	Negative	Positive	812048	1064912	Positive
DDUIC-016	DDUIC-016-F02	DDU	Negative	Positive	812048	1064912	Positive
DDUIC-016	DDUIC-016-F03	DDU	Negative	Positive	812048	1064912	Positive
DDUIC-017-C1	DDUIC-017-C1-F01	DDU	Negative	Negative	812145	1064792	Negative
DDUIC-017-C1	DDUIC-017-C1-F02	DDU	Negative	Negative	812145	1064792	Negative
DDUIC-017-C1	DDUIC-017-C1-F03	DDU	Negative	Negative	812145	1064792	Negative
DDUIC-017-C1	DDUIC-017-C1-F04	DDU	Negative	Negative	812145	1064792	Negative
DDUIC-017-C1	DDUIC-017-C1-F05	DDU	Negative	Negative	812145	1064792	Negative
DDUIC-017-C2	DDUIC-017-C2-F01	DDU	Negative	Negative	812166	1064842	Negative
DDUIC-017-C2	DDUIC-017-C2-F02	DDU	Negative	Negative	812166	1064842	Negative
DDUIC-017-C2	DDUIC-017-C2-F03	DDU	Negative	Negative	812166	1064842	Negative
DDUIC-017-C3	DDUIC-017-C3-F01	DDU	Negative	Negative	812170	1064791	Negative
DDUIC-017-C3	DDUIC-017-C3-F02	DDU	Negative	Negative	812170	1064791	Negative
DDUIC-017-C3	DDUIC-017-C3-F03	DDU	Negative	Negative	812170	1064791	Negative
DDUIC-017-C3	DDUIC-017-C3-F04	DDU	Negative	Negative	812170	1064791	Negative
DDUIC-017-C3	DDUIC-017-C3-F05	DDU	Negative	Negative	812170	1064791	Negative
DDUIC-017-C3	DDUIC-017-C3-F06	DDU	Negative	Negative	812170	1064791	Negative
DDUIC-017	DDUIC-017-F01	DDU	Negative	Negative	811897	1064791	Negative
DDUIC-017	DDUIC-017-F02	DDU	Negative	Negative	811897	1064791	Negative
DDUIC-017	DDUIC-017-F03	DDU	Negative	Negative	811897	1064791	Negative
DDUIC-017	DDUIC-017-F04	DDU	Negative	Negative	811897	1064791	Negative
DDUIC-018-C1	DDUIC-018-C1-F01	DDU	Negative	Negative	812056	1064835	Negative
DDUIC-018-C1	DDUIC-018-C1-F02	DDU	Negative	Negative	812056	1064835	Negative
DDUIC-018-C1	DDUIC-018-C1-F03	DDU	Negative	Negative	812056	1064835	Negative
DDUIC-018-C1	DDUIC-018-C1-F04	DDU	Negative	Negative	812056	1064835	Negative
DDUIC-018-C2	DDUIC-018-C2-F01	DDU	Negative	Negative	812048	1064912	Negative
DDUIC-018-C2	DDUIC-018-C2-F02	DDU	Negative	Negative	812048	1064912	Negative
DDUIC-018-C2	DDUIC-018-C2-F03	DDU	Negative	Negative	812048	1064912	Negative
DDUIC-018-C2	DDUIC-018-C2-F04	DDU	Negative	Negative	812048	1064912	Negative
DDUIC-018-C3	DDUIC-018-C3-F01	DDU	Negative	Negative	811995	1064758	Negative
DDUIC-018-C3	DDUIC-018-C3-F02	DDU	Negative	Negative	811995	1064758	Negative
DDUIC-018-C3	DDUIC-018-C3-F03	DDU	Negative	Negative	811995	1064758	Negative
DDUIC-018	DDUIC-018-F01	DDU	Positive	Negative	812051	1064779	Positive
DDUIC-018	DDUIC-018-F02	DDU	Positive	Negative	812051	1064779	Positive
DDUIC-018	DDUIC-018-F03	DDU	Positive	Negative	812051	1064779	Positive
DDUIC-018	DDUIC-018-F04	DDU	Positive	Negative	812051	1064779	Positive
DDUIC-019-C1	DDUIC-019-C1-F01	DDU	Negative	Negative	812045	1064869	Negative
DDUIC-019-C1	DDUIC-019-C1-F02	DDU	Negative	Negative	812045	1064869	Negative
DDUIC-019-C1	DDUIC-019-C1-F03	DDU	Negative	Negative	812045	1064869	Negative
DDUIC-019-C1	DDUIC-019-C1-F04	DDU	Negative	Negative	812045	1064869	Negative
DDUIC-019-C1	DDUIC-019-C1-F05	DDU	Negative	Negative	812045	1064869	Negative
DDUIC-019-C2	DDUIC-019-C2-F01	DDU	Negative	Negative	812170	1064791	Negative
DDUIC-019-C2	DDUIC-019-C2-F02	DDU	Negative	Negative	812170	1064791	Negative
DDUIC-019-C2	DDUIC-019-C2-F03	DDU	Negative	Negative	812170	1064791	Negative
DDUIC-019-C2	DDUIC-019-C2-F04	DDU	Negative	Negative	812170	1064791	Negative
DDUIC-019	DDUIC-019-F01	DDU	Negative	Negative	812147	1064750	Negative
DDUIC-019	DDUIC-019-F02	DDU	Negative	Negative	812147	1064750	Negative
DDUIC-019	DDUIC-019-F03	DDU	Negative	Negative	812147	1064750	Negative
DDUIC-019	DDUIC-019-F04	DDU	Negative	Negative	812147	1064750	Negative
DDUIC-019	DDUIC-019-F05	DDU	Negative	Negative	812147	1064750	Negative
DDUIC-019	DDUIC-019-F06	DDU	Negative	Negative	812147	1064750	Negative
DDUIC-020-C1	DDUIC-020-C1-F01	DDU	Negative	Negative	812048	1064912	Negative
DDUIC-020-C1	DDUIC-020-C1-F02	DDU	Negative	Negative	812048	1064912	Negative
DDUIC-020-C1	DDUIC-020-C1-F03	DDU	Negative	Negative	812048	1064912	Negative
DDUIC-020-C1	DDUIC-020-C1-F04	DDU	Negative	Negative	812048	1064912	Negative
DDUIC-020-C2	DDUIC-020-C2-F01	DDU	Negative	Negative	812048	1064912	Negative
DDUIC-020-C2	DDUIC-020-C2-F02	DDU	Negative	Negative	812048	1064912	Negative
DDUIC-020-C2	DDUIC-020-C2-F03	DDU	Negative	Negative	812048	1064912	Negative
DDUIC-020-C2	DDUIC-020-C2-F04	DDU	Negative	Negative	812048	1064912	Negative
DDUIC-020-C3	DDUIC-020-C3-F01	DDU	Negative	Negative	812045	1064869	Negative
DDUIC-020-C3	DDUIC-020-C3-F02	DDU	Negative	Negative	812045	1064869	Negative
DDUIC-020-C3	DDUIC-020-C3-F03	DDU	Negative	Negative	812045	1064869	Negative
DDUIC-020-C3	DDUIC-020-C3-F04	DDU	Negative	Negative	812045	1064869	Negative
DDUIC-020-C3	DDUIC-020-C3-F05	DDU	Negative	Negative	812045	1064869	Negative
DDUIC-020-C3	DDUIC-020-C3-F06	DDU	Negative	Negative	812045	1064869	Negative
DDUIC-020	DDUIC-020-F01	DDU	Negative	Negative	811944	1064840	Negative
DDUIC-020	DDUIC-020-F02	DDU	Negative	Negative	811944	1064840	Negative
DDUIC-020	DDUIC-020-F03	DDU	Negative	Negative	811944	1064840	Negative
DDUIC-021-C1	DDUIC-021-C1-F01	DDU	Negative	Negative	811954	1064776	Negative
DDUIC-021-C1	DDUIC-021-C1-F02	DDU	Negative	Negative	811954	1064776	Negative
DDUIC-021-C1	DDUIC-021-C1-F03	DDU	Negative	Negative	811954	1064776	Negative
DDUIC-021-C1	DDUIC-021-C1-F04	DDU	Negative	Negative	811954	1064776	Negative
DDUIC-021-C2	DDUIC-021-C2-F01	DDU	Negative	Negative	811984	1064856	Negative
DDUIC-021-C2	DDUIC-021-C2-F02	DDU	Negative	Negative	811984	1064856	Negative
DDUIC-021-C2	DDUIC-021-C2-F03	DDU	Negative	Negative	811984	1064856	Negative
DDUIC-021-C3	DDUIC-021-C3-F01	DDU	Negative	Negative	812003	1064794	Negative
DDUIC-021-C3	DDUIC-021-C3-F02	DDU	Negative	Negative	812003	1064794	Negative
DDUIC-021-C3	DDUIC-021-C3-F03	DDU	Negative	Negative	812003	1064794	Negative
DDUIC-021	DDUIC-021-F01	DDU	Negative	Negative	811944	1064840	Negative
DDUIC-021	DDUIC-021-F02	DDU	Negative	Negative	811944	1064840	Negative
DDUIC-021	DDUIC-021-F03	DDU	Negative	Negative	811944	1064840	Negative
DDUIC-022-C1	DDUIC-022-C1-F01	DDU	Negative	Negative	812166	1064842	Negative
DDUIC-022-C1	DDUIC-022-C1-F02	DDU	Negative	Negative	812166	1064842	Negative
DDUIC-022-C1	DDUIC-022-C1-F03	DDU	Negative	Negative	812166	1064842	Negative
DDUIC-022-C2	DDUIC-022-C2-F01	DDU	Negative	Negative	812150	1064918	Negative
DDUIC-022-C2	DDUIC-022-C2-F02	DDU	Negative	Negative	812150	1064918	Negative
DDUIC-022-C2	DDUIC-022-C2-F03	DDU	Negative	Negative	812150	1064918	Negative
DDUIC-022-C3	DDUIC-022-C3-F01	DDU	Negative	Negative	812150	1064918	Negative
DDUIC-022-C3	DDUIC-022-C3-F02	DDU	Negative	Negative	812150	1064918	Negative
DDUIC-022-C3	DDUIC-022-C3-F03	DDU	Negative	Negative	812150	1064918	Negative
DDUIC-022-C3	DDUIC-022-C3-F04	DDU	Negative	Negative	812150	1064918	Negative
DDUIC-022-C3	DDUIC-022-C3-F05	DDU	Negative	Negative	812150	1064918	Negative
DDUIC-022	DDUIC-022-F01	DDU	Negative	Negative	812048	1064912	Negative
DDUIC-022	DDUIC-022-F02	DDU	Negative	Negative	812048	1064912	Negative
DDUIC-022	DDUIC-022-F03	DDU	Negative	Negative	812048	1064912	Negative
DDUIC-022	DDUIC-022-F04	DDU	Negative	Negative	812048	1064912	Negative
DDUIC-023-C1	DDUIC-023-C1-F01	DDU	Negative	Negative	812157	1064881	Negative
DDUIC-023-C1	DDUIC-023-C1-F02	DDU	Negative	Negative	812157	1064881	Negative
DDUIC-023-C1	DDUIC-023-C1-F03	DDU	Negative	Negative	812157	1064881	Negative
DDUIC-023-C1	DDUIC-023-C1-F04	DDU	Negative	Negative	812157	1064881	Negative
DDUIC-023-C1	DDUIC-023-C1-F05	DDU	Negative	Negative	812157	1064881	Negative
DDUIC-023-C2	DDUIC-023-C2-F01	DDU	Negative	Negative	812173	1064751	Negative
DDUIC-023-C2	DDUIC-023-C2-F02	DDU	Negative	Negative	812173	1064751	Negative
DDUIC-023-C2	DDUIC-023-C2-F03	DDU	Negative	Negative	812173	1064751	Negative
DDUIC-023-C2	DDUIC-023-C2-F04	DDU	Negative	Negative	812173	1064751	Negative
DDUIC-023-C2	DDUIC-023-C2-F05	DDU	Negative	Negative	812173	1064751	Negative
DDUIC-023-C3	DDUIC-023-C3-F01	DDU	Negative	Negative	812173	1064751	Negative
DDUIC-023-C3	DDUIC-023-C3-F02	DDU	Negative	Negative	812173	1064751	Negative
DDUIC-023-C3	DDUIC-023-C3-F03	DDU	Negative	Negative	812173	1064751	Negative
DDUIC-023	DDUIC-023-F01	DDU	Negative	Negative	811897	1064791	Negative
DDUIC-023	DDUIC-023-F02	DDU	Negative	Negative	811897	1064791	Negative
DDUIC-023	DDUIC-023-F03	DDU	Negative	Negative	811897	1064791	Negative
DDUIC-024-C1	DDUIC-024-C1-F01	DDU	Negative	Negative	812147	1064831	Negative
DDUIC-024-C1	DDUIC-024-C1-F02	DDU	Negative	Negative	812147	1064831	Negative
DDUIC-024-C1	DDUIC-024-C1-F03	DDU	Negative	Negative	812147	1064831	Negative
DDUIC-024-C2	DDUIC-024-C2-F01	DDU	Negative	Negative	811995	1064758	Negative
DDUIC-024-C2	DDUIC-024-C2-F02	DDU	Negative	Negative	811995	1064758	Negative
DDUIC-024-C2	DDUIC-024-C2-F03	DDU	Negative	Negative	811995	1064758	Negative
DDUIC-024-C2	DDUIC-024-C2-F04	DDU	Negative	Negative	811995	1064758	Negative
DDUIC-024-C2	DDUIC-024-C2-F05	DDU	Negative	Negative	811995	1064758	Negative
DDUIC-024-C3	DDUIC-024-C3-F01	DDU	Negative	Negative	811944	106440	Negative
DDUIC-024-C3	DDUIC-024-C3-F02	DDU	Negative	Negative	811944	106440	Negative
DDUIC-024-C3	DDUIC-024-C3-F03	DDU	Negative	Negative	811944	106440	Negative
DDUIC-024-C3	DDUIC-024-C3-F04	DDU	Negative	Negative	811944	106440	Negative
DDUIC-024-C3	DDUIC-024-C3-F05	DDU	Negative	Negative	811944	106440	Negative
DDUIC-024	DDUIC-024-F01	DDU	Negative	Negative	811897	1064791	Negative
DDUIC-024	DDUIC-024-F02	DDU	Negative	Negative	811897	1064791	Negative
DDUIC-024	DDUIC-024-F03	DDU	Negative	Negative	811897	1064791	Negative
DDUIC-024	DDUIC-024-F04	DDU	Negative	Negative	811897	1064791	Negative
DDUIC-025-C1	DDUIC-025-C1-F01	DDU	Negative	Negative	812170	1064791	Negative
DDUIC-025-C1	DDUIC-025-C1-F02	DDU	Negative	Negative	812170	1064791	Negative
DDUIC-025-C1	DDUIC-025-C1-F03	DDU	Negative	Negative	812170	1064791	Negative
DDUIC-025-C1	DDUIC-025-C1-F04	DDU	Negative	Negative	812170	1064791	Negative
DDUIC-025-C2	DDUIC-025-C2-F01	DDU	Negative	Negative	812150	1064881	Negative
DDUIC-025-C2	DDUIC-025-C2-F02	DDU	Negative	Negative	812150	1064881	Negative
DDUIC-025-C2	DDUIC-025-C2-F03	DDU	Negative	Negative	812150	1064881	Negative
DDUIC-025-C2	DDUIC-025-C2-F04	DDU	Negative	Negative	812150	1064881	Negative
DDUIC-025-C2	DDUIC-025-C2-F05	DDU	Negative	Negative	812150	1064881	Negative
DDUIC-025-C3	DDUIC-025-C3-F01	DDU	Negative	Negative	81895	1064860	Negative
DDUIC-025-C3	DDUIC-025-C3-F02	DDU	Negative	Negative	81895	1064860	Negative
DDUIC-025-C3	DDUIC-025-C3-F03	DDU	Negative	Negative	81895	1064860	Negative
DDUIC-025	DDUIC-025-F01	DDU	Negative	Negative	811888	1064821	Negative
DDUIC-025	DDUIC-025-F02	DDU	Negative	Negative	811888	1064821	Negative
DDUIC-025	DDUIC-025-F03	DDU	Negative	Negative	811888	1064821	Negative
DDUIC-025	DDUIC-025-F04	DDU	Negative	Negative	811888	1064821	Negative
DDUIC-026-C1	DDUIC-026-C1-F01	DDU	Negative	Negative	811944	1064840	Negative
DDUIC-026-C1	DDUIC-026-C1-F02	DDU	Negative	Negative	811944	1064840	Negative
DDUIC-026-C1	DDUIC-026-C1-F03	DDU	Negative	Negative	811944	1064840	Negative
DDUIC-026-C2	DDUIC-026-C2-F01	DDU	Negative	Negative	812150	1064918	Negative
DDUIC-026-C2	DDUIC-026-C2-F02	DDU	Negative	Negative	812150	1064918	Negative
DDUIC-026-C2	DDUIC-026-C2-F03	DDU	Negative	Negative	812150	1064918	Negative
DDUIC-026-C2	DDUIC-026-C2-F04	DDU	Negative	Negative	812150	1064918	Negative
DDUIC-026-C2	DDUIC-026-C2-F05	DDU	Negative	Negative	812150	1064918	Negative
DDUIC-026-C3	DDUIC-026-C3-F01	DDU	Negative	Negative	811944	1064840	Negative
DDUIC-026-C3	DDUIC-026-C3-F02	DDU	Negative	Negative	811944	1064840	Negative
DDUIC-026-C3	DDUIC-026-C3-F03	DDU	Negative	Negative	811944	1064840	Negative
DDUIC-026	DDUIC-026-F01	DDU	Negative	Negative	812147	1064831	Negative
DDUIC-026	DDUIC-026-F02	DDU	Negative	Negative	812147	1064831	Negative
DDUIC-026	DDUIC-026-F03	DDU	Negative	Negative	812147	1064831	Negative
DDUIC-026	DDUIC-026-F04	DDU	Negative	Negative	812147	1064831	Negative
DDUIC-027-C1	DDUIC-027-C1-F01	DDU	Negative	Negative	811897	1064791	Negative
DDUIC-027-C1	DDUIC-027-C1-F02	DDU	Negative	Negative	811897	1064791	Negative
DDUIC-027-C1	DDUIC-027-C1-F03	DDU	Negative	Negative	811897	1064791	Negative
DDUIC-027-C1	DDUIC-027-C1-F04	DDU	Negative	Negative	811897	1064791	Negative
DDUIC-027-C2	DDUIC-027-C2-F01	DDU	Negative	Negative	812145	1064792	Negative
DDUIC-027-C2	DDUIC-027-C2-F02	DDU	Negative	Negative	812145	1064792	Negative
DDUIC-027-C2	DDUIC-027-C2-F03	DDU	Negative	Negative	812145	1064792	Negative
DDUIC-027-C2	DDUIC-027-C2-F04	DDU	Negative	Negative	812145	1064792	Negative
DDUIC-027-C3	DDUIC-027-C3-F01	DDU	Negative	Negative	811987	1064856	Negative
DDUIC-027-C3	DDUIC-027-C3-F02	DDU	Negative	Negative	811987	1064856	Negative
DDUIC-027-C3	DDUIC-027-C3-F03	DDU	Negative	Negative	811987	1064856	Negative
DDUIC-027-C3	DDUIC-027-C3-F04	DDU	Negative	Negative	811987	1064856	Negative
DDUIC-027	DDUIC-027-F01	DDU	Negative	Negative	812166	1064842	Negative
DDUIC-027	DDUIC-027-F02	DDU	Negative	Negative	812166	1064842	Negative
DDUIC-027	DDUIC-027-F03	DDU	Negative	Negative	812166	1064842	Negative
DDUIC-027	DDUIC-027-F04	DDU	Negative	Negative	812166	1064842	Negative
DDUIC-027	DDUIC-027-F05	DDU	Negative	Negative	812166	1064842	Negative
DDUIC-027	DDUIC-027-F06	DDU	Negative	Negative	812166	1064842	Negative
DDUIC-028-C1	DDUIC-028-C1-F01	DDU	Negative	Negative	812173	1064751	Negative
DDUIC-028-C1	DDUIC-028-C1-F02	DDU	Negative	Negative	812173	1064751	Negative
DDUIC-028-C1	DDUIC-028-C1-F03	DDU	Negative	Negative	812173	1064751	Negative
DDUIC-028-C1	DDUIC-028-C1-F04	DDU	Negative	Negative	812173	1064751	Negative
DDUIC-028-C2	DDUIC-028-C2-F01	DDU	Negative	Negative	812173	1064751	Negative
DDUIC-028-C2	DDUIC-028-C2-F02	DDU	Negative	Negative	812173	1064751	Negative
DDUIC-028-C2	DDUIC-028-C2-F03	DDU	Negative	Negative	812173	1064751	Negative
DDUIC-028-C2	DDUIC-028-C2-F04	DDU	Negative	Negative	812173	1064751	Negative
DDUIC-028-C2	DDUIC-028-C2-F05	DDU	Negative	Negative	812173	1064751	Negative
DDUIC-028-C2	DDUIC-028-C2-F06	DDU	Negative	Negative	812173	1064751	Negative
DDUIC-028-C3	DDUIC-028-C3-F01	DDU	Negative	Negative	811003	1064794	Negative
DDUIC-028-C3	DDUIC-028-C3-F02	DDU	Negative	Negative	811003	1064794	Negative
DDUIC-028-C3	DDUIC-028-C3-F03	DDU	Negative	Negative	811003	1064794	Negative
DDUIC-028	DDUIC-028-F01	DDU	Negative	Negative	812145	1064292	Negative
DDUIC-028	DDUIC-028-F02	DDU	Negative	Negative	812145	1064292	Negative
DDUIC-028	DDUIC-028-F03	DDU	Negative	Negative	812145	1064292	Negative
DDUIC-029-C1	DDUIC-029-C1-F01	DDU	Negative	Negative	812166	1064842	Negative
DDUIC-029-C1	DDUIC-029-C1-F02	DDU	Negative	Negative	812166	1064842	Negative
DDUIC-029-C1	DDUIC-029-C1-F03	DDU	Negative	Negative	812166	1064842	Negative
DDUIC-029-C1	DDUIC-029-C1-F04	DDU	Negative	Negative	812166	1064842	Negative
DDUIC-029-C1	DDUIC-029-C1-F05	DDU	Negative	Negative	812166	1064842	Negative
DDUIC-029-C2	DDUIC-029-C2-F01	DDU	Negative	Negative	811895	1064860	Negative
DDUIC-029-C2	DDUIC-029-C2-F02	DDU	Negative	Negative	811895	1064860	Negative
DDUIC-029-C2	DDUIC-029-C2-F03	DDU	Negative	Negative	811895	1064860	Negative
DDUIC-029-C3	DDUIC-029-C3-F01	DDU	Negative	Negative	812045	1064869	Negative
DDUIC-029-C3	DDUIC-029-C3-F02	DDU	Negative	Negative	812045	1064869	Negative
DDUIC-029-C3	DDUIC-029-C3-F03	DDU	Negative	Negative	812045	1064869	Negative
DDUIC-029-C3	DDUIC-029-C3-F04	DDU	Negative	Negative	812045	1064869	Negative
DDUIC-029	DDUIC-029-F01	DDU	Negative	Negative	811894	1064766	Negative
DDUIC-029	DDUIC-029-F02	DDU	Negative	Negative	811894	1064766	Negative
DDUIC-029	DDUIC-029-F03	DDU	Negative	Negative	811894	1064766	Negative
DDUIC-029	DDUIC-029-F04	DDU	Negative	Negative	811894	1064766	Negative
DDUIC-029	DDUIC-029-F05	DDU	Negative	Negative	811894	1064766	Negative
DDUIC-030-C1	DDUIC-030-C1-F01	DDU	Negative	Negative	811894	1064766	Negative
DDUIC-030-C1	DDUIC-030-C1-F02	DDU	Negative	Negative	811894	1064766	Negative
DDUIC-030-C1	DDUIC-030-C1-F03	DDU	Negative	Negative	811894	1064766	Negative
DDUIC-030-C1	DDUIC-030-C1-F04	DDU	Negative	Negative	811894	1064766	Negative
DDUIC-030-C2	DDUIC-030-C2-F01	DDU	Negative	Negative	812048	1064912	Negative
DDUIC-030-C2	DDUIC-030-C2-F02	DDU	Negative	Negative	812048	1064912	Negative
DDUIC-030-C2	DDUIC-030-C2-F03	DDU	Negative	Negative	812048	1064912	Negative
DDUIC-030-C2	DDUIC-030-C2-F04	DDU	Negative	Negative	812048	1064912	Negative
DDUIC-030-C2	DDUIC-030-C2-F05	DDU	Negative	Negative	812048	1064912	Negative
DDUIC-030-C3	DDUIC-030-C3-F01	DDU	Negative	Negative	812147	1064831	Negative
DDUIC-030-C3	DDUIC-030-C3-F02	DDU	Negative	Negative	812147	1064831	Negative
DDUIC-030-C3	DDUIC-030-C3-F03	DDU	Negative	Negative	812147	1064831	Negative
DDUIC-030-C3	DDUIC-030-C3-F04	DDU	Negative	Negative	812147	1064831	Negative
DDUIC-030-C3	DDUIC-030-C3-F05	DDU	Negative	Negative	812147	1064831	Negative
DDUIC-030	DDUIC-030-F01	DDU	Negative	Negative	812104	1064912	Negative
DDUIC-030	DDUIC-030-F02	DDU	Negative	Negative	812104	1064912	Negative
DDUIC-030	DDUIC-030-F03	DDU	Negative	Negative	812104	1064912	Negative
DDUIC-030	DDUIC-030-F04	DDU	Negative	Negative	812104	1064912	Negative
DDUIC-030	DDUIC-030-F05	DDU	Negative	Negative	812104	1064912	Negative
DDUIC-030	DDUIC-030-F06	DDU	Negative	Negative	812104	1064912	Negative
DDUIC-031-C1	DDUIC-031-C1-F01	DDU	Negative	Negative	812147	1064831	Negative
DDUIC-031-C1	DDUIC-031-C1-F02	DDU	Negative	Negative	812147	1064831	Negative
DDUIC-031-C1	DDUIC-031-C1-F03	DDU	Negative	Negative	812147	1064831	Negative
DDUIC-031-C1	DDUIC-031-C1-F04	DDU	Negative	Negative	812147	1064831	Negative
DDUIC-031-C2	DDUIC-031-C2-F01	DDU	Negative	Negative	811987	1064856	Negative
DDUIC-031-C2	DDUIC-031-C2-F02	DDU	Negative	Negative	811987	1064856	Negative
DDUIC-031-C2	DDUIC-031-C2-F03	DDU	Negative	Negative	811987	1064856	Negative
DDUIC-031-C2	DDUIC-031-C2-F04	DDU	Negative	Negative	811987	1064856	Negative
DDUIC-031-C3	DDUIC-031-C3-F01	DDU	Negative	Negative	812166	1064842	Negative
DDUIC-031-C3	DDUIC-031-C3-F02	DDU	Negative	Negative	812166	1064842	Negative
DDUIC-031-C3	DDUIC-031-C3-F03	DDU	Negative	Negative	812166	1064842	Negative
DDUIC-031-C3	DDUIC-031-C3-F04	DDU	Negative	Negative	812166	1064842	Negative
DDUIC-031	DDUIC-031-F01	DDU	Negative	Negative	812147	1064750	Negative
DDUIC-031	DDUIC-031-F02	DDU	Negative	Negative	812147	1064750	Negative
DDUIC-031	DDUIC-031-F03	DDU	Negative	Negative	812147	1064750	Negative
DDUIC-031	DDUIC-031-F04	DDU	Negative	Negative	812147	1064750	Negative
DDUIC-032-C1	DDUIC-032-C1-F01	DDU	Negative	Negative	812166	1064843	Negative
DDUIC-032-C1	DDUIC-032-C1-F02	DDU	Negative	Negative	812166	1064843	Negative
DDUIC-032-C1	DDUIC-032-C1-F03	DDU	Negative	Negative	812166	1064843	Negative
DDUIC-032-C1	DDUIC-032-C1-F04	DDU	Negative	Negative	812166	1064843	Negative
DDUIC-032-C2	DDUIC-032-C2-F01	DDU	Negative	Negative	812145	1064792	Negative
DDUIC-032-C2	DDUIC-032-C2-F02	DDU	Negative	Negative	812145	1064792	Negative
DDUIC-032-C2	DDUIC-032-C2-F03	DDU	Negative	Negative	812145	1064792	Negative
DDUIC-032-C2	DDUIC-032-C2-F04	DDU	Negative	Negative	812145	1064792	Negative
DDUIC-032-C3	DDUIC-032-C3-F01	DDU	Negative	Negative	812150	1064918	Negative
DDUIC-032-C3	DDUIC-032-C3-F02	DDU	Negative	Negative	812150	1064918	Negative
DDUIC-032-C3	DDUIC-032-C3-F03	DDU	Negative	Negative	812150	1064918	Negative
DDUIC-032	DDUIC-032-F01	DDU	Negative	Negative	812151	1064756	Negative
DDUIC-032	DDUIC-032-F02	DDU	Negative	Negative	812151	1064756	Negative
DDUIC-032	DDUIC-032-F03	DDU	Negative	Negative	812151	1064756	Negative
DDUIC-032	DDUIC-032-F04	DDU	Negative	Negative	812151	1064756	Negative
DDUIC-033-C1	DDUIC-033-C1-F01	DDU	Negative	Negative	811894	1064766	Negative
DDUIC-033-C1	DDUIC-033-C1-F02	DDU	Negative	Negative	811894	1064766	Negative
DDUIC-033-C1	DDUIC-033-C1-F03	DDU	Negative	Negative	811894	1064766	Negative
DDUIC-033-C1	DDUIC-033-C1-F04	DDU	Negative	Negative	811894	1064766	Negative
DDUIC-033-C1	DDUIC-033-C1-F05	DDU	Negative	Negative	811894	1064766	Negative
DDUIC-033-C2	DDUIC-033-C2-F01	DDU	Negative	Negative	812048	1064912	Negative
DDUIC-033-C2	DDUIC-033-C2-F02	DDU	Negative	Negative	812048	1064912	Negative
DDUIC-033-C2	DDUIC-033-C2-F03	DDU	Negative	Negative	812048	1064912	Negative
DDUIC-033-C2	DDUIC-033-C2-F04	DDU	Negative	Negative	812048	1064912	Negative
DDUIC-033-C2	DDUIC-033-C2-F05	DDU	Negative	Negative	812048	1064912	Negative
DDUIC-033-C2	DDUIC-033-C2-F06	DDU	Negative	Negative	812048	1064912	Negative
DDUIC-033-C3	DDUIC-033-C3-F01	DDU	Negative	Negative	812170	1064791	Negative
DDUIC-033-C3	DDUIC-033-C3-F02	DDU	Negative	Negative	812170	1064791	Negative
DDUIC-033-C3	DDUIC-033-C3-F03	DDU	Negative	Negative	812170	1064791	Negative
DDUIC-033-C3	DDUIC-033-C3-F04	DDU	Negative	Negative	812170	1064791	Negative
DDUIC-033-C3	DDUIC-033-C3-F05	DDU	Negative	Negative	812170	1064791	Negative
DDUIC-033-C3	DDUIC-033-C3-F06	DDU	Negative	Negative	812170	1064791	Negative
DDUIC-033	DDUIC-033-F01	DDU	Negative	Negative	811894	1064766	Negative
DDUIC-033	DDUIC-033-F02	DDU	Negative	Negative	811894	1064766	Negative
DDUIC-033	DDUIC-033-F03	DDU	Negative	Negative	811894	1064766	Negative
DDUIC-033	DDUIC-033-F04	DDU	Negative	Negative	811894	1064766	Negative
DDUIC-034-C1	DDUIC-034-C1-F01	DDU	Negative	Negative	812145	1064792	Negative
DDUIC-034-C1	DDUIC-034-C1-F02	DDU	Negative	Negative	812145	1064792	Negative
DDUIC-034-C1	DDUIC-034-C1-F03	DDU	Negative	Negative	812145	1064792	Negative
DDUIC-034-C1	DDUIC-034-C1-F04	DDU	Negative	Negative	812145	1064792	Negative
DDUIC-034-C2	DDUIC-034-C2-F01	DDU	Negative	Negative	812756	1064881	Negative
DDUIC-034-C2	DDUIC-034-C2-F02	DDU	Negative	Negative	812756	1064881	Negative
DDUIC-034-C2	DDUIC-034-C2-F03	DDU	Negative	Negative	812756	1064881	Negative
DDUIC-034-C2	DDUIC-034-C2-F04	DDU	Negative	Negative	812756	1064881	Negative
DDUIC-034-C3	DDUIC-034-C3-F01	DDU	Negative	Negative	812173	1064751	Negative
DDUIC-034-C3	DDUIC-034-C3-F02	DDU	Negative	Negative	812173	1064751	Negative
DDUIC-034-C3	DDUIC-034-C3-F03	DDU	Negative	Negative	812173	1064751	Negative
DDUIC-034-C3	DDUIC-034-C3-F04	DDU	Negative	Negative	812173	1064751	Negative
DDUIC-034	DDUIC-034-F01	DDU	Negative	Negative	812170	1064791	Negative
DDUIC-034	DDUIC-034-F02	DDU	Negative	Negative	812170	1064791	Negative
DDUIC-034	DDUIC-034-F03	DDU	Negative	Negative	812170	1064791	Negative
DDUIC-035-C1	DDUIC-035-C1-F01	DDU	Negative	Negative	812151	1064956	Negative
DDUIC-035-C1	DDUIC-035-C1-F02	DDU	Negative	Negative	812151	1064956	Negative
DDUIC-035-C1	DDUIC-035-C1-F03	DDU	Negative	Negative	812151	1064956	Negative
DDUIC-035-C1	DDUIC-035-C1-F04	DDU	Negative	Negative	812151	1064956	Negative
DDUIC-035-C1	DDUIC-035-C1-F05	DDU	Negative	Negative	812151	1064956	Negative
DDUIC-035-C2	DDUIC-035-C2-F01	DDU	Negative	Negative	811894	1064766	Negative
DDUIC-035-C2	DDUIC-035-C2-F02	DDU	Negative	Negative	811894	1064766	Negative
DDUIC-035-C2	DDUIC-035-C2-F03	DDU	Negative	Negative	811894	1064766	Negative
DDUIC-035-C2	DDUIC-035-C2-F04	DDU	Negative	Negative	811894	1064766	Negative
DDUIC-035-C3	DDUIC-035-C3-F01	DDU	Negative	Negative	812045	1064869	Negative
DDUIC-035-C3	DDUIC-035-C3-F02	DDU	Negative	Negative	812045	1064869	Negative
DDUIC-035-C3	DDUIC-035-C3-F03	DDU	Negative	Negative	812045	1064869	Negative
DDUIC-035-C3	DDUIC-035-C3-F04	DDU	Negative	Negative	812045	1064869	Negative
DDUIC-035-C3	DDUIC-035-C3-F05	DDU	Negative	Negative	812045	1064869	Negative
DDUIC-035-C3	DDUIC-035-C3-F06	DDU	Negative	Negative	812045	1064869	Negative
DDUIC-035	DDUIC-035-F01	DDU	Negative	Negative	812150	1064918	Negative
DDUIC-035	DDUIC-035-F02	DDU	Negative	Negative	812150	1064918	Negative
DDUIC-035	DDUIC-035-F03	DDU	Negative	Negative	812150	1064918	Negative
DDUIC-035	DDUIC-035-F04	DDU	Negative	Negative	812150	1064918	Negative
DDUIC-035	DDUIC-035-F05	DDU	Negative	Negative	812150	1064918	Negative
DDUIC-036-C1	DDUIC-036-C1-F01	DDU	Negative	Negative	812170	1064791	Negative
DDUIC-036-C1	DDUIC-036-C1-F02	DDU	Negative	Negative	812170	1064791	Negative
DDUIC-036-C1	DDUIC-036-C1-F03	DDU	Negative	Negative	812170	1064791	Negative
DDUIC-036-C1	DDUIC-036-C1-F04	DDU	Negative	Negative	812170	1064791	Negative
DDUIC-036-C2	DDUIC-036-C2-F01	DDU	Negative	Negative	812170	1064791	Negative
DDUIC-036-C2	DDUIC-036-C2-F02	DDU	Negative	Negative	812170	1064791	Negative
DDUIC-036-C2	DDUIC-036-C2-F03	DDU	Negative	Negative	812170	1064791	Negative
DDUIC-036-C3	DDUIC-036-C3-F01	DDU	Negative	Negative	812151	1064956	Negative
DDUIC-036-C3	DDUIC-036-C3-F02	DDU	Negative	Negative	812151	1064956	Negative
DDUIC-036-C3	DDUIC-036-C3-F03	DDU	Negative	Negative	812151	1064956	Negative
DDUIC-036-C3	DDUIC-036-C3-F04	DDU	Negative	Negative	812151	1064956	Negative
DDUIC-036	DDUIC-036-F01	DDU	Negative	Negative	812756	1064881	Negative
DDUIC-036	DDUIC-036-F02	DDU	Negative	Negative	812756	1064881	Negative
DDUIC-036	DDUIC-036-F03	DDU	Negative	Negative	812756	1064881	Negative
DDUIC-036	DDUIC-036-F04	DDU	Negative	Negative	812756	1064881	Negative

## Sheet: Fig_3c
idhh	idindividual	Sites	casexp	Latitude	Longitude	Case Category	An.Stephensi Pos	Overlap
DDIC-001	DDIC-001-F03	DD City	Case	812143	1061910	Index family	Negative	Malaria Case Only
DDIC-001	DDIC-001-F04	DD City	Case	812143	1061910	Index family	Negative	Malaria Case Only
DDIC-001	DDIC-001-F02	DD City	Case	812143	1061910	Index family	Negative	Malaria Case Only
DDIC-001	DDIC-001-F01	DD City	Case	812143	1061910	Index	Negative	Malaria Case Only
DDIC-001	DDIC-001-F06	DD City	Case	812143	1061910	Index family	Negative	Malaria Case Only
DDIC-001	DDIC-001-F05	DD City	Case	812143	1061910	Index family	Negative	Malaria Case Only
DDIC-001	DDIC-001-F08	DD City	Case	812143	1061910	Index family	Negative	Malaria Case Only
DDIC-001	DDIC-001-F07	DD City	Case	812143	1061910	Index family	Negative	Malaria Case Only
DDIC-001-C1	DDIC-001-C1-F05	DD City	Control	811674	1061627	Control family	Negative	No case and An. Steph
DDIC-001-C1	DDIC-001-C1-F06	DD City	Control	811674	1061627	Control family	Negative	No case and An. Steph
DDIC-001-C1	DDIC-001-C1-F03	DD City	Control	811674	1061627	Control family	Negative	No case and An. Steph
DDIC-001-C1	DDIC-001-C1-F02	DD City	Control	811674	1061627	Control family	Negative	No case and An. Steph
DDIC-001-C1	DDIC-001-C1-F04	DD City	Control	811674	1061627	Control family	Negative	No case and An. Steph
DDIC-001-C1	DDIC-001-C1-F01	DD City	Control	811674	1061627	Control	Negative	No case and An. Steph
DDIC-001-C2	DDIC-001-C2-F01	DD City	Control	812382	1061168	Control	Negative	No case and An. Steph
DDIC-001-C2	DDIC-001-C2-F03	DD City	Control	812382	1061168	Control family	Negative	No case and An. Steph
DDIC-001-C2	DDIC-001-C2-F02	DD City	Control	812382	1061168	Control family	Negative	No case and An. Steph
DDIC-001-C3	DDIC-001-C3-F02	DD City	Control	807900	1064949	Control family	Negative	No case and An. Steph
DDIC-001-C3	DDIC-001-C3-F01	DD City	Control	807900	1064949	Control	Negative	No case and An. Steph
DDIC-002	DDIC-002-F01	DD City	Case	812405	1061386	Index	Negative	Malaria Case Only
DDIC-002	DDIC-002-F03	DD City	Case	812405	1061386	Index family	Negative	Malaria Case Only
DDIC-002	DDIC-002-F02	DD City	Case	812405	1061386	Index family	Negative	Malaria Case Only
DDIC-002	DDIC-002-F04	DD City	Case	812405	1061386	Index family	Negative	Malaria Case Only
DDIC-002-C1	DDIC-002-C1-F01	DD City	Control	811723	1062491	Control	Negative	No case and An. Steph
DDIC-002-C1	DDIC-002-C1-F02	DD City	Control	811723	1062491	Control family	Negative	No case and An. Steph
DDIC-002-C1	DDIC-002-C1-F03	DD City	Control	811723	1062491	Control family	Negative	No case and An. Steph
DDIC-002-C2	DDIC-002-C2-F03	DD City	Control	812501	1062387	Control family	Negative	No case and An. Steph
DDIC-002-C2	DDIC-002-C2-F01	DD City	Control	812501	1062387	Control	Negative	No case and An. Steph
DDIC-002-C2	DDIC-002-C2-F02	DD City	Control	812501	1062387	Control family	Negative	No case and An. Steph
DDIC-002-C2	DDIC-002-C2-F04	DD City	Control	812501	1062387	Control family	Negative	No case and An. Steph
DDIC-003	DDIC-003-F05	DD City	Case	812165	1061924	Index family	Negative	Malaria Case Only
DDIC-003	DDIC-003-F04	DD City	Case	812165	1061924	Index family	Negative	Malaria Case Only
DDIC-003	DDIC-003-F06	DD City	Case	812165	1061924	Index family	Negative	Malaria Case Only
DDIC-003	DDIC-003-F01	DD City	Case	812165	1061924	Index	Positive	Overlap
DDIC-003	DDIC-003-F03	DD City	Case	812165	1061924	Index family	Negative	Malaria Case Only
DDIC-003	DDIC-003-F07	DD City	Case	812165	1061924	Index family	Negative	Malaria Case Only
DDIC-003	DDIC-003-F02	DD City	Case	812165	1061924	Index family	Negative	Malaria Case Only
DDIC-003-C1	DDIC-003-C1-F01	DD City	Control	812048	1062054	Control	Negative	No case and An. Steph
DDIC-003-C1	DDIC-003-C1-F02	DD City	Control	812048	1062054	Control family	Negative	No case and An. Steph
DDIC-003-C1	DDIC-003-C1-F03	DD City	Control	812048	1062054	Control family	Negative	No case and An. Steph
DDIC-003-C2	DDIC-003-C2-F01	DD City	Control	812295	1062237	Control	Negative	No case and An. Steph
DDIC-003-C3	DDIC-003-C3-F01	DD City	Control	812372	1061176	Control	Negative	No case and An. Steph
DDIC-003-C3	DDIC-003-C3-F04	DD City	Control	812372	1061176	Control family	Negative	No case and An. Steph
DDIC-003-C3	DDIC-003-C3-F02	DD City	Control	812372	1061176	Control family	Negative	No case and An. Steph
DDIC-003-C3	DDIC-003-C3-F03	DD City	Control	812372	1061176	Control family	Negative	No case and An. Steph
DDIC-004	DDIC-004-F01	DD City	Case	812023	1061833	Index	Negative	Malaria Case Only
DDIC-004	DDIC-004-F02	DD City	Case	812023	1061833	Index family	Negative	Malaria Case Only
DDIC-004-C1	DDIC-004-C1-F01	DD City	Control	812377	1062213	Control	Negative	No case and An. Steph
DDIC-004-C1	DDIC-004-C1-F04	DD City	Control	812377	1062213	Control family	Negative	No case and An. Steph
DDIC-004-C1	DDIC-004-C1-F02	DD City	Control	812377	1062213	Control family	Negative	No case and An. Steph
DDIC-004-C1	DDIC-004-C1-F03	DD City	Control	812377	1062213	Control family	Negative	No case and An. Steph
DDIC-004-C2	DDIC-004-C2-F02	DD City	Control	812099	1061654	Control family	Negative	No case and An. Steph
DDIC-004-C2	DDIC-004-C2-F04	DD City	Control	812099	1061654	Control family	Negative	No case and An. Steph
DDIC-004-C2	DDIC-004-C2-F03	DD City	Control	812099	1061654	Control family	Negative	No case and An. Steph
DDIC-004-C2	DDIC-004-C2-F05	DD City	Control	812099	1061654	Control family	Negative	No case and An. Steph
DDIC-004-C2	DDIC-004-C2-F01	DD City	Control	812099	1061654	Control	Negative	No case and An. Steph
DDIC-004-C3	DDIC-004-C3-F01	DD City	Control	812319	1061131	Control	Negative	No case and An. Steph
DDIC-004-C3	DDIC-004-C3-F03	DD City	Control	812319	1061131	Control family	Positive	An. Stephensi only
DDIC-004-C3	DDIC-004-C3-F02	DD City	Control	812319	1061131	Control family	Positive	An. Stephensi only
DDIC-005	DDIC-005-F02	DD City	Case	812292	1062203	Index family	Negative	Malaria Case Only
DDIC-005	DDIC-005-F05	DD City	Case	812292	1062203	Index family	Positive	Overlap
DDIC-005	DDIC-005-F01	DD City	Case	812292	1062203	Index	Positive	Overlap
DDIC-005	DDIC-005-F04	DD City	Case	812292	1062203	Index family	Positive	Overlap
DDIC-005	DDIC-005-F03	DD City	Case	812292	1062203	Index family	Positive	Overlap
DDIC-005-C1	DDIC-005-C1-F01	DD City	Control	812307	1062237	Control	Negative	No case and An. Steph
DDIC-005-C2	DDIC-005-C2-F02	DD City	Control	812218	1061708	Control family	Positive	An. Stephensi only
DDIC-005-C2	DDIC-005-C2-F04	DD City	Control	812218	1061708	Control family	Positive	An. Stephensi only
DDIC-005-C2	DDIC-005-C2-F03	DD City	Control	812218	1061708	Control family	Positive	An. Stephensi only
DDIC-005-C2	DDIC-005-C2-F01	DD City	Control	812218	1061708	Control	Positive	An. Stephensi only
DDIC-005-C3	DDIC-005-C3-F01	DD City	Control	811263	1061738	Control	Positive	An. Stephensi only
DDIC-006	DDIC-006-F02	DD City	Case	812146	1062031	Index family	Negative	Malaria Case Only
DDIC-006	DDIC-006-F01	DD City	Case	812146	1062031	Index	Negative	Malaria Case Only
DDIC-006	DDIC-006-F06	DD City	Case	812146	1062031	Index family	Negative	Malaria Case Only
DDIC-006	DDIC-006-F04	DD City	Case	812146	1062031	Index family	Negative	Malaria Case Only
DDIC-006	DDIC-006-F05	DD City	Case	812146	1062031	Index family	Negative	Malaria Case Only
DDIC-006	DDIC-006-F03	DD City	Case	812146	1062031	Index family	Positive	Overlap
DDIC-006-C1	DDIC-006-C1-F01	DD City	Control	812116	1061645	Control	Positive	An. Stephensi only
DDIC-006-C2	DDIC-006-C2-F02	DD City	Control	812033	1061877	Control family	Positive	An. Stephensi only
DDIC-006-C2	DDIC-006-C2-F03	DD City	Control	812033	1061877	Control family	Positive	An. Stephensi only
DDIC-006-C2	DDIC-006-C2-F01	DD City	Control	812033	1061877	Control	Positive	An. Stephensi only
DDIC-006-C3	DDIC-006-C3-F01	DD City	Control	811393	1061177	Control	Positive	An. Stephensi only
DDIC-007	DDIC-007-F01	DD City	Case	812173	1061743	Index	Negative	Malaria Case Only
DDIC-007	DDIC-007-F03	DD City	Case	812173	1061743	Index family	Negative	Malaria Case Only
DDIC-007	DDIC-007-F02	DD City	Case	812173	1061743	Index family	Negative	Malaria Case Only
DDIC-007-C1	DDIC-007-C1-F03	DD City	Control	811679	1061924	Control family	Negative	No case and An. Steph
DDIC-007-C1	DDIC-007-C1-F02	DD City	Control	811679	1061924	Control family	Negative	No case and An. Steph
DDIC-007-C1	DDIC-007-C1-F01	DD City	Control	811679	1061924	Control	Negative	No case and An. Steph
DDIC-007-C1	DDIC-007-C1-F04	DD City	Control	811679	1061924	Control family	Negative	No case and An. Steph
DDIC-007-C2	DDIC-007-C2-F03	DD City	Control	812669	1062735	Control family	Negative	No case and An. Steph
DDIC-007-C2	DDIC-007-C2-F02	DD City	Control	812669	1062735	Control family	Negative	No case and An. Steph
DDIC-007-C2	DDIC-007-C2-F01	DD City	Control	812669	1062735	Control	Negative	No case and An. Steph
DDIC-007-C2	DDIC-007-C2-F04	DD City	Control	812669	1062735	Control family	Negative	No case and An. Steph
DDIC-007-C3	DDIC-007-C3-F04	DD City	Control	812254	1062475	Control family	Negative	No case and An. Steph
DDIC-007-C3	DDIC-007-C3-F02	DD City	Control	812254	1062475	Control family	Negative	No case and An. Steph
DDIC-007-C3	DDIC-007-C3-F03	DD City	Control	812254	1062475	Control family	Negative	No case and An. Steph
DDIC-007-C3	DDIC-007-C3-F01	DD City	Control	812254	1062475	Control	Negative	No case and An. Steph
DDIC-008	DDIC-008-F02	DD City	Case	812601	1062304	Index family	Negative	Malaria Case Only
DDIC-008	DDIC-008-F01	DD City	Case	812601	1062304	Index	Negative	Malaria Case Only
DDIC-008	DDIC-008-F03	DD City	Case	812601	1062304	Index family	Negative	Malaria Case Only
DDIC-008	DDIC-008-F04	DD City	Case	812601	1062304	Index family	Negative	Malaria Case Only
DDIC-008-C1	DDIC-008-C1-F01	DD City	Control	812071	1061682	Control	Negative	No case and An. Steph
DDIC-008-C2	DDIC-008-C2-F01	DD City	Case	812472	1062368	Index	Positive	Overlap
DDIC-008-C2	DDIC-008-C2-F02	DD City	Case	812472	1062368	Index family	Positive	Overlap
DDIC-008-C3	DDIC-008-C3-F01	DD City	Control	811893	1062162	Control	Positive	An. Stephensi only
DDIC-008-C3	DDIC-008-C3-F02	DD City	Control	811893	1062162	Control family	Positive	An. Stephensi only
DDIC-009	DDIC-009-F06	DD City	Case	812183	1061820	Index family	Negative	Malaria Case Only
DDIC-009	DDIC-009-F05	DD City	Case	812183	1061820	Index family	Negative	Malaria Case Only
DDIC-009	DDIC-009-F03	DD City	Case	812183	1061820	Index family	Negative	Malaria Case Only
DDIC-009	DDIC-009-F01	DD City	Case	812183	1061820	Index	Negative	Malaria Case Only
DDIC-009	DDIC-009-F02	DD City	Case	812183	1061820	Index family	Negative	Malaria Case Only
DDIC-009	DDIC-009-F04	DD City	Case	812183	1061820	Index family	Negative	Malaria Case Only
DDIC-009-C1	DDIC-009-C1-F02	DD City	Control	811856	1062264	Control family	Negative	No case and An. Steph
DDIC-009-C1	DDIC-009-C1-F01	DD City	Control	811856	1062264	Control	Negative	No case and An. Steph
DDIC-009-C1	DDIC-009-C1-F03	DD City	Control	811856	1062264	Control family	Negative	No case and An. Steph
DDIC-009-C2	DDIC-009-C2-F06	DD City	Control	811654	1061641	Control family	Negative	No case and An. Steph
DDIC-009-C2	DDIC-009-C2-F04	DD City	Control	811654	1061641	Control family	Negative	No case and An. Steph
DDIC-009-C2	DDIC-009-C2-F05	DD City	Control	811654	1061641	Control family	Negative	No case and An. Steph
DDIC-009-C2	DDIC-009-C2-F02	DD City	Control	811654	1061641	Control family	Positive	An. Stephensi only
DDIC-009-C2	DDIC-009-C2-F01	DD City	Control	811654	1061641	Control	Positive	An. Stephensi only
DDIC-009-C2	DDIC-009-C2-F03	DD City	Control	811654	1061641	Control family	Positive	An. Stephensi only
DDIC-009-C2	DDIC-009-C2-F07	DD City	Control	811654	1061641	Control family	Positive	An. Stephensi only
DDIC-009-C3	DDIC-009-C3-F01	DD City	Control	812751	1063454	Control	Positive	An. Stephensi only
DDIC-009-C3	DDIC-009-C3-F02	DD City	Control	812751	1063454	Control family	Positive	An. Stephensi only
DDIC-010	DDIC-010-F01	DD City	Case	812088	1062015	Index	Negative	Malaria Case Only
DDIC-010	DDIC-010-F03	DD City	Case	812088	1062015	Index family	Negative	Malaria Case Only
DDIC-010	DDIC-010-F02	DD City	Case	812088	1062015	Index family	Negative	Malaria Case Only
DDIC-010	DDIC-010-F04	DD City	Case	812088	1062015	Index family	Negative	Malaria Case Only
DDIC-010-C1	DDIC-010-C1-F01	DD City	Control	NA	NA	Control	Negative	No case and An. Steph
DDIC-010-C2	DDIC-010-C2-F02	DD City	Control	811842	1062200	Control family	Negative	No case and An. Steph
DDIC-010-C2	DDIC-010-C2-F03	DD City	Control	811842	1062200	Control family	Negative	No case and An. Steph
DDIC-010-C2	DDIC-010-C2-F06	DD City	Control	811842	1062200	Control family	Negative	No case and An. Steph
DDIC-010-C2	DDIC-010-C2-F04	DD City	Control	811842	1062200	Control family	Negative	No case and An. Steph
DDIC-010-C2	DDIC-010-C2-F01	DD City	Control	811842	1062200	Control	Negative	No case and An. Steph
DDIC-010-C2	DDIC-010-C2-F05	DD City	Control	811842	1062200	Control family	Negative	No case and An. Steph
DDIC-010-C3	DDIC-010-C3-F04	DD City	Control	811552	1061743	Control family	Negative	No case and An. Steph
DDIC-010-C3	DDIC-010-C3-F03	DD City	Control	811552	1061743	Control family	Negative	No case and An. Steph
DDIC-010-C3	DDIC-010-C3-F01	DD City	Control	811552	1061743	Control	Negative	No case and An. Steph
DDIC-010-C3	DDIC-010-C3-F02	DD City	Control	811552	1061743	Control family	Negative	No case and An. Steph
DDIC-011	DDIC-011-F02	DD City	Case	8127670	1062582	Index family	Negative	Malaria Case Only
DDIC-011	DDIC-011-F01	DD City	Case	8127670	1062582	Index	Negative	Malaria Case Only
DDIC-011-C1	DDIC-011-C1-F04	DD City	Control	812166	1061692	Control family	Negative	No case and An. Steph
DDIC-011-C1	DDIC-011-C1-F03	DD City	Control	812166	1061692	Control family	Negative	No case and An. Steph
DDIC-011-C1	DDIC-011-C1-F01	DD City	Control	812166	1061692	Control	Negative	No case and An. Steph
DDIC-011-C1	DDIC-011-C1-F02	DD City	Control	812166	1061692	Control family	Negative	No case and An. Steph
DDIC-011-C2	DDIC-011-C2-F02	DD City	Control	811748	1061704	Control family	Negative	No case and An. Steph
DDIC-011-C2	DDIC-011-C2-F04	DD City	Control	811748	1061704	Control family	Negative	No case and An. Steph
DDIC-011-C2	DDIC-011-C2-F03	DD City	Control	811748	1061704	Control family	Negative	No case and An. Steph
DDIC-011-C2	DDIC-011-C2-F06	DD City	Control	811748	1061704	Control family	Negative	No case and An. Steph
DDIC-011-C2	DDIC-011-C2-F05	DD City	Control	811748	1061704	Control family	Negative	No case and An. Steph
DDIC-011-C2	DDIC-011-C2-F01	DD City	Control	811748	1061704	Control	Negative	No case and An. Steph
DDIC-011-C3	DDIC-011-C3-F04	DD City	Control	811887	1061782	Control family	Negative	No case and An. Steph
DDIC-011-C3	DDIC-011-C3-F02	DD City	Control	811887	1061782	Control family	Negative	No case and An. Steph
DDIC-011-C3	DDIC-011-C3-F03	DD City	Control	811887	1061782	Control family	Negative	No case and An. Steph
DDIC-011-C3	DDIC-011-C3-F01	DD City	Control	811887	1061782	Control	Negative	No case and An. Steph
DDIC-012	DDIC-012-F02	DD City	Case	812356	1061149	Index family	Negative	Malaria Case Only
DDIC-012	DDIC-012-F01	DD City	Case	812356	1061149	Index	Negative	Malaria Case Only
DDIC-012-C1	DDIC-012-C1-F02	DD City	Control	811923	1061844	Control family	Negative	No case and An. Steph
DDIC-012-C1	DDIC-012-C1-F03	DD City	Control	811923	1061844	Control family	Positive	An. Stephensi only
DDIC-012-C1	DDIC-012-C1-F01	DD City	Control	811923	1061844	Control	Positive	An. Stephensi only
DDIC-013	DDIC-013-F01	DD City	Case	812401	1061481	Index	Negative	Malaria Case Only
DDIC-013	DDIC-013-F02	DD City	Case	812401	1061481	Index family	Negative	Malaria Case Only
DDIC-013	DDIC-013-F03	DD City	Case	812401	1061481	Index family	Negative	Malaria Case Only
DDIC-013-C1	DDIC-013-C1-F02	DD City	Control	811903	1062146	Control family	Negative	No case and An. Steph
DDIC-013-C1	DDIC-013-C1-F01	DD City	Control	811903	1062146	Control	Negative	No case and An. Steph
DDIC-013-C1	DDIC-013-C1-F04	DD City	Control	811903	1062146	Control family	Negative	No case and An. Steph
DDIC-013-C1	DDIC-013-C1-F05	DD City	Control	811903	1062146	Control family	Negative	No case and An. Steph
DDIC-013-C1	DDIC-013-C1-F03	DD City	Control	811903	1062146	Control family	Negative	No case and An. Steph
DDIC-013-C2	DDIC-013-C2-F04	DD City	Control	810545	1061747	Control family	Negative	No case and An. Steph
DDIC-013-C2	DDIC-013-C2-F02	DD City	Control	810545	1061747	Control family	Negative	No case and An. Steph
DDIC-013-C2	DDIC-013-C2-F01	DD City	Control	810545	1061747	Control	Negative	No case and An. Steph
DDIC-013-C2	DDIC-013-C2-F03	DD City	Control	810545	1061747	Control family	Positive	An. Stephensi only
DDIC-013-C3	DDIC-013-C3-F02	DD City	Control	813169	1063769	Control family	Positive	An. Stephensi only
DDIC-013-C3	DDIC-013-C3-F01	DD City	Control	813169	1063769	Control	Positive	An. Stephensi only
DDIC-014	DDIC-014-F04	DD City	Case	811298	1062260	Index family	Negative	Malaria Case Only
DDIC-014	DDIC-014-F01	DD City	Case	811298	1062260	Index	Negative	Malaria Case Only
DDIC-014	DDIC-014-F03	DD City	Case	NA	NA	Index family	Negative	Malaria Case Only
DDIC-014	DDIC-014-F02	DD City	Case	811298	1062260	Index family	Negative	Malaria Case Only
DDIC-014-C1	DDIC-014-C1-F02	DD City	Control	811298	1062260	Control family	Negative	No case and An. Steph
DDIC-014-C1	DDIC-014-C1-F01	DD City	Control	811298	1062260	Control	Negative	No case and An. Steph
DDIC-014-C2	DDIC-014-C2-F01	DD City	Control	811789	1061394	Control	Negative	No case and An. Steph
DDIC-014-C2	DDIC-014-C2-F02	DD City	Control	811789	1061394	Control family	Negative	No case and An. Steph
DDIC-014-C2	DDIC-014-C2-F03	DD City	Control	811789	1061394	Control family	Negative	No case and An. Steph
DDIC-014-C3	DDIC-014-C3-F01	DD City	Control	811298	1062260	Control	Negative	No case and An. Steph
DDIC-015	DDIC-015-F04	DD City	Case	811912	1061800	Index family	Negative	Malaria Case Only
DDIC-015	DDIC-015-F01	DD City	Case	811912	1061800	Index	Negative	Malaria Case Only
DDIC-015	DDIC-015-F02	DD City	Case	811912	1061800	Index family	Negative	Malaria Case Only
DDIC-015	DDIC-015-F03	DD City	Case	811912	1061800	Index family	Negative	Malaria Case Only
DDIC-015-C1	DDIC-015-C1-F01	DD City	Control	809101	1062797	Control	Negative	No case and An. Steph
DDIC-015-C1	DDIC-015-C1-F02	DD City	Control	809101	1062797	Control family	Negative	No case and An. Steph
DDIC-015-C2	DDIC-015-C2-F01	DD City	Control	NA	NA	Control	Negative	No case and An. Steph
DDIC-015-C2	DDIC-015-C2-F02	DD City	Control	NA	NA	Control family	Negative	No case and An. Steph
DDIC-015-C3	DDIC-015-C3-F01	DD City	Control	811818	1062783	Control family	Negative	No case and An. Steph
DDIC-015-C3	DDIC-015-C3-F02	DD City	Control	811818	1062783	Control family	Negative	No case and An. Steph
DDIC-015-C3	DDIC-015-C3-F03	DD City	Control	811818	1062783	Control family	Negative	No case and An. Steph
DDIC-016	DDIC-016-F01	DD City	Case	812554	1062295	Index	Negative	Malaria Case Only
DDIC-016-C1	DDIC-016-C1-F05	DD City	Control	812162	1061683	Control family	Negative	No case and An. Steph
DDIC-016-C1	DDIC-016-C1-F04	DD City	Control	812162	1061683	Control family	Negative	No case and An. Steph
DDIC-016-C1	DDIC-016-C1-F03	DD City	Control	812162	1061683	Control family	Negative	No case and An. Steph
DDIC-016-C1	DDIC-016-C1-F07	DD City	Control	812162	1061683	Control family	Negative	No case and An. Steph
DDIC-016-C1	DDIC-016-C1-F06	DD City	Control	812162	1061683	Control family	Negative	No case and An. Steph
DDIC-016-C1	DDIC-016-C1-F02	DD City	Control	812162	1061683	Control family	Negative	No case and An. Steph
DDIC-016-C1	DDIC-016-C1-F01	DD City	Control	812162	1061683	Control	Negative	No case and An. Steph
DDIC-017	DDIC-017-F01	DD City	Case	NA	NA	Index	Negative	Malaria Case Only
DDIC-017	DDIC-017-F02	DD City	Case	NA	NA	Index family	Negative	Malaria Case Only
DDIC-017-C1	DDIC-017-C1-F01	DD City	Control	811485	1061983	Control	Negative	No case and An. Steph
DDIC-017-C1	DDIC-017-C1-F02	DD City	Control	811485	1061983	Control family	Negative	No case and An. Steph
DDIC-017-C2	DDIC-017-C2-F01	DD City	Control	811239	1061942	Control	Negative	No case and An. Steph
DDIC-017-C2	DDIC-017-C2-F02	DD City	Control	811239	1061942	Control family	Negative	No case and An. Steph
DDIC-017-C2	DDIC-017-C2-F04	DD City	Control	811239	1061942	Control family	Negative	No case and An. Steph
DDIC-017-C2	DDIC-017-C2-F03	DD City	Control	811239	1061942	Control family	Negative	No case and An. Steph
DDIC-017-C3	DDIC-017-C3-F02	DD City	Control	812165	1063057	Control family	Negative	No case and An. Steph
DDIC-017-C3	DDIC-017-C3-F01	DD City	Control	812165	1063057	Control	Negative	No case and An. Steph
DDIC-017-C3	DDIC-017-C3-F03	DD City	Control	812165	1063057	Control family	Negative	No case and An. Steph
DDIC-018	DDIC-018-F01	DD City	Case	812545	1062064	Index	Negative	Malaria Case Only
DDIC-018	DDIC-018-F02	DD City	Case	812545	1062064	Index family	Negative	Malaria Case Only
DDIC-018	DDIC-018-F03	DD City	Case	812545	1062064	Index family	Negative	Malaria Case Only
DDIC-018-C1	DDIC-018-C1-F01	DD City	Control	812224	1061591	Control	Negative	No case and An. Steph
DDIC-018-C2	DDIC-018-C2-F02	DD City	Control	810210	1062852	Control family	Negative	No case and An. Steph
DDIC-018-C2	DDIC-018-C2-F05	DD City	Control	810210	1062852	Control family	Negative	No case and An. Steph
DDIC-018-C2	DDIC-018-C2-F01	DD City	Control	810210	1062852	Control	Negative	No case and An. Steph
DDIC-018-C2	DDIC-018-C2-F04	DD City	Control	810210	1062852	Control family	Negative	No case and An. Steph
DDIC-018-C2	DDIC-018-C2-F03	DD City	Control	810210	1062852	Control family	Negative	No case and An. Steph
DDIC-018-C3	DDIC-018-C3-F02	DD City	Control	811768	1061760	Control family	Negative	No case and An. Steph
DDIC-018-C3	DDIC-018-C3-F03	DD City	Control	811768	1061760	Control family	Negative	No case and An. Steph
DDIC-018-C3	DDIC-018-C3-F04	DD City	Control	811768	1061760	Control family	Negative	No case and An. Steph
DDIC-018-C3	DDIC-018-C3-F05	DD City	Control	811768	1061760	Control family	Negative	No case and An. Steph
DDIC-018-C3	DDIC-018-C3-F01	DD City	Control	811768	1061760	Control	Negative	No case and An. Steph
DDIC-019	DDIC-019-F01	DD City	Case	812140	1061797	Index	Negative	Malaria Case Only
DDIC-019	DDIC-019-F03	DD City	Case	812140	1061797	Index family	Negative	Malaria Case Only
DDIC-019	DDIC-019-F02	DD City	Case	812140	1061797	Index family	Negative	Malaria Case Only
DDIC-019-C1	DDIC-019-C1-F02	DD City	Control	810273	1061934	Control family	Negative	No case and An. Steph
DDIC-019-C1	DDIC-019-C1-F05	DD City	Control	810273	1061934	Control family	Negative	No case and An. Steph
DDIC-019-C1	DDIC-019-C1-F04	DD City	Control	810273	1061934	Control family	Negative	No case and An. Steph
DDIC-019-C1	DDIC-019-C1-F01	DD City	Control	810273	1061934	Control	Negative	No case and An. Steph
DDIC-019-C1	DDIC-019-C1-F03	DD City	Control	810273	1061934	Control family	Negative	No case and An. Steph
DDIC-019-C2	DDIC-019-C2-F02	DD City	Control	811942	1061736	Control family	Negative	No case and An. Steph
DDIC-019-C2	DDIC-019-C2-F03	DD City	Control	811942	1061736	Control family	Negative	No case and An. Steph
DDIC-019-C2	DDIC-019-C2-F01	DD City	Control	811942	1061736	Control	Negative	No case and An. Steph
DDIC-019-C2	DDIC-019-C2-F04	DD City	Control	811942	1061736	Control family	Negative	No case and An. Steph
DDIC-019-C3	DDIC-019-C3-F01	DD City	Control	NA	NA	Control	Negative	No case and An. Steph
DDIC-020	DDIC-020-F01	DD City	Case	812448	1061446	Index	Negative	Malaria Case Only
DDIC-020-C1	DDIC-020-C1-F02	DD City	Control	811184	1062882	Control family	Negative	No case and An. Steph
DDIC-020-C1	DDIC-020-C1-F03	DD City	Control	811184	1062882	Control family	Negative	No case and An. Steph
DDIC-020-C1	DDIC-020-C1-F05	DD City	Control	811184	1062882	Control family	Negative	No case and An. Steph
DDIC-020-C1	DDIC-020-C1-F07	DD City	Control	811184	1062882	Control family	Negative	No case and An. Steph
DDIC-020-C1	DDIC-020-C1-F01	DD City	Control	811184	1062882	Control	Negative	No case and An. Steph
DDIC-020-C1	DDIC-020-C1-F04	DD City	Control	811184	1062882	Control family	Negative	No case and An. Steph
DDIC-020-C1	DDIC-020-C1-F06	DD City	Control	811184	1062882	Control family	Negative	No case and An. Steph
DDIC-021	DDIC-021-F04	DD City	Case	812453	1062212	Index family	Negative	Malaria Case Only
DDIC-021	DDIC-021-F02	DD City	Case	812453	1062212	Index family	Negative	Malaria Case Only
DDIC-021	DDIC-021-F01	DD City	Case	812453	1062212	Index	Negative	Malaria Case Only
DDIC-021	DDIC-021-F03	DD City	Case	812453	1062212	Index family	Negative	Malaria Case Only
DDIC-021-C1	DDIC-021-C1-F02	DD City	Control	811489	1062208	Control family	Negative	No case and An. Steph
DDIC-021-C1	DDIC-021-C1-F03	DD City	Control	811489	1062208	Control family	Negative	No case and An. Steph
DDIC-021-C1	DDIC-021-C1-F01	DD City	Control	811489	1062208	Control	Negative	No case and An. Steph
DDIC-021-C2	DDIC-021-C2-F01	DD City	Control	812230	1063518	Control	Negative	No case and An. Steph
DDIC-021-C2	DDIC-021-C2-F02	DD City	Control	812230	1063518	Control family	Negative	No case and An. Steph
DDIC-022	DDIC-022-F01	DD City	Case	814348	1058652	Index	Negative	Malaria Case Only
DDIC-022	DDIC-022-F02	DD City	Case	814348	1058652	Index family	Negative	Malaria Case Only
DDIC-022-C1	DDIC-022-C1-F01	DD City	Control	NA	NA	Control	Negative	No case and An. Steph
DDIC-022-C2	DDIC-022-C2-F01	DD City	Control	811537	1062087	Control	Negative	No case and An. Steph
DDIC-022-C3	DDIC-022-C3-F02	DD City	Control	NA	NA	Control family	Negative	No case and An. Steph
DDIC-022-C3	DDIC-022-C3-F03	DD City	Control	NA	NA	Control family	Negative	No case and An. Steph
DDIC-022-C3	DDIC-022-C3-F01	DD City	Control	NA	NA	Control	Negative	No case and An. Steph
DDIC-023	DDIC-023-F01	DD City	Case	812889	1062757	Index	Negative	Malaria Case Only
DDIC-023	DDIC-023-F03	DD City	Case	812889	1062757	Index family	Negative	Malaria Case Only
DDIC-023	DDIC-023-F02	DD City	Case	812889	1062757	Index family	Negative	Malaria Case Only
DDIC-023-C1	DDIC-023-C1-F04	DD City	Control	811708	1061752	Control family	Negative	No case and An. Steph
DDIC-023-C1	DDIC-023-C1-F02	DD City	Control	811708	1061752	Control family	Negative	No case and An. Steph
DDIC-023-C1	DDIC-023-C1-F01	DD City	Control	811708	1061752	Control	Negative	No case and An. Steph
DDIC-023-C1	DDIC-023-C1-F03	DD City	Control	811708	1061752	Control family	Negative	No case and An. Steph
DDIC-023-C2	DDIC-023-C2-F03	DD City	Control	810502	1062541	Control family	Negative	No case and An. Steph
DDIC-023-C2	DDIC-023-C2-F05	DD City	Control	810502	1062541	Control family	Negative	No case and An. Steph
DDIC-023-C2	DDIC-023-C2-F01	DD City	Control	810502	1062541	Control	Negative	No case and An. Steph
DDIC-023-C2	DDIC-023-C2-F02	DD City	Control	810502	1062541	Control family	Negative	No case and An. Steph
DDIC-023-C2	DDIC-023-C2-F04	DD City	Control	810502	1062541	Control family	Negative	No case and An. Steph
DDIC-023-C3	DDIC-023-C3-F01	DD City	Control	NA	NA	Control	Negative	No case and An. Steph
DDIC-024	DDIC-024-F02	DD City	Case	812590	1062146	Index family	Negative	Malaria Case Only
DDIC-024	DDIC-024-F01	DD City	Case	812590	1062146	Index	Negative	Malaria Case Only
DDIC-024-C1	DDIC-024-C1-F07	DD City	Control	812227	1061859	Control family	Negative	No case and An. Steph
DDIC-024-C1	DDIC-024-C1-F05	DD City	Control	812227	1061859	Control family	Negative	No case and An. Steph
DDIC-024-C1	DDIC-024-C1-F01	DD City	Control	812227	1061859	Control	Negative	No case and An. Steph
DDIC-024-C1	DDIC-024-C1-F03	DD City	Control	812227	1061859	Control family	Negative	No case and An. Steph
DDIC-024-C1	DDIC-024-C1-F04	DD City	Control	812227	1061859	Control family	Negative	No case and An. Steph
DDIC-024-C1	DDIC-024-C1-F02	DD City	Control	812227	1061859	Control family	Negative	No case and An. Steph
DDIC-024-C1	DDIC-024-C1-F06	DD City	Control	812227	1061859	Control family	Negative	No case and An. Steph
DDIC-024-C2	DDIC-024-C2-F01	DD City	Control	808722	1063330	Control	Negative	No case and An. Steph
DDIC-025	DDIC-025-F05	DD City	Case	812407	1065433	Index family	Negative	Malaria Case Only
DDIC-025	DDIC-025-F01	DD City	Case	812407	1065433	Index	Negative	Malaria Case Only
DDIC-025	DDIC-025-F06	DD City	Case	812407	1065433	Index family	Negative	Malaria Case Only
DDIC-025	DDIC-025-F03	DD City	Case	812407	1065433	Index family	Negative	Malaria Case Only
DDIC-025	DDIC-025-F04	DD City	Case	812407	1065433	Index family	Negative	Malaria Case Only
DDIC-025	DDIC-025-F02	DD City	Case	812407	1065433	Index family	Negative	Malaria Case Only
DDIC-025-C1	DDIC-025-C1-F02	DD City	Control	812421	1061116	Control family	Negative	No case and An. Steph
DDIC-025-C1	DDIC-025-C1-F03	DD City	Control	812421	1061116	Control family	Negative	No case and An. Steph
DDIC-025-C1	DDIC-025-C1-F05	DD City	Control	812421	1061116	Control family	Negative	No case and An. Steph
DDIC-025-C1	DDIC-025-C1-F04	DD City	Control	812421	1061116	Control family	Negative	No case and An. Steph
DDIC-025-C1	DDIC-025-C1-F01	DD City	Control	812421	1061116	Control	Negative	No case and An. Steph
DDIC-025-C2	DDIC-025-C2-F03	DD City	Control	811511	1062139	Control family	Negative	No case and An. Steph
DDIC-025-C2	DDIC-025-C2-F01	DD City	Control	811511	1062139	Control	Negative	No case and An. Steph
DDIC-025-C2	DDIC-025-C2-F05	DD City	Control	811511	1062139	Control family	Negative	No case and An. Steph
DDIC-025-C2	DDIC-025-C2-F04	DD City	Control	811511	1062139	Control family	Negative	No case and An. Steph
DDIC-025-C2	DDIC-025-C2-F06	DD City	Control	811511	1062139	Control family	Negative	No case and An. Steph
DDIC-025-C2	DDIC-025-C2-F02	DD City	Control	811511	1062139	Control family	Negative	No case and An. Steph
DDIC-025-C3	DDIC-025-C3-F01	DD City	Control	NA	NA	Control family	Negative	No case and An. Steph
DDIC-026	DDIC-026-F02	DD City	Case	812365	1062164	Index family	Negative	Malaria Case Only
DDIC-026	DDIC-026-F04	DD City	Case	812365	1062164	Index family	Negative	Malaria Case Only
DDIC-026	DDIC-026-F01	DD City	Case	812365	1062164	Index	Negative	Malaria Case Only
DDIC-026	DDIC-026-F05	DD City	Case	812365	1062164	Index family	Negative	Malaria Case Only
DDIC-026	DDIC-026-F06	DD City	Case	812365	1062164	Index family	Negative	Malaria Case Only
DDIC-026	DDIC-026-F03	DD City	Case	812365	1062164	Index family	Negative	Malaria Case Only
DDIC-026-C1	DDIC-026-C1-F02	DD City	Control	812415	1061416	Control family	Negative	No case and An. Steph
DDIC-026-C1	DDIC-026-C1-F01	DD City	Control	812415	1061416	Control	Negative	No case and An. Steph
DDIC-026-C2	DDIC-026-C2-F04	DD City	Control	810177	1062855	Control family	Negative	No case and An. Steph
DDIC-026-C2	DDIC-026-C2-F05	DD City	Control	810177	1062855	Control family	Negative	No case and An. Steph
DDIC-026-C2	DDIC-026-C2-F06	DD City	Control	810177	1062855	Control family	Negative	No case and An. Steph
DDIC-026-C2	DDIC-026-C2-F08	DD City	Control	810177	1062855	Control family	Negative	No case and An. Steph
DDIC-026-C2	DDIC-026-C2-F07	DD City	Control	810177	1062855	Control family	Negative	No case and An. Steph
DDIC-026-C2	DDIC-026-C2-F03	DD City	Control	810177	1062855	Control family	Negative	No case and An. Steph
DDIC-026-C2	DDIC-026-C2-F01	DD City	Control	810177	1062855	Control	Negative	No case and An. Steph
DDIC-026-C2	DDIC-026-C2-F02	DD City	Control	810177	1062855	Control family	Negative	No case and An. Steph
DDIC-026-C3	DDIC-026-C3-F01	DD City	Control	811594	1061853	Control	Negative	No case and An. Steph
DDIC-026-C3	DDIC-026-C3-F02	DD City	Control	811594	1061853	Control family	Negative	No case and An. Steph
DDIC-026-C3	DDIC-026-C3-F03	DD City	Control	811594	1061853	Control family	Negative	No case and An. Steph
DDIC-027	DDIC-027-F01	DD City	Case	811625	1061749	Index	Negative	Malaria Case Only
DDIC-027-C1	DDIC-027-C1-F03	DD City	Control	812721	1062565	Control family	Negative	No case and An. Steph
DDIC-027-C1	DDIC-027-C1-F01	DD City	Control	812721	1062565	Control	Negative	No case and An. Steph
DDIC-027-C1	DDIC-027-C1-F02	DD City	Control	812721	1062565	Control family	Negative	No case and An. Steph
DDIC-027-C2	DDIC-027-C2-F02	DD City	Control	812755	1062787	Control family	Negative	No case and An. Steph
DDIC-027-C2	DDIC-027-C2-F01	DD City	Control	812755	1062787	Control	Negative	No case and An. Steph
DDIC-027-C2	DDIC-027-C2-F03	DD City	Control	812755	1062787	Control family	Negative	No case and An. Steph
DDIC-027-C2	DDIC-027-C2-F04	DD City	Control	812755	1062787	Control family	Negative	No case and An. Steph
DDIC-028	DDIC-028-F01	DD City	Case	811524	1061980	Index	Negative	Malaria Case Only
DDIC-028	DDIC-028-F02	DD City	Case	811524	1061980	Index family	Negative	Malaria Case Only
DDIC-028	DDIC-028-F03	DD City	Case	811524	1061980	Index family	Negative	Malaria Case Only
DDIC-028	DDIC-028-F04	DD City	Case	811524	1061980	Index family	Negative	Malaria Case Only
DDIC-028-C1	DDIC-028-C1-F02	DD City	Control	812334	1062318	Control family	Negative	No case and An. Steph
DDIC-028-C1	DDIC-028-C1-F01	DD City	Control	812334	1062318	Control	Negative	No case and An. Steph
DDIC-029	DDIC-029-F02	DD City	Case	811775	1062294	Index family	Negative	Malaria Case Only
DDIC-029	DDIC-029-F01	DD City	Case	811775	1062294	Index	Negative	Malaria Case Only
DDIC-029	DDIC-029-F03	DD City	Case	811775	1062294	Index family	Negative	Malaria Case Only
DDIC-029-C1	DDIC-029-C1-F03	DD City	Control	812111	1062036	Control family	Negative	No case and An. Steph
DDIC-029-C1	DDIC-029-C1-F02	DD City	Control	812111	1062036	Control family	Negative	No case and An. Steph
DDIC-029-C1	DDIC-029-C1-F01	DD City	Control	812111	1062036	Control	Negative	No case and An. Steph
DDIC-030	DDIC-030-F02	DD City	Case	811979	1062286	Index family	Negative	Malaria Case Only
DDIC-030	DDIC-030-F01	DD City	Case	811979	1062286	Index	Negative	Malaria Case Only
DDIC-030-C1	DDIC-030-C1-F03	DD City	Control	808157	1063502	Control family	Negative	No case and An. Steph
DDIC-030-C1	DDIC-030-C1-F02	DD City	Control	808157	1063502	Control family	Negative	No case and An. Steph
DDIC-030-C1	DDIC-030-C1-F01	DD City	Control	808157	1063502	Control	Negative	No case and An. Steph
DDIC-030-C2	DDIC-030-C2-F03	DD City	Control	809801	1061770	Control family	Negative	No case and An. Steph
DDIC-030-C2	DDIC-030-C2-F01	DD City	Control	809801	1061770	Control	Positive	An. Stephensi only
DDIC-030-C2	DDIC-030-C2-F02	DD City	Control	809801	1061770	Control family	Positive	An. Stephensi only
DDIC-030-C3	DDIC-030-C3-F03	DD City	Control	811902	1061574	Control family	Positive	An. Stephensi only
DDIC-030-C3	DDIC-030-C3-F02	DD City	Control	811902	1061574	Control family	Positive	An. Stephensi only
DDIC-030-C3	DDIC-030-C3-F01	DD City	Control	811902	1061574	Control	Positive	An. Stephensi only
DDIC-030-C3	DDIC-030-C3-F05	DD City	Control	811902	1061574	Control family	Negative	No case and An. Steph
DDIC-030-C3	DDIC-030-C3-F04	DD City	Control	811902	1061574	Control family	Negative	No case and An. Steph
DDIC-031	DDIC-031-F01	DD City	Case	812337	1061583	Index	Negative	Malaria Case Only
DDIC-031	DDIC-031-F03	DD City	Case	812337	1061583	Index family	Negative	Malaria Case Only
DDIC-031	DDIC-031-F02	DD City	Case	812337	1061583	Index family	Negative	Malaria Case Only
DDIC-031	DDIC-031-F04	DD City	Case	812337	1061583	Index family	Negative	Malaria Case Only
DDIC-031	DDIC-031-F05	DD City	Case	812337	1061583	Index family	Negative	Malaria Case Only
DDIC-031-C1	DDIC-031-C1-F01	DD City	Control	NA	NA	Control	Negative	No case and An. Steph
DDIC-031-C2	DDIC-031-C2-F02	DD City	Control	812070	1061518	Control family	Negative	No case and An. Steph
DDIC-031-C2	DDIC-031-C2-F01	DD City	Control	812070	1061518	Control	Negative	No case and An. Steph
DDIC-031-C3	DDIC-031-C3-F02	DD City	Control	811251	1061719	Control family	Negative	No case and An. Steph
DDIC-031-C3	DDIC-031-C3-F01	DD City	Control	811251	1061719	Control	Negative	No case and An. Steph
DDIC-031-C3	DDIC-031-C3-F03	DD City	Control	811251	1061719	Control family	Negative	No case and An. Steph
DDIC-032	DDIC-032-F01	DD City	Case	812405	1061148	Index	Negative	Malaria Case Only
DDIC-032	DDIC-032-F03	DD City	Case	812405	1061148	Index family	Negative	Malaria Case Only
DDIC-032	DDIC-032-F05	DD City	Case	812405	1061148	Index family	Negative	Malaria Case Only
DDIC-032	DDIC-032-F04	DD City	Case	812405	1061148	Index family	Negative	Malaria Case Only
DDIC-032	DDIC-032-F02	DD City	Case	812405	1061148	Index family	Negative	Malaria Case Only
DDIC-032-C1	DDIC-032-C1-F03	DD City	Control	810154	1063474	Control family	Negative	No case and An. Steph
DDIC-032-C1	DDIC-032-C1-F02	DD City	Control	810154	1063474	Control family	Negative	No case and An. Steph
DDIC-032-C1	DDIC-032-C1-F01	DD City	Control	810154	1063474	Control	Negative	No case and An. Steph
DDIC-032-C1	DDIC-032-C1-F04	DD City	Control	810154	1063474	Control family	Negative	No case and An. Steph
DDIC-032-C2	DDIC-032-C2-F06	DD City	Control	812277	1061681	Control family	Negative	No case and An. Steph
DDIC-032-C2	DDIC-032-C2-F05	DD City	Control	812277	1061681	Control family	Negative	No case and An. Steph
DDIC-032-C2	DDIC-032-C2-F04	DD City	Control	812277	1061681	Control family	Negative	No case and An. Steph
DDIC-032-C2	DDIC-032-C2-F03	DD City	Control	812277	1061681	Control family	Negative	No case and An. Steph
DDIC-032-C2	DDIC-032-C2-F07	DD City	Control	812277	1061681	Control family	Negative	No case and An. Steph
DDIC-032-C2	DDIC-032-C2-F02	DD City	Control	812277	1061681	Control family	Negative	No case and An. Steph
DDIC-032-C2	DDIC-032-C2-F01	DD City	Control	812277	1061681	Control	Negative	No case and An. Steph
DDIC-033	DDIC-033-F04	DD City	Case	812541	1061274	Index family	Negative	Malaria Case Only
DDIC-033	DDIC-033-F03	DD City	Case	812541	1061274	Index family	Negative	Malaria Case Only
DDIC-033	DDIC-033-F01	DD City	Case	812541	1061274	Index	Negative	Malaria Case Only
DDIC-033	DDIC-033-F02	DD City	Case	812541	1061274	Index family	Negative	Malaria Case Only
DDIC-033-C1	DDIC-033-C1-F04	DD City	Control	811598	1061820	Control family	Negative	No case and An. Steph
DDIC-033-C1	DDIC-033-C1-F03	DD City	Control	811598	1061820	Control family	Negative	No case and An. Steph
DDIC-033-C1	DDIC-033-C1-F01	DD City	Control	811598	1061820	Control	Negative	No case and An. Steph
DDIC-033-C1	DDIC-033-C1-F02	DD City	Control	811598	1061820	Control family	Negative	No case and An. Steph
DDIC-033-C2	DDIC-033-C2-F03	DD City	Control	811957	1061987	Control family	Negative	No case and An. Steph
DDIC-033-C2	DDIC-033-C2-F02	DD City	Control	811957	1061987	Control family	Negative	No case and An. Steph
DDIC-033-C2	DDIC-033-C2-F01	DD City	Control	811957	1061987	Control	Negative	No case and An. Steph
DDIC-033-C2	DDIC-033-C2-F04	DD City	Control	811957	1061987	Control family	Negative	No case and An. Steph
DDIC-034	DDIC-034-F01	DD City	Case	812556	1064720	Index	Negative	Malaria Case Only
DDIC-034	DDIC-034-F02	DD City	Case	812556	1064720	Index family	Negative	Malaria Case Only
DDIC-034	DDIC-034-F03	DD City	Case	812556	1064720	Index family	Negative	Malaria Case Only
DDIC-034	DDIC-034-F05	DD City	Case	812556	1064720	Index family	Negative	Malaria Case Only
DDIC-034	DDIC-034-F04	DD City	Case	812556	1064720	Index family	Negative	Malaria Case Only
DDIC-034-C1	DDIC-034-C1-F01	DD City	Control	812538	1062597	Control	Negative	No case and An. Steph
DDIC-034-C2	DDIC-034-C2-F02	DD City	Control	811259	1061895	Control family	Negative	No case and An. Steph
DDIC-034-C2	DDIC-034-C2-F03	DD City	Control	811259	1061895	Control family	Negative	No case and An. Steph
DDIC-034-C2	DDIC-034-C2-F01	DD City	Control	811259	1061895	Control	Negative	No case and An. Steph
DDIC-034-C3	DDIC-034-C3-F01	DD City	Control	812437	1062235	Control	Negative	No case and An. Steph
DDIC-034-C3	DDIC-034-C3-F04	DD City	Control	812437	1062235	Control family	Negative	No case and An. Steph
DDIC-034-C3	DDIC-034-C3-F03	DD City	Control	812437	1062235	Control family	Negative	No case and An. Steph
DDIC-034-C3	DDIC-034-C3-F02	DD City	Control	812437	1062235	Control family	Negative	No case and An. Steph
DDIC-035	DDIC-035-F01	DD City	Case	812344	1062325	Index	Negative	Malaria Case Only
DDIC-035-C1	DDIC-035-C1-F01	DD City	Control	811673	1061833	Control	Negative	No case and An. Steph
DDIC-035-C1	DDIC-035-C1-F02	DD City	Control	811673	1061833	Control family	Negative	No case and An. Steph
DDIC-035-C1	DDIC-035-C1-F03	DD City	Control	811673	1061833	Control family	Negative	No case and An. Steph
DDIC-035-C2	DDIC-035-C2-F02	DD City	Control	812440	1061388	Control family	Negative	No case and An. Steph
DDIC-035-C2	DDIC-035-C2-F01	DD City	Control	812440	1061388	Control	Negative	No case and An. Steph
DDIC-035-C2	DDIC-035-C2-F03	DD City	Control	812440	1061388	Control family	Negative	No case and An. Steph
DDIC-035-C3	DDIC-035-C3-F01	DD City	Control	811860	1063198	Control	Negative	No case and An. Steph
DDIC-035-C3	DDIC-035-C3-F02	DD City	Control	811860	1063198	Control family	Negative	No case and An. Steph
DDIC-036	DDIC-036-F02	DD City	Case	813138	1063493	Index family	Negative	Malaria Case Only
DDIC-036	DDIC-036-F01	DD City	Case	813138	1063493	Index	Negative	Malaria Case Only
DDIC-036-C1	DDIC-036-C1-F01	DD City	Control	812893	1062711	Control	Negative	No case and An. Steph
DDIC-036-C2	DDIC-036-C2-F03	DD City	Control	809270	1062994	Control family	Negative	No case and An. Steph
DDIC-036-C2	DDIC-036-C2-F01	DD City	Control	809270	1062994	Control	Negative	No case and An. Steph
DDIC-036-C2	DDIC-036-C2-F02	DD City	Control	809270	1062994	Control family	Negative	No case and An. Steph
DDIC-037	DDIC-037-F01	DD City	Case	812342	1061137	Index	Negative	Malaria Case Only
DDIC-037	DDIC-037-F03	DD City	Case	812342	1061137	Index family	Negative	Malaria Case Only
DDIC-037	DDIC-037-F02	DD City	Case	812342	1061137	Index family	Negative	Malaria Case Only
DDIC-037-C1	DDIC-037-C1-F01	DD City	Control	811262	1062494	Control	Negative	No case and An. Steph
DDIC-037-C2	DDIC-037-C2-F06	DD City	Case	NA	NA	Index family	Negative	Malaria Case Only
DDIC-037-C2	DDIC-037-C2-F05	DD City	Case	NA	NA	Index family	Negative	Malaria Case Only
DDIC-037-C2	DDIC-037-C2-F04	DD City	Case	NA	NA	Index family	Negative	Malaria Case Only
DDIC-037-C2	DDIC-037-C2-F02	DD City	Case	NA	NA	Index family	Negative	Malaria Case Only
DDIC-037-C2	DDIC-037-C2-F01	DD City	Case	NA	NA	Index	Negative	Malaria Case Only
DDIC-037-C2	DDIC-037-C2-F07	DD City	Case	NA	NA	Index family	Negative	Malaria Case Only
DDIC-037-C2	DDIC-037-C2-F03	DD City	Case	NA	NA	Index family	Negative	Malaria Case Only
DDIC-038	DDIC-038-F03	DD City	Case	812419	1061106	Index family	Negative	Malaria Case Only
DDIC-038	DDIC-038-F02	DD City	Case	812419	1061106	Index family	Negative	Malaria Case Only
DDIC-038	DDIC-038-F01	DD City	Case	812419	1061106	Index	Negative	Malaria Case Only
DDIC-038-C1	DDIC-038-C1-F03	DD City	Control	812106	1062028	Control family	Negative	No case and An. Steph
DDIC-038-C1	DDIC-038-C1-F05	DD City	Control	812106	1062028	Control family	Negative	No case and An. Steph
DDIC-038-C1	DDIC-038-C1-F01	DD City	Control	812106	1062028	Control	Negative	No case and An. Steph
DDIC-038-C1	DDIC-038-C1-F02	DD City	Control	812106	1062028	Control family	Negative	No case and An. Steph
DDIC-038-C1	DDIC-038-C1-F06	DD City	Control	812106	1062028	Control family	Negative	No case and An. Steph
DDIC-038-C1	DDIC-038-C1-F07	DD City	Control	812106	1062028	Control family	Negative	No case and An. Steph
DDIC-038-C1	DDIC-038-C1-F04	DD City	Control	812106	1062028	Control family	Positive	An. Stephensi only
DDIC-038-C2	DDIC-038-C2-F01	DD City	Control	812959	1062869	Control	Positive	An. Stephensi only
DDIC-038-C2	DDIC-038-C2-F02	DD City	Control	812959	1062869	Control family	Negative	No case and An. Steph
DDIC-038-C3	DDIC-038-C3-F01	DD City	Control	812139	1061920	Control	Negative	No case and An. Steph
DDIC-038-C3	DDIC-038-C3-F02	DD City	Control	812139	1061920	Control family	Negative	No case and An. Steph
DDIC-039	DDIC-039-F02	DD City	Case	812320	1061606	Index family	Negative	Malaria Case Only
DDIC-039	DDIC-039-F01	DD City	Case	812320	1061606	Index	Positive	Overlap
DDIC-039-C1	DDIC-039-C1-F01	DD City	Control	812287	1061556	Control	Positive	An. Stephensi only
DDIC-039-C2	DDIC-039-C2-F02	DD City	Control	812027	1062932	Control family	Negative	No case and An. Steph
DDIC-039-C2	DDIC-039-C2-F01	DD City	Control	812027	1062932	Control	Negative	No case and An. Steph
DDIC-040	DDIC-040-F04	DD City	Case	810714	1061951	Index family	Negative	Malaria Case Only
DDIC-040	DDIC-040-F05	DD City	Case	810714	1061951	Index family	Negative	Malaria Case Only
DDIC-040	DDIC-040-F06	DD City	Case	810714	1061951	Index family	Negative	Malaria Case Only
DDIC-040	DDIC-040-F01	DD City	Case	810714	1061951	Index	Negative	Malaria Case Only
DDIC-040	DDIC-040-F02	DD City	Case	810714	1061951	Index family	Negative	Malaria Case Only
DDIC-040	DDIC-040-F03	DD City	Case	810714	1061951	Index family	Negative	Malaria Case Only
DDIC-040-C1	DDIC-040-C1-F01	DD City	Control	810923	1062906	Control	Negative	No case and An. Steph
DDIC-040-C1	DDIC-040-C1-F02	DD City	Control	810923	1062906	Control family	Negative	No case and An. Steph
DDIC-040-C1	DDIC-040-C1-F03	DD City	Control	810923	1062906	Control family	Negative	No case and An. Steph
DDIC-041	DDIC-041-F04	DD City	Case	811612	1062193	Index family	Negative	Malaria Case Only
DDIC-041	DDIC-041-F03	DD City	Case	811612	1062193	Index family	Negative	Malaria Case Only
DDIC-041	DDIC-041-F02	DD City	Case	811612	1062193	Index family	Negative	Malaria Case Only
DDIC-041	DDIC-041-F01	DD City	Case	811612	1062193	Index	Negative	Malaria Case Only
DDIC-041-C1	DDIC-041-C1-F03	DD City	Control	811097	1062512	Control family	Negative	No case and An. Steph
DDIC-041-C1	DDIC-041-C1-F01	DD City	Control	811097	1062512	Control	Negative	No case and An. Steph
DDIC-041-C1	DDIC-041-C1-F02	DD City	Control	811097	1062512	Control family	Negative	No case and An. Steph
DDIC-041-C2	DDIC-041-C2-F05	DD City	Control	811754	1062554	Control family	Negative	No case and An. Steph
DDIC-041-C2	DDIC-041-C2-F02	DD City	Control	811754	1062554	Control family	Negative	No case and An. Steph
DDIC-041-C2	DDIC-041-C2-F04	DD City	Control	811754	1062554	Control family	Negative	No case and An. Steph
DDIC-041-C2	DDIC-041-C2-F07	DD City	Control	811754	1062554	Control family	Negative	No case and An. Steph
DDIC-041-C2	DDIC-041-C2-F03	DD City	Control	811754	1062554	Control family	Negative	No case and An. Steph
DDIC-041-C2	DDIC-041-C2-F06	DD City	Control	811754	1062554	Control family	Negative	No case and An. Steph
DDIC-041-C2	DDIC-041-C2-F01	DD City	Control	811754	1062554	Control	Negative	No case and An. Steph
DDIC-042	DDIC-042-F03	DD City	Case	812160	1062016	Index family	Negative	Malaria Case Only
DDIC-042	DDIC-042-F05	DD City	Case	812160	1062016	Index family	Negative	Malaria Case Only
DDIC-042	DDIC-042-F01	DD City	Case	812160	1062016	Index	Negative	Malaria Case Only
DDIC-042	DDIC-042-F04	DD City	Case	812160	1062016	Index family	Negative	Malaria Case Only
DDIC-042	DDIC-042-F02	DD City	Case	812160	1062016	Index family	Negative	Malaria Case Only
DDIC-042-C1	DDIC-042-C1-F02	DD City	Control	811665	1061829	Control family	Negative	No case and An. Steph
DDIC-042-C1	DDIC-042-C1-F01	DD City	Control	811665	1061829	Control	Negative	No case and An. Steph
DDIC-042-C2	DDIC-042-C2-F03	DD City	Control	811892	1062118	Control family	Negative	No case and An. Steph
DDIC-042-C2	DDIC-042-C2-F01	DD City	Control	811892	1062118	Control	Negative	No case and An. Steph
DDIC-042-C2	DDIC-042-C2-F02	DD City	Control	811892	1062118	Control family	Negative	No case and An. Steph
DDIC-043	DDIC-043-F03	DD City	Case	812166	1062035	Index family	Negative	Malaria Case Only
DDIC-043	DDIC-043-F01	DD City	Case	812166	1062035	Index	Negative	Malaria Case Only
DDIC-043	DDIC-043-F02	DD City	Case	812166	1062035	Index family	Negative	Malaria Case Only
DDIC-043-C1	DDIC-043-C1-F01	DD City	Control	812720	1062856	Control	Negative	No case and An. Steph
DDIC-043-C2	DDIC-043-C2-F03	DD City	Control	809456	1064047	Control family	Negative	No case and An. Steph
DDIC-043-C2	DDIC-043-C2-F02	DD City	Control	809456	1064047	Control family	Negative	No case and An. Steph
DDIC-043-C2	DDIC-043-C2-F04	DD City	Control	809456	1064047	Control family	Negative	No case and An. Steph
DDIC-043-C2	DDIC-043-C2-F01	DD City	Control	809456	1064047	Control	Negative	No case and An. Steph
DDIC-043-C3	DDIC-043-C3-F02	DD City	Control	810654	1062150	Control family	Negative	No case and An. Steph
DDIC-043-C3	DDIC-043-C3-F01	DD City	Control	810654	1062150	Control	Negative	No case and An. Steph
DDIC-044	DDIC-044-F03	DD City	Case	812472	1062291	Index family	Negative	Malaria Case Only
DDIC-044	DDIC-044-F01	DD City	Case	812472	1062291	Index	Negative	Malaria Case Only
DDIC-044	DDIC-044-F02	DD City	Case	812472	1062291	Index family	Negative	Malaria Case Only
DDIC-044-C1	DDIC-044-C1-F03	DD City	Control	810622	1061932	Control family	Negative	No case and An. Steph
DDIC-044-C1	DDIC-044-C1-F02	DD City	Control	810622	1061932	Control family	Negative	No case and An. Steph
DDIC-044-C1	DDIC-044-C1-F04	DD City	Control	810622	1061932	Control family	Negative	No case and An. Steph
DDIC-044-C1	DDIC-044-C1-F01	DD City	Control	810622	1061932	Control	Negative	No case and An. Steph
DDIC-044-C2	DDIC-044-C2-F02	DD City	Control	811937	1061520	Control family	Negative	No case and An. Steph
DDIC-044-C2	DDIC-044-C2-F01	DD City	Control	811937	1061520	Control	Negative	No case and An. Steph
DDIC-044-C3	DDIC-044-C3-F03	DD City	Control	811591	1061803	Control family	Negative	No case and An. Steph
DDIC-044-C3	DDIC-044-C3-F02	DD City	Control	811591	1061803	Control family	Negative	No case and An. Steph
DDIC-044-C3	DDIC-044-C3-F05	DD City	Control	811591	1061803	Control family	Negative	No case and An. Steph
DDIC-044-C3	DDIC-044-C3-F04	DD City	Control	811591	1061803	Control family	Negative	No case and An. Steph
DDIC-044-C3	DDIC-044-C3-F01	DD City	Control	811591	1061803	Control	Negative	No case and An. Steph
DDIC-045	DDIC-045-F01	DD City	Case	812205	1061897	Index	Negative	Malaria Case Only
DDIC-045	DDIC-045-F02	DD City	Case	812205	1061897	Index family	Negative	Malaria Case Only
DDIC-045-C1	DDIC-045-C1-F02	DD City	Control	810871	1062109	Control family	Negative	No case and An. Steph
DDIC-045-C1	DDIC-045-C1-F01	DD City	Control	810871	1062109	Control	Negative	No case and An. Steph
DDIC-045-C2	DDIC-045-C2-F04	DD City	Control	812186	1062072	Control family	Negative	No case and An. Steph
DDIC-045-C2	DDIC-045-C2-F02	DD City	Control	812186	1062072	Control family	Negative	No case and An. Steph
DDIC-045-C2	DDIC-045-C2-F01	DD City	Control	812186	1062072	Control	Negative	No case and An. Steph
DDIC-045-C2	DDIC-045-C2-F03	DD City	Control	812186	1062072	Control family	Negative	No case and An. Steph
DDIC-045-C3	DDIC-045-C3-F02	DD City	Case	811350	1062176	Index family	Negative	Malaria Case Only
DDIC-045-C3	DDIC-045-C3-F03	DD City	Case	811350	1062176	Index family	Negative	Malaria Case Only
DDIC-045-C3	DDIC-045-C3-F01	DD City	Case	811350	1062176	Index	Negative	Malaria Case Only
DDIC-045-C3	DDIC-045-C3-F04	DD City	Case	811350	1062176	Index family	Negative	Malaria Case Only
DDUIC-001	DDUIC-001-F01	DDU	Case	811895	1064860	Index	Negative	Malaria Case Only
DDUIC-001	DDUIC-001-F02	DDU	Case	811895	1064860	Index family	Negative	Malaria Case Only
DDUIC-001-C1	DDUIC-001-C1-F01	DDU	Control	812156	1064881	Control	Negative	No case and An. Steph
DDUIC-001-C1	DDUIC-001-C1-F03	DDU	Control	812156	1064881	Control family	Negative	No case and An. Steph
DDUIC-001-C1	DDUIC-001-C1-F02	DDU	Control	812156	1064881	Control family	Negative	No case and An. Steph
DDUIC-001-C2	DDUIC-001-C2-F03	DDU	Control	812156	1064881	Control family	Negative	No case and An. Steph
DDUIC-001-C2	DDUIC-001-C2-F02	DDU	Control	812156	1064881	Control family	Negative	No case and An. Steph
DDUIC-001-C2	DDUIC-001-C2-F01	DDU	Control	812156	1064881	Control	Negative	No case and An. Steph
DDUIC-001-C3	DDUIC-001-C3-F02	DDU	Control	819995	10647558	Control family	Negative	No case and An. Steph
DDUIC-001-C3	DDUIC-001-C3-F01	DDU	Control	819995	10647558	Control	Positive	An. Stephensi only
DDUIC-001-C3	DDUIC-001-C3-F03	DDU	Control	819995	10647558	Control family	Positive	An. Stephensi only
DDUIC-002	DDUIC-002-F01	DDU	Case	811894	1064766	Index	Negative	Malaria Case Only
DDUIC-002	DDUIC-002-F02	DDU	Case	811894	1064766	Index family	Negative	Malaria Case Only
DDUIC-002-C1	DDUIC-002-C1-F01	DDU	Control	812051	1064779	Control	Negative	No case and An. Steph
DDUIC-002-C2	DDUIC-002-C2-F01	DDU	Control	811944	1064840	Control	Negative	No case and An. Steph
DDUIC-002-C3	DDUIC-002-C3-F01	DDU	Control	812021	1064779	Control	Negative	No case and An. Steph
DDUIC-002-C3	DDUIC-002-C3-F03	DDU	Control	812021	1064779	Control family	Positive	An. Stephensi only
DDUIC-002-C3	DDUIC-002-C3-F02	DDU	Control	812021	1064779	Control family	Positive	An. Stephensi only
DDUIC-003	DDUIC-003-F01	DDU	Case	812045	1064869	Index	Positive	Overlap
DDUIC-003	DDUIC-003-F03	DDU	Case	812045	1064869	Index family	Negative	Malaria Case Only
DDUIC-003	DDUIC-003-F02	DDU	Case	812045	1064869	Index family	Positive	Overlap
DDUIC-003-C1	DDUIC-003-C1-F01	DDU	Control	812147	1064831	Control	Positive	An. Stephensi only
DDUIC-003-C2	DDUIC-003-C2-F01	DDU	Control	812156	1064881	Control	Negative	No case and An. Steph
DDUIC-003-C3	DDUIC-003-C3-F02	DDU	Control	81215	1064918	Control family	Negative	No case and An. Steph
DDUIC-003-C3	DDUIC-003-C3-F01	DDU	Control	81215	1064918	Control	Negative	No case and An. Steph
DDUIC-004	DDUIC-004-F01	DDU	Case	812051	1064779	Index	Negative	Malaria Case Only
DDUIC-004-C1	DDUIC-004-C1-F01	DDU	Control	811995	1064758	Control	Negative	No case and An. Steph
DDUIC-004-C1	DDUIC-004-C1-F02	DDU	Control	811995	1064758	Control family	Negative	No case and An. Steph
DDUIC-004-C2	DDUIC-004-C2-F01	DDU	Control	811995	1064758	Control	Negative	No case and An. Steph
DDUIC-004-C2	DDUIC-004-C2-F03	DDU	Control	811995	1064758	Control family	Negative	No case and An. Steph
DDUIC-004-C2	DDUIC-004-C2-F02	DDU	Control	811995	1064758	Control family	Positive	An. Stephensi only
DDUIC-004-C3	DDUIC-004-C3-F01	DDU	Control	812145	1064792	Control	Positive	An. Stephensi only
DDUIC-004-C3	DDUIC-004-C3-F02	DDU	Control	812145	1064792	Control family	Negative	No case and An. Steph
DDUIC-005	DDUIC-005-F01	DDU	Case	811990	1064758	Index	Positive	Overlap
DDUIC-005-C1	DDUIC-005-C1-F01	DDU	Control	812150	1064918	Control	Negative	No case and An. Steph
DDUIC-005-C2	DDUIC-005-C2-F01	DDU	Case	812447	1064750	Index	Negative	Malaria Case Only
DDUIC-005-C3	DDUIC-005-C3-F01	DDU	Control	812147	1064750	Control	Negative	No case and An. Steph
DDUIC-006	DDUIC-006-F01	DDU	Case	812045	1064863	Index	Positive	Overlap
DDUIC-006-C1	DDUIC-006-C1-F01	DDU	Case	812051	1064779	Index	Positive	Overlap
DDUIC-006-C2	DDUIC-006-C2-F01	DDU	Case	811995	10644758	Index	Negative	Malaria Case Only
DDUIC-006-C3	DDUIC-006-C3-F01	DDU	Case	811995	1064758	Index	Negative	Malaria Case Only
DDUIC-007	DDUIC-007-F01	DDU	Case	811892	1064766	Index	Negative	Malaria Case Only
DDUIC-007-C1	DDUIC-007-C1-F01	DDU	Control	812147	1064831	Control	Negative	No case and An. Steph
DDUIC-007-C2	DDUIC-007-C2-F01	DDU	Control	812156	1064881	Control	Negative	No case and An. Steph
DDUIC-008	DDUIC-008-F01	DDU	Case	811987	1064856	Index	Positive	Overlap
DDUIC-008	DDUIC-008-F03	DDU	Case	811987	1064856	Index family	Positive	Overlap
DDUIC-008	DDUIC-008-F02	DDU	Case	811987	1064856	Index family	Negative	Malaria Case Only
DDUIC-008-C1	DDUIC-008-C1-F01	DDU	Control	812156	1064881	Control	Negative	No case and An. Steph
DDUIC-008-C1	DDUIC-008-C1-F02	DDU	Control	812156	1064881	Control family	Negative	No case and An. Steph
DDUIC-008-C2	DDUIC-008-C2-F02	DDU	Case	811987	1064856	Index family	Negative	Malaria Case Only
DDUIC-008-C2	DDUIC-008-C2-F01	DDU	Case	811987	1064856	Index	Negative	Malaria Case Only
DDUIC-008-C3	DDUIC-008-C3-F02	DDU	Control	812003	1064794	Control family	Negative	No case and An. Steph
DDUIC-008-C3	DDUIC-008-C3-F03	DDU	Control	812003	1064794	Control family	Negative	No case and An. Steph
DDUIC-008-C3	DDUIC-008-C3-F01	DDU	Control	812003	1064794	Control	Negative	No case and An. Steph
DDUIC-008-C3	DDUIC-008-C3-F04	DDU	Control	812003	1064794	Control family	Negative	No case and An. Steph
DDUIC-009	DDUIC-009-F02	DDU	Case	811954	1064776	Index family	Negative	Malaria Case Only
DDUIC-009	DDUIC-009-F03	DDU	Case	811954	1064776	Index family	Negative	Malaria Case Only
DDUIC-009	DDUIC-009-F01	DDU	Case	811954	1064776	Index	Negative	Malaria Case Only
DDUIC-009-C1	DDUIC-009-C1-F01	DDU	Control	812051	1064779	Control	Negative	No case and An. Steph
DDUIC-009-C2	DDUIC-009-C2-F02	DDU	Case	812003	1064874	Index family	Negative	Malaria Case Only
DDUIC-009-C2	DDUIC-009-C2-F01	DDU	Case	812003	1064874	Index	Negative	Malaria Case Only
DDUIC-010	DDUIC-010-F01	DDU	Case	812056	1064881	Index	Positive	Overlap
DDUIC-010-C1	DDUIC-010-C1-F02	DDU	Case	812003	1064794	Index family	Positive	Overlap
DDUIC-010-C1	DDUIC-010-C1-F01	DDU	Case	812003	1064794	Index	Negative	Malaria Case Only
DDUIC-012	DDUIC-012-F01	DDU	Case	811897	1064791	Index	Positive	Overlap
DDUIC-012	DDUIC-012-F02	DDU	Case	811897	1064791	Index family	Positive	Overlap
DDUIC-012-C1	DDUIC-012-C1-F01	DDU	Control	811944	1064840	Control	Negative	No case and An. Steph
DDUIC-012-C1	DDUIC-012-C1-F02	DDU	Control	811944	1064840	Control family	Negative	No case and An. Steph
DDUIC-012-C2	DDUIC-012-C2-F02	DDU	Control	812147	1064831	Control family	Negative	No case and An. Steph
DDUIC-012-C2	DDUIC-012-C2-F01	DDU	Control	812147	1064831	Control	Positive	An. Stephensi only
DDUIC-012-C3	DDUIC-012-C3-F01	DDU	Control	NA	NA	Control	Positive	An. Stephensi only
DDUIC-013	DDUIC-013-F01	DDU	Case	810545	1061747	Index	Positive	Overlap
DDUIC-013-C1	DDUIC-013-C1-F01	DDU	Control	812150	1064918	Control	Positive	An. Stephensi only
DDUIC-013-C1	DDUIC-013-C1-F02	DDU	Control	812150	1064918	Control family	Positive	An. Stephensi only
DDUIC-013-C2	DDUIC-013-C2-F01	DDU	Control	812003	1064794	Control	Positive	An. Stephensi only
DDUIC-013-C3	DDUIC-013-C3-F01	DDU	Case	811897	1064791	Index	Positive	Overlap
DDUIC-013-C3	DDUIC-013-C3-F03	DDU	Case	811897	1064791	Index family	Positive	Overlap
DDUIC-013-C3	DDUIC-013-C3-F02	DDU	Case	811897	1064791	Index family	Positive	Overlap
DDUIC-014	DDUIC-014-F03	DDU	Case	812056	1064835	Index family	Negative	Malaria Case Only
DDUIC-014	DDUIC-014-F02	DDU	Case	812056	1064835	Index family	Negative	Malaria Case Only
DDUIC-014	DDUIC-014-F01	DDU	Case	812056	1064835	Index	Negative	Malaria Case Only
DDUIC-014-C1	DDUIC-014-C1-F02	DDU	Control	811954	1064776	Control family	Positive	An. Stephensi only
DDUIC-014-C1	DDUIC-014-C1-F01	DDU	Control	811954	1064776	Control	Positive	An. Stephensi only
DDUIC-014-C2	DDUIC-014-C2-F01	DDU	Control	812145	1064792	Control	Positive	An. Stephensi only
DDUIC-015	DDUIC-015-F01	DDU	Case	812003	1064794	Index	Positive	Overlap
DDUIC-015-C1	DDUIC-015-C1-F01	DDU	Control	811987	1064856	Control	Positive	An. Stephensi only
DDUIC-015-C1	DDUIC-015-C1-F02	DDU	Control	811987	1064856	Control family	Positive	An. Stephensi only
DDUIC-015-C2	DDUIC-015-C2-F01	DDU	Control	811888	1064821	Control	Negative	An. Stephensi only
DDUIC-015-C3	DDUIC-015-C3-F01	DDU	Control	812045	1064869	Control	Negative	No case and An. Steph
DDUIC-015-C3	DDUIC-015-C3-F02	DDU	Control	812045	1064869	Control family	Negative	No case and An. Steph
DDUIC-015-C3	DDUIC-015-C3-F03	DDU	Control	812045	1064869	Control family	Positive	An. Stephensi only
DDUIC-016	DDUIC-016-F01	DDU	Case	812048	1064912	Index	Positive	Overlap
DDUIC-016	DDUIC-016-F02	DDU	Case	812048	1064912	Index family	Positive	Overlap
DDUIC-016	DDUIC-016-F03	DDU	Case	812048	1064912	Index family	Negative	Malaria Case Only
DDUIC-016-C1	DDUIC-016-C1-F01	DDU	Case	812056	1064835	Index	Negative	Malaria Case Only
DDUIC-016-C1	DDUIC-016-C1-F02	DDU	Case	812056	1064835	Index family	Negative	Malaria Case Only
DDUIC-016-C2	DDUIC-016-C2-F03	DDU	Control	812048	1064912	Control family	Positive	An. Stephensi only
DDUIC-016-C2	DDUIC-016-C2-F02	DDU	Control	812048	1064912	Control family	Positive	An. Stephensi only
DDUIC-016-C2	DDUIC-016-C2-F01	DDU	Control	812048	1064912	Control	Positive	An. Stephensi only
DDUIC-017	DDUIC-017-F01	DDU	Case	811897	1064791	Index	Negative	An. Stephensi only
DDUIC-017	DDUIC-017-F03	DDU	Case	811897	1064791	Index family	Negative	An. Stephensi only
DDUIC-017	DDUIC-017-F02	DDU	Case	811897	1064791	Index family	Negative	An. Stephensi only
DDUIC-017	DDUIC-017-F04	DDU	Case	811897	1064791	Index family	Negative	An. Stephensi only
DDUIC-017-C1	DDUIC-017-C1-F04	DDU	Control	812145	1064792	Control family	Negative	An. Stephensi only
DDUIC-017-C1	DDUIC-017-C1-F02	DDU	Control	812145	1064792	Control family	Negative	An. Stephensi only
DDUIC-017-C1	DDUIC-017-C1-F01	DDU	Control	812145	1064792	Control	Negative	An. Stephensi only
DDUIC-017-C1	DDUIC-017-C1-F05	DDU	Control	812145	1064792	Control family	Negative	An. Stephensi only
DDUIC-017-C1	DDUIC-017-C1-F03	DDU	Control	812145	1064792	Control family	Negative	An. Stephensi only
DDUIC-017-C2	DDUIC-017-C2-F03	DDU	Control	812166	1064842	Control family	Negative	An. Stephensi only
DDUIC-017-C2	DDUIC-017-C2-F02	DDU	Control	812166	1064842	Control family	Negative	An. Stephensi only
DDUIC-017-C2	DDUIC-017-C2-F01	DDU	Control	812166	1064842	Control	Negative	An. Stephensi only
DDUIC-017-C3	DDUIC-017-C3-F01	DDU	Control	812170	1064791	Control	Negative	An. Stephensi only
DDUIC-017-C3	DDUIC-017-C3-F02	DDU	Control	812170	1064791	Control family	Negative	An. Stephensi only
DDUIC-017-C3	DDUIC-017-C3-F05	DDU	Control	812170	1064791	Control family	Negative	An. Stephensi only
DDUIC-017-C3	DDUIC-017-C3-F06	DDU	Control	812170	1064791	Control family	Negative	An. Stephensi only
DDUIC-017-C3	DDUIC-017-C3-F03	DDU	Control	812170	1064791	Control family	Negative	An. Stephensi only
DDUIC-017-C3	DDUIC-017-C3-F04	DDU	Control	812170	1064791	Control family	Negative	An. Stephensi only
DDUIC-018	DDUIC-018-F04	DDU	Case	812051	1064779	Index family	Negative	An. Stephensi only
DDUIC-018	DDUIC-018-F02	DDU	Case	812051	1064779	Index family	Negative	An. Stephensi only
DDUIC-018	DDUIC-018-F01	DDU	Case	812051	1064779	Index	Negative	An. Stephensi only
DDUIC-018	DDUIC-018-F03	DDU	Case	812051	1064779	Index family	Negative	An. Stephensi only
DDUIC-018-C1	DDUIC-018-C1-F02	DDU	Control	812056	1064835	Control family	Negative	An. Stephensi only
DDUIC-018-C1	DDUIC-018-C1-F04	DDU	Control	812056	1064835	Control family	Negative	An. Stephensi only
DDUIC-018-C1	DDUIC-018-C1-F03	DDU	Control	812056	1064835	Control family	Negative	An. Stephensi only
DDUIC-018-C1	DDUIC-018-C1-F01	DDU	Control	812056	1064835	Control	Negative	An. Stephensi only
DDUIC-018-C2	DDUIC-018-C2-F04	DDU	Control	812048	1064912	Control family	Negative	An. Stephensi only
DDUIC-018-C2	DDUIC-018-C2-F01	DDU	Control	812048	1064912	Control	Negative	An. Stephensi only
DDUIC-018-C2	DDUIC-018-C2-F03	DDU	Control	812048	1064912	Control family	Negative	An. Stephensi only
DDUIC-018-C2	DDUIC-018-C2-F02	DDU	Control	812048	1064912	Control family	Positive	An. Stephensi only
DDUIC-018-C3	DDUIC-018-C3-F02	DDU	Control	811995	1064758	Control family	Positive	An. Stephensi only
DDUIC-018-C3	DDUIC-018-C3-F01	DDU	Control	811995	1064758	Control	Positive	An. Stephensi only
DDUIC-018-C3	DDUIC-018-C3-F03	DDU	Control	811995	1064758	Control family	Positive	An. Stephensi only
DDUIC-019	DDUIC-019-F03	DDU	Case	812147	1064750	Index family	Negative	Malaria Case Only
DDUIC-019	DDUIC-019-F01	DDU	Case	812147	1064750	Index	Negative	Malaria Case Only
DDUIC-019	DDUIC-019-F02	DDU	Case	812147	1064750	Index family	Negative	Malaria Case Only
DDUIC-019	DDUIC-019-F04	DDU	Case	812147	1064750	Index family	Negative	Malaria Case Only
DDUIC-019	DDUIC-019-F06	DDU	Case	812147	1064750	Index family	Negative	Malaria Case Only
DDUIC-019	DDUIC-019-F05	DDU	Case	812147	1064750	Index family	Negative	Malaria Case Only
DDUIC-019-C1	DDUIC-019-C1-F02	DDU	Case	812045	1064869	Index family	Negative	Malaria Case Only
DDUIC-019-C1	DDUIC-019-C1-F01	DDU	Case	812045	1064869	Index	Negative	Malaria Case Only
DDUIC-019-C1	DDUIC-019-C1-F03	DDU	Case	812045	1064869	Index family	Negative	Malaria Case Only
DDUIC-019-C1	DDUIC-019-C1-F05	DDU	Case	812045	1064869	Index family	Negative	Malaria Case Only
DDUIC-019-C1	DDUIC-019-C1-F04	DDU	Case	812045	1064869	Index family	Negative	Malaria Case Only
DDUIC-019-C2	DDUIC-019-C2-F02	DDU	Control	812170	1064791	Control family	Negative	No case and An. Steph
DDUIC-019-C2	DDUIC-019-C2-F03	DDU	Control	812170	1064791	Control family	Negative	No case and An. Steph
DDUIC-019-C2	DDUIC-019-C2-F04	DDU	Control	812170	1064791	Control family	Negative	No case and An. Steph
DDUIC-019-C2	DDUIC-019-C2-F01	DDU	Control	812170	1064791	Control	Negative	No case and An. Steph
DDUIC-020	DDUIC-020-F02	DDU	Case	811944	1064840	Index family	Negative	Malaria Case Only
DDUIC-020	DDUIC-020-F03	DDU	Case	811944	1064840	Index family	Negative	Malaria Case Only
DDUIC-020	DDUIC-020-F01	DDU	Case	811944	1064840	Index	Negative	Malaria Case Only
DDUIC-020-C1	DDUIC-020-C1-F04	DDU	Control	812048	1064912	Control family	Negative	No case and An. Steph
DDUIC-020-C1	DDUIC-020-C1-F02	DDU	Control	812048	1064912	Control family	Negative	No case and An. Steph
DDUIC-020-C1	DDUIC-020-C1-F01	DDU	Control	812048	1064912	Control	Negative	No case and An. Steph
DDUIC-020-C1	DDUIC-020-C1-F03	DDU	Control	812048	1064912	Control family	Negative	No case and An. Steph
DDUIC-020-C2	DDUIC-020-C2-F01	DDU	Control	812048	1064912	Control	Negative	No case and An. Steph
DDUIC-020-C2	DDUIC-020-C2-F03	DDU	Control	812048	1064912	Control family	Negative	No case and An. Steph
DDUIC-020-C2	DDUIC-020-C2-F02	DDU	Control	812048	1064912	Control family	Negative	No case and An. Steph
DDUIC-020-C2	DDUIC-020-C2-F04	DDU	Control	812048	1064912	Control family	Negative	No case and An. Steph
DDUIC-020-C3	DDUIC-020-C3-F02	DDU	Control	812045	1064869	Control family	Negative	No case and An. Steph
DDUIC-020-C3	DDUIC-020-C3-F05	DDU	Control	812045	1064869	Control family	Negative	No case and An. Steph
DDUIC-020-C3	DDUIC-020-C3-F06	DDU	Control	812045	1064869	Control family	Negative	No case and An. Steph
DDUIC-020-C3	DDUIC-020-C3-F01	DDU	Control	812045	1064869	Control	Negative	No case and An. Steph
DDUIC-020-C3	DDUIC-020-C3-F03	DDU	Control	812045	1064869	Control family	Negative	No case and An. Steph
DDUIC-020-C3	DDUIC-020-C3-F04	DDU	Control	812045	1064869	Control family	Negative	No case and An. Steph
DDUIC-021	DDUIC-021-F03	DDU	Case	811944	1064840	Index family	Negative	Malaria Case Only
DDUIC-021	DDUIC-021-F02	DDU	Case	811944	1064840	Index family	Negative	Malaria Case Only
DDUIC-021	DDUIC-021-F01	DDU	Case	811944	1064840	Index	Negative	Malaria Case Only
DDUIC-021-C1	DDUIC-021-C1-F01	DDU	Case	811954	1064776	Index	Negative	Malaria Case Only
DDUIC-021-C1	DDUIC-021-C1-F04	DDU	Case	811954	1064776	Index family	Negative	Malaria Case Only
DDUIC-021-C1	DDUIC-021-C1-F03	DDU	Case	811954	1064776	Index family	Negative	Malaria Case Only
DDUIC-021-C1	DDUIC-021-C1-F02	DDU	Case	811954	1064776	Index family	Negative	Malaria Case Only
DDUIC-021-C2	DDUIC-021-C2-F03	DDU	Control	811984	1064856	Control family	Negative	No case and An. Steph
DDUIC-021-C2	DDUIC-021-C2-F01	DDU	Control	811984	1064856	Control	Negative	No case and An. Steph
DDUIC-021-C2	DDUIC-021-C2-F02	DDU	Control	811984	1064856	Control family	Negative	No case and An. Steph
DDUIC-021-C3	DDUIC-021-C3-F02	DDU	Control	812003	1064794	Control family	Negative	No case and An. Steph
DDUIC-021-C3	DDUIC-021-C3-F03	DDU	Control	812003	1064794	Control family	Negative	No case and An. Steph
DDUIC-021-C3	DDUIC-021-C3-F01	DDU	Control	812003	1064794	Control	Negative	No case and An. Steph
DDUIC-022	DDUIC-022-F03	DDU	Case	812048	1064912	Index family	Negative	Malaria Case Only
DDUIC-022	DDUIC-022-F02	DDU	Case	812048	1064912	Index family	Negative	Malaria Case Only
DDUIC-022	DDUIC-022-F04	DDU	Case	812048	1064912	Index family	Negative	Malaria Case Only
DDUIC-022	DDUIC-022-F01	DDU	Case	812048	1064912	Index	Negative	Malaria Case Only
DDUIC-022-C1	DDUIC-022-C1-F02	DDU	Control	812166	1064842	Control family	Negative	No case and An. Steph
DDUIC-022-C1	DDUIC-022-C1-F03	DDU	Control	812166	1064842	Control family	Negative	No case and An. Steph
DDUIC-022-C1	DDUIC-022-C1-F01	DDU	Control	812166	1064842	Control	Negative	No case and An. Steph
DDUIC-022-C2	DDUIC-022-C2-F03	DDU	Control	812150	1064918	Control family	Negative	No case and An. Steph
DDUIC-022-C2	DDUIC-022-C2-F01	DDU	Control	812150	1064918	Control	Negative	No case and An. Steph
DDUIC-022-C2	DDUIC-022-C2-F02	DDU	Control	812150	1064918	Control family	Negative	No case and An. Steph
DDUIC-022-C3	DDUIC-022-C3-F04	DDU	Control	812150	1064918	Control family	Negative	No case and An. Steph
DDUIC-022-C3	DDUIC-022-C3-F03	DDU	Control	812150	1064918	Control family	Negative	No case and An. Steph
DDUIC-022-C3	DDUIC-022-C3-F01	DDU	Control	812150	1064918	Control	Negative	No case and An. Steph
DDUIC-022-C3	DDUIC-022-C3-F02	DDU	Control	812150	1064918	Control family	Negative	No case and An. Steph
DDUIC-022-C3	DDUIC-022-C3-F05	DDU	Control	812150	1064918	Control family	Negative	No case and An. Steph
DDUIC-023	DDUIC-023-F02	DDU	Case	811897	1064791	Index family	Negative	Malaria Case Only
DDUIC-023	DDUIC-023-F01	DDU	Case	811897	1064791	Index	Negative	Malaria Case Only
DDUIC-023	DDUIC-023-F03	DDU	Case	811897	1064791	Index family	Negative	Malaria Case Only
DDUIC-023-C1	DDUIC-023-C1-F04	DDU	Control	812157	1064881	Control family	Negative	No case and An. Steph
DDUIC-023-C1	DDUIC-023-C1-F05	DDU	Control	812157	1064881	Control family	Negative	No case and An. Steph
DDUIC-023-C1	DDUIC-023-C1-F02	DDU	Control	812157	1064881	Control family	Negative	No case and An. Steph
DDUIC-023-C1	DDUIC-023-C1-F01	DDU	Control	812157	1064881	Control	Negative	No case and An. Steph
DDUIC-023-C1	DDUIC-023-C1-F03	DDU	Control	812157	1064881	Control family	Negative	No case and An. Steph
DDUIC-023-C2	DDUIC-023-C2-F05	DDU	Control	812173	1064751	Control family	Negative	No case and An. Steph
DDUIC-023-C2	DDUIC-023-C2-F02	DDU	Control	812173	1064751	Control family	Negative	No case and An. Steph
DDUIC-023-C2	DDUIC-023-C2-F04	DDU	Control	812173	1064751	Control family	Negative	No case and An. Steph
DDUIC-023-C2	DDUIC-023-C2-F01	DDU	Control	812173	1064751	Control	Negative	No case and An. Steph
DDUIC-023-C2	DDUIC-023-C2-F03	DDU	Control	812173	1064751	Control family	Negative	No case and An. Steph
DDUIC-023-C3	DDUIC-023-C3-F03	DDU	Control	812173	1064751	Control family	Negative	No case and An. Steph
DDUIC-023-C3	DDUIC-023-C3-F01	DDU	Control	812173	1064751	Control	Negative	No case and An. Steph
DDUIC-023-C3	DDUIC-023-C3-F02	DDU	Control	812173	1064751	Control family	Negative	No case and An. Steph
DDUIC-024	DDUIC-024-F02	DDU	Case	811897	1064791	Index family	Negative	Malaria Case Only
DDUIC-024	DDUIC-024-F04	DDU	Case	811897	1064791	Index family	Negative	Malaria Case Only
DDUIC-024	DDUIC-024-F01	DDU	Case	811897	1064791	Index	Negative	Malaria Case Only
DDUIC-024	DDUIC-024-F03	DDU	Case	811897	1064791	Index family	Negative	Malaria Case Only
DDUIC-024-C1	DDUIC-024-C1-F03	DDU	Control	812147	1064831	Control family	Negative	No case and An. Steph
DDUIC-024-C1	DDUIC-024-C1-F02	DDU	Control	812147	1064831	Control family	Negative	No case and An. Steph
DDUIC-024-C1	DDUIC-024-C1-F01	DDU	Control	812147	1064831	Control	Negative	No case and An. Steph
DDUIC-024-C2	DDUIC-024-C2-F04	DDU	Control	811995	1064758	Control family	Negative	No case and An. Steph
DDUIC-024-C2	DDUIC-024-C2-F03	DDU	Control	811995	1064758	Control family	Negative	No case and An. Steph
DDUIC-024-C2	DDUIC-024-C2-F05	DDU	Control	811995	1064758	Control family	Negative	No case and An. Steph
DDUIC-024-C2	DDUIC-024-C2-F02	DDU	Control	811995	1064758	Control family	Negative	No case and An. Steph
DDUIC-024-C2	DDUIC-024-C2-F01	DDU	Control	811995	1064758	Control	Negative	No case and An. Steph
DDUIC-024-C3	DDUIC-024-C3-F03	DDU	Control	811944	106440	Control family	Negative	No case and An. Steph
DDUIC-024-C3	DDUIC-024-C3-F02	DDU	Control	811944	106440	Control family	Negative	No case and An. Steph
DDUIC-024-C3	DDUIC-024-C3-F04	DDU	Control	811944	106440	Control family	Negative	No case and An. Steph
DDUIC-024-C3	DDUIC-024-C3-F05	DDU	Control	811944	106440	Control family	Negative	No case and An. Steph
DDUIC-024-C3	DDUIC-024-C3-F01	DDU	Control	811944	106440	Control	Negative	No case and An. Steph
DDUIC-025	DDUIC-025-F01	DDU	Case	811888	1064821	Index	Negative	Malaria Case Only
DDUIC-025	DDUIC-025-F03	DDU	Case	811888	1064821	Index family	Negative	Malaria Case Only
DDUIC-025	DDUIC-025-F04	DDU	Case	811888	1064821	Index family	Negative	Malaria Case Only
DDUIC-025	DDUIC-025-F02	DDU	Case	811888	1064821	Index family	Negative	Malaria Case Only
DDUIC-025-C1	DDUIC-025-C1-F01	DDU	Control	812170	1064791	Control	Negative	No case and An. Steph
DDUIC-025-C1	DDUIC-025-C1-F02	DDU	Control	812170	1064791	Control family	Negative	No case and An. Steph
DDUIC-025-C1	DDUIC-025-C1-F03	DDU	Control	812170	1064791	Control family	Negative	No case and An. Steph
DDUIC-025-C1	DDUIC-025-C1-F04	DDU	Control	812170	1064791	Control family	Negative	No case and An. Steph
DDUIC-025-C2	DDUIC-025-C2-F05	DDU	Control	812150	1064881	Control family	Negative	No case and An. Steph
DDUIC-025-C2	DDUIC-025-C2-F01	DDU	Control	812150	1064881	Control	Negative	No case and An. Steph
DDUIC-025-C2	DDUIC-025-C2-F02	DDU	Control	812150	1064881	Control family	Negative	No case and An. Steph
DDUIC-025-C2	DDUIC-025-C2-F04	DDU	Control	812150	1064881	Control family	Negative	No case and An. Steph
DDUIC-025-C2	DDUIC-025-C2-F03	DDU	Control	812150	1064881	Control family	Negative	No case and An. Steph
DDUIC-025-C3	DDUIC-025-C3-F03	DDU	Control	81895	1064860	Control family	Negative	No case and An. Steph
DDUIC-025-C3	DDUIC-025-C3-F02	DDU	Control	81895	1064860	Control family	Negative	No case and An. Steph
DDUIC-025-C3	DDUIC-025-C3-F01	DDU	Control	81895	1064860	Control	Negative	No case and An. Steph
DDUIC-026	DDUIC-026-F03	DDU	Case	812147	1064831	Index family	Negative	Malaria Case Only
DDUIC-026	DDUIC-026-F01	DDU	Case	812147	1064831	Index	Negative	Malaria Case Only
DDUIC-026	DDUIC-026-F02	DDU	Case	812147	1064831	Index family	Negative	Malaria Case Only
DDUIC-026	DDUIC-026-F04	DDU	Case	812147	1064831	Index family	Negative	Malaria Case Only
DDUIC-026-C1	DDUIC-026-C1-F03	DDU	Control	811944	1064840	Control family	Negative	No case and An. Steph
DDUIC-026-C1	DDUIC-026-C1-F01	DDU	Control	811944	1064840	Control	Negative	No case and An. Steph
DDUIC-026-C1	DDUIC-026-C1-F02	DDU	Control	811944	1064840	Control family	Negative	No case and An. Steph
DDUIC-026-C2	DDUIC-026-C2-F05	DDU	Control	812150	1064918	Control family	Negative	No case and An. Steph
DDUIC-026-C2	DDUIC-026-C2-F02	DDU	Control	812150	1064918	Control family	Negative	No case and An. Steph
DDUIC-026-C2	DDUIC-026-C2-F01	DDU	Control	812150	1064918	Control	Negative	No case and An. Steph
DDUIC-026-C2	DDUIC-026-C2-F04	DDU	Control	812150	1064918	Control family	Negative	No case and An. Steph
DDUIC-026-C2	DDUIC-026-C2-F03	DDU	Control	812150	1064918	Control family	Negative	No case and An. Steph
DDUIC-026-C3	DDUIC-026-C3-F02	DDU	Control	811944	1064840	Control family	Negative	No case and An. Steph
DDUIC-026-C3	DDUIC-026-C3-F03	DDU	Control	811944	1064840	Control family	Negative	No case and An. Steph
DDUIC-026-C3	DDUIC-026-C3-F01	DDU	Control	811944	1064840	Control	Negative	No case and An. Steph
DDUIC-027	DDUIC-027-F03	DDU	Case	812166	1064842	Index family	Negative	Malaria Case Only
DDUIC-027	DDUIC-027-F05	DDU	Case	812166	1064842	Index family	Negative	Malaria Case Only
DDUIC-027	DDUIC-027-F04	DDU	Case	812166	1064842	Index family	Negative	Malaria Case Only
DDUIC-027	DDUIC-027-F02	DDU	Case	812166	1064842	Index family	Negative	Malaria Case Only
DDUIC-027	DDUIC-027-F01	DDU	Case	812166	1064842	Index	Negative	Malaria Case Only
DDUIC-027	DDUIC-027-F06	DDU	Case	812166	1064842	Index family	Negative	Malaria Case Only
DDUIC-027-C1	DDUIC-027-C1-F04	DDU	Control	811897	1064791	Control family	Negative	No case and An. Steph
DDUIC-027-C1	DDUIC-027-C1-F03	DDU	Control	811897	1064791	Control family	Negative	No case and An. Steph
DDUIC-027-C1	DDUIC-027-C1-F01	DDU	Control	811897	1064791	Control	Negative	No case and An. Steph
DDUIC-027-C1	DDUIC-027-C1-F02	DDU	Control	811897	1064791	Control family	Negative	No case and An. Steph
DDUIC-027-C2	DDUIC-027-C2-F04	DDU	Control	812145	1064792	Control family	Negative	No case and An. Steph
DDUIC-027-C2	DDUIC-027-C2-F03	DDU	Control	812145	1064792	Control family	Negative	No case and An. Steph
DDUIC-027-C2	DDUIC-027-C2-F01	DDU	Control	812145	1064792	Control	Negative	No case and An. Steph
DDUIC-027-C2	DDUIC-027-C2-F02	DDU	Control	812145	1064792	Control family	Negative	No case and An. Steph
DDUIC-027-C3	DDUIC-027-C3-F03	DDU	Control	811987	1064856	Control family	Negative	No case and An. Steph
DDUIC-027-C3	DDUIC-027-C3-F02	DDU	Control	811987	1064856	Control family	Negative	No case and An. Steph
DDUIC-027-C3	DDUIC-027-C3-F01	DDU	Control	811987	1064856	Control	Negative	No case and An. Steph
DDUIC-027-C3	DDUIC-027-C3-F04	DDU	Control	811987	1064856	Control family	Negative	No case and An. Steph
DDUIC-028	DDUIC-028-F01	DDU	Case	812145	1064292	Index	Negative	Malaria Case Only
DDUIC-028	DDUIC-028-F03	DDU	Case	812145	1064292	Index family	Negative	Malaria Case Only
DDUIC-028	DDUIC-028-F02	DDU	Case	812145	1064292	Index family	Negative	Malaria Case Only
DDUIC-028-C1	DDUIC-028-C1-F02	DDU	Control	812173	1064751	Control family	Negative	No case and An. Steph
DDUIC-028-C1	DDUIC-028-C1-F01	DDU	Control	812173	1064751	Control	Negative	No case and An. Steph
DDUIC-028-C1	DDUIC-028-C1-F04	DDU	Control	812173	1064751	Control family	Negative	No case and An. Steph
DDUIC-028-C1	DDUIC-028-C1-F03	DDU	Control	812173	1064751	Control family	Negative	No case and An. Steph
DDUIC-028-C2	DDUIC-028-C2-F05	DDU	Control	812173	1064751	Control family	Negative	No case and An. Steph
DDUIC-028-C2	DDUIC-028-C2-F03	DDU	Control	812173	1064751	Control family	Negative	No case and An. Steph
DDUIC-028-C2	DDUIC-028-C2-F04	DDU	Control	812173	1064751	Control family	Negative	No case and An. Steph
DDUIC-028-C2	DDUIC-028-C2-F06	DDU	Control	812173	1064751	Control family	Negative	No case and An. Steph
DDUIC-028-C2	DDUIC-028-C2-F01	DDU	Control	812173	1064751	Control	Negative	No case and An. Steph
DDUIC-028-C2	DDUIC-028-C2-F02	DDU	Control	812173	1064751	Control family	Negative	No case and An. Steph
DDUIC-028-C3	DDUIC-028-C3-F02	DDU	Case	811003	1064794	Index family	Negative	Malaria Case Only
DDUIC-028-C3	DDUIC-028-C3-F01	DDU	Case	811003	1064794	Index	Negative	Malaria Case Only
DDUIC-028-C3	DDUIC-028-C3-F03	DDU	Case	811003	1064794	Index family	Negative	Malaria Case Only
DDUIC-029	DDUIC-029-F05	DDU	Case	811894	1064766	Index family	Negative	Malaria Case Only
DDUIC-029	DDUIC-029-F03	DDU	Case	811894	1064766	Index family	Negative	Malaria Case Only
DDUIC-029	DDUIC-029-F01	DDU	Case	811894	1064766	Index	Negative	Malaria Case Only
DDUIC-029	DDUIC-029-F04	DDU	Case	811894	1064766	Index family	Negative	Malaria Case Only
DDUIC-029	DDUIC-029-F02	DDU	Case	811894	1064766	Index family	Negative	Malaria Case Only
DDUIC-029-C1	DDUIC-029-C1-F02	DDU	Control	812166	1064842	Control family	Negative	No case and An. Steph
DDUIC-029-C1	DDUIC-029-C1-F04	DDU	Control	812166	1064842	Control family	Negative	No case and An. Steph
DDUIC-029-C1	DDUIC-029-C1-F01	DDU	Control	812166	1064842	Control	Negative	No case and An. Steph
DDUIC-029-C1	DDUIC-029-C1-F03	DDU	Control	812166	1064842	Control family	Negative	No case and An. Steph
DDUIC-029-C1	DDUIC-029-C1-F05	DDU	Control	812166	1064842	Control family	Negative	No case and An. Steph
DDUIC-029-C2	DDUIC-029-C2-F01	DDU	Control	811895	1064860	Control	Negative	No case and An. Steph
DDUIC-029-C2	DDUIC-029-C2-F03	DDU	Control	811895	1064860	Control family	Negative	No case and An. Steph
DDUIC-029-C2	DDUIC-029-C2-F02	DDU	Control	811895	1064860	Control family	Negative	No case and An. Steph
DDUIC-029-C3	DDUIC-029-C3-F04	DDU	Case	812045	1064869	Index family	Negative	Malaria Case Only
DDUIC-029-C3	DDUIC-029-C3-F02	DDU	Case	812045	1064869	Index family	Negative	Malaria Case Only
DDUIC-029-C3	DDUIC-029-C3-F01	DDU	Case	812045	1064869	Index	Negative	Malaria Case Only
DDUIC-029-C3	DDUIC-029-C3-F03	DDU	Case	812045	1064869	Index family	Negative	Malaria Case Only
DDUIC-030	DDUIC-030-F02	DDU	Case	812104	1064912	Index family	Negative	Malaria Case Only
DDUIC-030	DDUIC-030-F06	DDU	Case	812104	1064912	Index family	Negative	Malaria Case Only
DDUIC-030	DDUIC-030-F05	DDU	Case	812104	1064912	Index family	Negative	Malaria Case Only
DDUIC-030	DDUIC-030-F01	DDU	Case	812104	1064912	Index	Negative	Malaria Case Only
DDUIC-030	DDUIC-030-F04	DDU	Case	812104	1064912	Index family	Negative	Malaria Case Only
DDUIC-030	DDUIC-030-F03	DDU	Case	812104	1064912	Index family	Negative	Malaria Case Only
DDUIC-030-C1	DDUIC-030-C1-F03	DDU	Control	811894	1064766	Control family	Negative	No case and An. Steph
DDUIC-030-C1	DDUIC-030-C1-F01	DDU	Control	811894	1064766	Control	Negative	No case and An. Steph
DDUIC-030-C1	DDUIC-030-C1-F04	DDU	Control	811894	1064766	Control family	Negative	No case and An. Steph
DDUIC-030-C1	DDUIC-030-C1-F02	DDU	Control	811894	1064766	Control family	Negative	No case and An. Steph
DDUIC-030-C2	DDUIC-030-C2-F03	DDU	Case	812048	1064912	Index family	Negative	Malaria Case Only
DDUIC-030-C2	DDUIC-030-C2-F04	DDU	Case	812048	1064912	Index family	Negative	Malaria Case Only
DDUIC-030-C2	DDUIC-030-C2-F02	DDU	Case	812048	1064912	Index family	Negative	Malaria Case Only
DDUIC-030-C2	DDUIC-030-C2-F01	DDU	Case	812048	1064912	Index	Negative	Malaria Case Only
DDUIC-030-C2	DDUIC-030-C2-F05	DDU	Case	812048	1064912	Index family	Negative	Malaria Case Only
DDUIC-030-C3	DDUIC-030-C3-F03	DDU	Case	812147	1064831	Index family	Negative	Malaria Case Only
DDUIC-030-C3	DDUIC-030-C3-F05	DDU	Case	812147	1064831	Index family	Negative	Malaria Case Only
DDUIC-030-C3	DDUIC-030-C3-F02	DDU	Case	812147	1064831	Index family	Negative	Malaria Case Only
DDUIC-030-C3	DDUIC-030-C3-F04	DDU	Case	812147	1064831	Index family	Negative	Malaria Case Only
DDUIC-030-C3	DDUIC-030-C3-F01	DDU	Case	812147	1064831	Index	Negative	Malaria Case Only
DDUIC-031	DDUIC-031-F04	DDU	Case	812147	1064750	Index family	Negative	Malaria Case Only
DDUIC-031	DDUIC-031-F02	DDU	Case	812147	1064750	Index family	Negative	Malaria Case Only
DDUIC-031	DDUIC-031-F01	DDU	Case	812147	1064750	Index	Negative	Malaria Case Only
DDUIC-031	DDUIC-031-F03	DDU	Case	812147	1064750	Index family	Negative	Malaria Case Only
DDUIC-031-C1	DDUIC-031-C1-F04	DDU	Control	812147	1064831	Control family	Negative	No case and An. Steph
DDUIC-031-C1	DDUIC-031-C1-F01	DDU	Control	812147	1064831	Control	Negative	No case and An. Steph
DDUIC-031-C1	DDUIC-031-C1-F02	DDU	Control	812147	1064831	Control family	Negative	No case and An. Steph
DDUIC-031-C1	DDUIC-031-C1-F03	DDU	Control	812147	1064831	Control family	Negative	No case and An. Steph
DDUIC-031-C2	DDUIC-031-C2-F04	DDU	Control	811987	1064856	Control family	Negative	No case and An. Steph
DDUIC-031-C2	DDUIC-031-C2-F03	DDU	Control	811987	1064856	Control family	Negative	No case and An. Steph
DDUIC-031-C2	DDUIC-031-C2-F01	DDU	Control	811987	1064856	Control	Negative	No case and An. Steph
DDUIC-031-C2	DDUIC-031-C2-F02	DDU	Control	811987	1064856	Control family	Negative	No case and An. Steph
DDUIC-031-C3	DDUIC-031-C3-F04	DDU	Control	812166	1064842	Control family	Negative	No case and An. Steph
DDUIC-031-C3	DDUIC-031-C3-F03	DDU	Control	812166	1064842	Control family	Negative	No case and An. Steph
DDUIC-031-C3	DDUIC-031-C3-F01	DDU	Control	812166	1064842	Control	Negative	No case and An. Steph
DDUIC-031-C3	DDUIC-031-C3-F02	DDU	Control	812166	1064842	Control family	Negative	No case and An. Steph
DDUIC-032	DDUIC-032-F03	DDU	Case	812151	1064756	Index family	Negative	Malaria Case Only
DDUIC-032	DDUIC-032-F01	DDU	Case	812151	1064756	Index	Negative	Malaria Case Only
DDUIC-032	DDUIC-032-F04	DDU	Case	812151	1064756	Index family	Negative	Malaria Case Only
DDUIC-032	DDUIC-032-F02	DDU	Case	812151	1064756	Index family	Negative	Malaria Case Only
DDUIC-032-C1	DDUIC-032-C1-F04	DDU	Control	812166	1064843	Control family	Negative	No case and An. Steph
DDUIC-032-C1	DDUIC-032-C1-F01	DDU	Control	812166	1064843	Control	Negative	No case and An. Steph
DDUIC-032-C1	DDUIC-032-C1-F02	DDU	Control	812166	1064843	Control family	Negative	No case and An. Steph
DDUIC-032-C1	DDUIC-032-C1-F03	DDU	Control	812166	1064843	Control family	Negative	No case and An. Steph
DDUIC-032-C2	DDUIC-032-C2-F01	DDU	Control	812145	1064792	Control	Negative	No case and An. Steph
DDUIC-032-C2	DDUIC-032-C2-F04	DDU	Control	812145	1064792	Control family	Negative	No case and An. Steph
DDUIC-032-C2	DDUIC-032-C2-F02	DDU	Control	812145	1064792	Control family	Negative	No case and An. Steph
DDUIC-032-C2	DDUIC-032-C2-F03	DDU	Control	812145	1064792	Control family	Negative	No case and An. Steph
DDUIC-032-C3	DDUIC-032-C3-F02	DDU	Case	812150	1064918	Index family	Negative	Malaria Case Only
DDUIC-032-C3	DDUIC-032-C3-F01	DDU	Case	812150	1064918	Index	Negative	Malaria Case Only
DDUIC-032-C3	DDUIC-032-C3-F03	DDU	Case	812150	1064918	Index family	Negative	Malaria Case Only
DDUIC-033	DDUIC-033-F04	DDU	Case	811894	1064766	Index family	Negative	Malaria Case Only
DDUIC-033	DDUIC-033-F03	DDU	Case	811894	1064766	Index family	Negative	Malaria Case Only
DDUIC-033	DDUIC-033-F01	DDU	Case	811894	1064766	Index	Negative	Malaria Case Only
DDUIC-033	DDUIC-033-F02	DDU	Case	811894	1064766	Index family	Negative	Malaria Case Only
DDUIC-033-C1	DDUIC-033-C1-F04	DDU	Case	811894	1064766	Index family	Negative	Malaria Case Only
DDUIC-033-C1	DDUIC-033-C1-F01	DDU	Case	811894	1064766	Index	Negative	Malaria Case Only
DDUIC-033-C1	DDUIC-033-C1-F05	DDU	Case	811894	1064766	Index family	Negative	Malaria Case Only
DDUIC-033-C1	DDUIC-033-C1-F02	DDU	Case	811894	1064766	Index family	Negative	Malaria Case Only
DDUIC-033-C1	DDUIC-033-C1-F03	DDU	Case	811894	1064766	Index family	Negative	Malaria Case Only
DDUIC-033-C2	DDUIC-033-C2-F05	DDU	Control	812048	1064912	Control family	Negative	No case and An. Steph
DDUIC-033-C2	DDUIC-033-C2-F04	DDU	Control	812048	1064912	Control family	Negative	No case and An. Steph
DDUIC-033-C2	DDUIC-033-C2-F02	DDU	Control	812048	1064912	Control family	Negative	No case and An. Steph
DDUIC-033-C2	DDUIC-033-C2-F06	DDU	Control	812048	1064912	Control family	Negative	No case and An. Steph
DDUIC-033-C2	DDUIC-033-C2-F01	DDU	Control	812048	1064912	Control	Negative	No case and An. Steph
DDUIC-033-C2	DDUIC-033-C2-F03	DDU	Control	812048	1064912	Control family	Negative	No case and An. Steph
DDUIC-033-C3	DDUIC-033-C3-F02	DDU	Control	812170	1064791	Control family	Negative	No case and An. Steph
DDUIC-033-C3	DDUIC-033-C3-F05	DDU	Control	812170	1064791	Control family	Negative	No case and An. Steph
DDUIC-033-C3	DDUIC-033-C3-F04	DDU	Control	812170	1064791	Control family	Negative	No case and An. Steph
DDUIC-033-C3	DDUIC-033-C3-F01	DDU	Control	812170	1064791	Control	Negative	No case and An. Steph
DDUIC-033-C3	DDUIC-033-C3-F06	DDU	Control	812170	1064791	Control family	Negative	No case and An. Steph
DDUIC-033-C3	DDUIC-033-C3-F03	DDU	Control	812170	1064791	Control family	Negative	No case and An. Steph
DDUIC-034	DDUIC-034-F02	DDU	Case	812170	1064791	Index family	Negative	Malaria Case Only
DDUIC-034	DDUIC-034-F01	DDU	Case	812170	1064791	Index	Negative	Malaria Case Only
DDUIC-034	DDUIC-034-F03	DDU	Case	812170	1064791	Index family	Negative	Malaria Case Only
DDUIC-034-C1	DDUIC-034-C1-F04	DDU	Control	812145	1064792	Control family	Negative	No case and An. Steph
DDUIC-034-C1	DDUIC-034-C1-F03	DDU	Control	812145	1064792	Control family	Negative	No case and An. Steph
DDUIC-034-C1	DDUIC-034-C1-F02	DDU	Control	812145	1064792	Control family	Negative	No case and An. Steph
DDUIC-034-C1	DDUIC-034-C1-F01	DDU	Control	812145	1064792	Control	Negative	No case and An. Steph
DDUIC-034-C2	DDUIC-034-C2-F04	DDU	Control	812756	1064881	Control family	Negative	No case and An. Steph
DDUIC-034-C2	DDUIC-034-C2-F03	DDU	Control	812756	1064881	Control family	Negative	No case and An. Steph
DDUIC-034-C2	DDUIC-034-C2-F01	DDU	Control	812756	1064881	Control	Negative	No case and An. Steph
DDUIC-034-C2	DDUIC-034-C2-F02	DDU	Control	812756	1064881	Control family	Negative	No case and An. Steph
DDUIC-034-C3	DDUIC-034-C3-F01	DDU	Control	812173	1064751	Control	Negative	No case and An. Steph
DDUIC-034-C3	DDUIC-034-C3-F04	DDU	Control	812173	1064751	Control family	Negative	No case and An. Steph
DDUIC-034-C3	DDUIC-034-C3-F02	DDU	Control	812173	1064751	Control family	Negative	No case and An. Steph
DDUIC-034-C3	DDUIC-034-C3-F03	DDU	Control	812173	1064751	Control family	Negative	No case and An. Steph
DDUIC-035	DDUIC-035-F02	DDU	Case	812150	1064918	Index family	Negative	Malaria Case Only
DDUIC-035	DDUIC-035-F01	DDU	Case	812150	1064918	Index	Negative	Malaria Case Only
DDUIC-035	DDUIC-035-F05	DDU	Case	812150	1064918	Index family	Negative	Malaria Case Only
DDUIC-035	DDUIC-035-F03	DDU	Case	812150	1064918	Index family	Negative	Malaria Case Only
DDUIC-035	DDUIC-035-F04	DDU	Case	812150	1064918	Index family	Negative	Malaria Case Only
DDUIC-035-C1	DDUIC-035-C1-F01	DDU	Control	812151	1064956	Control	Negative	No case and An. Steph
DDUIC-035-C1	DDUIC-035-C1-F04	DDU	Control	812151	1064956	Control family	Negative	No case and An. Steph
DDUIC-035-C1	DDUIC-035-C1-F03	DDU	Control	812151	1064956	Control family	Negative	No case and An. Steph
DDUIC-035-C1	DDUIC-035-C1-F05	DDU	Control	812151	1064956	Control family	Negative	No case and An. Steph
DDUIC-035-C1	DDUIC-035-C1-F02	DDU	Control	812151	1064956	Control family	Negative	No case and An. Steph
DDUIC-035-C2	DDUIC-035-C2-F01	DDU	Control	811894	1064766	Control	Negative	No case and An. Steph
DDUIC-035-C2	DDUIC-035-C2-F04	DDU	Control	811894	1064766	Control family	Negative	No case and An. Steph
DDUIC-035-C2	DDUIC-035-C2-F02	DDU	Control	811894	1064766	Control family	Negative	No case and An. Steph
DDUIC-035-C2	DDUIC-035-C2-F03	DDU	Control	811894	1064766	Control family	Negative	No case and An. Steph
DDUIC-035-C3	DDUIC-035-C3-F05	DDU	Control	812045	1064869	Control family	Negative	No case and An. Steph
DDUIC-035-C3	DDUIC-035-C3-F03	DDU	Control	812045	1064869	Control family	Negative	No case and An. Steph
DDUIC-035-C3	DDUIC-035-C3-F02	DDU	Control	812045	1064869	Control family	Negative	No case and An. Steph
DDUIC-035-C3	DDUIC-035-C3-F04	DDU	Control	812045	1064869	Control family	Negative	No case and An. Steph
DDUIC-035-C3	DDUIC-035-C3-F01	DDU	Control	812045	1064869	Control	Negative	No case and An. Steph
DDUIC-035-C3	DDUIC-035-C3-F06	DDU	Control	812045	1064869	Control family	Negative	No case and An. Steph
DDUIC-036	DDUIC-036-F04	DDU	Case	812756	1064881	Index family	Negative	Malaria Case Only
DDUIC-036	DDUIC-036-F03	DDU	Case	812756	1064881	Index family	Negative	Malaria Case Only
DDUIC-036	DDUIC-036-F02	DDU	Case	812756	1064881	Index family	Negative	Malaria Case Only
DDUIC-036	DDUIC-036-F01	DDU	Case	812756	1064881	Index	Negative	Malaria Case Only
DDUIC-036-C1	DDUIC-036-C1-F03	DDU	Control	812170	1064791	Control family	Negative	No case and An. Steph
DDUIC-036-C1	DDUIC-036-C1-F04	DDU	Control	812170	1064791	Control family	Negative	No case and An. Steph
DDUIC-036-C1	DDUIC-036-C1-F02	DDU	Control	812170	1064791	Control family	Negative	No case and An. Steph
DDUIC-036-C1	DDUIC-036-C1-F01	DDU	Control	812170	1064791	Control	Negative	No case and An. Steph
DDUIC-036-C2	DDUIC-036-C2-F03	DDU	Case	812170	1064791	Index family	Negative	Malaria Case Only
DDUIC-036-C2	DDUIC-036-C2-F01	DDU	Case	812170	1064791	Index	Negative	Malaria Case Only
DDUIC-036-C2	DDUIC-036-C2-F02	DDU	Case	812170	1064791	Index family	Negative	Malaria Case Only
DDUIC-036-C3	DDUIC-036-C3-F02	DDU	Control	812151	1064956	Control family	Negative	No case and An. Steph
DDUIC-036-C3	DDUIC-036-C3-F04	DDU	Control	812151	1064956	Control family	Negative	No case and An. Steph
DDUIC-036-C3	DDUIC-036-C3-F01	DDU	Control	812151	1064956	Control	Negative	No case and An. Steph
DDUIC-036-C3	DDUIC-036-C3-F03	DDU	Control	812151	1064956	Control family	Negative	No case and An. Steph

## Sheet: Fig_3d
sample_id	locus	allele	asv	reads
DDIC-001-C2-F03	Pf3D7_01_v3-145388-145662-1A	Pf3D7_01_v3-145388-145662-1A.1	GATATGTTTAAATATATGATTCTCNNNNNNNNNNNNNNNNNNNNNNNNNTCAATAGATAAATGATCAATATTTTCTATATTTAATCTATCAAGAATTTTTATATATCTATTATTTCTTTCTTCGATGGATAAATTATATGAATCAATATCCTTTCTTTCATCAACAAANNNNNNNNTTGTTAACTCCNNNNNNNNNTTTAAGATACCA	158
DDIC-001-C2-F03	Pf3D7_01_v3-162867-163115-1A	Pf3D7_01_v3-162867-163115-1A.1	ATATACCAATAATANNNNNNNNNNNNAATAATGNNNNNNNNGATTTATATAATTGTTATAAACAAATGATCACATATCATAATAATAATAATAATATGCTAAATCATAACTCTAATATTTTATCAAAAGAAAATNNNNNNNNNNAACCTTTTTCAACATATTATATATCAAATCTTTGTTCTCCTGACCAAATGGTGATAAATAAAAA	718
DDIC-001-C2-F03	Pf3D7_01_v3-181512-181761-1A	Pf3D7_01_v3-181512-181761-1A.1	TTCATTATTGTTTTCATTNNNNNNNNNACTAAAACTATTCATCTCAAAAATATAAGATATTTTATATGACGAATGCCATTGTNNNNNNNNTTACGTAAAACCTGACTTCTTCAGGGAAAACACATGCGCATTTTCACCAATTTTTGCCTAAGCTTATTATAAAAAGTATATTAAATGTATGAC	475
DDIC-001-C2-F03	Pf3D7_01_v3-455794-456054-1A	Pf3D7_01_v3-455794-456054-1A.1	ANNNNNNNNNNTTATTAAGAGGTATTTCGATTTTAAAAATTTAAGAATTAATTTTTAATTATGTCTATAAAAACTTAATAGAAAATAAATATTATTTTGTTTTTNNNNNNNNNGTTTAAGAATAATATTTCTTTATTCTTTTACAATTTAGAACATATAATGCTATTTCTTTTAATTTTAATTTAATTTCAAA	230
DDIC-001-C2-F03	Pf3D7_01_v3-528859-529104-1A	Pf3D7_01_v3-528859-529104-1A.1	TTTGATTCTTTTTAATGAAAAAGAAGCTAAAGATATGTCAGACCATATAATTTCCCAACAAAAACGTTATTGCTCTACCAATATTCATAGTAATTATAATAATAAAATATGTATATGTAAAAATAAGCGACATCATAACAAAAGAGGGAAAGGAATAAAGCATCATGACATACATCAAAAGG	1183
DDIC-001-C2-F03	Pf3D7_01_v3-535965-536239-1A	Pf3D7_01_v3-535965-536239-1A.1	GCTCATTTGATATTTTCCAGTTGTTTGATTTTAAAAATGATGTATNNNNNNNNGATGATAATTTGTTCGACAAGGATATGGTATATTGTACAAGTGCCAACAATTATGGCGTTATGGAAANNNNNNNNNNNNNNNNNAAAATAATAAAAATACAAAATTTAAATGAGAAATNNNNNNNNGGAAAAGCTGAATTTAAAGATATATTATTAT	53
DDIC-001-C2-F03	Pf3D7_02_v3-290580-290821-1A	Pf3D7_02_v3-290580-290821-1A.1	TTATTATAAGGNNNNNNNNNNNNNNNNNNNNNNNNNNATGGATTAATATAATTTCCATCATAATCATTACTGTTTTTATCATATTGTGGATAATTATTTCTATTTCTATTTTGATTAAAATCCGATTGTCTATATCTAACTCTAATATCTGTAGATGCTAAATCATTAGGTAATGGG	804
DDIC-001-C2-F03	Pf3D7_02_v3-291770-292017-1A	Pf3D7_02_v3-291770-292017-1A.1	TAATATCATAAGGTTTGAATATTTTCCTCTCAGGTATTATACCAACAGAAGGTTTATCATCATCTTTAAAACCTGCTCTATCTTTAACCCATTGATTAGGNNNNNNNNAACATAAAGCTGGATTCTTTAATAAATCTTTCATATGTTCCATATTATTTTCTTCATTTATATATGATGCTAC	306
DDIC-001-C2-F03	Pf3D7_02_v3-470437-470709-1A	Pf3D7_02_v3-470437-470709-1A.1	AATATTGACATGAAACATTATAATACACATAANNNNNNNNNNNNTTATTTATTCTTACAAAAAGAATATAAAAACAAAATTTTGGGATTTATAAATTTTTATAAACATATAACACACAAAANNNNNNNNAAACAAGAAAATGTTCATGATAAAATCANNNNNNNNAAATGTCTAAAGGAACTNNNNNNNNTCACACATACAAATG	231
DDIC-001-C2-F03	Pf3D7_02_v3-503040-503288-1A	Pf3D7_02_v3-503040-503288-1A.1	ATTATGATTAATAATAATATTTCTCATAATTTCGTTAAATACATCTAAACTATTTATAGAACCATCTATATCATCTTCATTCCTATTTTGGTGAACCGATTCGGTGTTTATAACATCTAAGGTGTCTTTTTCTTCTCCTCTGTAACTTTTTATANNNNNNNNATAAATGTTGTTATAAGAATTATCA	983
DDIC-001-C2-F03	Pf3D7_02_v3-628941-629172-1A	Pf3D7_02_v3-628941-629172-1A.1	ANNNNNNNNNGATTTTTCTTGATCGTTTTCATCNNNNNNNNTTTCCTGTTCATCTGAGGTTTTCTTTTGTAAACGCTTAGTGCGTTCCTTTTGACCTTTTANNNNNNNNNNNAATATATTTTTAACTTGATCAATGAAGAAAGCATAATCTTGTATGACAGAAAATCT	727
DDIC-001-C2-F03	Pf3D7_02_v3-630641-630907-1A	Pf3D7_02_v3-630641-630907-1A.1	CTAAGTTATCTAAAATTATTANNNNNNNNAAATATGGTAATTCATGTCTATGAAGTAATAAGCCATCAACTAAATCTAAATCTAAACATAACCATTCTAATTTCGTTTCATTTAATATGTTTACAATTACATCTATACTAAATTTAGAATGTAAAATCAAGGCTGTTACACCACTCATCATAGCTGCCATATCAGCAAT	428
DDIC-001-C2-F03	Pf3D7_03_v3-515418-515657-1A	Pf3D7_03_v3-515418-515657-1A.1	TTTCCTTAATTTCTATATGTTTGAATTCCCTTATAGACATATTTGAATCATTATTACTTTTATATGAAGTGTTATTATCGAAATTATTATTAATACATTTTATTTTAATGATTTTGTTAAAATTTTTATTATTTACTATAATGGAAGTCAGATATGTACTTATCGTATGGAAAGCTAATCATCAACA	1971
DDIC-001-C2-F03	Pf3D7_03_v3-653961-654206-1A	Pf3D7_03_v3-653961-654206-1A.1	CTCGTACAATATTTTTATAATTTCCTTTCATCTTNNNNNNNNNTTTATNNNNNNNNNNNNNATATGTAAGATTTATATAATCACTTTCGCTTTTTCTAACCCTTTTGAACTTTTTAAATGTACTTCGTTCATTATTTCTAATTCTCGTAAACACAAGAATAAATATTTTGATATATCTTATA	445
DDIC-001-C2-F03	Pf3D7_03_v3-85507-85756-1A	Pf3D7_03_v3-85507-85756-1A.1	TATCATTTAAATTCTCTTTTTCCACAGCTCCAGCATTTTTATTTATATCATCTACAACTACATCTTCCTTCACATAATTATTTATATAAAAATTATTATCATCTAAAGCATCTGAAAATTCTTCATTTAATACTTCTTCATCTTCTACATTAAATGTTTTCGTTCTTTCATCATCTAATAAA	437
DDIC-001-C2-F03	Pf3D7_03_v3-855426-855697-1A	Pf3D7_03_v3-855426-855697-1A.1	GTTATTTCAGTATGAGTTTCAACAGTTAATAATACTTCAGGATATGGATTGATACTTAACGTATGTACTCTCAATAATCTAGTATCAAATATATATGAAAATGTATACTCAGGAAAACATATAGTAGATAATCCATTATTATTCTCTATACATATTTTACTTATAGCTATATAATCGTAATTATCTTCTATTACTATTGGTTCTGTG	248
DDIC-001-C2-F03	Pf3D7_03_v3-891553-891827-1A	Pf3D7_03_v3-891553-891827-1A.1	CAAGAGCTAAGAAAACATATAGAATCATCATAAGGATGTTGATAATATAAATGTGTTTTTATTTGTGTATTTATGTCAGAATATTGTTCCTTTGATTTATCTTTAAAATAATCAATATTATTTATGTTGGTGGCTTTATTATTATTAAAATAATTTTGATTTGTTACATGATGACTATGGGTATATTTGTATTTTACGTTTTTATTA	64
DDIC-001-C2-F03	Pf3D7_04_v3-1005938-1006187-1A	Pf3D7_04_v3-1005938-1006187-1A.1	GTCTTAACATTAATCTTAGTTACAAAGTTACATGGATTTATTGAAAAGATATTTTCGTCACTATATTTNNNNNNNNNCATATCTGTTTGATCATTTTGATATGTTTTCATATTATCCATATGTTCATTATTTTGATCAATATANNNNNNNNNNNTAATAAATTTAGAATTATTTTTAAAGAAA	675
DDIC-001-C2-F03	Pf3D7_04_v3-1037644-1037891-1A	Pf3D7_04_v3-1037644-1037891-1A.1	GAAAGAGATTTAACAGATGATGCTGTGATTTTTGCACACTCACTTTATTTACCATTTGAAAAAGAAGAAATGTGGTGGATCGTTATCGGAATNNNNNNNNNGAACTTACTTTTATCTATNNNNNNNNTATCTTTATTGAAAAGTATCAATAATATAAAAATTAATTTCGAATTGCCTGACA	726
DDIC-001-C2-F03	Pf3D7_04_v3-109939-110184-1A	Pf3D7_04_v3-109939-110184-1A.1	CAACATCTGAATTATATAAATCTTTAGAAAAACAACTAATATCCTTACTCCATATATTTATTTTTATACCAAGAATAACAGCCATATAAACCAAAACTCTCTCAAATACATGTGATACAGGTAAATAAGAAAAATGGGTTTTCGGTTTCATNNNNNNNNTTACATTATGATCACATAATGGTGCTACT	684
DDIC-001-C2-F03	Pf3D7_04_v3-1113397-1113639-1A	Pf3D7_04_v3-1113397-1113639-1A.1	GATTCTGCATGCAGTAATGAATCTATTGAAATCATCTAAGAATAAANNNNNNNNTTTAAACCATTTATTGAACATTTCACTTAAATGTGATTCANNNNNNNNNNNTGAGCTTTCCATAATTTGATTACAACTATTCAATTTGTTTGTATAAGTTTTAGGTCTTATTATTCTTTTACGTTTTAAATCATC	1432
DDIC-001-C2-F03	Pf3D7_04_v3-115455-115684-1A	Pf3D7_04_v3-115455-115684-1A.1	TATTAATGTCATTTTGTTTTTCTNNNNNNNNNNNNNNNNNNNNNNNNNCCTGGTTATCTTCCTTATTACCTAGNNNNNNNNNNTTGTCATTATTTTCTGTCTGATTATTATTTTTGACTTTGTTAATCTTTGAATTATCCGTTCTGTTTGTATGTCTCAAGCAAGGT	1451
DDIC-001-C2-F03	Pf3D7_04_v3-133581-133830-1A	Pf3D7_04_v3-133581-133830-1A.1	CTCTCGATTATCATTACCTACTTCAGTCTTTACAATTGTAGGAGGTGTTTTAACATGATTATCCCCTCCATGAGGAGTAACCCTTAAAGGTTCTTCTTGAATATTTGGTGTCGCTTCGCCTGTTTCTGTAGAAAGGATATTTATTCTATCAACATATTCATCACCTTCTTCAACTGTACTATTTAAA	234
DDIC-001-C2-F03	Pf3D7_04_v3-133928-134154-1A	Pf3D7_04_v3-133928-134154-1A.1	TTTTGAAATATCTAATTTATTCATTTGCCTTTTTATTTCATAGTCCCAACTACTTACCCAGGTATTAAAATTAATACAATCCTGTTCTGCATATTTTATGGCTTTTAAATCCCTCAATTTAGTAGCCCTATCTTCACAATAATCTTCTAATATTTTAAT	743
DDIC-001-C2-F03	Pf3D7_04_v3-140317-140548-1A	Pf3D7_04_v3-140317-140548-1A.1	TCGGGACAATATTATAAGGATTTTATCACATCAAGGAAAAATATTTATAATATAAGGGAAAATATATCCAAAAATGTAGATATGANNNNNNNNGAAGAAAAGAAGAAAATACAGAATTGTGTAGATAAATATAATTCTATAAAACAATATGTAAAAATGCTTAAA	946
DDIC-001-C2-F03	Pf3D7_04_v3-141741-141990-1A	Pf3D7_04_v3-141741-141990-1A.1	TGAATACCATATAGCCCTTTCAAATTATATAAAGACAGAACTAAGAAATATAAACCTGCAAGAAANNNNNNNNAATATAATAAAAATATTTAAAGAATTCGAATCTGCACACAAAGAAATNNNNNNNNAATCAAAACAAATTAATAAAGAATTTACCAAAATGGATGTCGTCATAAATCAATTAAGAGATATAG	735
DDIC-001-C2-F03	Pf3D7_04_v3-284121-284364-1A	Pf3D7_04_v3-284121-284364-1A.1	ATATTGTATATTATCATAAGATTTATATGGAGGACCACATTGAAATCCGACAATTTCATTTGATGCATGTAGTACACATTCCGTATTTCTGTTTGAATTATTTAAAATAATTTTATTACTTAGAAATGATTCTTTTTCACTATAATCTTTATATAAGAAAGGGTCTTCATCAATTTGA	684
DDIC-001-C2-F03	Pf3D7_04_v3-316593-316858-1A	Pf3D7_04_v3-316593-316858-1A.1	TTATTCNNNNNNNNTATATTATCCTTTTCTACATCATCAAAATTTGTTAATGATTCACACGTTATATTTGGTGATATTATATTTCTACCTGTACATACACCAATATTTGTTGTACCTATTATTTTATACCCTTCTTGACATTTAAATTCTNNNNNNNNACCAAGTAAATAATNNNNNNNNTCAGGGATAAGGGAAACATA	323
DDIC-001-C2-F03	Pf3D7_04_v3-544454-544718-1A	Pf3D7_04_v3-544454-544718-1A.1	ACAAAATATAATACTTTATATACAAATGCTTANNNNNNNNTTTAACTCGAACGTACTTCAAAATAATATAAATGAACAAGAAGTAATACATAATAACATCAACATTAATAATATAAAAGAAGAACAACTTATACCAAATAATATCAAGAATATCCATAATAATGACAATATTAATCATTGTGATGATAATAAAATAA	533
DDIC-001-C2-F03	Pf3D7_04_v3-648065-648332-1A	Pf3D7_04_v3-648065-648332-1A.1	TATAACTTCTGATTCAGTTTTGTTAAGATATATACCAAGAGATCTTAACAAATATAATAATTTTTCACCACTAACTCCATCTTTATTAGTATCGTATTCTTTAAATATTGATTCAATCTCAGCTCTCTTAAAGAAAACAANNNNNNNNNNNNNNNNNNNNNNNNNNNNNNGAATTTGTATCAATAAATAATAACATTCTTA	57
DDIC-001-C2-F03	Pf3D7_04_v3-900526-900759-1A	Pf3D7_04_v3-900526-900759-1A.1	TTAACAACTTATCATCATTTATTAGATTCTTTTCATGGAACAGATTATTAACAGTATCCATAATTTTATGATCATCCGTGTTATATGTATCTATACAAGTATTTAGCTTGCTTATATAATTTACATATTTCAACGGATCATTTTGAAGTATGCAATCATCGAATGAATA	2056
DDIC-001-C2-F03	Pf3D7_05_v3-1188456-1188706-1A	Pf3D7_05_v3-1188456-1188706-1A.1	CAAAATTTAAATCAATAGCGGTTACGTTCATAATTTTGCCTTCAAAACTAACTTCTGTATGATATATAAATTTATTTTCCTTTACACTAAATACATATATAAAAATGGTACTTAATAATTTATCTTTATCATATTTAAATAATATTAAATCTGTTTTTACATCTGAGTTGTAATCACCGAAAT	566
DDIC-001-C2-F03	Pf3D7_05_v3-213027-213251-1A	Pf3D7_05_v3-213027-213251-1A.1	ATGTACTTATCCCCTGATATGATTTCTCCAGTATCATCAAAATCAGTAATCTCTAAATCATTTATATGATTTATATGTATAAATTCTTTTATCTTGTTCAAATAATTTCTGTAATAAAATATATTCTCTTTATCATCATCAATTATTTTCATATAATC	2015
DDIC-001-C2-F03	Pf3D7_05_v3-350808-351052-1A	Pf3D7_05_v3-350808-351052-1A.1	TAATATAATTTGAGTTGATAATATTATAATTNNNNNNNNTATGTTGCTCATTTATATTATTATGATAAATATGAGTTGTATTTTTATTAGAGTTGTAGGACATTTTCCCATACATTAGTTGTTTTACATTTTTAACATTTTTATAATTATGTATTAAACATAAAATTATTAGATAAA	429
DDIC-001-C2-F03	Pf3D7_05_v3-369676-369949-1A	Pf3D7_05_v3-369676-369949-1A.1	TGTAATATTATATATCCTGTTATAAATAAATCATTGGATATGGATGTNNNNNNNNAAGATANNNNNNNNNNNGTAGAAGAAAATAAATATATAGAACATACACAGAATTTGAAAAATTATTTAGAAAATGATGAAAATGANNNNNNNNNNNNAAGAAAAAGATCAAATAATAATGACAATTATAATTCTCATGATAATAATATTTTTCA	157
DDIC-001-C2-F03	Pf3D7_05_v3-395887-396136-1A	Pf3D7_05_v3-395887-396136-1A.1	TCTAAGGATTGTTGNNNNNNNNGGATGCTCATCTTTTTAAGATAATCCTCTTTACTGTCGTTATTATTTAAATCGTTTTGTATAATATTATATTGTGAATTCCTTGTGTTTTTCATAATACTATTAGTCCTATTGGTGTTCTTCNNNNNNNNNNNNNNNNNNNNGTTCTTCTTCTTAATAAA	442
DDIC-001-C2-F03	Pf3D7_05_v3-550803-551072-1A	Pf3D7_05_v3-550803-551072-1A.1	ATATA---CACCTTTCTTATTTATATTAATCTTTTCATTTTTACAAGAAATCACCTCCCTACTTATTCGGTTGTTCTCATTTTCATATTTCATAACACCATCATTTNNNNNNNNTATTTCTTTAATATTATTTTCTCCTTCGACGTAATTATGCTTTCCTATCATCTCCTTTGCTCTACTTCCTATATATACTAATTTCTCTCTGAA	374
DDIC-001-C2-F03	Pf3D7_05_v3-641131-641404-1A	Pf3D7_05_v3-641131-641404-1A.1	GGANNNNNNNNNNNNGTGTTTTNNNNNNNNGAAGGATACAGTATAATCTAAGACATTAAAATTATTGGGTTTGAAAAAGAGTTTCCTTTTTATGATGTGCAATAGAGGTATATTTATATAGGAAATATAAACATATAAAAGGAATATGATAAAAAGGAAATATTGACTTAATAAAATATTAATATTTNNNNNNNNNAAATATATTTCGT	148
DDIC-001-C2-F03	Pf3D7_05_v3-668763-669004-1A	Pf3D7_05_v3-668763-669004-1A.1	TAATATTATCTGGCTCTGTAACCATGTCCGAACATATGTTAACAGGAGAATCTGTTCCTATACATAAAGAGCGGTTACCTTTTGAAGGAAATGCTATTATAAATAAAAATAATAAATATGACAGTAACGATGAAAAGGATGATTACCTTCGTATTTATAATAATCATGCTAGTATTAATATGATCAACCG	1202
DDIC-001-C2-F03	Pf3D7_05_v3-796518-796759-1A	Pf3D7_05_v3-796518-796759-1A.1	TGGTTCTTCAATTGTTCATATAAGTTCTTTATTAGTAGGTGTATATTTATGTAGTAGTAGTGCAAATGCATTTAATCAAATTATTGAAAGAAATATAGATAAGTTAATGAAAAGAACCNNNNNNNNACCCTTAGCAAATAATAATCCAAATATGTCAGTTAAACATGCTGAAATAT	735
DDIC-001-C2-F03	Pf3D7_06_v3-1115900-1116168-1A	Pf3D7_06_v3-1115900-1116168-1A.1	NNNNNNNNATAAAGCAGTACCATCTATATCTCTTCNNNNNNNNNAAACACATAAAGTTTCATCAAAATTGCTTGTGCTATTTTTATCAGGTTCAGGAAAATATTGTTTATTTGGAGAATATCCATTCTGATTACAAGTTATAATATTATTAATATTTATAANNNNNNNNNNNNTTTTTAAATCACCAAATTGATTATCGTTAT	324
DDIC-001-C2-F03	Pf3D7_06_v3-1128558-1128797-1A	Pf3D7_06_v3-1128558-1128797-1A.1	ATTGAATCGTTGGTGTTTATTTTATTATTCCTCTTTTGTTTTTCAATGAATACAAATGTTTCATCGACACTATCTTTATGATCTATTGGTATGGCATGATTTTCTAAATTGCTATTTCTTTCATTAGAATTGTATTTTTCACTATTATAGGTTGAGATTTTACTACATTTTATATTTTT	856
DDIC-001-C2-F03	Pf3D7_06_v3-1135605-1135855-1A	Pf3D7_06_v3-1135605-1135855-1A.1	TATAAAGAATTTATACCACCTAAATTGTTAACATTAGAAGTATTATTTGTTTCTGTATTTTCTTGTAACGTATTTGTATTATTAATATTGTTAGATGAAATATTATGACTATTTCTTCTATTTGTTATATTTAAATTGTAAATAGTTTCATTACTAACACTACTGATACCATTGAAATGATTATTTAG	568
DDIC-001-C2-F03	Pf3D7_06_v3-1136091-1136364-1A	Pf3D7_06_v3-1136091-1136364-1A.1	CATTATTTTTGTATCCAACGTCGTTATTATTAAAACTTATTATTTGATTAATAACTGACGAACCACATATATTTACACAATGGAATACATAACTTAAGAAAGAGTAGTAATTGCATTTTACTTTTTGCATTTTCCCTCTGGTGGAGAAATAATTATTATGCTGCTTATTACTCTTTGTATTATGATAATTTTTGGTAATCNNNNNNNNN	180
DDIC-001-C2-F03	Pf3D7_06_v3-1140900-1141174-1A	Pf3D7_06_v3-1140900-1141174-1A.1	CTTCCATGTGAGCTTCAAAATCGTCTGAAGGTCGACTAGACATGAAAAATTCAGATTGAGGTAAATCATCAAATGGATGATTTCTATATGATATTCTAGGTATTAATCCTAAGATATTATTTATGCTATTACATTGAGAATTTCCTTCATTGGTTGTGGTACTTATATCCACATTTTGGTGATCATCAAGATATAATGTATTTTCTTTAGAACTT	414
DDIC-001-C2-F03	Pf3D7_06_v3-1192628-1192867-1A	Pf3D7_06_v3-1192628-1192867-1A.1	GATTATATATTTCTATATTTTAATAAGAATGCGTTACACAAACATGATGCCTCTAATGAAATGTGTTTTGTGAAAAACGAAGATTCTACACGCACAAAAGGACATATGAATGATGAACAAAATGATTTATATAAAATAAATAATAATACAACATNNNNNNNNNACAAAAACCACT	866
DDIC-001-C2-F03	Pf3D7_06_v3-1235395-1235658-1A	Pf3D7_06_v3-1235395-1235658-1A.1	GAATATGATAAAATATATATACCAAACAATAAAAATAAAATTAATAATATAAATANNNNNNNNANNNNNNNNAATTTGTTGTTGAAATCCAAATTTATGAGAATAACTCCTAATACCTATTTATGTCGTAATTGTGTCCTGTTATATCAAAATGATTTTTCGTATAATACATATGAAGAAGAAATTAATAAAATGG	177
DDIC-001-C2-F03	Pf3D7_06_v3-1282656-1282930-1A	Pf3D7_06_v3-1282656-1282930-1A.1	AAGATATGGAAGAAATATGATAAAGAAAACAATAAATATATATTGTCTCATTTTATTCCCCAATTTATTGAAGACTTAAATTTGAAGGATGAATTCCGAAATTTATTTGATGGATTTGTAAATGATTTGGATATTCTATTATATTCAGAATTTAAAGCATTTTATTTACAAATGAAGCAAAAAGATATAAATGAACTGAAAAATTCTGA	207
DDIC-001-C2-F03	Pf3D7_06_v3-145285-145531-1A	Pf3D7_06_v3-145285-145531-1A.1	TCAACAAAAGCTGATGAATCATCATAATTTGAATAAAATTTATCATTCACAATATTATATTTTTGTTTCTTNNNNNNNNCCATAATATTATTATTTTGTTCACAATATATGTTCATGTGTCCCCTCTTTTTCTGTAAAATATTAAAATGTTTCTTACTATGCTTTTCTTCATTTTTAATAACA	998
DDIC-001-C2-F03	Pf3D7_06_v3-176108-176338-1A	Pf3D7_06_v3-176108-176338-1A.1	NNNNNNNNNNNNNNNNNNNNNNNNNNNNNNNNNNNNNNGATCTGTGTTAAGATCATCTTCTATACCATTAGTTAAACATTTTATATTTTTATTCATATAAACATTAATCTTCACAACAGATTTATCAGATCTAGAAAATCTTGTACCTGTTGCTTTATGTAACAATAT	914
DDIC-001-C2-F03	Pf3D7_06_v3-532166-532407-1A	Pf3D7_06_v3-532166-532407-1A.1	AGAACAATTGCTAAACACCAAATTGGGTGAAANNNNNNNNCACCTGAACAGAACCCCATTTATACCTGAATCGGTCATACGAGAAAGGAAATTACGCCAAGAAAAAGCGCAATCCACAAACAACATGTTCGATTCAACAAACGCAGATAGTATTACTTCCCCATGTGATCCAACGAATGCCACG	1386
DDIC-001-C2-F03	Pf3D7_06_v3-851492-851765-1A	Pf3D7_06_v3-851492-851765-1A.1	ACAATAGTACATTCTGCATTTACATCACAACCTCCATTNNNNNNNNAACAGTTCATATCTTTCATAGGTATACATTTAAAATAATTTACACTCATATCAACTATATAATTAGGTCGGCATCTACATTGTTCTTTATCTTTTTCGACAATATAACAACGTGAATTGGGTCCACATTTGGAATATTCACAAATATAATTTACTTTAAATATAACAAAATTTCTCA	235
DDIC-001-C2-F03	Pf3D7_07_v3-1028330-1028603-1A	Pf3D7_07_v3-1028330-1028603-1A.1	TAAAGAATATTTTTATTTCTAATATTATGGCTAAAAGGAAAATTATTTAATTTCNNNNNNNNTGGGTTACTTGTATCATTACAACTCATCATCATGACCANNNNNNNNNNNNNNNNNNNNNNNNNNNNNNNNNNNNGGTGGTTCATTACCAATAAATTTGTGTTATTATGTTCATCNNNNNNNNTATTAACAATTTCATTTCTATAA	277
DDIC-001-C2-F03	Pf3D7_07_v3-1043981-1044225-1A	Pf3D7_07_v3-1043981-1044225-1A.1	ATAATGATATGTTATTTCATCATCAGCATCGACTTNNNNNNNNTTATGTTCAAACAAATTCTTATATTTTATATTATTGCATTTTTGTCTTTCCATATTTATAAAAGATTCTATTTTCTTTTTATAATCATTCCTTTTTATATAATTACACATTCCTTCATTTTGGTTGTCATAACTCTTCT	1265
DDIC-001-C2-F03	Pf3D7_07_v3-105172-105442-1A	Pf3D7_07_v3-105172-105442-1A.1	GACTACTAACAGAGTGACTACCTACGCTATGTTGAGATGAATTCCTTCCATCTGAATTACTTCCAGATAGGTGATTTTCTGTACTTCCATCTGAATTGTTTTTATATAATTGACTTTCCTTTTGTCCATCTAAATTATGCACTGCACTATGAGTTCCTTCACCCAAATTATTACTGTTTGTTGTATCATCATTTAAATCAAATCCATTTCTT	290
DDIC-001-C2-F03	Pf3D7_07_v3-1066661-1066903-1A	Pf3D7_07_v3-1066661-1066903-1A.1	TATGGTTTTGTAATTTATTGGTATGTGTTGTTAAAGGAGANNNNNNNNNATATCCCTTGTCATGGGCAAAATGANNNNNNNNAAANNNNNNNNTTTTATGTTCAACATGAAGATATTTGTGAACACACTATTGGTAATCATATGTTAGGTGATAAATTAAAAATGTGTACATCTAATATTAATG	1258
DDIC-001-C2-F03	Pf3D7_07_v3-1149367-1149613-1A	Pf3D7_07_v3-1149367-1149613-1A.1	TATTTGACTAGTCGAATAATATTTAATATTTTTGTTTAGGAAGTTTTCAAAATTGATGACATTGATAACCGTTTTTATTAAATCGCTTGGGTTGTTTGTGTGTTCTATAGTAGAAGACATAATTTTAAGAATGTGTTTTTGTGTTATTAAACAAAACTTTGTTACTATATGGAATCGTATGTTAT	1588
DDIC-001-C2-F03	Pf3D7_07_v3-432832-433091-1A	Pf3D7_07_v3-432832-433091-1A.1	TTGAAAAAGTCATCATCAGAATGGGGATGNNNNNNNNNNNNNNNNNGAGTTTGGTTCGTATTAATATTATGCTCCTTTTCGTTATTTAATTTATGTTCATTTATATTTTTATAAATAAATAATTTTCCAAGAAGTATACCATTAATAAACTTACTAGTTAACATATTAGACTGCTCAATATTTGTACNNNNNNNNNATGTATGTATT	725
DDIC-001-C2-F03	Pf3D7_07_v3-475313-475545-1A	Pf3D7_07_v3-475313-475545-1A.1	AGCTTTATTATCTANNNNNNNNCCACGTGGATATATGAAACAAATGAAATTGTATTTTATATTCCAAATTAAAGAAATTGCATTAAGAAAACATGGCTCTTTACTTACAGTCAAAAATTTATATGATAATAAACTTTTAAATATAAATTCATCATCTTCTACAAATA	903
DDIC-001-C2-F03	Pf3D7_07_v3-627351-627625-1A	Pf3D7_07_v3-627351-627625-1A.1	TCACTAAGATAATTATTATTACCATTTTCAGCATAATAAAACTTCTGATGTTTTATAAGAGGAGTTTGGTTAGAAGCAAAATTATCAGCAGTTGTTGAATAATTATTATGTTCTTGATAAAAGAGATTATTCATATAGTTATTATTATTTTTCATATCATCCATAGTATTATTGTTAATATAAAATTCCTCATATGAATTATATATATA	143
DDIC-001-C2-F03	Pf3D7_07_v3-717260-717493-1A	Pf3D7_07_v3-717260-717493-1A.1	GAGCTTGNNNNNNNNTTGCGTTACTTGCTGGGCTGATNNNNNNNNNNNTTGAATGTATTGAACTTAGTGCCAGCGAAATTTCCCCTCATGAAAACAAATCGACGAGTTCATCAATATTCCAAGAGGAATTAAAATTTGATAAGTCTCTGAAAANNNNNNNNAAACAA	706
DDIC-001-C2-F03	Pf3D7_07_v3-729480-729750-1A	Pf3D7_07_v3-729480-729750-1A.1	TGAATGTTCAGAAATTTTATATCACTTAAATCGTTTGAGTGAGTTAGATCAAATATTGTTGAAAGATAAAATAAGTATATATGAGTATCAGCTAAAGGACACGTTTTTAACAACGTATGATATAGGTTGTTTATTAAAAATAGCTCAAGTGTTGAATGAACAAAATTATTATGATAACATTCCATTTTTGCATATATTTTTATATAACATACATAA	390
DDIC-001-C2-F03	Pf3D7_08_v3-102277-102527-1A	Pf3D7_08_v3-102277-102527-1A.1	TACCTTCATCTATTGAATTAATTTTCTCAAGTAACATATTTTTGTCTTGACTACTTTCATCTGTAAATGGAACGACTACTCTTTGCTTACCTGCAAAAAGGACAACTGACATATGAGCCTTATCCTTACTTACATTCGAATTAAAGACCATAGATTCTAAAAATGGTATAGTTCCTTTTAACCAATAATC	947
DDIC-001-C2-F03	Pf3D7_08_v3-1056678-1056903-1A	Pf3D7_08_v3-1056678-1056903-1A.1	GTGTTAACGATAATTATAATGCAATAAGCACAACTAATTTTTCAGATGACATGGATGAATTGATAAAGAATCTTTCTATTATGGGTTTGTGTAAAGAGAAAATAGTGTTAACAGAAAAGGCAACACTATTTAATAACATTGAATTGTTGTATTCATATTATCTTATAGTTCAGA	5337
DDIC-001-C2-F03	Pf3D7_08_v3-1099719-1099977-1A	Pf3D7_08_v3-1099719-1099977-1A.1	NNNNNNNNNNNNNNCAAACAAGATAAATAATAATGTATATAATACTAGTGGTANNNNNNNNAATGATCAAAATATGGATAATATGAATCAAAAAGGGAAAAGTAACAAAAATTCAAATAAATATAATTTTGATGAAGAGGATTTATGGTTTTTATGTGATTTATGTAATAATCCTATAAGTCCGTTATGTTA	335
DDIC-001-C2-F03	Pf3D7_08_v3-1176313-1176549-1A	Pf3D7_08_v3-1176313-1176549-1A.1	TACATCCAATGAATATTTTACACTTAAAAGAAATAAACAAATTATTCATAATAAAATACATATACTCTCTATGNNNNNNNNNAAACAAAATACAAACGAGCTAAACAAATTATGTAATATTAACGCCATCATATTCAATATTAATTCTGATGATTTTGAGGTAGGCGATGAAATTGT	1171
DDIC-001-C2-F03	Pf3D7_08_v3-1313088-1313338-1A	Pf3D7_08_v3-1313088-1313338-1A.1	TGAGAGACATAGATATATGATAGAAAAATGNNNNNNNNAAGATTGGTTTTGTGATTTAAAAGAAACGTTGAAAAATGAATTTGAAGAACAGATGGATATAGGAAAAGTATNNNNNNNNTATGAAAATAATAGAGAGTATGNNNNNNNNTTTTATTTGGAAAAGNNNNNNNNTATATGGAAAAGATGG	527
DDIC-001-C2-F03	Pf3D7_08_v3-1314717-1314986-1A	Pf3D7_08_v3-1314717-1314986-1A.1	ANNNNNNNNNNNNNNNTATTGTCAAAAGTTTTCATAGATATATATATGATGGTATTAGAAGATTTTAAAGAAGAAGAATGTAAAAAAAATAAAGAAATATTTCTTGATACTTATATAGATGAACNNNNNNNNNATTCACAAAGTNNNNNNNNNAAAAGCATGTTAAATATATTAGATGAAATAAAAAGTGATATTCATATAGGATATC	323
DDIC-001-C2-F03	Pf3D7_08_v3-1344618-1344845-1A	Pf3D7_08_v3-1344618-1344845-1A.1	TATCTTTTCCATATATAATAACGCATGAATTCTTTAAATATATCTTTTACTTTATCTGTAAGTTTCATGGAATCTATTATTTCATCTGCATATTTTATTTTTGCCTCGTTTATATATTTACCTGCTTTTAATTTACATAAACATTTTTCTATTAAGTTTTG	1115
DDIC-001-C2-F03	Pf3D7_08_v3-336421-336651-1A	Pf3D7_08_v3-336421-336651-1A.1	TAACAACGAACCCATAAATTTACAGAAAAATTTAGATTTAATCATATGGCNNNNNNNNAATATAAAAGAAGGAGAAGCTTTAATTTCTGATATACCTACATCAANNNNNNNNAGGTGTACTACAAATTATAAATTTGTATTGCATCCCCAATATGAAGATAGT	786
DDIC-001-C2-F03	Pf3D7_08_v3-399693-399961-1A	Pf3D7_08_v3-399693-399961-1A.1	CTTTTCTTCACCTTGGTTTATTACATTATTATTTTCATCATTGTGTTGAATGTCCTTATAAATATGTTCATTAATAATATCTTTGGAAGTATCTTCCATATTTTCTTCTTTATCAATTTTAAATACTTTTTCATAACTTTCATTTTNNNNNNNNTCCTTGGATGTTTCTAATTTATTCAAGTCATTTTTATCAAAATTATTTTTATAACTTTCA	690
DDIC-001-C2-F03	Pf3D7_08_v3-476232-476475-1A	Pf3D7_08_v3-476232-476475-1A.1	CAAACACATGATAAACAAAAGTGTAAGGAAAATTTTTCAAATTCTTTTGTTAATGAAATATATGAAAAAGAAGAAAAAGAAACGNNNNNNNNGAAAGAATATTTAGAACAACATGAAGAACATTTTTCAACGTTTAGAAATTCAATTTTATGTAAATTAAGAATAGCTGAAGAATT	915
DDIC-001-C2-F03	Pf3D7_08_v3-585331-585590-1A	Pf3D7_08_v3-585331-585590-1A.1	TGAAAACTTTTCATGTACGGTTAATAAACAAAATAATTCTGAATTATATATAAGTAAAACTTCTTCTACATCTCTAAATTTATGCATTGTAGCTCTTTTAAGATAATAAGGCAAATATTTTACAATATATTTTTGTTNNNNNNNNNCTTGATGACCAACATTAATATCTTCCATTTTGGAAAAGGTTCCACTTAACG	433
DDIC-001-C2-F03	Pf3D7_08_v3-585703-585949-1A	Pf3D7_08_v3-585703-585949-1A.1	AAACACATCATCAAAAGTTTCTGATATTGGCTTGTTTGATTCTTTATATTTAAAATCTTTATATAAATAAAATCTATCTTTCTTAAAATATGGATCTTTACGTACTTCAATCGAATCCCTATCAGTTACAATATTTATATCTTTTAATGTTAAGTGGAAATTAGAATCAATAATAGCTA	193
DDIC-001-C2-F03	Pf3D7_09_v3-1015103-1015350-1A	Pf3D7_09_v3-1015103-1015350-1A.1	ATTATTTAATTTTTCATCTTTTATATTTTTCAGNNNNNNNNTATGAAGATATAGGAATACAACTAAATTAACAGCTGAAAATAATCTTACTAACAAAAATAATTTGAGGAATTCTTCATCATATAAATCTTTTGGAATATTATTTGTGTATTCATAAATTTCTATTAAGGATATAATAGTTATGA	286
DDIC-001-C2-F03	Pf3D7_09_v3-1406342-1406614-1A	Pf3D7_09_v3-1406342-1406614-1A.1	TCTCAGATTATCATAGTGTTGTGGATGAAGATTTAATTAATTTTAATGATGATGTTACTTTAGAAACACAATCCATGATAGCACACGGAGGGTCTTTGTCAGAAATAGAAGAAACTGGAGATTTATCTTCAGATGTTGATAGATTACTTTCATCAATCGAAACTACTCCAAGAGATGATGTTGTATATATACGAGGTGATATTGTATT	422
DDIC-001-C2-F03	Pf3D7_09_v3-163813-164052-1A	Pf3D7_09_v3-163813-164052-1A.1	GNNNNNNNNNNNNNNNNNNNGTATTTCTTTCATCAAGTGATCCAAATAAATTAAACACAACACCATCACCATTTGGTTTATCATCTATTGGAAATCTAAATACAAACAATAAATTAAATAGCTTTCCAGATTTTAGTCAAGCTAATAAAACATTTCTACAAAATGATAGCTTAT	189
DDIC-001-C2-F03	Pf3D7_09_v3-164045-164311-1A	Pf3D7_09_v3-164045-164311-1A.1	ATCAACTGGTGTTGCAAAACCATTAGTTACCAATTTTAATTCTCCATTTAGTGCTTTTGGTAAAACAAATACCAGTGATATATTTAAAACTAATACTACTGCATCAACTACAAATGCAACTGCAACTGCAACTCCTGCTCCCTTTGGATCAGCATTTGGAGCGCAAAAGAATAATGATAGCTTGTTTGGAAATAATGCATTCAAGCTTTCG	448
DDIC-001-C2-F03	Pf3D7_09_v3-202854-203106-1A	Pf3D7_09_v3-202854-203106-1A.1	AATATACAAAGAATGCATATGATAAAATATTCTTTGTCCTTTAAANNNNNNNNTTCTTGTACTTTNNNNNNNNTAATCTATTAAATTCATATCTGATGAAATATCATATTTATATTCCCCTTTATGAGCATTTACAAAAGTTTCGCTATTTCTTTTATTAATATATGTATTTGAGCACATATTTTTAT	692
DDIC-001-C2-F03	Pf3D7_09_v3-270915-271160-1A	Pf3D7_09_v3-270915-271160-1A.1	CTTTGTATGTATTATCTGTTGTTTTATCTTCACCTTGATTTCCTGTACTTGTAGATTCAGTAGATGGACCTTCAGAACCTGATAATTCATCACTAGTAGATGCAGCACTTGTACTTTTAGATTGTTCTTTTAATGGTCCCATATATTTGTATAATTCTATTTCTAAATCTTGATCCTTGNNNNNNNNTTCTAA	1427
DDIC-001-C2-F03	Pf3D7_09_v3-516735-517007-1A	Pf3D7_09_v3-516735-517007-1A.1	ATAGAAGGATATANNNNNNNNTATCAAGAATCATATAATATAAATGACCATTGTAAATTAGTTCCATTAAATTTTTATAAAGATTCTATTTCTAATGATTTAGGTACTCCATGCCCTGTGAATAGTATTACCTTAAATGTGGGCGCAAAAACTATAAATGAATGTTTGTGTAATAAAGGATATTTCTATAATGTCAAGAAACAACAATGTGA	128
DDIC-001-C2-F03	Pf3D7_09_v3-595828-596094-1A	Pf3D7_09_v3-595828-596094-1A.1	ATANNNNNNNNATCGTTCTTATACATTAATGATAAAGTCTTTTTGCAAANNNNNNNNAAGAGATCAGATTTGAGATAAAGACGTTTGGCTAATTTATACGAGAATTCGAGAGCATCTAATTTTATATTTAAACNNNNNNNNGTATCCAATATATTATAATTTTGTTCATAAGTCTGTTCATTTATATTATTTAATACTTTT	342
DDIC-001-C2-F03	Pf3D7_09_v3-82006-82236-1A	Pf3D7_09_v3-82006-82236-1A.1	TTTATCATCTTTAGGCCATAACCAGAGTACAAGCAATCCAACTATAACAATTGTAATTAACATTATAAATACTGTAATACCATAAACACTACCAGAAGCGATCAGAAATGCACTAAAAGTATTACAACATTCACTTGTAATAAGAGTAGCGATAAAACTAAAAATAGC	1427
DDIC-001-C2-F03	Pf3D7_10_v3-1386657-1386909-1A	Pf3D7_10_v3-1386657-1386909-1A.1	CGATTTTGGTAGAGAACAGGTTAAATATATTGAAGACGTGGTTTGATAATCAGGTATTTCTTTAATTAAATATTCATGATATTGTTCGTTAGATACATAAATTAATTCATCCTCCACATTTTGCTGTTCTGTTATAATTTGTGAAGAAGCTTGGTTTGTTTTATTTGGTAATTGCTCTTTTATGA	514
DDIC-001-C2-F03	Pf3D7_10_v3-1392371-1392620-1A	Pf3D7_10_v3-1392371-1392620-1A.1	TGATGAAAATGATGATTCCCTTATTTCTAATTCTTTAGTACCCGAAACAAGTTACAATCAAGATTACTCTTTATACACTATTAATATTTTGAATGGACTTCCTGANNNNNNNNNTAATATGAAAAATATTGATTTAGAAAAATTTAAAGATACTTCAATACATACAAAGGAAGAGGGACCCATTGTA	386
DDIC-001-C2-F03	Pf3D7_10_v3-1414337-1414596-1A	Pf3D7_10_v3-1414337-1414596-1A.1	GACCTGAATGGAAAGGTCAATGTGATAAATTTGAAAAANNNNNNNNTAAATATGAAGATACTAAAAGTAGAACTGCTGAAATATATTTAAAAGAAATATGTTCTGAATGTGATTGTAAATATAAAGATTTGGATAATACATTTAAAGAATTTAAAGATAACGTTACGCTTCTTAAAGCAGTAATTGATAACAAA	253
DDIC-001-C2-F03	Pf3D7_10_v3-1414599-1414832-1A	Pf3D7_10_v3-1414599-1414832-1A.1	ATCTAGATCAACGAGGGAATATAACAACATCTCAAGGAAATTCACACCGTGCAACTGTTGTGCAACAAGCTGATCAAACCAACAGATTAGATAATGTAAACTCTGTAACGCAAAGAGGAAATAATAACTACAACAATAATTTAGAGCGTGGATTGGGTTCTGGTGCT	583
DDIC-001-C2-F03	Pf3D7_10_v3-992331-992603-1A	Pf3D7_10_v3-992331-992603-1A.1	TCATTATATTTTNNNNNNNNNNNNNTATGATATAAAATCTTCAATTAATAAAAGATCTATCCAGTTCTTTAAAGACACTAATATAGATCATTATATAGCATATGAATATTATAAGGAGGACCGTACAGAATTTATATTAACTATTATGAATNNNNNNNNNATTACTCATCAAGAAACTCAAAGTCTTGAAATGAAAAAGTTGAAAG	148
DDIC-001-C2-F03	Pf3D7_10_v3-992596-992869-1A	Pf3D7_10_v3-992596-992869-1A.1	GAAAATAATAAAATGCACAGTATCAATTCTGATAGAAATAAAAATGATTATATTCCATCTTCCTATTTACATACAATATATAAAACATTTAGCGAACATATAAACCGAGATAATGGAAATATTTATGATGATNNNNNNNNNNNNTTATATGATGGAACTNNNNNNNNTATAGAAACATTAAACGAATTAAGAATTATAAATATATTATTTTCA	34
DDIC-001-C2-F03	Pf3D7_11_v3-1006693-1006917-1A	Pf3D7_11_v3-1006693-1006917-1A.1	GTGGGGGAGAGAATTTTACCTTGATACGCTCCCATGTTTTATCCTTTATACAATACACATAAGTGTCATTGGTAATATATGACCCTCTTTTACCTCCGTAAAGAAATAAACAATCTTNNNNNNNNNNAGTGGAGTAAATTAAATTTAATTTTGCAAAATAGCGTGG	1255
DDIC-001-C2-F03	Pf3D7_11_v3-1018781-1019053-1A	Pf3D7_11_v3-1018781-1019053-1A.1	TTTTTGATTCATATCATTATCATAATTATATATATATTGATCTCTGTCTATATGGGGAGNNNNNNNNNATAAAGGATGTTGTGTCAAGGCTAATAATAATTCTGTAGCTATACTACTACTTATGTTACTTATACCACATCTAGTGACTGTGCATTTTTCATCTAATGTTCTATAGGATAAAGAATCTGAAGGACAATGCATATCAT	61
DDIC-001-C2-F03	Pf3D7_11_v3-1127074-1127316-1A	Pf3D7_11_v3-1127074-1127316-1A.1	AACATTTTAATAGTCCTAATTTCGAAAATATGATGAAAGGAATTTTTGGAATTATTCAAAATCCTTTTGAAAATGGCCAACCCACTTTCCCATTCTTTAAAAATATTAATTCGATCTCTGGAATCGGTAATGTTGATATCCCCAAAAATTTTATGAATGNNNNNNNNAATAATGGAAATGATCAAAACA	1007
DDIC-001-C2-F03	Pf3D7_11_v3-115913-116184-1A	Pf3D7_11_v3-115913-116184-1A.1	ACCTCCAGATGTTATAAATATTATATTATCATCATCATTTGGAAGGAAATTCTCCTCTAATGTTTTTAATATTTCATCTATATTTTTAGGTCTCAATTTACTATTGAAAAATTTTGAATACTTNNNNNNNNAATCATCATCTTTTACATTACATATATTATCATTATTTTCATTTTGTTTTAGTAGTTCATCTTTTTTATTATC	182
DDIC-001-C2-F03	Pf3D7_11_v3-119432-119705-1A	Pf3D7_11_v3-119432-119705-1A.1	CTCCTTTATATTCATCAAGAAATTTCATCCAAGAGTAATTATGTTTTTCTTGTTGATATTTTGCTTTATACAAACGAGCAAGATACTTTTTATACGATTCATGCTCTTTAATTTTCTTTTCAAAAGTTTTGGTTATAATGTGTTCAAGTGATTGTAAAGTATTTTTCTTTAATTTTCTCCATATTAATCTACATGCGATTATAAGAA	307
DDIC-001-C2-F03	Pf3D7_11_v3-1293919-1294168-1A	Pf3D7_11_v3-1293919-1294168-1A.1	TCCATATCAAAATAGTAATGTGTATCATCCAATCAACGAACATAGGGAACATCCAAAAGAATACGAATATCCATTACACCAGGAACATACATACCAACAAGAAGATTCAGGAGAAGACGAAAATACATTACAACACGCATATCCAATAGACCACGAAGGTGCCGAACCCGCACCACAAGAACAAAATTTAT	999
DDIC-001-C2-F03	Pf3D7_11_v3-1294664-1294910-1A	Pf3D7_11_v3-1294664-1294910-1A.1	AAAAGATAAATCATTTCAAAACTATACATATTTAAGTAAAAATGTAGTTGATAACTGGGAAAAAGTTTGCCCTAGAAAGAATTTAGAGAATGCAAAATTCGGATTATGGGTCGATGGAAATTGTGAAGATATACCACATGTAAATGAATTTTCAGCAAATGATCTTTTTGAATGTAATAAATTAGTTTTTGAATTG	390
DDIC-001-C2-F03	Pf3D7_11_v3-1295103-1295335-1A	Pf3D7_11_v3-1295103-1295335-1A.1	ACTACTGCTTTGTCCCATCCCATCGAAGTTGAACACAATTTTCCATGTTCATTATATAAAGATGAAATAAAGAAAGAAATCGAAAGAGAATCAAAACGAATTAAATTAAATGATAATGATGATGAAGGGAANNNNNNNNNTATAGCTCCAAGAATTTTTATTTCAGATGATATA	623
DDIC-001-C2-F03	Pf3D7_11_v3-1295371-1295597-1A	Pf3D7_11_v3-1295371-1295597-1A.1	AAGTAACATCAAATAATGAAGTTGTAGTTAAAGAAGAATATAAAGATGAATATGCAGATATTCCTGAACATAAACCAACTTATGATAAAATGAAAATTATAATTGCATCATCAGCTGCTGTCGCTGTATTAGCAACTATTTTAATGGTTTATCTTTATAAAAGAA	1996
DDIC-001-C2-F03	Pf3D7_11_v3-1374917-1375148-1A	Pf3D7_11_v3-1374917-1375148-1A.1	TTTTTAAATGAAAATCTCCAAAGCTTCTGGTTGGTTGTAATCTACCTTTAACATAACAATTATCATAATGATGTGATAAGAGATGAAAAGGTGTTTTACATAATTCATATGNNNNNNNNNNNNNNACAGTTTTATAATCTCGAGTACATATTTTACATACTAATATA	957
DDIC-001-C2-F03	Pf3D7_11_v3-1376058-1376305-1A	Pf3D7_11_v3-1376058-1376305-1A.1	TTTCTGGCTCGATATAATCCATTTCAATATTTATATTAGATATGAAACATCTATCTTCAATAGGTGAATTTGCTGCAAATTGAGCCATAGAAAAATGATTCTCATTCCTTTGAAAATATGAACTATTCAACTCATCAAGGTTTTCATATGTTATTTCATAACTGCCATCATCTGAATCCTCTTCATCA	763
DDIC-001-C2-F03	Pf3D7_11_v3-1816152-1816378-1A	Pf3D7_11_v3-1816152-1816378-1A.1	TTGGGTAGATATCGTTATAAGGGCTATAATGTATTGACTTCTCCGGGTTTGTTACATTATCATTACAACCAATATTATTAAGGTTCATATTATTTTTATCATTATTATTGTTGTTTTCATTTGTGTGGTTATATAATAACAATGATGTGTCGTCTATTGGATCATT	2650
DDIC-001-C2-F03	Pf3D7_11_v3-1934962-1935236-1A	Pf3D7_11_v3-1934962-1935236-1A.1	TGATGTGCCAATATTAAGGATACATTTTCTAAAGCTTCTATCAGATAATGAAANNNNNNNNNNCGATTTTCATTTAAATCATTAAATATATTGGTTAGTTCTTGTATTGACGTTTTTGGATCTAAGGATGTAATTTGTTCATTTAATTCTTCTGTATATTCTAGATTAAAGTTTAAATTATTAAAATAACCTTCAGCATTATTTTCATTTTT	313
DDIC-001-C2-F03	Pf3D7_11_v3-408285-408534-1A	Pf3D7_11_v3-408285-408534-1A.1	TATGAAGAAGGTTTAAAATATTGTGCGTCATCAATTAATTTATGGATATGTGCTATCGATTTACAAATANNNNNNNNNAATTATACAGGTGCTAGAGCTTTGACGGAGAAAGCAAAAATCAAAATCAAGTATTTAAATTCTTTTAATAATAATAGTCATATTTTAAAAAGTAAAGAAATTATTGAA	347
DDIC-001-C2-F03	Pf3D7_11_v3-408543-408771-1A	Pf3D7_11_v3-408543-408771-1A.1	AGAGTGTTAATAATACTACAGCTAGTAATATTTCCAAATCCAAAAATGAACTTNNNNNNNNNTCATCAGTTAATAATAATGCTTATATTAAAATTATCGAAAATTATGATTTATTATGGTTAAAATTAATAGAAATTGAATTATGTTGTAATAATAAAAATTTAAATCCTATA	1074
DDIC-001-C2-F03	Pf3D7_11_v3-497277-497548-1A	Pf3D7_11_v3-497277-497548-1A.1	TTTTAGATTTAATTGAATATTCATTTTTAAATTATACTAGTTCTAATTTAAATACAATAAATAATAATAATGANNNNNNNNNNNAAAATNNNNNNNNNAAAAATCGCAAATATAGTAAAAATAATATTTTAGATCTCTATGAACACGTAAGTACGATCAGTTTATTTTATCACACGTTTAATTTACCTAAGGAGTATAATGAAAAATTGTT	279
DDIC-001-C2-F03	Pf3D7_12_v3-1959644-1959891-1A	Pf3D7_12_v3-1959644-1959891-1A.1	ATGGGAAGACGATAAGAGAAGAGAAATTAATTTCTGAGGGAGCGTATTCATTTGTTTATATGGCGAAGGATTTAAACACGAATCGAGCTTATACTATAAAGAAGACCATATGTCAAGATAAAGAGAAAATAGATATGGCGAATAAAGAAATCAACATTCTTAAAAGTTTACCTCCACATAAAAATATA	453
DDIC-001-C2-F03	Pf3D7_12_v3-233418-233671-1A	Pf3D7_12_v3-233418-233671-1A.1	CAAAAATATCATTCCCCAAATTTGTACTACTAATTGTTCCAATAGTTCCTATAGTTGTGGTAATTTGCTCATATGTNNNNNNNNCTAAAGATTTATTAGACACATTTGAAGGATCATTATTTTGTTCCAAATTCTTGGGCACAGTATTATTACATGAGAATAATGAAAAGTTATTATCATAATTCTTTTGTT	700
DDIC-001-C2-F03	Pf3D7_12_v3-529495-529767-1A	Pf3D7_12_v3-529495-529767-1A.1	GCTCCCCAAAAGTTAACTGCTTCATTATTTTGTGGATCCCAAAAACTAACATTCGTTACCCATCCAACATAATCGGTAGATATCCTATATTCATAACTACTACAGAAATATTTATACTCATGGTATACATTTGCATCATTTACATCTACCAAATTAACAGTTTTACACAAATTGTGAATGCCATTCAAGTTATAAAAACCTGTACAT	381
DDIC-001-C2-F03	Pf3D7_12_v3-63081-63314-1A	Pf3D7_12_v3-63081-63314-1A.1	TTTCCGTCATAATAGTTGCATACATTCTATTAAAAACTTTGGGTACTCCTAATATAATTTCAGCTTTTGAATTACATATGTCTGTATTCAAAAATTTTATATCTCTACTCCATATATTTATCTTTACACCCAAAAACAAAGTAATNNNNNNNNNAACCCTTTCATA	697
DDIC-001-C2-F03	Pf3D7_12_v3-659881-660127-1A	Pf3D7_12_v3-659881-660127-1A.1	GGTGGTTTAACATTTTCAGCTACGACTTTTTCGACTGATGGCAATCCTACTTTGATTAATTCCTTTAACATAGATTTTGCGTNNNNNNNNNCTTCTGATTTGATATCAAAGCTTGATTCTAAAAAGGTTGGTGANNNNNNNNNTAAAACACTGACAAGTTCATTTGATATGGTCTCTGCTAAATCATCACCA	809
DDIC-001-C2-F03	Pf3D7_12_v3-684011-684240-1A	Pf3D7_12_v3-684011-684240-1A.1	ACCTAATGTTGGTAAGTCTACCATTTTTAATCGACTAACTCGAAAATATCAAGATGGTAGTATTGTTTTAGATGTTAGTAGTACGAGAGATAAACTTTATGGAGAAGTTGAGTGGGAAGGATATAAATTTGAACTTGTGGATACAGGAGGTTTAGTTTTTGA	1335
DDIC-001-C2-F03	Pf3D7_13_v3-1004740-1005002-1A	Pf3D7_13_v3-1004740-1005002-1A.1	TTACATCGTAAAAATAATTTAAAATATTATATATATTATCTTTTCCTTTNNNNNNNNCTCTTTTCTTTATATATATATTTACATTTCTCTTCATTTTATTACATGATAAATTAATATTTAATGTACTAATATATATATTATTAATTTTTATTTTCTTCTTNNNNNNNNTATTAAAACAAAATGAAGATTCCTTAA	48
DDIC-001-C2-F03	Pf3D7_13_v3-1146764-1147010-1A	Pf3D7_13_v3-1146764-1147010-1A.1	AAATTTTCTCCTAAAGTTATGCCTTTGTTAATGAAGGAGAAGAACGTGAAACATAAAGCACCTCCTAAAGGTACTATAAAGCATACGCTAGAATATTTAAAAAGAGCAGGAGAATCAAGAATGAAAGAAAATGAATTATACAAATNNNNNNNNNATAGCACACTTAGTTCAATTGCAATTANNNNNNNNTCC	1121
DDIC-001-C2-F03	Pf3D7_13_v3-1233093-1233332-1A	Pf3D7_13_v3-1233093-1233332-1A.1	TCTATATGATCCTTATTTTTATCTTCATCACATTTATAATTTACATAATTTTCGACGTCATCATTTTCATTATTACTCATAATTGAATTATCCACAATGCTTGCCTCTTTTACAGCTTTACAAAGTTGGNNNNNNNNATGATAATTCCTTTCACCTTCTTGTTGATCACACACCCGAACC	522
DDIC-001-C2-F03	Pf3D7_13_v3-1265494-1265726-1A	Pf3D7_13_v3-1265494-1265726-1A.1	TGTCATATACAGATTATAAAAATGATCATAGAATAAGCGAAATCTTAAATCGTTGTATTTTACGATTAAACGAGTTTGATCTAATTCATTTATCTTCTTTGGTCATATCTTTAAGTAAAATGAATTTTAGGAGTGTGTATTTTCAGGAACAAGTACAAAAGAAATT	1639
DDIC-001-C2-F03	Pf3D7_13_v3-1350855-1351093-1A	Pf3D7_13_v3-1350855-1351093-1A.1	TCTTTTATATTAGTTGTTTCGTTATTTTCATTATGTTCCATATTTTGGTTATTTGTATATTTTATNNNNNNNNAAAATTGGTAAATATATTCCGAGATGAAAGGTGTAAAAGGGGCCATAATTATTGTAAACAAATATAATGTTCTACATAAAACATTTAATGATTGGTGAGT	616
DDIC-001-C2-F03	Pf3D7_13_v3-1406713-1406975-1A	Pf3D7_13_v3-1406713-1406975-1A.1	TTTCAGGTCTTCTTAAATATGTTTTAAATTCATTATTTAATTTTTCATCATATTTAGGTACNNNNNNNNNNNGAAATCTAGATGTTTCATTATTATCGTGATTTGATGAATATATATAATGAGTTTGTTTAAAATGTGGTTCATTCAAATTATNNNNNNNNTTATCTTCGTGTACATTTTTATTATAATTTGAATACTTC	534
DDIC-001-C2-F03	Pf3D7_13_v3-1419363-1419626-1A	Pf3D7_13_v3-1419363-1419626-1A.1	TTTTGAAATCTGTATNNNNNNNNTCATATTCATCGAGATTTATTTTGTTCTCTTTGTTTGAAATATCAACTACATGATTAAAAACATCTCCTAAATTATATAATTTCTTATCTAGGTCTTTTCGAAATGTCGATTCTCCTCCTTGTGCTGGTTTTTGTACTTCTTTTCCTTGTGTTGATATCTCTTGTTCATTTTTAGATTGAG	271
DDIC-001-C2-F03	Pf3D7_13_v3-1465616-1465890-1A	Pf3D7_13_v3-1465616-1465890-1A.1	TCTTGTGGATTATTATCTATTATATTTTCTTTTGGTTCTTCGACAGCAAAATTATCTCCTCTTGGTCTAGGTTGATCATCTTCGGGTTCATGTGGAACATCTAATGGTTCCCGTTTTGGAGGACATCTTTCTTCTTCACATTGTTCTTGTATTTCACTTGTACATCCTTCGTGTAAGATTTCTCTTTTTCTTGACCTGGTACCTTTACCACAAGTTACACTACATGGAGA	231
DDIC-001-C2-F03	Pf3D7_13_v3-1465901-1466157-1A	Pf3D7_13_v3-1465901-1466157-1A.1	CATAAAGGGTCCGATAACNNNNNNNNCATTTTCCCATGCAGAATCAGCATACAAGTTACATTTACCATCTGATGGATGACAACCTACAAGAAATCTGTTGAAAGCTACATTAATACCTTGTCCAATACCAAAAACAGCTATTTTAACACCACGATCATTTAATTTTCTTGATTCTTTTAATGAATCTTGAATACTAT	443
DDIC-001-C2-F03	Pf3D7_13_v3-146695-146934-1A	Pf3D7_13_v3-146695-146934-1A.1	AAAGTATTTGTAATAGATTGAACGATGAACTAAATGAAGAAATATGTGGTTATCAAATTAGGTTTGAAAAATCGTNNNNNNNNAAACATAGTAAAATTAAAGTTATGACAGAAGGAATTTTATTGAAAGAAATTATGAGTGATTTTATTTTATCAAAATATAGTGTTATCATTCTTGA	1579
DDIC-001-C2-F03	Pf3D7_13_v3-156456-156685-1A	Pf3D7_13_v3-156456-156685-1A.1	ATTATATGATATTTATATAAAATTAGAAAATCTAATTTTANNNNNNNNAACTGAAAGTATATACAATAGTACACCTCCATATAGAGTTATTATGTTCGAATTAATGACCAGATTATTTCGATTTTATACAAAACCAATAGACCTTATTATTACTATGAATACAC	342
DDIC-001-C2-F03	Pf3D7_13_v3-156713-156986-1A	Pf3D7_13_v3-156713-156986-1A.1	TCCTTTTATGTGAACAAATTAAATATTGTAAATGATTTNNNNNNNNAAACACACCATAAAGATACACATCAAGACAGTCAAAATGAACACAAAACGGATGAACCTAAAATACATAATGTTTTNNNNNNNNNNNNNAACGATATCTTTGTTAATATTCCTCTACCAAAAATATTTAAAAATTTCTTACATTCCATATATTTTAGAACTCC	153
DDIC-001-C2-F03	Pf3D7_13_v3-1876391-1876664-1A	Pf3D7_13_v3-1876391-1876664-1A.1	TACTATCTGTAAAAGTATGTTTAGAACTAACATTTGAAGAGAAGTTACATCCGTGTATGANNNNNNNNNNATATTTTGGTTTTAAAACTATTTTATAATTATTATTTTTAAATTTGCATGTACATTCTGTATTAACATCTTTTGATGTAACATAAAATGGAGCTTTAAAGATAGTTAAGTTTTTATGATAAATTATTTTATTACTTTTATATA	280
DDIC-001-C2-F03	Pf3D7_13_v3-2114242-2114482-1A	Pf3D7_13_v3-2114242-2114482-1A.1	CTTCCATTAACTCAATATATAATTTATTAATAATTTTTAATTTGTTTATTTCAAAAAGGCATAGTTGTAACAAGGTTCTTAAGGTTCTATTACCCCCTAAGAGGTTAAAATGAATATTTCCTTTTTCTCGTATATGNNNNNNNNCCCTTAACAATAAATCATATTCATCAGTATGAAATGT	663
DDIC-001-C2-F03	Pf3D7_13_v3-2114829-2115090-1A	Pf3D7_13_v3-2114829-2115090-1A.1	ATTCAATATATATAAAAATATAGCTAATAAACATTTCAAATCTCCATTAAGAACTTTATTCATCTTAACAAAAGCTCTATGAACTTCTGTATCTATAGTCGATTTTGTTATTCTAAGCATATCATTAAGNNNNNNNNTTACGGTATCGACATTAACAGTGTAATAATTTCTTCCTAAATTTAAATGTTCTAAATAATTCAA	326
DDIC-001-C2-F03	Pf3D7_13_v3-2545065-2545291-1A	Pf3D7_13_v3-2545065-2545291-1A.1	ATGATTCCTCAAAAGTTTAACATTCCACATAGTATCTGTTAAATTGATAGTTTGCAAACAATTATACGTTTGGTTATTTTTATTTTNNNNNNNNGATATATGATCATCTAAAGATTTATTTTTGAGAAAGATTTCCATATATTCATATATATCTTGAATACACCA	2281
DDIC-001-C2-F03	Pf3D7_13_v3-388138-388408-1A	Pf3D7_13_v3-388138-388408-1A.1	ATATATCTTTATTCATATGTTCTATATATTGTCTTTGTCTCTTTTCCTTTCTCATATCAGATATTATTGAATAATTTCCTTTATCACATACATATCTAGGATTATGTGATAATTCATAAGCTGCTCTTTTTAAAACTCTATTCTTTTCTTTAAAACTATTAAATTTTATATTATTGTTCATATTAGATGTGTTCCTTTTAATAATA	694
DDIC-001-C2-F03	Pf3D7_13_v3-479569-479811-1A	Pf3D7_13_v3-479569-479811-1A.1	CTAGAGACGAATTTGATGATAAAAGAAAATTAAAAGAAGAGAAAATTAAACAATGCCAACTATTAAATGAAAAACAACTAGAAGAAAAAGAAAAANNNNNNNNAATTCTGAGAGAAAAAGCTGTTGAATATACCTTACAAAATGAAGAAGAATATAAACAACTAAAAGGAAAATT	730
DDIC-001-C2-F03	Pf3D7_13_v3-815862-816091-1A	Pf3D7_13_v3-815862-816091-1A.1	ATGATGTAGATGCTAACACAACATCCTGGTCAGTATCTTGTGATAAATAATTTAATTTGTCCGCNNNNNNNNAAAGTATAATTTCACAGNNNNNNNNNTTTGTATCTGTGTTTTTCATGTTATCATAAAAAGACAAAGATGAAGTAGCACATGAGTTAATTA	407
DDIC-001-C2-F03	Pf3D7_13_v3-852647-852921-1A	Pf3D7_13_v3-852647-852921-1A.1	TACGAAATGATGAATTAAGAGAATTAACATTTATGAAAAATAAAGAAAATAGGAATGCAGATACATATGTTTTTGATTATCCNNNNNNNNAGAAATATGACCAATTAGTTTTTGAATTACGTAAACATAATTTTAATATAACAAGCATGAATACATANNNNNNNNTAAATAATGAAACATCATCACAAAAAGAAGAAAATGCTTCTATAATAAGTT	221
DDIC-001-C2-F03	Pf3D7_13_v3-911757-912005-1A	Pf3D7_13_v3-911757-912005-1A.1	GAGCCAACAATTTGATTTTCCACAACTTACTGAATCTTTAAAACATTGTGAACAGGTATATGACNNNNNNNNNTTATCTTTGGCTAGTTCCTTTTGAACACATTCCATAGTACTATCACCTGAACCTAAGTTATCAACAGAACATTTTAATAATATACNNNNNNNNTTATTGCTAGGAGAAAGTTGTAAA	523
DDIC-001-C2-F03	Pf3D7_14_v3-1038300-1038538-1A	Pf3D7_14_v3-1038300-1038538-1A.1	ATTAATGATTTATACACTTCAACTACACTTTTTAATTTAGCCCATACAATTAATAAAGCTCTACGATAAATTTNNNNNNNNTTTGATTTAGAAAAAGGAGAAAACCATTGAAACTTTTTGGCTAGATATTTATGGTCTTTATCAAAAATATATTCTGAAACTTCATCTTCTAGAAGT	1161
DDIC-001-C2-F03	Pf3D7_14_v3-120101-120365-1A	Pf3D7_14_v3-120101-120365-1A.1	TTTTACAACATTNNNNNNNNNTTCCTCCTCAGATAAAATAGGTACACATATCGCGTCCTTATCACATCCTCCATTGTTTACCTTACAATGTTCTTCGCATTCGAANNNNNNNNNAGGATTACTTGAAAAGCCTTCTGGACAATTACAATATTCATATCCATGAGCATTCTTACAAACACCTTTTCCACAATTTAAAA	295
DDIC-001-C2-F03	Pf3D7_14_v3-137398-137668-1A	Pf3D7_14_v3-137398-137668-1A.1	ACCATTCATATTTTCTAGGTTTGTTTAACCAATTACATATATATAATATATTACAAAATAATTGTTTTAATAATATATGTTTAGTTAATATTAATTCAATACTACTTAATTTATTTCTTATNNNNNNNNAAAGATCTTCATAAACAAAATCAAAATTATCTATTAATAATAAATAACCAAATCTTTTATGTACNNNNNNNNTTC	180
DDIC-001-C2-F03	Pf3D7_14_v3-1392837-1393086-1A	Pf3D7_14_v3-1392837-1393086-1A.1	ACATGTATTGTCCCCAGCATGAATCGGGTGATAAATATTATCAAGCGTATNNNNNNNNGGATTGTAATTATTACTACTATTCATATCATTNNNNNNNNTGGTGGTGGACTGTGAAATGTTTTCCTTATGATTTTGACTTGTGTGTATATCCCTACCAACAACATATTCAACATTATTATTATCAAAAA	493
DDIC-001-C2-F03	Pf3D7_14_v3-1992121-1992370-1A	Pf3D7_14_v3-1992121-1992370-1A.1	ATTAAAACATTCCAACAATTTTATTTCCTTCTTTATAAAATTATATAAATTAATTATTTTCTTTTTATCACATTCAAAGACGGCATAAGGTGCACCCCATGAACNNNNNNNNCTTTTGCTACCATCAGGCATAATATAAACACCAGTACCNNNNNNNNNTGATAAATTAATNNNNNNNNNTATAACATCATA	376
DDIC-001-C2-F03	Pf3D7_14_v3-2004362-2004606-1A	Pf3D7_14_v3-2004362-2004606-1A.1	TATTTCCATATTATTGTAATAGTGCTTTTTCTTGCTCTTCTAATTTTTGTATATCTTGCTTATCCTTATCTAATTGTCCAAGAGCATCTAATTCATCATCTACATTTATTTTATTTTCTTGAGAATATTCTTCAATTTTGTCTTCGAAACTGTTATATAATCTATTTATAATTGGTTG	603
DDIC-001-C2-F03	Pf3D7_14_v3-2020604-2020849-1A	Pf3D7_14_v3-2020604-2020849-1A.1	CAAGAACATGAATATTTCTGTAAATACATAGACAAGTCCTCATTATGTCTTATCACAGGGTGCTNNNNNNNNATATGACAATATAATTTTATATGTTTTATTATTTCTTGATGAATTTCACATAATAAAAATAATGTGTGATTCATATGTTGACTACTCAATATAGAAAAGCCACTAACTAATTG	1048
DDIC-001-C2-F03	Pf3D7_14_v3-2260533-2260765-1A	Pf3D7_14_v3-2260533-2260765-1A.1	AATAACCATCAAATACAAACTCAACCAACAAATACAGTACAATATATTCAACCAAATTATGAACAAGTCATAACACAAGTAGATCAAAATGGTAATCTATTCAATCAACAGCTTGTAGGAAGTACAGTAATGCAAAATATGACACCACAAGGTGTAAACACGTTAAATTATCCTGCAACG	3618
DDIC-001-C2-F03	Pf3D7_14_v3-2355614-2355853-1A	Pf3D7_14_v3-2355614-2355853-1A.1	ACTTTTCTCGATTCACATTATCCAAACCCATTTAACGAGTATGAAAAATATGACAAACATTATTATGAACTTGAAAATATTTNNNNNNNNAAACTTAATGAACATTCCTTAAATTATCAATCTTTGTTAAAAATGAAAAGATTTATAAGTATGAACGATATGGAAAATAATAA	698
DDIC-001-C2-F03	Pf3D7_14_v3-2695837-2696082-1A	Pf3D7_14_v3-2695837-2696082-1A.1	CGTTTTGTATCATATTATTAGATATAGNNNNNNNNNNNNNNNNTTCTACATTATTATTCAATATATTACATCCTGTTATGGAATTATTGTTAAAATATAAATTATTCGAATTGTTATTATTAAATTCTAATCCACTAACTGCTGTTGTATATAATGATGATGAGTTATTATTATAGAAATC	989
DDIC-001-C2-F03	Pf3D7_14_v3-2733345-2733593-1A	Pf3D7_14_v3-2733345-2733593-1A.1	TCGATGTACATGCANNNNNNNNATTGGAACGTTTATTTGTAATTTATTTATGTGTATTAAAAGAATATGAAAAACATCCTCCTAAAATATTAAAATATTCATTACGTGCTATATCTAGATACTCGATGTATATAAATAAATTTATCATGGATGATATATTATTTGAAATTAAAAACCTTGCTGCA	772
DDIC-001-C2-F03	Pf3D7_14_v3-279563-279833-1A	Pf3D7_14_v3-279563-279833-1A.1	CATTTTTCTTTTAAATGAGAGCAATATATTTCTTAGGTTTATTCCGGATAAATGTTTAGTTATTAGCCAGGTGAGTTATAGTGATTCATATAAGGTAAATTGTATTAATTTCTCTGAAGGATTTTGTTGCTGTCATCCAATAAATAATTTAGCACTATTATATGGAGAGTATCAACAAAATCAAGAATCAAAAATTATGAAATTACCG	188
DDIC-001-C2-F03	Pf3D7_14_v3-3124416-3124655-1A	Pf3D7_14_v3-3124416-3124655-1A.1	TAATTGATCTTCTAGAGGAATTAGATATTTTGTCTATATCGAATAAAGATGAAGTAGAAAAACGAAGAAAGAAAACAACTGAAGAGACGCGGTTGTTAGGAAATATTGATTTAGGATATGGAAAATTAGGAGAGGGAATAAAGCATGAAAATTTACAGGAAGAATTAGGAAACAGATTATTTG	1808
DDIC-001-C2-F03	Pf3D7_14_v3-3125801-3126073-1A	Pf3D7_14_v3-3125801-3126073-1A.1	ATTCTTATAATATTTAAGAATGAAGGGATTAAATATTTATATTTTAGCGAGGATACTCTGAAATATGTTAATTTTAATTATCCTGATTTTAACTTATATAAATGTATGAATTTATATAAGAAAAATTATGTTGATAGGGATGAGAAAGATATCTGTGATTTTTCAAATGAAGATTTTCCGTTAATAAAAGAAAATAACAAGAGAATCAG	137
DDIC-001-C2-F03	Pf3D7_14_v3-3214249-3214516-1A	Pf3D7_14_v3-3214249-3214516-1A.1	TAAANNNNNNNNGATTAGATGATTTAATAAAAGATTTGTTAAAATATTTTCCAAAGAATTCAATTAGCGATCGTTTTGAATTGTTAGAATTTAAAATGACGGAGGATTGTTATACAAAAATGTGGTTTGATTTTATGAGTGATTTTGGAATAGCTACAATGAATGAAACCGAACATACTAGATCTTTTTATGGCTTAATCGAA	653
DDIC-001-C2-F03	Pf3D7_14_v3-377765-378020-1A	Pf3D7_14_v3-377765-378020-1A.1	AAAGATATATCAACTGAAAAGATTTTATCAAATAATTGCTTTAATAATAAGTNNNNNNNNTGATTTCCAACATCTATCATATTCATATAATCTAATGATTTAAAAATATATAATATACTCTTTGGACTAAATTTTAATTCATCATTTATTATTTTCTCTTTTACTATTGCTTTAATTTGATTAAAATATATAA	402
DDIC-001-C2-F03	Pf3D7_14_v3-407306-407542-1A	Pf3D7_14_v3-407306-407542-1A.1	CTTTCTTTCGTCTTTCTGTTCATTATCCATATAATCTTTTTCTCCTTCCTTTTCATTCTTTACTTTATTTCTATTAATACACAACTCTCCTTGAGTTAAGAGATTTACGATATTATCAATATTGTTTTCTTTCATATACTTCAACTTTTTACTATTCATTTTTAAAAGA	1607
DDIC-001-C2-F03	Pf3D7_14_v3-421322-421547-1A	Pf3D7_14_v3-421322-421547-1A.1	TAAGAAAGATGAAGTAATANNNNNNNNTGAAGTATCAAAGAAAACATTTTCAGGTATAGGTTTTAATCTTACTGACAAAGAAGCTAAAGTATTAGGTGTAGGTGTAACCTATCAAGAATATCCAGAAACCATGTTATATAACTGTCCAAACAATTCTA	1203
DDIC-001-C2-F03	Pf3D7_14_v3-771407-771633-1A	Pf3D7_14_v3-771407-771633-1A.1	ACCCACGGGACATTTTAATTTATACCTATTGGAACNNNNNNNNTTAGGTCTTTCTTTATGATTCTTCTTTAAAATAGGTTCATCATTATTTGAGTAAACTAACAGATCATTATGGTTCTCAAAATTATTATAACCATCAATATTTTTATTTCCATATACATCTATAA	2077
DDIC-001-C2-F03	Pf3D7_14_v3-921176-921432-1A	Pf3D7_14_v3-921176-921432-1A.1	ACAATATTAATTTTATAAGTTCATTATTTCAATTTTATATTTAGGAGGATCTATATCCATATATTATTCATTTTAAAAATATTAAAATAAATACATATATAAATATATAAACATATAAAAACAGTCTTTTAAAAATTAATAAGATTTATATAAAATATGGTTATAAATCCTATTTTGTATTATATCAAA	283
DDIC-001-F01	Pf3D7_01_v3-145388-145662-1A	Pf3D7_01_v3-145388-145662-1A.1	GATATGTTTAAATATATGATTCTCNNNNNNNNNNNNNNNNNNNNNNNNNTCAATAGATAAATGATCAATATTTTCTATATTTAATCTATCAAGAATTTTTATATATCTATTATTTCTTTCTTCGATGGATAAATTATATGAATCAATATCCTTTCTTTCATCAACAAANNNNNNNNTTGTTAACTCCNNNNNNNNNTTTAAGATACCA	87
DDIC-001-F01	Pf3D7_01_v3-162867-163115-1A	Pf3D7_01_v3-162867-163115-1A.1	ATATACCAATAATANNNNNNNNNNNNAATAATGNNNNNNNNGATTTATATAATTGTTATAAACAAATGATCACATATCATAATAATAATAATAATATGCTAAATCATAACTCTAATATTTTATCAAAAGAAAATNNNNNNNNNNAACCTTTTTCAACATATTATATATCAAATCTTTGTTCTCCTGACCAAATGGTGATAAATAAAAA	727
DDIC-001-F01	Pf3D7_01_v3-181512-181761-1A	Pf3D7_01_v3-181512-181761-1A.1	TTCATTATTGTTTTCATTNNNNNNNNNACTAAAACTATTCATCTCAAAAATATAAGATATTTTATATGACGAATGCCATTGTNNNNNNNNTTACGTAAAACCTGACTTCTTCAGGGAAAACACATGCGCATTTTCACCAATTTTTGCCTAAGCTTATTATAAAAAGTATATTAAATGTATGAC	435
DDIC-001-F01	Pf3D7_01_v3-455794-456054-1A	Pf3D7_01_v3-455794-456054-1A.1	ANNNNNNNNNNTTATTAAGAGGTATTTCGATTTTAAAAATTTAAGAATTAATTTTTAATTATGTCTATAAAAACTTAATAGAAAATAAATATTATTTTGTTTTTNNNNNNNNNGTTTAAGAATAATATTTCTTTATTCTTTTACAATTTAGAACATATAATGCTATTTCTTTTAATTTTAATTTAATTTCAAA	159
DDIC-001-F01	Pf3D7_01_v3-528859-529104-1A	Pf3D7_01_v3-528859-529104-1A.1	TTTGATTCTTTTTAATGAAAAAGAAGCTAAAGATATGTCAGACCATATAATTTCCCAACAAAAACGTTATTGCTCTACCAATATTCATAGTAATTATAATAATAAAATATGTATATGTAAAAATAAGCGACATCATAACAAAAGAGGGAAAGGAATAAAGCATCATGACATACATCAAAAGG	1498
DDIC-001-F01	Pf3D7_01_v3-535965-536239-1A	Pf3D7_01_v3-535965-536239-1A.1	GCTCATTTGATATTTTCCAGTTGTTTGATTTTAAAAATGATGTATNNNNNNNNGATGATAATTTGTTCGACAAGGATATGGTATATTGTACAAGTGCCAACAATTATGGCGTTATGGAAANNNNNNNNNNNNNNNNNAAAATAATAAAAATACAAAATTTAAATGAGAAATNNNNNNNNGGAAAAGCTGAATTTAAAGATATATTATTAT	113
DDIC-001-F01	Pf3D7_02_v3-290580-290821-1A	Pf3D7_02_v3-290580-290821-1A.1	TTATTATAAGGNNNNNNNNNNNNNNNNNNNNNNNNNNATGGATTAATATAATTTCCATCATAATCATTACTGTTTTTATCATATTGTGGATAATTATTTCTATTTCTATTTTGATTAAAATCCGATTGTCTATATCTAACTCTAATATCTGTAGATGCTAAATCATTAGGTAATGGG	600
DDIC-001-F01	Pf3D7_02_v3-291770-292017-1A	Pf3D7_02_v3-291770-292017-1A.1	TAATATCATAAGGTTTGAATATTTTCCTCTCAGGTATTATACCAACAGAAGGTTTATCATCATCTTTAAAACCTGCTCTATCTTTAACCCATTGATTAGGNNNNNNNNAACATAAAGCTGGATTCTTTAATAAATCTTTCATATGTTCCATATTATTTTCTTCATTTATATATGATGCTAC	262
DDIC-001-F01	Pf3D7_02_v3-470437-470709-1A	Pf3D7_02_v3-470437-470709-1A.1	AATATTGACATGAAACATTATAATACACATAANNNNNNNNNNNNTTATTTATTCTTACAAAAAGAATATAAAAACAAAATTTTGGGATTTATAAATTTTTATAAACATATAACACACAAAANNNNNNNNAAACAAGAAAATGTTCATGATAAAATCANNNNNNNNAAATGTCTAAAGGAACTNNNNNNNNTCACACATACAAATG	199
DDIC-001-F01	Pf3D7_02_v3-503040-503288-1A	Pf3D7_02_v3-503040-503288-1A.1	ATTATGATTAATAATAATATTTCTCATAATTTCGTTAAATACATCTAAACTATTTATAGAACCATCTATATCATCTTCATTCCTATTTTGGTGAACCGATTCGGTGTTTATAACATCTAAGGTGTCTTTTTCTTCTCCTCTGTAACTTTTTATANNNNNNNNATAAATGTTGTTATAAGAATTATCA	601
DDIC-001-F01	Pf3D7_02_v3-628941-629172-1A	Pf3D7_02_v3-628941-629172-1A.1	ANNNNNNNNNGATTTTTCTTGATCGTTTTCATCNNNNNNNNTTTCCTGTTCATCTGAGGTTTTCTTTTGTAAACGCTTAGTGCGTTCCTTTTGACCTTTTANNNNNNNNNNNAATATATTTTTAACTTGATCAATGAAGAAAGCATAATCTTGTATGACAGAAAATCT	493
DDIC-001-F01	Pf3D7_02_v3-630641-630907-1A	Pf3D7_02_v3-630641-630907-1A.1	CTAAGTTATCTAAAATTATTANNNNNNNNAAATATGGTAATTCATGTCTATGAAGTAATAAGCCATCAACTAAATCTAAATCTAAACATAACCATTCTAATTTCGTTTCATTTAATATGTTTACAATTACATCTATACTAAATTTAGAATGTAAAATCAAGGCTGTTACACCACTCATCATAGCTGCCATATCAGCAAT	291
DDIC-001-F01	Pf3D7_03_v3-515418-515657-1A	Pf3D7_03_v3-515418-515657-1A.1	TTTCCTTAATTTCTATATGTTTGAATTCCCTTATAGACATATTTGAATCATTATTACTTTTATATGAAGTGTTATTATCGAAATTATTATTAATACATTTTATTTTAATGATTTTGTTAAAATTTTTATTATTTACTATAATGGAAGTCAGATATGTACTTATCGTATGGAAAGCTAATCATCAACA	1547
DDIC-001-F01	Pf3D7_03_v3-653961-654206-1A	Pf3D7_03_v3-653961-654206-1A.1	CTCGTACAATATTTTTATAATTTCCTTTCATCTTNNNNNNNNNTTTATNNNNNNNNNNNNNATATGTAAGATTTATATAATCACTTTCGCTTTTTCTAACCCTTTTGAACTTTTTAAATGTACTTCGTTCATTATTTCTAATTCTCGTAAACACAAGAATAAATATTTTGATATATCTTATA	342
DDIC-001-F01	Pf3D7_03_v3-85507-85756-1A	Pf3D7_03_v3-85507-85756-1A.1	TATCATTTAAATTCTCTTTTTCCACAGCTCCAGCATTTTTATTTATATCATCTACAACTACATCTTCCTTCACATAATTATTTATATAAAAATTATTATCATCTAAAGCATCTGAAAATTCTTCATTTAATACTTCTTCATCTTCTACATTAAATGTTTTCGTTCTTTCATCATCTAATAAA	178
DDIC-001-F01	Pf3D7_03_v3-855426-855697-1A	Pf3D7_03_v3-855426-855697-1A.1	GTTATTTCAGTATGAGTTTCAACAGTTAATAATACTTCAGGATATGGATTGATACTTAACGTATGTACTCTCAATAATCTAGTATCAAATATATATGAAAATGTATACTCAGGAAAACATATAGTAGATAATCCATTATTATTCTCTATACATATTTTACTTATAGCTATATAATCGTAATTATCTTCTATTACTATTGGTTCTGTG	160
DDIC-001-F01	Pf3D7_03_v3-891553-891827-1A	Pf3D7_03_v3-891553-891827-1A.1	CAAGAGCTAAGAAAACATATAGAATCATCATAAGGATGTTGATAATATAAATGTGTTTTTATTTGTGTATTTATGTCAGAATATTGTTCCTTTGATTTATCTTTAAAATAATCAATATTATTTATGTTGGTGGCTTTATTATTATTAAAATAATTTTGATTTGTTACATGATGACTATGGGTATATTTGTATTTTACGTTTTTATTA	180
DDIC-001-F01	Pf3D7_04_v3-1005938-1006187-1A	Pf3D7_04_v3-1005938-1006187-1A.1	GTCTTAACATTAATCTTAGTTACAAAGTTACATGGATTTATTGAAAAGATATTTTCGTCACTATATTTNNNNNNNNNCATATCTGTTTGATCATTTTGATATGTTTTCATATTATCCATATGTTCATTATTTTGATCAATATANNNNNNNNNNNTAATAAATTTAGAATTATTTTTAAAGAAA	372
DDIC-001-F01	Pf3D7_04_v3-1037644-1037891-1A	Pf3D7_04_v3-1037644-1037891-1A.1	GAAAGAGATTTAACAGATGATGCTGTGATTTTTGCACACTCACTTTATTTACCATTTGAAAAAGAAGAAATGTGGTGGATCGTTATCGGAATNNNNNNNNNGAACTTACTTTTATCTATNNNNNNNNTATCTTTATTGAAAAGTATCAATAATATAAAAATTAATTTCGAATTGCCTGACA	636
DDIC-001-F01	Pf3D7_04_v3-109939-110184-1A	Pf3D7_04_v3-109939-110184-1A.1	CAACATCTGAATTATATAAATCTTTAGAAAAACAACTAATATCCTTACTCCATATATTTATTTTTATACCAAGAATAACAGCCATATAAACCAAAACTCTCTCAAATACATGTGATACAGGTAAATAAGAAAAATGGGTTTTCGGTTTCATNNNNNNNNTTACATTATGATCACATAATGGTGCTACT	417
DDIC-001-F01	Pf3D7_04_v3-1113397-1113639-1A	Pf3D7_04_v3-1113397-1113639-1A.1	GATTCTGCATGCAGTAATGAATCTATTGAAATCATCTAAGAATAAANNNNNNNNTTTAAACCATTTATTGAACATTTCACTTAAATGTGATTCANNNNNNNNNNNTGAGCTTTCCATAATTTGATTACAACTATTCAATTTGTTTGTATAAGTTTTAGGTCTTATTATTCTTTTACGTTTTAAATCATC	1155
DDIC-001-F01	Pf3D7_04_v3-115455-115684-1A	Pf3D7_04_v3-115455-115684-1A.1	TATTAATGTCATTTTGTTTTTCTNNNNNNNNNNNNNNNNNNNNNNNNNCCTGGTTATCTTCCTTATTACCTAGNNNNNNNNNNTTGTCATTATTTTCTGTCTGATTATTATTTTTGACTTTGTTAATCTTTGAATTATCCGTTCTGTTTGTATGTCTCAAGCAAGGT	1278
DDIC-001-F01	Pf3D7_04_v3-133581-133830-1A	Pf3D7_04_v3-133581-133830-1A.1	CTCTCGATTATCATTACCTACTTCAGTCTTTACAATTGTAGGAGGTGTTTTAACATGATTATCCCCTCCATGAGGAGTAACCCTTAAAGGTTCTTCTTGAATATTTGGTGTCGCTTCGCCTGTTTCTGTAGAAAGGATATTTATTCTATCAACATATTCATCACCTTCTTCAACTGTACTATTTAAA	150
DDIC-001-F01	Pf3D7_04_v3-133928-134154-1A	Pf3D7_04_v3-133928-134154-1A.1	TTTTGAAATATCTAATTTATTCATTTGCCTTTTTATTTCATAGTCCCAACTACTTACCCAGGTATTAAAATTAATACAATCCTGTTCTGCATATTTTATGGCTTTTAAATCCCTCAATTTAGTAGCCCTATCTTCACAATAATCTTCTAATATTTTAAT	891
DDIC-001-F01	Pf3D7_04_v3-140317-140548-1A	Pf3D7_04_v3-140317-140548-1A.1	TCGGGACAATATTATAAGGATTTTATCACATCAAGGAAAAATATTTATAATATAAGGGAAAATATATCCAAAAATGTAGATATGANNNNNNNNGAAGAAAAGAAGAAAATACAGAATTGTGTAGATAAATATAATTCTATAAAACAATATGTAAAAATGCTTAAA	925
DDIC-001-F01	Pf3D7_04_v3-141741-141990-1A	Pf3D7_04_v3-141741-141990-1A.1	TGAATACCATATAGCCCTTTCAAATTATATAAAGACAGAACTAAGAAATATAAACCTGCAAGAAANNNNNNNNAATATAATAAAAATATTTAAAGAATTCGAATCTGCACACAAAGAAATNNNNNNNNAATCAAAACAAATTAATAAAGAATTTACCAAAATGGATGTCGTCATAAATCAATTAAGAGATATAG	949
DDIC-001-F01	Pf3D7_04_v3-284121-284364-1A	Pf3D7_04_v3-284121-284364-1A.1	ATATTGTATATTATCATAAGATTTATATGGAGGACCACATTGAAATCCGACAATTTCATTTGATGCATGTAGTACACATTCCGTATTTCTGTTTGAATTATTTAAAATAATTTTATTACTTAGAAATGATTCTTTTTCACTATAATCTTTATATAAGAAAGGGTCTTCATCAATTTGA	532
DDIC-001-F01	Pf3D7_04_v3-316593-316858-1A	Pf3D7_04_v3-316593-316858-1A.1	TTATTCNNNNNNNNTATATTATCCTTTTCTACATCATCAAAATTTGTTAATGATTCACACGTTATATTTGGTGATATTATATTTCTACCTGTACATACACCAATATTTGTTGTACCTATTATTTTATACCCTTCTTGACATTTAAATTCTNNNNNNNNACCAAGTAAATAATNNNNNNNNTCAGGGATAAGGGAAACATA	339
DDIC-001-F01	Pf3D7_04_v3-544454-544718-1A	Pf3D7_04_v3-544454-544718-1A.1	ACAAAATATAATACTTTATATACAAATGCTTANNNNNNNNTTTAACTCGAACGTACTTCAAAATAATATAAATGAACAAGAAGTAATACATAATAACATCAACATTAATAATATAAAAGAAGAACAACTTATACCAAATAATATCAAGAATATCCATAATAATGACAATATTAATCATTGTGATGATAATAAAATAA	420
DDIC-001-F01	Pf3D7_04_v3-900526-900759-1A	Pf3D7_04_v3-900526-900759-1A.1	TTAACAACTTATCATCATTTATTAGATTCTTTTCATGGAACAGATTATTAACAGTATCCATAATTTTATGATCATCCGTGTTATATGTATCTATACAAGTATTTAGCTTGCTTATATAATTTACATATTTCAACGGATCATTTTGAAGTATGCAATCATCGAATGAATA	1212
DDIC-001-F01	Pf3D7_05_v3-1188456-1188706-1A	Pf3D7_05_v3-1188456-1188706-1A.1	CAAAATTTAAATCAATAGCGGTTACGTTCATAATTTTGCCTTCAAAACTAACTTCTGTATGATATATAAATTTATTTTCCTTTACACTAAATACATATATAAAAATGGTACTTAATAATTTATCTTTATCATATTTAAATAATATTAAATCTGTTTTTACATCTGAGTTGTAATCACCGAAAT	586
DDIC-001-F01	Pf3D7_05_v3-213027-213251-1A	Pf3D7_05_v3-213027-213251-1A.1	ATGTACTTATCCCCTGATATGATTTCTCCAGTATCATCAAAATCAGTAATCTCTAAATCATTTATATGATTTATATGTATAAATTCTTTTATCTTGTTCAAATAATTTCTGTAATAAAATATATTCTCTTTATCATCATCAATTATTTTCATATAATC	1027
DDIC-001-F01	Pf3D7_05_v3-350808-351052-1A	Pf3D7_05_v3-350808-351052-1A.1	TAATATAATTTGAGTTGATAATATTATAATTNNNNNNNNTATGTTGCTCATTTATATTATTATGATAAATATGAGTTGTATTTTTATTAGAGTTGTAGGACATTTTCCCATACATTAGTTGTTTTACATTTTTAACATTTTTATAATTATGTATTAAACATAAAATTATTAGATAAA	408
DDIC-001-F01	Pf3D7_05_v3-369676-369949-1A	Pf3D7_05_v3-369676-369949-1A.1	TGTAATATTATATATCCTGTTATAAATAAATCATTGGATATGGATGTNNNNNNNNAAGATANNNNNNNNNNNGTAGAAGAAAATAAATATATAGAACATACACAGAATTTGAAAAATTATTTAGAAAATGATGAAAATGANNNNNNNNNNNNAAGAAAAAGATCAAATAATAATGACAATTATAATTCTCATGATAATAATATTTTTCA	160
DDIC-001-F01	Pf3D7_05_v3-395887-396136-1A	Pf3D7_05_v3-395887-396136-1A.1	TCTAAGGATTGTTGNNNNNNNNGGATGCTCATCTTTTTAAGATAATCCTCTTTACTGTCGTTATTATTTAAATCGTTTTGTATAATATTATATTGTGAATTCCTTGTGTTTTTCATAATACTATTAGTCCTATTGGTGTTCTTCNNNNNNNNNNNNNNNNNNNNGTTCTTCTTCTTAATAAA	300
DDIC-001-F01	Pf3D7_05_v3-550803-551072-1A	Pf3D7_05_v3-550803-551072-1A.1	ATATA---CACCTTTCTTATTTATATTAATCTTTTCATTTTTACAAGAAATCACCTCCCTACTTATTCGGTTGTTCTCATTTTCATATTTCATAACACCATCATTTNNNNNNNNTATTTCTTTAATATTATTTTCTCCTTCGACGTAATTATGCTTTCCTATCATCTCCTTTGCTCTACTTCCTATATATACTAATTTCTCTCTGAA	247
DDIC-001-F01	Pf3D7_05_v3-641131-641404-1A	Pf3D7_05_v3-641131-641404-1A.1	GGANNNNNNNNNNNNGTGTTTTNNNNNNNNGAAGGATACAGTATAATCTAAGACATTAAAATTATTGGGTTTGAAAAAGAGTTTCCTTTTTATGATGTGCAATAGAGGTATATTTATATAGGAAATATAAACATATAAAAGGAATATGATAAAAAGGAAATATTGACTTAATAAAATATTAATATTTNNNNNNNNNAAATATATTTCGT	129
DDIC-001-F01	Pf3D7_05_v3-668763-669004-1A	Pf3D7_05_v3-668763-669004-1A.1	TAATATTATCTGGCTCTGTAACCATGTCCGAACATATGTTAACAGGAGAATCTGTTCCTATACATAAAGAGCGGTTACCTTTTGAAGGAAATGCTATTATAAATAAAAATAATAAATATGACAGTAACGATGAAAAGGATGATTACCTTCGTATTTATAATAATCATGCTAGTATTAATATGATCAACCG	1294
DDIC-001-F01	Pf3D7_05_v3-796518-796759-1A	Pf3D7_05_v3-796518-796759-1A.1	TGGTTCTTCAATTGTTCATATAAGTTCTTTATTAGTAGGTGTATATTTATGTAGTAGTAGTGCAAATGCATTTAATCAAATTATTGAAAGAAATATAGATAAGTTAATGAAAAGAACCNNNNNNNNACCCTTAGCAAATAATAATCCAAATATGTCAGTTAAACATGCTGAAATAT	444
DDIC-001-F01	Pf3D7_06_v3-1115900-1116168-1A	Pf3D7_06_v3-1115900-1116168-1A.1	NNNNNNNNATAAAGCAGTACCATCTATATCTCTTCNNNNNNNNNAAACACATAAAGTTTCATCAAAATTGCTTGTGCTATTTTTATCAGGTTCAGGAAAATATTGTTTATTTGGAGAATATCCATTCTGATTACAAGTTATAATATTATTAATATTTATAANNNNNNNNNNNNTTTTTAAATCACCAAATTGATTATCGTTAT	284
DDIC-001-F01	Pf3D7_06_v3-1128558-1128797-1A	Pf3D7_06_v3-1128558-1128797-1A.1	ATTGAATCGTTGGTGTTTATTTTATTATTCCTCTTTTGTTTTTCAATGAATACAAATGTTTCATCGACACTATCTTTATGATCTATTGGTATGGCATGATTTTCTAAATTGCTATTTCTTTCATTAGAATTGTATTTTTCACTATTATAGGTTGAGATTTTACTACATTTTATATTTTT	606
DDIC-001-F01	Pf3D7_06_v3-1135605-1135855-1A	Pf3D7_06_v3-1135605-1135855-1A.1	TATAAAGAATTTATACCACCTAAATTGTTAACATTAGAAGTATTATTTGTTTCTGTATTTTCTTGTAACGTATTTGTATTATTAATATTGTTAGATGAAATATTATGACTATTTCTTCTATTTGTTATATTTAAATTGTAAATAGTTTCATTACTAACACTACTGATACCATTGAAATGATTATTTAG	380
DDIC-001-F01	Pf3D7_06_v3-1136091-1136364-1A	Pf3D7_06_v3-1136091-1136364-1A.1	CATTATTTTTGTATCCAACGTCGTTATTATTAAAACTTATTATTTGATTAATAACTGACGAACCACATATATTTACACAATGGAATACATAACTTAAGAAAGAGTAGTAATTGCATTTTACTTTTTGCATTTTCCCTCTGGTGGAGAAATAATTATTATGCTGCTTATTACTCTTTGTATTATGATAATTTTTGGTAATCNNNNNNNNN	321
DDIC-001-F01	Pf3D7_06_v3-1140900-1141174-1A	Pf3D7_06_v3-1140900-1141174-1A.1	CTTCCATGTGAGCTTCAAAATCGTCTGAAGGTCGACTAGACATGAAAAATTCAGATTGAGGTAAATCATCAAATGGATGATTTCTATATGATATTCTAGGTATTAATCCTAAGATATTATTTATGCTATTACATTGAGAATTTCCTTCATTGGTTGTGGTACTTATATCCACATTTTGGTGATCATCAAGATATAATGTATTTTCTTTAGAACTT	326
DDIC-001-F01	Pf3D7_06_v3-1192628-1192867-1A	Pf3D7_06_v3-1192628-1192867-1A.1	GATTATATATTTCTATATTTTAATAAGAATGCGTTACACAAACATGATGCCTCTAATGAAATGTGTTTTGTGAAAAACGAAGATTCTACACGCACAAAAGGACATATGAATGATGAACAAAATGATTTATATAAAATAAATAATAATACAACATNNNNNNNNNACAAAAACCACT	586
DDIC-001-F01	Pf3D7_06_v3-1235395-1235658-1A	Pf3D7_06_v3-1235395-1235658-1A.1	GAATATGATAAAATATATATACCAAACAATAAAAATAAAATTAATAATATAAATANNNNNNNNANNNNNNNNAATTTGTTGTTGAAATCCAAATTTATGAGAATAACTCCTAATACCTATTTATGTCGTAATTGTGTCCTGTTATATCAAAATGATTTTTCGTATAATACATATGAAGAAGAAATTAATAAAATGG	90
DDIC-001-F01	Pf3D7_06_v3-1282656-1282930-1A	Pf3D7_06_v3-1282656-1282930-1A.1	AAGATATGGAAGAAATATGATAAAGAAAACAATAAATATATATTGTCTCATTTTATTCCCCAATTTATTGAAGACTTAAATTTGAAGGATGAATTCCGAAATTTATTTGATGGATTTGTAAATGATTTGGATATTCTATTATATTCAGAATTTAAAGCATTTTATTTACAAATGAAGCAAAAAGATATAAATGAACTGAAAAATTCTGA	182
DDIC-001-F01	Pf3D7_06_v3-145285-145531-1A	Pf3D7_06_v3-145285-145531-1A.1	TCAACAAAAGCTGATGAATCATCATAATTTGAATAAAATTTATCATTCACAATATTATATTTTTGTTTCTTNNNNNNNNCCATAATATTATTATTTTGTTCACAATATATGTTCATGTGTCCCCTCTTTTTCTGTAAAATATTAAAATGTTTCTTACTATGCTTTTCTTCATTTTTAATAACA	859
DDIC-001-F01	Pf3D7_06_v3-176108-176338-1A	Pf3D7_06_v3-176108-176338-1A.1	NNNNNNNNNNNNNNNNNNNNNNNNNNNNNNNNNNNNNNGATCTGTGTTAAGATCATCTTCTATACCATTAGTTAAACATTTTATATTTTTATTCATATAAACATTAATCTTCACAACAGATTTATCAGATCTAGAAAATCTTGTACCTGTTGCTTTATGTAACAATAT	537
DDIC-001-F01	Pf3D7_06_v3-532166-532407-1A	Pf3D7_06_v3-532166-532407-1A.1	AGAACAATTGCTAAACACCAAATTGGGTGAAANNNNNNNNCACCTGAACAGAACCCCATTTATACCTGAATCGGTCATACGAGAAAGGAAATTACGCCAAGAAAAAGCGCAATCCACAAACAACATGTTCGATTCAACAAACGCAGATAGTATTACTTCCCCATGTGATCCAACGAATGCCACG	2022
DDIC-001-F01	Pf3D7_06_v3-851492-851765-1A	Pf3D7_06_v3-851492-851765-1A.1	ACAATAGTACATTCTGCATTTACATCACAACCTCCATTNNNNNNNNAACAGTTCATATCTTTCATAGGTATACATTTAAAATAATTTACACTCATATCAACTATATAATTAGGTCGGCATCTACATTGTTCTTTATCTTTTTCGACAATATAACAACGTGAATTGGGTCCACATTTGGAATATTCACAAATATAATTTACTTTAAATATAACAAAATTTCTCA	597
DDIC-001-F01	Pf3D7_07_v3-1028330-1028603-1A	Pf3D7_07_v3-1028330-1028603-1A.1	TAAAGAATATTTTTATTTCTAATATTATGGCTAAAAGGAAAATTATTTAATTTCNNNNNNNNTGGGTTACTTGTATCATTACAACTCATCATCATGACCANNNNNNNNNNNNNNNNNNNNNNNNNNNNNNNNNNNNGGTGGTTCATTACCAATAAATTTGTGTTATTATGTTCATCNNNNNNNNTATTAACAATTTCATTTCTATAA	251
DDIC-001-F01	Pf3D7_07_v3-1043981-1044225-1A	Pf3D7_07_v3-1043981-1044225-1A.1	ATAATGATATGTTATTTCATCATCAGCATCGACTTNNNNNNNNTTATGTTCAAACAAATTCTTATATTTTATATTATTGCATTTTTGTCTTTCCATATTTATAAAAGATTCTATTTTCTTTTTATAATCATTCCTTTTTATATAATTACACATTCCTTCATTTTGGTTGTCATAACTCTTCT	760
DDIC-001-F01	Pf3D7_07_v3-105172-105442-1A	Pf3D7_07_v3-105172-105442-1A.1	GACTACTAACAGAGTGACTACCTACGCTATGTTGAGATGAATTCCTTCCATCTGAATTACTTCCAGATAGGTGATTTTCTGTACTTCCATCTGAATTGTTTTTATATAATTGACTTTCCTTTTGTCCATCTAAATTATGCACTGCACTATGAGTTCCTTCACCCAAATTATTACTGTTTGTTGTATCATCATTTAAATCAAATCCATTTCTT	236
DDIC-001-F01	Pf3D7_07_v3-1066661-1066903-1A	Pf3D7_07_v3-1066661-1066903-1A.1	TATGGTTTTGTAATTTATTGGTATGTGTTGTTAAAGGAGANNNNNNNNNATATCCCTTGTCATGGGCAAAATGANNNNNNNNAAANNNNNNNNTTTTATGTTCAACATGAAGATATTTGTGAACACACTATTGGTAATCATATGTTAGGTGATAAATTAAAAATGTGTACATCTAATATTAATG	827
DDIC-001-F01	Pf3D7_07_v3-1149367-1149613-1A	Pf3D7_07_v3-1149367-1149613-1A.1	TATTTGACTAGTCGAATAATATTTAATATTTTTGTTTAGGAAGTTTTCAAAATTGATGACATTGATAACCGTTTTTATTAAATCGCTTGGGTTGTTTGTGTGTTCTATAGTAGAAGACATAATTTTAAGAATGTGTTTTTGTGTTATTAAACAAAACTTTGTTACTATATGGAATCGTATGTTAT	997
DDIC-001-F01	Pf3D7_07_v3-432832-433091-1A	Pf3D7_07_v3-432832-433091-1A.1	TTGAAAAAGTCATCATCAGAATGGGGATGNNNNNNNNNNNNNNNNNGAGTTTGGTTCGTATTAATATTATGCTCCTTTTCGTTATTTAATTTATGTTCATTTATATTTTTATAAATAAATAATTTTCCAAGAAGTATACCATTAATAAACTTACTAGTTAACATATTAGACTGCTCAATATTTGTACNNNNNNNNNATGTATGTATT	591
DDIC-001-F01	Pf3D7_07_v3-475313-475545-1A	Pf3D7_07_v3-475313-475545-1A.1	AGCTTTATTATCTANNNNNNNNCCACGTGGATATATGAAACAAATGAAATTGTATTTTATATTCCAAATTAAAGAAATTGCATTAAGAAAACATGGCTCTTTACTTACAGTCAAAAATTTATATGATAATAAACTTTTAAATATAAATTCATCATCTTCTACAAATA	590
DDIC-001-F01	Pf3D7_07_v3-627351-627625-1A	Pf3D7_07_v3-627351-627625-1A.1	TCACTAAGATAATTATTATTACCATTTTCAGCATAATAAAACTTCTGATGTTTTATAAGAGGAGTTTGGTTAGAAGCAAAATTATCAGCAGTTGTTGAATAATTATTATGTTCTTGATAAAAGAGATTATTCATATAGTTATTATTATTTTTCATATCATCCATAGTATTATTGTTAATATAAAATTCCTCATATGAATTATATATATA	146
DDIC-001-F01	Pf3D7_07_v3-717260-717493-1A	Pf3D7_07_v3-717260-717493-1A.1	GAGCTTGNNNNNNNNTTGCGTTACTTGCTGGGCTGATNNNNNNNNNNNTTGAATGTATTGAACTTAGTGCCAGCGAAATTTCCCCTCATGAAAACAAATCGACGAGTTCATCAATATTCCAAGAGGAATTAAAATTTGATAAGTCTCTGAAAANNNNNNNNAAACAA	712
DDIC-001-F01	Pf3D7_07_v3-729480-729750-1A	Pf3D7_07_v3-729480-729750-1A.1	TGAATGTTCAGAAATTTTATATCACTTAAATCGTTTGAGTGAGTTAGATCAAATATTGTTGAAAGATAAAATAAGTATATATGAGTATCAGCTAAAGGACACGTTTTTAACAACGTATGATATAGGTTGTTTATTAAAAATAGCTCAAGTGTTGAATGAACAAAATTATTATGATAACATTCCATTTTTGCATATATTTTTATATAACATACATAA	220
DDIC-001-F01	Pf3D7_08_v3-102277-102527-1A	Pf3D7_08_v3-102277-102527-1A.1	TACCTTCATCTATTGAATTAATTTTCTCAAGTAACATATTTTTGTCTTGACTACTTTCATCTGTAAATGGAACGACTACTCTTTGCTTACCTGCAAAAAGGACAACTGACATATGAGCCTTATCCTTACTTACATTCGAATTAAAGACCATAGATTCTAAAAATGGTATAGTTCCTTTTAACCAATAATC	654
DDIC-001-F01	Pf3D7_08_v3-1056678-1056903-1A	Pf3D7_08_v3-1056678-1056903-1A.1	GTGTTAACGATAATTATAATGCAATAAGCACAACTAATTTTTCAGATGACATGGATGAATTGATAAAGAATCTTTCTATTATGGGTTTGTGTAAAGAGAAAATAGTGTTAACAGAAAAGGCAACACTATTTAATAACATTGAATTGTTGTATTCATATTATCTTATAGTTCAGA	2541
DDIC-001-F01	Pf3D7_08_v3-1099719-1099977-1A	Pf3D7_08_v3-1099719-1099977-1A.1	NNNNNNNNNNNNNNCAAACAAGATAAATAATAATGTATATAATACTAGTGGTANNNNNNNNAATGATCAAAATATGGATAATATGAATCAAAAAGGGAAAAGTAACAAAAATTCAAATAAATATAATTTTGATGAAGAGGATTTATGGTTTTTATGTGATTTATGTAATAATCCTATAAGTCCGTTATGTTA	176
DDIC-001-F01	Pf3D7_08_v3-1176313-1176549-1A	Pf3D7_08_v3-1176313-1176549-1A.1	TACATCCAATGAATATTTTACACTTAAAAGAAATAAACAAATTATTCATAATAAAATACATATACTCTCTATGNNNNNNNNNAAACAAAATACAAACGAGCTAAACAAATTATGTAATATTAACGCCATCATATTCAATATTAATTCTGATGATTTTGAGGTAGGCGATGAAATTGT	816
DDIC-001-F01	Pf3D7_08_v3-1313088-1313338-1A	Pf3D7_08_v3-1313088-1313338-1A.1	TGAGAGACATAGATATATGATAGAAAAATGNNNNNNNNAAGATTGGTTTTGTGATTTAAAAGAAACGTTGAAAAATGAATTTGAAGAACAGATGGATATAGGAAAAGTATNNNNNNNNTATGAAAATAATAGAGAGTATGNNNNNNNNTTTTATTTGGAAAAGNNNNNNNNTATATGGAAAAGATGG	311
DDIC-001-F01	Pf3D7_08_v3-1314717-1314986-1A	Pf3D7_08_v3-1314717-1314986-1A.1	ANNNNNNNNNNNNNNNTATTGTCAAAAGTTTTCATAGATATATATATGATGGTATTAGAAGATTTTAAAGAAGAAGAATGTAAAAAAAATAAAGAAATATTTCTTGATACTTATATAGATGAACNNNNNNNNNATTCACAAAGTNNNNNNNNNAAAAGCATGTTAAATATATTAGATGAAATAAAAAGTGATATTCATATAGGATATC	185
DDIC-001-F01	Pf3D7_08_v3-1344618-1344845-1A	Pf3D7_08_v3-1344618-1344845-1A.1	TATCTTTTCCATATATAATAACGCATGAATTCTTTAAATATATCTTTTACTTTATCTGTAAGTTTCATGGAATCTATTATTTCATCTGCATATTTTATTTTTGCCTCGTTTATATATTTACCTGCTTTTAATTTACATAAACATTTTTCTATTAAGTTTTG	677
DDIC-001-F01	Pf3D7_08_v3-336421-336651-1A	Pf3D7_08_v3-336421-336651-1A.1	TAACAACGAACCCATAAATTTACAGAAAAATTTAGATTTAATCATATGGCNNNNNNNNAATATAAAAGAAGGAGAAGCTTTAATTTCTGATATACCTACATCAANNNNNNNNAGGTGTACTACAAATTATAAATTTGTATTGCATCCCCAATATGAAGATAGT	539
DDIC-001-F01	Pf3D7_08_v3-399693-399961-1A	Pf3D7_08_v3-399693-399961-1A.1	CTTTTCTTCACCTTGGTTTATTACATTATTATTTTCATCATTGTGTTGAATGTCCTTATAAATATGTTCATTAATAATATCTTTGGAAGTATCTTCCATATTTTCTTCTTTATCAATTTTAAATACTTTTTCATAACTTTCATTTTNNNNNNNNTCCTTGGATGTTTCTAATTTATTCAAGTCATTTTTATCAAAATTATTTTTATAACTTTCA	579
DDIC-001-F01	Pf3D7_08_v3-476232-476475-1A	Pf3D7_08_v3-476232-476475-1A.1	CAAACACATGATAAACAAAAGTGTAAGGAAAATTTTTCAAATTCTTTTGTTAATGAAATATATGAAAAAGAAGAAAAAGAAACGNNNNNNNNGAAAGAATATTTAGAACAACATGAAGAACATTTTTCAACGTTTAGAAATTCAATTTTATGTAAATTAAGAATAGCTGAAGAATT	413
DDIC-001-F01	Pf3D7_08_v3-585331-585590-1A	Pf3D7_08_v3-585331-585590-1A.1	TGAAAACTTTTCATGTACGGTTAATAAACAAAATAATTCTGAATTATATATAAGTAAAACTTCTTCTACATCTCTAAATTTATGCATTGTAGCTCTTTTAAGATAATAAGGCAAATATTTTACAATATATTTTTGTTNNNNNNNNNCTTGATGACCAACATTAATATCTTCCATTTTGGAAAAGGTTCCACTTAACG	205
DDIC-001-F01	Pf3D7_08_v3-585703-585949-1A	Pf3D7_08_v3-585703-585949-1A.1	AAACACATCATCAAAAGTTTCTGATATTGGCTTGTTTGATTCTTTATATTTAAAATCTTTATATAAATAAAATCTATCTTTCTTAAAATATGGATCTTTACGTACTTCAATCGAATCCCTATCAGTTACAATATTTATATCTTTTAATGTTAAGTGGAAATTAGAATCAATAATAGCTA	440
DDIC-001-F01	Pf3D7_09_v3-1015103-1015350-1A	Pf3D7_09_v3-1015103-1015350-1A.1	ATTATTTAATTTTTCATCTTTTATATTTTTCAGNNNNNNNNTATGAAGATATAGGAATACAACTAAATTAACAGCTGAAAATAATCTTACTAACAAAAATAATTTGAGGAATTCTTCATCATATAAATCTTTTGGAATATTATTTGTGTATTCATAAATTTCTATTAAGGATATAATAGTTATGA	59
DDIC-001-F01	Pf3D7_09_v3-1406342-1406614-1A	Pf3D7_09_v3-1406342-1406614-1A.1	TCTCAGATTATCATAGTGTTGTGGATGAAGATTTAATTAATTTTAATGATGATGTTACTTTAGAAACACAATCCATGATAGCACACGGAGGGTCTTTGTCAGAAATAGAAGAAACTGGAGATTTATCTTCAGATGTTGATAGATTACTTTCATCAATCGAAACTACTCCAAGAGATGATGTTGTATATATACGAGGTGATATTGTATT	579
DDIC-001-F01	Pf3D7_09_v3-163813-164052-1A	Pf3D7_09_v3-163813-164052-1A.1	GNNNNNNNNNNNNNNNNNNNGTATTTCTTTCATCAAGTGATCCAAATAAATTAAACACAACACCATCACCATTTGGTTTATCATCTATTGGAAATCTAAATACAAACAATAAATTAAATAGCTTTCCAGATTTTAGTCAAGCTAATAAAACATTTCTACAAAATGATAGCTTAT	300
DDIC-001-F01	Pf3D7_09_v3-164045-164311-1A	Pf3D7_09_v3-164045-164311-1A.1	ATCAACTGGTGTTGCAAAACCATTAGTTACCAATTTTAATTCTCCATTTAGTGCTTTTGGTAAAACAAATACCAGTGATATATTTAAAACTAATACTACTGCATCAACTACAAATGCAACTGCAACTGCAACTCCTGCTCCCTTTGGATCAGCATTTGGAGCGCAAAAGAATAATGATAGCTTGTTTGGAAATAATGCATTCAAGCTTTCG	475
DDIC-001-F01	Pf3D7_09_v3-202854-203106-1A	Pf3D7_09_v3-202854-203106-1A.1	AATATACAAAGAATGCATATGATAAAATATTCTTTGTCCTTTAAANNNNNNNNTTCTTGTACTTTNNNNNNNNTAATCTATTAAATTCATATCTGATGAAATATCATATTTATATTCCCCTTTATGAGCATTTACAAAAGTTTCGCTATTTCTTTTATTAATATATGTATTTGAGCACATATTTTTAT	439
DDIC-001-F01	Pf3D7_09_v3-270915-271160-1A	Pf3D7_09_v3-270915-271160-1A.1	CTTTGTATGTATTATCTGTTGTTTTATCTTCACCTTGATTTCCTGTACTTGTAGATTCAGTAGATGGACCTTCAGAACCTGATAATTCATCACTAGTAGATGCAGCACTTGTACTTTTAGATTGTTCTTTTAATGGTCCCATATATTTGTATAATTCTATTTCTAAATCTTGATCCTTGNNNNNNNNTTCTAA	1422
DDIC-001-F01	Pf3D7_09_v3-516735-517007-1A	Pf3D7_09_v3-516735-517007-1A.1	ATAGAAGGATATANNNNNNNNTATCAAGAATCATATAATATAAATGACCATTGTAAATTAGTTCCATTAAATTTTTATAAAGATTCTATTTCTAATGATTTAGGTACTCCATGCCCTGTGAATAGTATTACCTTAAATGTGGGCGCAAAAACTATAAATGAATGTTTGTGTAATAAAGGATATTTCTATAATGTCAAGAAACAACAATGTGA	166
DDIC-001-F01	Pf3D7_09_v3-595828-596094-1A	Pf3D7_09_v3-595828-596094-1A.1	ATANNNNNNNNATCGTTCTTATACATTAATGATAAAGTCTTTTTGCAAANNNNNNNNAAGAGATCAGATTTGAGATAAAGACGTTTGGCTAATTTATACGAGAATTCGAGAGCATCTAATTTTATATTTAAACNNNNNNNNGTATCCAATATATTATAATTTTGTTCATAAGTCTGTTCATTTATATTATTTAATACTTTT	228
DDIC-001-F01	Pf3D7_09_v3-82006-82236-1A	Pf3D7_09_v3-82006-82236-1A.1	TTTATCATCTTTAGGCCATAACCAGAGTACAAGCAATCCAACTATAACAATTGTAATTAACATTATAAATACTGTAATACCATAAACACTACCAGAAGCGATCAGAAATGCACTAAAAGTATTACAACATTCACTTGTAATAAGAGTAGCGATAAAACTAAAAATAGC	985
DDIC-001-F01	Pf3D7_10_v3-1386657-1386909-1A	Pf3D7_10_v3-1386657-1386909-1A.1	CGATTTTGGTAGAGAACAGGTTAAATATATTGAAGACGTGGTTTGATAATCAGGTATTTCTTTAATTAAATATTCATGATATTGTTCGTTAGATACATAAATTAATTCATCCTCCACATTTTGCTGTTCTGTTATAATTTGTGAAGAAGCTTGGTTTGTTTTATTTGGTAATTGCTCTTTTATGA	358
DDIC-001-F01	Pf3D7_10_v3-1392371-1392620-1A	Pf3D7_10_v3-1392371-1392620-1A.1	TGATGAAAATGATGATTCCCTTATTTCTAATTCTTTAGTACCCGAAACAAGTTACAATCAAGATTACTCTTTATACACTATTAATATTTTGAATGGACTTCCTGANNNNNNNNNTAATATGAAAAATATTGATTTAGAAAAATTTAAAGATACTTCAATACATACAAAGGAAGAGGGACCCATTGTA	442
DDIC-001-F01	Pf3D7_10_v3-1414337-1414596-1A	Pf3D7_10_v3-1414337-1414596-1A.1	GACCTGAATGGAAAGGTCAATGTGATAAATTTGAAAAANNNNNNNNTAAATATGAAGATACTAAAAGTAGAACTGCTGAAATATATTTAAAAGAAATATGTTCTGAATGTGATTGTAAATATAAAGATTTGGATAATACATTTAAAGAATTTAAAGATAACGTTACGCTTCTTAAAGCAGTAATTGATAACAAA	363
DDIC-001-F01	Pf3D7_10_v3-1414599-1414832-1A	Pf3D7_10_v3-1414599-1414832-1A.1	ATCTAGATCAACGAGGGAATATAACAACATCTCAAGGAAATTCACACCGTGCAACTGTTGTGCAACAAGCTGATCAAACCAACAGATTAGATAATGTAAACTCTGTAACGCAAAGAGGAAATAATAACTACAACAATAATTTAGAGCGTGGATTGGGTTCTGGTGCT	820
DDIC-001-F01	Pf3D7_10_v3-992331-992603-1A	Pf3D7_10_v3-992331-992603-1A.1	TCATTATATTTTNNNNNNNNNNNNNTATGATATAAAATCTTCAATTAATAAAAGATCTATCCAGTTCTTTAAAGACACTAATATAGATCATTATATAGCATATGAATATTATAAGGAGGACCGTACAGAATTTATATTAACTATTATGAATNNNNNNNNNATTACTCATCAAGAAACTCAAAGTCTTGAAATGAAAAAGTTGAAAG	189
DDIC-001-F01	Pf3D7_10_v3-992596-992869-1A	Pf3D7_10_v3-992596-992869-1A.1	GAAAATAATAAAATGCACAGTATCAATTCTGATAGAAATAAAAATGATTATATTCCATCTTCCTATTTACATACAATATATAAAACATTTAGCGAACATATAAACCGAGATAATGGAAATATTTATGATGATNNNNNNNNNNNNTTATATGATGGAACTNNNNNNNNTATAGAAACATTAAACGAATTAAGAATTATAAATATATTATTTTCA	43
DDIC-001-F01	Pf3D7_11_v3-1006693-1006917-1A	Pf3D7_11_v3-1006693-1006917-1A.1	GTGGGGGAGAGAATTTTACCTTGATACGCTCCCATGTTTTATCCTTTATACAATACACATAAGTGTCATTGGTAATATATGACCCTCTTTTACCTCCGTAAAGAAATAAACAATCTTNNNNNNNNNNAGTGGAGTAAATTAAATTTAATTTTGCAAAATAGCGTGG	1103
DDIC-001-F01	Pf3D7_11_v3-1018781-1019053-1A	Pf3D7_11_v3-1018781-1019053-1A.1	TTTTTGATTCATATCATTATCATAATTATATATATATTGATCTCTGTCTATATGGGGAGNNNNNNNNNATAAAGGATGTTGTGTCAAGGCTAATAATAATTCTGTAGCTATACTACTACTTATGTTACTTATACCACATCTAGTGACTGTGCATTTTTCATCTAATGTTCTATAGGATAAAGAATCTGAAGGACAATGCATATCAT	73
DDIC-001-F01	Pf3D7_11_v3-1127074-1127316-1A	Pf3D7_11_v3-1127074-1127316-1A.1	AACATTTTAATAGTCCTAATTTCGAAAATATGATGAAAGGAATTTTTGGAATTATTCAAAATCCTTTTGAAAATGGCCAACCCACTTTCCCATTCTTTAAAAATATTAATTCGATCTCTGGAATCGGTAATGTTGATATCCCCAAAAATTTTATGAATGNNNNNNNNAATAATGGAAATGATCAAAACA	859
DDIC-001-F01	Pf3D7_11_v3-115913-116184-1A	Pf3D7_11_v3-115913-116184-1A.1	ACCTCCAGATGTTATAAATATTATATTATCATCATCATTTGGAAGGAAATTCTCCTCTAATGTTTTTAATATTTCATCTATATTTTTAGGTCTCAATTTACTATTGAAAAATTTTGAATACTTNNNNNNNNAATCATCATCTTTTACATTACATATATTATCATTATTTTCATTTTGTTTTAGTAGTTCATCTTTTTTATTATC	119
DDIC-001-F01	Pf3D7_11_v3-119432-119705-1A	Pf3D7_11_v3-119432-119705-1A.1	CTCCTTTATATTCATCAAGAAATTTCATCCAAGAGTAATTATGTTTTTCTTGTTGATATTTTGCTTTATACAAACGAGCAAGATACTTTTTATACGATTCATGCTCTTTAATTTTCTTTTCAAAAGTTTTGGTTATAATGTGTTCAAGTGATTGTAAAGTATTTTTCTTTAATTTTCTCCATATTAATCTACATGCGATTATAAGAA	213
DDIC-001-F01	Pf3D7_11_v3-1293919-1294168-1A	Pf3D7_11_v3-1293919-1294168-1A.1	TCCATATCAAAATAGTAATGTGTATCATCCAATCAACGAACATAGGGAACATCCAAAAGAATACGAATATCCATTACACCAGGAACATACATACCAACAAGAAGATTCAGGAGAAGACGAAAATACATTACAACACGCATATCCAATAGACCACGAAGGTGCCGAACCCGCACCACAAGAACAAAATTTAT	805
DDIC-001-F01	Pf3D7_11_v3-1294664-1294910-1A	Pf3D7_11_v3-1294664-1294910-1A.1	AAAAGATAAATCATTTCAAAACTATACATATTTAAGTAAAAATGTAGTTGATAACTGGGAAAAAGTTTGCCCTAGAAAGAATTTAGAGAATGCAAAATTCGGATTATGGGTCGATGGAAATTGTGAAGATATACCACATGTAAATGAATTTTCAGCAAATGATCTTTTTGAATGTAATAAATTAGTTTTTGAATTG	1211
DDIC-001-F01	Pf3D7_11_v3-1295103-1295335-1A	Pf3D7_11_v3-1295103-1295335-1A.1	ACTACTGCTTTGTCCCATCCCATCGAAGTTGAACACAATTTTCCATGTTCATTATATAAAGATGAAATAAAGAAAGAAATCGAAAGAGAATCAAAACGAATTAAATTAAATGATAATGATGATGAAGGGAANNNNNNNNNTATAGCTCCAAGAATTTTTATTTCAGATGATATA	781
DDIC-001-F01	Pf3D7_11_v3-1295371-1295597-1A	Pf3D7_11_v3-1295371-1295597-1A.1	AAGTAACATCAAATAATGAAGTTGTAGTTAAAGAAGAATATAAAGATGAATATGCAGATATTCCTGAACATAAACCAACTTATGATAAAATGAAAATTATAATTGCATCATCAGCTGCTGTCGCTGTATTAGCAACTATTTTAATGGTTTATCTTTATAAAAGAA	1655
DDIC-001-F01	Pf3D7_11_v3-1374917-1375148-1A	Pf3D7_11_v3-1374917-1375148-1A.1	TTTTTAAATGAAAATCTCCAAAGCTTCTGGTTGGTTGTAATCTACCTTTAACATAACAATTATCATAATGATGTGATAAGAGATGAAAAGGTGTTTTACATAATTCATATGNNNNNNNNNNNNNNACAGTTTTATAATCTCGAGTACATATTTTACATACTAATATA	583
DDIC-001-F01	Pf3D7_11_v3-1376058-1376305-1A	Pf3D7_11_v3-1376058-1376305-1A.1	TTTCTGGCTCGATATAATCCATTTCAATATTTATATTAGATATGAAACATCTATCTTCAATAGGTGAATTTGCTGCAAATTGAGCCATAGAAAAATGATTCTCATTCCTTTGAAAATATGAACTATTCAACTCATCAAGGTTTTCATATGTTATTTCATAACTGCCATCATCTGAATCCTCTTCATCA	472
DDIC-001-F01	Pf3D7_11_v3-1816152-1816378-1A	Pf3D7_11_v3-1816152-1816378-1A.1	TTGGGTAGATATCGTTATAAGGGCTATAATGTATTGACTTCTCCGGGTTTGTTACATTATCATTACAACCAATATTATTAAGGTTCATATTATTTTTATCATTATTATTGTTGTTTTCATTTGTGTGGTTATATAATAACAATGATGTGTCGTCTATTGGATCATT	1902
DDIC-001-F01	Pf3D7_11_v3-1934962-1935236-1A	Pf3D7_11_v3-1934962-1935236-1A.1	TGATGTGCCAATATTAAGGATACATTTTCTAAAGCTTCTATCAGATAATGAAANNNNNNNNNNCGATTTTCATTTAAATCATTAAATATATTGGTTAGTTCTTGTATTGACGTTTTTGGATCTAAGGATGTAATTTGTTCATTTAATTCTTCTGTATATTCTAGATTAAAGTTTAAATTATTAAAATAACCTTCAGCATTATTTTCATTTTT	169
DDIC-001-F01	Pf3D7_11_v3-408285-408534-1A	Pf3D7_11_v3-408285-408534-1A.1	TATGAAGAAGGTTTAAAATATTGTGCGTCATCAATTAATTTATGGATATGTGCTATCGATTTACAAATANNNNNNNNNAATTATACAGGTGCTAGAGCTTTGACGGAGAAAGCAAAAATCAAAATCAAGTATTTAAATTCTTTTAATAATAATAGTCATATTTTAAAAAGTAAAGAAATTATTGAA	368
DDIC-001-F01	Pf3D7_11_v3-408543-408771-1A	Pf3D7_11_v3-408543-408771-1A.1	AGAGTGTTAATAATACTACAGCTAGTAATATTTCCAAATCCAAAAATGAACTTNNNNNNNNNTCATCAGTTAATAATAATGCTTATATTAAAATTATCGAAAATTATGATTTATTATGGTTAAAATTAATAGAAATTGAATTATGTTGTAATAATAAAAATTTAAATCCTATA	994
DDIC-001-F01	Pf3D7_11_v3-497277-497548-1A	Pf3D7_11_v3-497277-497548-1A.1	TTTTAGATTTAATTGAATATTCATTTTTAAATTATACTAGTTCTAATTTAAATACAATAAATAATAATAATGANNNNNNNNNNNAAAATNNNNNNNNNAAAAATCGCAAATATAGTAAAAATAATATTTTAGATCTCTATGAACACGTAAGTACGATCAGTTTATTTTATCACACGTTTAATTTACCTAAGGAGTATAATGAAAAATTGTT	167
DDIC-001-F01	Pf3D7_12_v3-1959644-1959891-1A	Pf3D7_12_v3-1959644-1959891-1A.1	ATGGGAAGACGATAAGAGAAGAGAAATTAATTTCTGAGGGAGCGTATTCATTTGTTTATATGGCGAAGGATTTAAACACGAATCGAGCTTATACTATAAAGAAGACCATATGTCAAGATAAAGAGAAAATAGATATGGCGAATAAAGAAATCAACATTCTTAAAAGTTTACCTCCACATAAAAATATA	448
DDIC-001-F01	Pf3D7_12_v3-233418-233671-1A	Pf3D7_12_v3-233418-233671-1A.1	CAAAAATATCATTCCCCAAATTTGTACTACTAATTGTTCCAATAGTTCCTATAGTTGTGGTAATTTGCTCATATGTNNNNNNNNCTAAAGATTTATTAGACACATTTGAAGGATCATTATTTTGTTCCAAATTCTTGGGCACAGTATTATTACATGAGAATAATGAAAAGTTATTATCATAATTCTTTTGTT	444
DDIC-001-F01	Pf3D7_12_v3-529495-529767-1A	Pf3D7_12_v3-529495-529767-1A.1	GCTCCCCAAAAGTTAACTGCTTCATTATTTTGTGGATCCCAAAAACTAACATTCGTTACCCATCCAACATAATCGGTAGATATCCTATATTCATAACTACTACAGAAATATTTATACTCATGGTATACATTTGCATCATTTACATCTACCAAATTAACAGTTTTACACAAATTGTGAATGCCATTCAAGTTATAAAAACCTGTACAT	430
DDIC-001-F01	Pf3D7_12_v3-63081-63314-1A	Pf3D7_12_v3-63081-63314-1A.1	TTTCCGTCATAATAGTTGCATACATTCTATTAAAAACTTTGGGTACTCCTAATATAATTTCAGCTTTTGAATTACATATGTCTGTATTCAAAAATTTTATATCTCTACTCCATATATTTATCTTTACACCCAAAAACAAAGTAATNNNNNNNNNAACCCTTTCATA	500
DDIC-001-F01	Pf3D7_12_v3-659881-660127-1A	Pf3D7_12_v3-659881-660127-1A.1	GGTGGTTTAACATTTTCAGCTACGACTTTTTCGACTGATGGCAATCCTACTTTGATTAATTCCTTTAACATAGATTTTGCGTNNNNNNNNNCTTCTGATTTGATATCAAAGCTTGATTCTAAAAAGGTTGGTGANNNNNNNNNTAAAACACTGACAAGTTCATTTGATATGGTCTCTGCTAAATCATCACCA	544
DDIC-001-F01	Pf3D7_12_v3-684011-684240-1A	Pf3D7_12_v3-684011-684240-1A.1	ACCTAATGTTGGTAAGTCTACCATTTTTAATCGACTAACTCGAAAATATCAAGATGGTAGTATTGTTTTAGATGTTAGTAGTACGAGAGATAAACTTTATGGAGAAGTTGAGTGGGAAGGATATAAATTTGAACTTGTGGATACAGGAGGTTTAGTTTTTGA	716
DDIC-001-F01	Pf3D7_13_v3-1146764-1147010-1A	Pf3D7_13_v3-1146764-1147010-1A.1	AAATTTTCTCCTAAAGTTATGCCTTTGTTAATGAAGGAGAAGAACGTGAAACATAAAGCACCTCCTAAAGGTACTATAAAGCATACGCTAGAATATTTAAAAAGAGCAGGAGAATCAAGAATGAAAGAAAATGAATTATACAAATNNNNNNNNNATAGCACACTTAGTTCAATTGCAATTANNNNNNNNTCC	870
DDIC-001-F01	Pf3D7_13_v3-1233093-1233332-1A	Pf3D7_13_v3-1233093-1233332-1A.1	TCTATATGATCCTTATTTTTATCTTCATCACATTTATAATTTACATAATTTTCGACGTCATCATTTTCATTATTACTCATAATTGAATTATCCACAATGCTTGCCTCTTTTACAGCTTTACAAAGTTGGNNNNNNNNATGATAATTCCTTTCACCTTCTTGTTGATCACACACCCGAACC	490
DDIC-001-F01	Pf3D7_13_v3-1265494-1265726-1A	Pf3D7_13_v3-1265494-1265726-1A.1	TGTCATATACAGATTATAAAAATGATCATAGAATAAGCGAAATCTTAAATCGTTGTATTTTACGATTAAACGAGTTTGATCTAATTCATTTATCTTCTTTGGTCATATCTTTAAGTAAAATGAATTTTAGGAGTGTGTATTTTCAGGAACAAGTACAAAAGAAATT	1055
DDIC-001-F01	Pf3D7_13_v3-1350855-1351093-1A	Pf3D7_13_v3-1350855-1351093-1A.1	TCTTTTATATTAGTTGTTTCGTTATTTTCATTATGTTCCATATTTTGGTTATTTGTATATTTTATNNNNNNNNAAAATTGGTAAATATATTCCGAGATGAAAGGTGTAAAAGGGGCCATAATTATTGTAAACAAATATAATGTTCTACATAAAACATTTAATGATTGGTGAGT	584
DDIC-001-F01	Pf3D7_13_v3-1406713-1406975-1A	Pf3D7_13_v3-1406713-1406975-1A.1	TTTCAGGTCTTCTTAAATATGTTTTAAATTCATTATTTAATTTTTCATCATATTTAGGTACNNNNNNNNNNNGAAATCTAGATGTTTCATTATTATCGTGATTTGATGAATATATATAATGAGTTTGTTTAAAATGTGGTTCATTCAAATTATNNNNNNNNTTATCTTCGTGTACATTTTTATTATAATTTGAATACTTC	336
DDIC-001-F01	Pf3D7_13_v3-1419363-1419626-1A	Pf3D7_13_v3-1419363-1419626-1A.1	TTTTGAAATCTGTATNNNNNNNNTCATATTCATCGAGATTTATTTTGTTCTCTTTGTTTGAAATATCAACTACATGATTAAAAACATCTCCTAAATTATATAATTTCTTATCTAGGTCTTTTCGAAATGTCGATTCTCCTCCTTGTGCTGGTTTTTGTACTTCTTTTCCTTGTGTTGATATCTCTTGTTCATTTTTAGATTGAG	156
DDIC-001-F01	Pf3D7_13_v3-1465616-1465890-1A	Pf3D7_13_v3-1465616-1465890-1A.1	TCTTGTGGATTATTATCTATTATATTTTCTTTTGGTTCTTCGACAGCAAAATTATCTCCTCTTGGTCTAGGTTGATCATCTTCGGGTTCATGTGGAACATCTAATGGTTCCCGTTTTGGAGGACATCTTTCTTCTTCACATTGTTCTTGTATTTCACTTGTACATCCTTCGTGTAAGATTTCTCTTTTTCTTGACCTGGTACCTTTACCACAAGTTACACTACATGGAGA	637
DDIC-001-F01	Pf3D7_13_v3-1465901-1466157-1A	Pf3D7_13_v3-1465901-1466157-1A.1	CATAAAGGGTCCGATAACNNNNNNNNCATTTTCCCATGCAGAATCAGCATACAAGTTACATTTACCATCTGATGGATGACAACCTACAAGAAATCTGTTGAAAGCTACATTAATACCTTGTCCAATACCAAAAACAGCTATTTTAACACCACGATCATTTAATTTTCTTGATTCTTTTAATGAATCTTGAATACTAT	629
DDIC-001-F01	Pf3D7_13_v3-146695-146934-1A	Pf3D7_13_v3-146695-146934-1A.1	AAAGTATTTGTAATAGATTGAACGATGAACTAAATGAAGAAATATGTGGTTATCAAATTAGGTTTGAAAAATCGTNNNNNNNNAAACATAGTAAAATTAAAGTTATGACAGAAGGAATTTTATTGAAAGAAATTATGAGTGATTTTATTTTATCAAAATATAGTGTTATCATTCTTGA	996
DDIC-001-F01	Pf3D7_13_v3-156456-156685-1A	Pf3D7_13_v3-156456-156685-1A.1	ATTATATGATATTTATATAAAATTAGAAAATCTAATTTTANNNNNNNNAACTGAAAGTATATACAATAGTACACCTCCATATAGAGTTATTATGTTCGAATTAATGACCAGATTATTTCGATTTTATACAAAACCAATAGACCTTATTATTACTATGAATACAC	181
DDIC-001-F01	Pf3D7_13_v3-156713-156986-1A	Pf3D7_13_v3-156713-156986-1A.1	TCCTTTTATGTGAACAAATTAAATATTGTAAATGATTTNNNNNNNNAAACACACCATAAAGATACACATCAAGACAGTCAAAATGAACACAAAACGGATGAACCTAAAATACATAATGTTTTNNNNNNNNNNNNNAACGATATCTTTGTTAATATTCCTCTACCAAAAATATTTAAAAATTTCTTACATTCCATATATTTTAGAACTCC	192
DDIC-001-F01	Pf3D7_13_v3-1876391-1876664-1A	Pf3D7_13_v3-1876391-1876664-1A.1	TACTATCTGTAAAAGTATGTTTAGAACTAACATTTGAAGAGAAGTTACATCCGTGTATGANNNNNNNNNNATATTTTGGTTTTAAAACTATTTTATAATTATTATTTTTAAATTTGCATGTACATTCTGTATTAACATCTTTTGATGTAACATAAAATGGAGCTTTAAAGATAGTTAAGTTTTTATGATAAATTATTTTATTACTTTTATATA	217
DDIC-001-F01	Pf3D7_13_v3-2114242-2114482-1A	Pf3D7_13_v3-2114242-2114482-1A.1	CTTCCATTAACTCAATATATAATTTATTAATAATTTTTAATTTGTTTATTTCAAAAAGGCATAGTTGTAACAAGGTTCTTAAGGTTCTATTACCCCCTAAGAGGTTAAAATGAATATTTCCTTTTTCTCGTATATGNNNNNNNNCCCTTAACAATAAATCATATTCATCAGTATGAAATGT	504
DDIC-001-F01	Pf3D7_13_v3-2114829-2115090-1A	Pf3D7_13_v3-2114829-2115090-1A.1	ATTCAATATATATAAAAATATAGCTAATAAACATTTCAAATCTCCATTAAGAACTTTATTCATCTTAACAAAAGCTCTATGAACTTCTGTATCTATAGTCGATTTTGTTATTCTAAGCATATCATTAAGNNNNNNNNTTACGGTATCGACATTAACAGTGTAATAATTTCTTCCTAAATTTAAATGTTCTAAATAATTCAA	281
DDIC-001-F01	Pf3D7_13_v3-2545065-2545291-1A	Pf3D7_13_v3-2545065-2545291-1A.1	ATGATTCCTCAAAAGTTTAACATTCCACATAGTATCTGTTAAATTGATAGTTTGCAAACAATTATACGTTTGGTTATTTTTATTTTNNNNNNNNGATATATGATCATCTAAAGATTTATTTTTGAGAAAGATTTCCATATATTCATATATATCTTGAATACACCA	915
DDIC-001-F01	Pf3D7_13_v3-388138-388408-1A	Pf3D7_13_v3-388138-388408-1A.1	ATATATCTTTATTCATATGTTCTATATATTGTCTTTGTCTCTTTTCCTTTCTCATATCAGATATTATTGAATAATTTCCTTTATCACATACATATCTAGGATTATGTGATAATTCATAAGCTGCTCTTTTTAAAACTCTATTCTTTTCTTTAAAACTATTAAATTTTATATTATTGTTCATATTAGATGTGTTCCTTTTAATAATA	442
DDIC-001-F01	Pf3D7_13_v3-479569-479811-1A	Pf3D7_13_v3-479569-479811-1A.1	CTAGAGACGAATTTGATGATAAAAGAAAATTAAAAGAAGAGAAAATTAAACAATGCCAACTATTAAATGAAAAACAACTAGAAGAAAAAGAAAAANNNNNNNNAATTCTGAGAGAAAAAGCTGTTGAATATACCTTACAAAATGAAGAAGAATATAAACAACTAAAAGGAAAATT	518
DDIC-001-F01	Pf3D7_13_v3-815862-816091-1A	Pf3D7_13_v3-815862-816091-1A.1	ATGATGTAGATGCTAACACAACATCCTGGTCAGTATCTTGTGATAAATAATTTAATTTGTCCGCNNNNNNNNAAAGTATAATTTCACAGNNNNNNNNNTTTGTATCTGTGTTTTTCATGTTATCATAAAAAGACAAAGATGAAGTAGCACATGAGTTAATTA	188
DDIC-001-F01	Pf3D7_13_v3-852647-852921-1A	Pf3D7_13_v3-852647-852921-1A.1	TACGAAATGATGAATTAAGAGAATTAACATTTATGAAAAATAAAGAAAATAGGAATGCAGATACATATGTTTTTGATTATCCNNNNNNNNAGAAATATGACCAATTAGTTTTTGAATTACGTAAACATAATTTTAATATAACAAGCATGAATACATANNNNNNNNTAAATAATGAAACATCATCACAAAAAGAAGAAAATGCTTCTATAATAAGTT	148
DDIC-001-F01	Pf3D7_13_v3-911757-912005-1A	Pf3D7_13_v3-911757-912005-1A.1	GAGCCAACAATTTGATTTTCCACAACTTACTGAATCTTTAAAACATTGTGAACAGGTATATGACNNNNNNNNNTTATCTTTGGCTAGTTCCTTTTGAACACATTCCATAGTACTATCACCTGAACCTAAGTTATCAACAGAACATTTTAATAATATACNNNNNNNNTTATTGCTAGGAGAAAGTTGTAAA	464
DDIC-001-F01	Pf3D7_14_v3-1038300-1038538-1A	Pf3D7_14_v3-1038300-1038538-1A.1	ATTAATGATTTATACACTTCAACTACACTTTTTAATTTAGCCCATACAATTAATAAAGCTCTACGATAAATTTNNNNNNNNTTTGATTTAGAAAAAGGAGAAAACCATTGAAACTTTTTGGCTAGATATTTATGGTCTTTATCAAAAATATATTCTGAAACTTCATCTTCTAGAAGT	694
DDIC-001-F01	Pf3D7_14_v3-120101-120365-1A	Pf3D7_14_v3-120101-120365-1A.1	TTTTACAACATTNNNNNNNNNTTCCTCCTCAGATAAAATAGGTACACATATCGCGTCCTTATCACATCCTCCATTGTTTACCTTACAATGTTCTTCGCATTCGAANNNNNNNNNAGGATTACTTGAAAAGCCTTCTGGACAATTACAATATTCATATCCATGAGCATTCTTACAAACACCTTTTCCACAATTTAAAA	339
DDIC-001-F01	Pf3D7_14_v3-137398-137668-1A	Pf3D7_14_v3-137398-137668-1A.1	ACCATTCATATTTTCTAGGTTTGTTTAACCAATTACATATATATAATATATTACAAAATAATTGTTTTAATAATATATGTTTAGTTAATATTAATTCAATACTACTTAATTTATTTCTTATNNNNNNNNAAAGATCTTCATAAACAAAATCAAAATTATCTATTAATAATAAATAACCAAATCTTTTATGTACNNNNNNNNTTC	89
DDIC-001-F01	Pf3D7_14_v3-1392837-1393086-1A	Pf3D7_14_v3-1392837-1393086-1A.1	ACATGTATTGTCCCCAGCATGAATCGGGTGATAAATATTATCAAGCGTATNNNNNNNNGGATTGTAATTATTACTACTATTCATATCATTNNNNNNNNTGGTGGTGGACTGTGAAATGTTTTCCTTATGATTTTGACTTGTGTGTATATCCCTACCAACAACATATTCAACATTATTATTATCAAAAA	564
DDIC-001-F01	Pf3D7_14_v3-1992121-1992370-1A	Pf3D7_14_v3-1992121-1992370-1A.1	ATTAAAACATTCCAACAATTTTATTTCCTTCTTTATAAAATTATATAAATTAATTATTTTCTTTTTATCACATTCAAAGACGGCATAAGGTGCACCCCATGAACNNNNNNNNCTTTTGCTACCATCAGGCATAATATAAACACCAGTACCNNNNNNNNNTGATAAATTAATNNNNNNNNNTATAACATCATA	266
DDIC-001-F01	Pf3D7_14_v3-2004362-2004606-1A	Pf3D7_14_v3-2004362-2004606-1A.1	TATTTCCATATTATTGTAATAGTGCTTTTTCTTGCTCTTCTAATTTTTGTATATCTTGCTTATCCTTATCTAATTGTCCAAGAGCATCTAATTCATCATCTACATTTATTTTATTTTCTTGAGAATATTCTTCAATTTTGTCTTCGAAACTGTTATATAATCTATTTATAATTGGTTG	289
DDIC-001-F01	Pf3D7_14_v3-2020604-2020849-1A	Pf3D7_14_v3-2020604-2020849-1A.1	CAAGAACATGAATATTTCTGTAAATACATAGACAAGTCCTCATTATGTCTTATCACAGGGTGCTNNNNNNNNATATGACAATATAATTTTATATGTTTTATTATTTCTTGATGAATTTCACATAATAAAAATAATGTGTGATTCATATGTTGACTACTCAATATAGAAAAGCCACTAACTAATTG	700
DDIC-001-F01	Pf3D7_14_v3-2260533-2260765-1A	Pf3D7_14_v3-2260533-2260765-1A.1	AATAACCATCAAATACAAACTCAACCAACAAATACAGTACAATATATTCAACCAAATTATGAACAAGTCATAACACAAGTAGATCAAAATGGTAATCTATTCAATCAACAGCTTGTAGGAAGTACAGTAATGCAAAATATGACACCACAAGGTGTAAACACGTTAAATTATCCTGCAACG	1757
DDIC-001-F01	Pf3D7_14_v3-2355614-2355853-1A	Pf3D7_14_v3-2355614-2355853-1A.1	ACTTTTCTCGATTCACATTATCCAAACCCATTTAACGAGTATGAAAAATATGACAAACATTATTATGAACTTGAAAATATTTNNNNNNNNAAACTTAATGAACATTCCTTAAATTATCAATCTTTGTTAAAAATGAAAAGATTTATAAGTATGAACGATATGGAAAATAATAA	510
DDIC-001-F01	Pf3D7_14_v3-2695837-2696082-1A	Pf3D7_14_v3-2695837-2696082-1A.1	CGTTTTGTATCATATTATTAGATATAGNNNNNNNNNNNNNNNNTTCTACATTATTATTCAATATATTACATCCTGTTATGGAATTATTGTTAAAATATAAATTATTCGAATTGTTATTATTAAATTCTAATCCACTAACTGCTGTTGTATATAATGATGATGAGTTATTATTATAGAAATC	460
DDIC-001-F01	Pf3D7_14_v3-2733345-2733593-1A	Pf3D7_14_v3-2733345-2733593-1A.1	TCGATGTACATGCANNNNNNNNATTGGAACGTTTATTTGTAATTTATTTATGTGTATTAAAAGAATATGAAAAACATCCTCCTAAAATATTAAAATATTCATTACGTGCTATATCTAGATACTCGATGTATATAAATAAATTTATCATGGATGATATATTATTTGAAATTAAAAACCTTGCTGCA	622
DDIC-001-F01	Pf3D7_14_v3-279563-279833-1A	Pf3D7_14_v3-279563-279833-1A.1	CATTTTTCTTTTAAATGAGAGCAATATATTTCTTAGGTTTATTCCGGATAAATGTTTAGTTATTAGCCAGGTGAGTTATAGTGATTCATATAAGGTAAATTGTATTAATTTCTCTGAAGGATTTTGTTGCTGTCATCCAATAAATAATTTAGCACTATTATATGGAGAGTATCAACAAAATCAAGAATCAAAAATTATGAAATTACCG	210
DDIC-001-F01	Pf3D7_14_v3-3124416-3124655-1A	Pf3D7_14_v3-3124416-3124655-1A.1	TAATTGATCTTCTAGAGGAATTAGATATTTTGTCTATATCGAATAAAGATGAAGTAGAAAAACGAAGAAAGAAAACAACTGAAGAGACGCGGTTGTTAGGAAATATTGATTTAGGATATGGAAAATTAGGAGAGGGAATAAAGCATGAAAATTTACAGGAAGAATTAGGAAACAGATTATTTG	1789
DDIC-001-F01	Pf3D7_14_v3-3125801-3126073-1A	Pf3D7_14_v3-3125801-3126073-1A.1	ATTCTTATAATATTTAAGAATGAAGGGATTAAATATTTATATTTTAGCGAGGATACTCTGAAATATGTTAATTTTAATTATCCTGATTTTAACTTATATAAATGTATGAATTTATATAAGAAAAATTATGTTGATAGGGATGAGAAAGATATCTGTGATTTTTCAAATGAAGATTTTCCGTTAATAAAAGAAAATAACAAGAGAATCAG	157
DDIC-001-F01	Pf3D7_14_v3-3214249-3214516-1A	Pf3D7_14_v3-3214249-3214516-1A.1	TAAANNNNNNNNGATTAGATGATTTAATAAAAGATTTGTTAAAATATTTTCCAAAGAATTCAATTAGCGATCGTTTTGAATTGTTAGAATTTAAAATGACGGAGGATTGTTATACAAAAATGTGGTTTGATTTTATGAGTGATTTTGGAATAGCTACAATGAATGAAACCGAACATACTAGATCTTTTTATGGCTTAATCGAA	663
DDIC-001-F01	Pf3D7_14_v3-377765-378020-1A	Pf3D7_14_v3-377765-378020-1A.1	AAAGATATATCAACTGAAAAGATTTTATCAAATAATTGCTTTAATAATAAGTNNNNNNNNTGATTTCCAACATCTATCATATTCATATAATCTAATGATTTAAAAATATATAATATACTCTTTGGACTAAATTTTAATTCATCATTTATTATTTTCTCTTTTACTATTGCTTTAATTTGATTAAAATATATAA	197
DDIC-001-F01	Pf3D7_14_v3-407306-407542-1A	Pf3D7_14_v3-407306-407542-1A.1	CTTTCTTTCGTCTTTCTGTTCATTATCCATATAATCTTTTTCTCCTTCCTTTTCATTCTTTACTTTATTTCTATTAATACACAACTCTCCTTGAGTTAAGAGATTTACGATATTATCAATATTGTTTTCTTTCATATACTTCAACTTTTTACTATTCATTTTTAAAAGA	913
DDIC-001-F01	Pf3D7_14_v3-421322-421547-1A	Pf3D7_14_v3-421322-421547-1A.1	TAAGAAAGATGAAGTAATANNNNNNNNTGAAGTATCAAAGAAAACATTTTCAGGTATAGGTTTTAATCTTACTGACAAAGAAGCTAAAGTATTAGGTGTAGGTGTAACCTATCAAGAATATCCAGAAACCATGTTATATAACTGTCCAAACAATTCTA	547
DDIC-001-F01	Pf3D7_14_v3-771407-771633-1A	Pf3D7_14_v3-771407-771633-1A.1	ACCCACGGGACATTTTAATTTATACCTATTGGAACNNNNNNNNTTAGGTCTTTCTTTATGATTCTTCTTTAAAATAGGTTCATCATTATTTGAGTAAACTAACAGATCATTATGGTTCTCAAAATTATTATAACCATCAATATTTTTATTTCCATATACATCTATAA	1374
DDIC-001-F01	Pf3D7_14_v3-921176-921432-1A	Pf3D7_14_v3-921176-921432-1A.1	ACAATATTAATTTTATAAGTTCATTATTTCAATTTTATATTTAGGAGGATCTATATCCATATATTATTCATTTTAAAAATATTAAAATAAATACATATATAAATATATAAACATATAAAAACAGTCTTTTAAAAATTAATAAGATTTATATAAAATATGGTTATAAATCCTATTTTGTATTATATCAAA	205
DDIC-001-F06	Pf3D7_01_v3-181512-181761-1A	Pf3D7_01_v3-181512-181761-1A.1	TTCATTATTGTTTTCATTNNNNNNNNNACTAAAACTATTCATCTCAAAAATATAAGATATTTTATATGACGAATGCCATTGTNNNNNNNNTTACGTAAAACCTGACTTCTTCAGGGAAAACACATGCGCATTTTCACCAATTTTTGCCTAAGCTTATTATAAAAAGTATATTAAATGTATGAC	36
DDIC-001-F06	Pf3D7_01_v3-528859-529104-1A	Pf3D7_01_v3-528859-529104-1A.1	TTTGATTCTTTTTAATGAAAAAGAAGCTAAAGATATGTCAGACCATATAATTTCCCAACAAAAACGTTATTGCTCTACCAATATTCATAGTAATTATAATAATAAAATATGTATATGTAAAAATAAGCGACATCATAACAAAAGAGGGAAAGGAATAAAGCATCATGACATACATCAAAAGG	304
DDIC-001-F06	Pf3D7_01_v3-535965-536239-1A	Pf3D7_01_v3-535965-536239-1A.1	GCTCATTTGATATTTTCCAGTTGTTTGATTTTAAAAATGATGTATNNNNNNNNGATGATAATTTGTTCGACAAGGATATGGTATATTGTACAAGTGCCAACAATTATGGCGTTATGGAAANNNNNNNNNNNNNNNNNAAAATAATAAAAATACAAAATTTAAATGAGAAATNNNNNNNNGGAAAAGCTGAATTTAAAGATATATTATTAT	35
DDIC-001-F06	Pf3D7_02_v3-290580-290821-1A	Pf3D7_02_v3-290580-290821-1A.1	TTATTATAAGGNNNNNNNNNNNNNNNNNNNNNNNNNNATGGATTAATATAATTTCCATCATAATCATTACTGTTTTTATCATATTGTGGATAATTATTTCTATTTCTATTTTGATTAAAATCCGATTGTCTATATCTAACTCTAATATCTGTAGATGCTAAATCATTAGGTAATGGG	80
DDIC-001-F06	Pf3D7_02_v3-291770-292017-1A	Pf3D7_02_v3-291770-292017-1A.1	TAATATCATAAGGTTTGAATATTTTCCTCTCAGGTATTATACCAACAGAAGGTTTATCATCATCTTTAAAACCTGCTCTATCTTTAACCCATTGATTAGGNNNNNNNNAACATAAAGCTGGATTCTTTAATAAATCTTTCATATGTTCCATATTATTTTCTTCATTTATATATGATGCTAC	42
DDIC-001-F06	Pf3D7_02_v3-470437-470709-1A	Pf3D7_02_v3-470437-470709-1A.1	AATATTGACATGAAACATTATAATACACATAANNNNNNNNNNNNTTATTTATTCTTACAAAAAGAATATAAAAACAAAATTTTGGGATTTATAAATTTTTATAAACATATAACACACAAAANNNNNNNNAAACAAGAAAATGTTCATGATAAAATCANNNNNNNNAAATGTCTAAAGGAACTNNNNNNNNTCACACATACAAATG	45
DDIC-001-F06	Pf3D7_02_v3-503040-503288-1A	Pf3D7_02_v3-503040-503288-1A.1	ATTATGATTAATAATAATATTTCTCATAATTTCGTTAAATACATCTAAACTATTTATAGAACCATCTATATCATCTTCATTCCTATTTTGGTGAACCGATTCGGTGTTTATAACATCTAAGGTGTCTTTTTCTTCTCCTCTGTAACTTTTTATANNNNNNNNATAAATGTTGTTATAAGAATTATCA	97
DDIC-001-F06	Pf3D7_03_v3-515418-515657-1A	Pf3D7_03_v3-515418-515657-1A.1	TTTCCTTAATTTCTATATGTTTGAATTCCCTTATAGACATATTTGAATCATTATTACTTTTATATGAAGTGTTATTATCGAAATTATTATTAATACATTTTATTTTAATGATTTTGTTAAAATTTTTATTATTTACTATAATGGAAGTCAGATATGTACTTATCGTATGGAAAGCTAATCATCAACA	278
DDIC-001-F06	Pf3D7_03_v3-653961-654206-1A	Pf3D7_03_v3-653961-654206-1A.1	CTCGTACAATATTTTTATAATTTCCTTTCATCTTNNNNNNNNNTTTATNNNNNNNNNNNNNATATGTAAGATTTATATAATCACTTTCGCTTTTTCTAACCCTTTTGAACTTTTTAAATGTACTTCGTTCATTATTTCTAATTCTCGTAAACACAAGAATAAATATTTTGATATATCTTATA	122
DDIC-001-F06	Pf3D7_03_v3-855426-855697-1A	Pf3D7_03_v3-855426-855697-1A.1	GTTATTTCAGTATGAGTTTCAACAGTTAATAATACTTCAGGATATGGATTGATACTTAACGTATGTACTCTCAATAATCTAGTATCAAATATATATGAAAATGTATACTCAGGAAAACATATAGTAGATAATCCATTATTATTCTCTATACATATTTTACTTATAGCTATATAATCGTAATTATCTTCTATTACTATTGGTTCTGTG	45
DDIC-001-F06	Pf3D7_03_v3-891553-891827-1A	Pf3D7_03_v3-891553-891827-1A.1	CAAGAGCTAAGAAAACATATAGAATCATCATAAGGATGTTGATAATATAAATGTGTTTTTATTTGTGTATTTATGTCAGAATATTGTTCCTTTGATTTATCTTTAAAATAATCAATATTATTTATGTTGGTGGCTTTATTATTATTAAAATAATTTTGATTTGTTACATGATGACTATGGGTATATTTGTATTTTACGTTTTTATTA	64
DDIC-001-F06	Pf3D7_04_v3-109939-110184-1A	Pf3D7_04_v3-109939-110184-1A.1	CAACATCTGAATTATATAAATCTTTAGAAAAACAACTAATATCCTTACTCCATATATTTATTTTTATACCAAGAATAACAGCCATATAAACCAAAACTCTCTCAAATACATGTGATACAGGTAAATAAGAAAAATGGGTTTTCGGTTTCATNNNNNNNNTTACATTATGATCACATAATGGTGCTACT	117
DDIC-001-F06	Pf3D7_04_v3-1113397-1113639-1A	Pf3D7_04_v3-1113397-1113639-1A.1	GATTCTGCATGCAGTAATGAATCTATTGAAATCATCTAAGAATAAANNNNNNNNTTTAAACCATTTATTGAACATTTCACTTAAATGTGATTCANNNNNNNNNNNTGAGCTTTCCATAATTTGATTACAACTATTCAATTTGTTTGTATAAGTTTTAGGTCTTATTATTCTTTTACGTTTTAAATCATC	124
DDIC-001-F06	Pf3D7_04_v3-115455-115684-1A	Pf3D7_04_v3-115455-115684-1A.1	TATTAATGTCATTTTGTTTTTCTNNNNNNNNNNNNNNNNNNNNNNNNNCCTGGTTATCTTCCTTATTACCTAGNNNNNNNNNNTTGTCATTATTTTCTGTCTGATTATTATTTTTGACTTTGTTAATCTTTGAATTATCCGTTCTGTTTGTATGTCTCAAGCAAGGT	139
DDIC-001-F06	Pf3D7_04_v3-284121-284364-1A	Pf3D7_04_v3-284121-284364-1A.1	ATATTGTATATTATCATAAGATTTATATGGAGGACCACATTGAAATCCGACAATTTCATTTGATGCATGTAGTACACATTCCGTATTTCTGTTTGAATTATTTAAAATAATTTTATTACTTAGAAATGATTCTTTTTCACTATAATCTTTATATAAGAAAGGGTCTTCATCAATTTGA	181
DDIC-001-F06	Pf3D7_04_v3-544454-544718-1A	Pf3D7_04_v3-544454-544718-1A.1	ACAAAATATAATACTTTATATACAAATGCTTANNNNNNNNTTTAACTCGAACGTACTTCAAAATAATATAAATGAACAAGAAGTAATACATAATAACATCAACATTAATAATATAAAAGAAGAACAACTTATACCAAATAATATCAAGAATATCCATAATAATGACAATATTAATCATTGTGATGATAATAAAATAA	51
DDIC-001-F06	Pf3D7_04_v3-900526-900759-1A	Pf3D7_04_v3-900526-900759-1A.1	TTAACAACTTATCATCATTTATTAGATTCTTTTCATGGAACAGATTATTAACAGTATCCATAATTTTATGATCATCCGTGTTATATGTATCTATACAAGTATTTAGCTTGCTTATATAATTTACATATTTCAACGGATCATTTTGAAGTATGCAATCATCGAATGAATA	57
DDIC-001-F06	Pf3D7_05_v3-1188456-1188706-1A	Pf3D7_05_v3-1188456-1188706-1A.1	CAAAATTTAAATCAATAGCGGTTACGTTCATAATTTTGCCTTCAAAACTAACTTCTGTATGATATATAAATTTATTTTCCTTTACACTAAATACATATATAAAAATGGTACTTAATAATTTATCTTTATCATATTTAAATAATATTAAATCTGTTTTTACATCTGAGTTGTAATCACCGAAAT	69
DDIC-001-F06	Pf3D7_05_v3-213027-213251-1A	Pf3D7_05_v3-213027-213251-1A.1	ATGTACTTATCCCCTGATATGATTTCTCCAGTATCATCAAAATCAGTAATCTCTAAATCATTTATATGATTTATATGTATAAATTCTTTTATCTTGTTCAAATAATTTCTGTAATAAAATATATTCTCTTTATCATCATCAATTATTTTCATATAATC	62
DDIC-001-F06	Pf3D7_05_v3-350808-351052-1A	Pf3D7_05_v3-350808-351052-1A.1	TAATATAATTTGAGTTGATAATATTATAATTNNNNNNNNTATGTTGCTCATTTATATTATTATGATAAATATGAGTTGTATTTTTATTAGAGTTGTAGGACATTTTCCCATACATTAGTTGTTTTACATTTTTAACATTTTTATAATTATGTATTAAACATAAAATTATTAGATAAA	57
DDIC-001-F06	Pf3D7_05_v3-395887-396136-1A	Pf3D7_05_v3-395887-396136-1A.1	TCTAAGGATTGTTGNNNNNNNNGGATGCTCATCTTTTTAAGATAATCCTCTTTACTGTCGTTATTATTTAAATCGTTTTGTATAATATTATATTGTGAATTCCTTGTGTTTTTCATAATACTATTAGTCCTATTGGTGTTCTTCNNNNNNNNNNNNNNNNNNNNGTTCTTCTTCTTAATAAA	66
DDIC-001-F06	Pf3D7_05_v3-550803-551072-1A	Pf3D7_05_v3-550803-551072-1A.1	ATATA---CACCTTTCTTATTTATATTAATCTTTTCATTTTTACAAGAAATCACCTCCCTACTTATTCGGTTGTTCTCATTTTCATATTTCATAACACCATCATTTNNNNNNNNTATTTCTTTAATATTATTTTCTCCTTCGACGTAATTATGCTTTCCTATCATCTCCTTTGCTCTACTTCCTATATATACTAATTTCTCTCTGAA	102
DDIC-001-F06	Pf3D7_05_v3-641131-641404-1A	Pf3D7_05_v3-641131-641404-1A.1	GGANNNNNNNNNNNNGTGTTTTNNNNNNNNGAAGGATACAGTATAATCTAAGACATTAAAATTATTGGGTTTGAAAAAGAGTTTCCTTTTTATGATGTGCAATAGAGGTATATTTATATAGGAAATATAAACATATAAAAGGAATATGATAAAAAGGAAATATTGACTTAATAAAATATTAATATTTNNNNNNNNNAAATATATTTCGT	56
DDIC-001-F06	Pf3D7_05_v3-668763-669004-1A	Pf3D7_05_v3-668763-669004-1A.1	TAATATTATCTGGCTCTGTAACCATGTCCGAACATATGTTAACAGGAGAATCTGTTCCTATACATAAAGAGCGGTTACCTTTTGAAGGAAATGCTATTATAAATAAAAATAATAAATATGACAGTAACGATGAAAAGGATGATTACCTTCGTATTTATAATAATCATGCTAGTATTAATATGATCAACCG	260
DDIC-001-F06	Pf3D7_05_v3-796518-796759-1A	Pf3D7_05_v3-796518-796759-1A.1	TGGTTCTTCAATTGTTCATATAAGTTCTTTATTAGTAGGTGTATATTTATGTAGTAGTAGTGCAAATGCATTTAATCAAATTATTGAAAGAAATATAGATAAGTTAATGAAAAGAACCNNNNNNNNACCCTTAGCAAATAATAATCCAAATATGTCAGTTAAACATGCTGAAATAT	102
DDIC-001-F06	Pf3D7_06_v3-1115900-1116168-1A	Pf3D7_06_v3-1115900-1116168-1A.1	NNNNNNNNATAAAGCAGTACCATCTATATCTCTTCNNNNNNNNNAAACACATAAAGTTTCATCAAAATTGCTTGTGCTATTTTTATCAGGTTCAGGAAAATATTGTTTATTTGGAGAATATCCATTCTGATTACAAGTTATAATATTATTAATATTTATAANNNNNNNNNNNNTTTTTAAATCACCAAATTGATTATCGTTAT	53
DDIC-001-F06	Pf3D7_06_v3-1128558-1128797-1A	Pf3D7_06_v3-1128558-1128797-1A.1	ATTGAATCGTTGGTGTTTATTTTATTATTCCTCTTTTGTTTTTCAATGAATACAAATGTTTCATCGACACTATCTTTATGATCTATTGGTATGGCATGATTTTCTAAATTGCTATTTCTTTCATTAGAATTGTATTTTTCACTATTATAGGTTGAGATTTTACTACATTTTATATTTTT	121
DDIC-001-F06	Pf3D7_06_v3-1135605-1135855-1A	Pf3D7_06_v3-1135605-1135855-1A.1	TATAAAGAATTTATACCACCTAAATTGTTAACATTAGAAGTATTATTTGTTTCTGTATTTTCTTGTAACGTATTTGTATTATTAATATTGTTAGATGAAATATTATGACTATTTCTTCTATTTGTTATATTTAAATTGTAAATAGTTTCATTACTAACACTACTGATACCATTGAAATGATTATTTAG	55
DDIC-001-F06	Pf3D7_06_v3-1136091-1136364-1A	Pf3D7_06_v3-1136091-1136364-1A.1	CATTATTTTTGTATCCAACGTCGTTATTATTAAAACTTATTATTTGATTAATAACTGACGAACCACATATATTTACACAATGGAATACATAACTTAAGAAAGAGTAGTAATTGCATTTTACTTTTTGCATTTTCCCTCTGGTGGAGAAATAATTATTATGCTGCTTATTACTCTTTGTATTATGATAATTTTTGGTAATCNNNNNNNNN	64
DDIC-001-F06	Pf3D7_06_v3-1192628-1192867-1A	Pf3D7_06_v3-1192628-1192867-1A.1	GATTATATATTTCTATATTTTAATAAGAATGCGTTACACAAACATGATGCCTCTAATGAAATGTGTTTTGTGAAAAACGAAGATTCTACACGCACAAAAGGACATATGAATGATGAACAAAATGATTTATATAAAATAAATAATAATACAACATNNNNNNNNNACAAAAACCACT	77
DDIC-001-F06	Pf3D7_06_v3-1235395-1235658-1A	Pf3D7_06_v3-1235395-1235658-1A.1	GAATATGATAAAATATATATACCAAACAATAAAAATAAAATTAATAATATAAATANNNNNNNNANNNNNNNNAATTTGTTGTTGAAATCCAAATTTATGAGAATAACTCCTAATACCTATTTATGTCGTAATTGTGTCCTGTTATATCAAAATGATTTTTCGTATAATACATATGAAGAAGAAATTAATAAAATGG	39
DDIC-001-F06	Pf3D7_06_v3-1282656-1282930-1A	Pf3D7_06_v3-1282656-1282930-1A.1	AAGATATGGAAGAAATATGATAAAGAAAACAATAAATATATATTGTCTCATTTTATTCCCCAATTTATTGAAGACTTAAATTTGAAGGATGAATTCCGAAATTTATTTGATGGATTTGTAAATGATTTGGATATTCTATTATATTCAGAATTTAAAGCATTTTATTTACAAATGAAGCAAAAAGATATAAATGAACTGAAAAATTCTGA	77
DDIC-001-F06	Pf3D7_06_v3-145285-145531-1A	Pf3D7_06_v3-145285-145531-1A.1	TCAACAAAAGCTGATGAATCATCATAATTTGAATAAAATTTATCATTCACAATATTATATTTTTGTTTCTTNNNNNNNNCCATAATATTATTATTTTGTTCACAATATATGTTCATGTGTCCCCTCTTTTTCTGTAAAATATTAAAATGTTTCTTACTATGCTTTTCTTCATTTTTAATAACA	91
DDIC-001-F06	Pf3D7_06_v3-532166-532407-1A	Pf3D7_06_v3-532166-532407-1A.1	AGAACAATTGCTAAACACCAAATTGGGTGAAANNNNNNNNCACCTGAACAGAACCCCATTTATACCTGAATCGGTCATACGAGAAAGGAAATTACGCCAAGAAAAAGCGCAATCCACAAACAACATGTTCGATTCAACAAACGCAGATAGTATTACTTCCCCATGTGATCCAACGAATGCCACG	352
DDIC-001-F06	Pf3D7_06_v3-851492-851765-1A	Pf3D7_06_v3-851492-851765-1A.1	ACAATAGTACATTCTGCATTTACATCACAACCTCCATTNNNNNNNNAACAGTTCATATCTTTCATAGGTATACATTTAAAATAATTTACACTCATATCAACTATATAATTAGGTCGGCATCTACATTGTTCTTTATCTTTTTCGACAATATAACAACGTGAATTGGGTCCACATTTGGAATATTCACAAATATAATTTACTTTAAATATAACAAAATTTCTCA	93
DDIC-001-F06	Pf3D7_07_v3-1028330-1028603-1A	Pf3D7_07_v3-1028330-1028603-1A.1	TAAAGAATATTTTTATTTCTAATATTATGGCTAAAAGGAAAATTATTTAATTTCNNNNNNNNTGGGTTACTTGTATCATTACAACTCATCATCATGACCANNNNNNNNNNNNNNNNNNNNNNNNNNNNNNNNNNNNGGTGGTTCATTACCAATAAATTTGTGTTATTATGTTCATCNNNNNNNNTATTAACAATTTCATTTCTATAA	58
DDIC-001-F06	Pf3D7_07_v3-1043981-1044225-1A	Pf3D7_07_v3-1043981-1044225-1A.1	ATAATGATATGTTATTTCATCATCAGCATCGACTTNNNNNNNNTTATGTTCAAACAAATTCTTATATTTTATATTATTGCATTTTTGTCTTTCCATATTTATAAAAGATTCTATTTTCTTTTTATAATCATTCCTTTTTATATAATTACACATTCCTTCATTTTGGTTGTCATAACTCTTCT	144
DDIC-001-F06	Pf3D7_07_v3-105172-105442-1A	Pf3D7_07_v3-105172-105442-1A.1	GACTACTAACAGAGTGACTACCTACGCTATGTTGAGATGAATTCCTTCCATCTGAATTACTTCCAGATAGGTGATTTTCTGTACTTCCATCTGAATTGTTTTTATATAATTGACTTTCCTTTTGTCCATCTAAATTATGCACTGCACTATGAGTTCCTTCACCCAAATTATTACTGTTTGTTGTATCATCATTTAAATCAAATCCATTTCTT	110
DDIC-001-F06	Pf3D7_07_v3-1066661-1066903-1A	Pf3D7_07_v3-1066661-1066903-1A.1	TATGGTTTTGTAATTTATTGGTATGTGTTGTTAAAGGAGANNNNNNNNNATATCCCTTGTCATGGGCAAAATGANNNNNNNNAAANNNNNNNNTTTTATGTTCAACATGAAGATATTTGTGAACACACTATTGGTAATCATATGTTAGGTGATAAATTAAAAATGTGTACATCTAATATTAATG	347
DDIC-001-F06	Pf3D7_07_v3-1149367-1149613-1A	Pf3D7_07_v3-1149367-1149613-1A.1	TATTTGACTAGTCGAATAATATTTAATATTTTTGTTTAGGAAGTTTTCAAAATTGATGACATTGATAACCGTTTTTATTAAATCGCTTGGGTTGTTTGTGTGTTCTATAGTAGAAGACATAATTTTAAGAATGTGTTTTTGTGTTATTAAACAAAACTTTGTTACTATATGGAATCGTATGTTAT	497
DDIC-001-F06	Pf3D7_07_v3-432832-433091-1A	Pf3D7_07_v3-432832-433091-1A.1	TTGAAAAAGTCATCATCAGAATGGGGATGNNNNNNNNNNNNNNNNNGAGTTTGGTTCGTATTAATATTATGCTCCTTTTCGTTATTTAATTTATGTTCATTTATATTTTTATAAATAAATAATTTTCCAAGAAGTATACCATTAATAAACTTACTAGTTAACATATTAGACTGCTCAATATTTGTACNNNNNNNNNATGTATGTATT	75
DDIC-001-F06	Pf3D7_07_v3-475313-475545-1A	Pf3D7_07_v3-475313-475545-1A.1	AGCTTTATTATCTANNNNNNNNCCACGTGGATATATGAAACAAATGAAATTGTATTTTATATTCCAAATTAAAGAAATTGCATTAAGAAAACATGGCTCTTTACTTACAGTCAAAAATTTATATGATAATAAACTTTTAAATATAAATTCATCATCTTCTACAAATA	58
DDIC-001-F06	Pf3D7_07_v3-717260-717493-1A	Pf3D7_07_v3-717260-717493-1A.1	GAGCTTGNNNNNNNNTTGCGTTACTTGCTGGGCTGATNNNNNNNNNNNTTGAATGTATTGAACTTAGTGCCAGCGAAATTTCCCCTCATGAAAACAAATCGACGAGTTCATCAATATTCCAAGAGGAATTAAAATTTGATAAGTCTCTGAAAANNNNNNNNAAACAA	106
DDIC-001-F06	Pf3D7_07_v3-729480-729750-1A	Pf3D7_07_v3-729480-729750-1A.1	TGAATGTTCAGAAATTTTATATCACTTAAATCGTTTGAGTGAGTTAGATCAAATATTGTTGAAAGATAAAATAAGTATATATGAGTATCAGCTAAAGGACACGTTTTTAACAACGTATGATATAGGTTGTTTATTAAAAATAGCTCAAGTGTTGAATGAACAAAATTATTATGATAACATTCCATTTTTGCATATATTTTTATATAACATACATAA	71
DDIC-001-F06	Pf3D7_08_v3-1056678-1056903-1A	Pf3D7_08_v3-1056678-1056903-1A.1	GTGTTAACGATAATTATAATGCAATAAGCACAACTAATTTTTCAGATGACATGGATGAATTGATAAAGAATCTTTCTATTATGGGTTTGTGTAAAGAGAAAATAGTGTTAACAGAAAAGGCAACACTATTTAATAACATTGAATTGTTGTATTCATATTATCTTATAGTTCAGA	158
DDIC-001-F06	Pf3D7_08_v3-1099719-1099977-1A	Pf3D7_08_v3-1099719-1099977-1A.1	NNNNNNNNNNNNNNCAAACAAGATAAATAATAATGTATATAATACTAGTGGTANNNNNNNNAATGATCAAAATATGGATAATATGAATCAAAAAGGGAAAAGTAACAAAAATTCAAATAAATATAATTTTGATGAAGAGGATTTATGGTTTTTATGTGATTTATGTAATAATCCTATAAGTCCGTTATGTTA	89
DDIC-001-F06	Pf3D7_08_v3-1176313-1176549-1A	Pf3D7_08_v3-1176313-1176549-1A.1	TACATCCAATGAATATTTTACACTTAAAAGAAATAAACAAATTATTCATAATAAAATACATATACTCTCTATGNNNNNNNNNAAACAAAATACAAACGAGCTAAACAAATTATGTAATATTAACGCCATCATATTCAATATTAATTCTGATGATTTTGAGGTAGGCGATGAAATTGT	199
DDIC-001-F06	Pf3D7_08_v3-1344618-1344845-1A	Pf3D7_08_v3-1344618-1344845-1A.1	TATCTTTTCCATATATAATAACGCATGAATTCTTTAAATATATCTTTTACTTTATCTGTAAGTTTCATGGAATCTATTATTTCATCTGCATATTTTATTTTTGCCTCGTTTATATATTTACCTGCTTTTAATTTACATAAACATTTTTCTATTAAGTTTTG	110
DDIC-001-F06	Pf3D7_08_v3-336421-336651-1A	Pf3D7_08_v3-336421-336651-1A.1	TAACAACGAACCCATAAATTTACAGAAAAATTTAGATTTAATCATATGGCNNNNNNNNAATATAAAAGAAGGAGAAGCTTTAATTTCTGATATACCTACATCAANNNNNNNNAGGTGTACTACAAATTATAAATTTGTATTGCATCCCCAATATGAAGATAGT	102
DDIC-001-F06	Pf3D7_08_v3-399693-399961-1A	Pf3D7_08_v3-399693-399961-1A.1	CTTTTCTTCACCTTGGTTTATTACATTATTATTTTCATCATTGTGTTGAATGTCCTTATAAATATGTTCATTAATAATATCTTTGGAAGTATCTTCCATATTTTCTTCTTTATCAATTTTAAATACTTTTTCATAACTTTCATTTTNNNNNNNNTCCTTGGATGTTTCTAATTTATTCAAGTCATTTTTATCAAAATTATTTTTATAACTTTCA	207
DDIC-001-F06	Pf3D7_08_v3-476232-476475-1A	Pf3D7_08_v3-476232-476475-1A.1	CAAACACATGATAAACAAAAGTGTAAGGAAAATTTTTCAAATTCTTTTGTTAATGAAATATATGAAAAAGAAGAAAAAGAAACGNNNNNNNNGAAAGAATATTTAGAACAACATGAAGAACATTTTTCAACGTTTAGAAATTCAATTTTATGTAAATTAAGAATAGCTGAAGAATT	38
DDIC-001-F06	Pf3D7_09_v3-163813-164052-1A	Pf3D7_09_v3-163813-164052-1A.1	GNNNNNNNNNNNNNNNNNNNGTATTTCTTTCATCAAGTGATCCAAATAAATTAAACACAACACCATCACCATTTGGTTTATCATCTATTGGAAATCTAAATACAAACAATAAATTAAATAGCTTTCCAGATTTTAGTCAAGCTAATAAAACATTTCTACAAAATGATAGCTTAT	30
DDIC-001-F06	Pf3D7_09_v3-164045-164311-1A	Pf3D7_09_v3-164045-164311-1A.1	ATCAACTGGTGTTGCAAAACCATTAGTTACCAATTTTAATTCTCCATTTAGTGCTTTTGGTAAAACAAATACCAGTGATATATTTAAAACTAATACTACTGCATCAACTACAAATGCAACTGCAACTGCAACTCCTGCTCCCTTTGGATCAGCATTTGGAGCGCAAAAGAATAATGATAGCTTGTTTGGAAATAATGCATTCAAGCTTTCG	43
DDIC-001-F06	Pf3D7_09_v3-202854-203106-1A	Pf3D7_09_v3-202854-203106-1A.1	AATATACAAAGAATGCATATGATAAAATATTCTTTGTCCTTTAAANNNNNNNNTTCTTGTACTTTNNNNNNNNTAATCTATTAAATTCATATCTGATGAAATATCATATTTATATTCCCCTTTATGAGCATTTACAAAAGTTTCGCTATTTCTTTTATTAATATATGTATTTGAGCACATATTTTTAT	203
DDIC-001-F06	Pf3D7_09_v3-270915-271160-1A	Pf3D7_09_v3-270915-271160-1A.1	CTTTGTATGTATTATCTGTTGTTTTATCTTCACCTTGATTTCCTGTACTTGTAGATTCAGTAGATGGACCTTCAGAACCTGATAATTCATCACTAGTAGATGCAGCACTTGTACTTTTAGATTGTTCTTTTAATGGTCCCATATATTTGTATAATTCTATTTCTAAATCTTGATCCTTGNNNNNNNNTTCTAA	57
DDIC-001-F06	Pf3D7_09_v3-82006-82236-1A	Pf3D7_09_v3-82006-82236-1A.1	TTTATCATCTTTAGGCCATAACCAGAGTACAAGCAATCCAACTATAACAATTGTAATTAACATTATAAATACTGTAATACCATAAACACTACCAGAAGCGATCAGAAATGCACTAAAAGTATTACAACATTCACTTGTAATAAGAGTAGCGATAAAACTAAAAATAGC	301
DDIC-001-F06	Pf3D7_10_v3-1386657-1386909-1A	Pf3D7_10_v3-1386657-1386909-1A.1	CGATTTTGGTAGAGAACAGGTTAAATATATTGAAGACGTGGTTTGATAATCAGGTATTTCTTTAATTAAATATTCATGATATTGTTCGTTAGATACATAAATTAATTCATCCTCCACATTTTGCTGTTCTGTTATAATTTGTGAAGAAGCTTGGTTTGTTTTATTTGGTAATTGCTCTTTTATGA	43
DDIC-001-F06	Pf3D7_10_v3-1392371-1392620-1A	Pf3D7_10_v3-1392371-1392620-1A.1	TGATGAAAATGATGATTCCCTTATTTCTAATTCTTTAGTACCCGAAACAAGTTACAATCAAGATTACTCTTTATACACTATTAATATTTTGAATGGACTTCCTGANNNNNNNNNTAATATGAAAAATATTGATTTAGAAAAATTTAAAGATACTTCAATACATACAAAGGAAGAGGGACCCATTGTA	112
DDIC-001-F06	Pf3D7_10_v3-1414337-1414596-1A	Pf3D7_10_v3-1414337-1414596-1A.1	GACCTGAATGGAAAGGTCAATGTGATAAATTTGAAAAANNNNNNNNTAAATATGAAGATACTAAAAGTAGAACTGCTGAAATATATTTAAAAGAAATATGTTCTGAATGTGATTGTAAATATAAAGATTTGGATAATACATTTAAAGAATTTAAAGATAACGTTACGCTTCTTAAAGCAGTAATTGATAACAAA	184
DDIC-001-F06	Pf3D7_10_v3-1414599-1414832-1A	Pf3D7_10_v3-1414599-1414832-1A.1	ATCTAGATCAACGAGGGAATATAACAACATCTCAAGGAAATTCACACCGTGCAACTGTTGTGCAACAAGCTGATCAAACCAACAGATTAGATAATGTAAACTCTGTAACGCAAAGAGGAAATAATAACTACAACAATAATTTAGAGCGTGGATTGGGTTCTGGTGCT	293
DDIC-001-F06	Pf3D7_11_v3-1006693-1006917-1A	Pf3D7_11_v3-1006693-1006917-1A.1	GTGGGGGAGAGAATTTTACCTTGATACGCTCCCATGTTTTATCCTTTATACAATACACATAAGTGTCATTGGTAATATATGACCCTCTTTTACCTCCGTAAAGAAATAAACAATCTTNNNNNNNNNNAGTGGAGTAAATTAAATTTAATTTTGCAAAATAGCGTGG	373
DDIC-001-F06	Pf3D7_11_v3-1018781-1019053-1A	Pf3D7_11_v3-1018781-1019053-1A.1	TTTTTGATTCATATCATTATCATAATTATATATATATTGATCTCTGTCTATATGGGGAGNNNNNNNNNATAAAGGATGTTGTGTCAAGGCTAATAATAATTCTGTAGCTATACTACTACTTATGTTACTTATACCACATCTAGTGACTGTGCATTTTTCATCTAATGTTCTATAGGATAAAGAATCTGAAGGACAATGCATATCAT	51
DDIC-001-F06	Pf3D7_11_v3-115913-116184-1A	Pf3D7_11_v3-115913-116184-1A.1	ACCTCCAGATGTTATAAATATTATATTATCATCATCATTTGGAAGGAAATTCTCCTCTAATGTTTTTAATATTTCATCTATATTTTTAGGTCTCAATTTACTATTGAAAAATTTTGAATACTTNNNNNNNNAATCATCATCTTTTACATTACATATATTATCATTATTTTCATTTTGTTTTAGTAGTTCATCTTTTTTATTATC	56
DDIC-001-F06	Pf3D7_11_v3-119432-119705-1A	Pf3D7_11_v3-119432-119705-1A.1	CTCCTTTATATTCATCAAGAAATTTCATCCAAGAGTAATTATGTTTTTCTTGTTGATATTTTGCTTTATACAAACGAGCAAGATACTTTTTATACGATTCATGCTCTTTAATTTTCTTTTCAAAAGTTTTGGTTATAATGTGTTCAAGTGATTGTAAAGTATTTTTCTTTAATTTTCTCCATATTAATCTACATGCGATTATAAGAA	152
DDIC-001-F06	Pf3D7_11_v3-1293919-1294168-1A	Pf3D7_11_v3-1293919-1294168-1A.1	TCCATATCAAAATAGTAATGTGTATCATCCAATCAACGAACATAGGGAACATCCAAAAGAATACGAATATCCATTACACCAGGAACATACATACCAACAAGAAGATTCAGGAGAAGACGAAAATACATTACAACACGCATATCCAATAGACCACGAAGGTGCCGAACCCGCACCACAAGAACAAAATTTAT	216
DDIC-001-F06	Pf3D7_11_v3-1294664-1294910-1A	Pf3D7_11_v3-1294664-1294910-1A.1	AAAAGATAAATCATTTCAAAACTATACATATTTAAGTAAAAATGTAGTTGATAACTGGGAAAAAGTTTGCCCTAGAAAGAATTTAGAGAATGCAAAATTCGGATTATGGGTCGATGGAAATTGTGAAGATATACCACATGTAAATGAATTTTCAGCAAATGATCTTTTTGAATGTAATAAATTAGTTTTTGAATTG	173
DDIC-001-F06	Pf3D7_11_v3-1295103-1295335-1A	Pf3D7_11_v3-1295103-1295335-1A.1	ACTACTGCTTTGTCCCATCCCATCGAAGTTGAACACAATTTTCCATGTTCATTATATAAAGATGAAATAAAGAAAGAAATCGAAAGAGAATCAAAACGAATTAAATTAAATGATAATGATGATGAAGGGAANNNNNNNNNTATAGCTCCAAGAATTTTTATTTCAGATGATATA	284
DDIC-001-F06	Pf3D7_11_v3-1295371-1295597-1A	Pf3D7_11_v3-1295371-1295597-1A.1	AAGTAACATCAAATAATGAAGTTGTAGTTAAAGAAGAATATAAAGATGAATATGCAGATATTCCTGAACATAAACCAACTTATGATAAAATGAAAATTATAATTGCATCATCAGCTGCTGTCGCTGTATTAGCAACTATTTTAATGGTTTATCTTTATAAAAGAA	250
DDIC-001-F06	Pf3D7_11_v3-1374917-1375148-1A	Pf3D7_11_v3-1374917-1375148-1A.1	TTTTTAAATGAAAATCTCCAAAGCTTCTGGTTGGTTGTAATCTACCTTTAACATAACAATTATCATAATGATGTGATAAGAGATGAAAAGGTGTTTTACATAATTCATATGNNNNNNNNNNNNNNACAGTTTTATAATCTCGAGTACATATTTTACATACTAATATA	106
DDIC-001-F06	Pf3D7_11_v3-1376058-1376305-1A	Pf3D7_11_v3-1376058-1376305-1A.1	TTTCTGGCTCGATATAATCCATTTCAATATTTATATTAGATATGAAACATCTATCTTCAATAGGTGAATTTGCTGCAAATTGAGCCATAGAAAAATGATTCTCATTCCTTTGAAAATATGAACTATTCAACTCATCAAGGTTTTCATATGTTATTTCATAACTGCCATCATCTGAATCCTCTTCATCA	80
DDIC-001-F06	Pf3D7_11_v3-1816152-1816378-1A	Pf3D7_11_v3-1816152-1816378-1A.1	TTGGGTAGATATCGTTATAAGGGCTATAATGTATTGACTTCTCCGGGTTTGTTACATTATCATTACAACCAATATTATTAAGGTTCATATTATTTTTATCATTATTATTGTTGTTTTCATTTGTGTGGTTATATAATAACAATGATGTGTCGTCTATTGGATCATT	335
DDIC-001-F06	Pf3D7_11_v3-1934962-1935236-1A	Pf3D7_11_v3-1934962-1935236-1A.1	TGATGTGCCAATATTAAGGATACATTTTCTAAAGCTTCTATCAGATAATGAAANNNNNNNNNNCGATTTTCATTTAAATCATTAAATATATTGGTTAGTTCTTGTATTGACGTTTTTGGATCTAAGGATGTAATTTGTTCATTTAATTCTTCTGTATATTCTAGATTAAAGTTTAAATTATTAAAATAACCTTCAGCATTATTTTCATTTTT	111
DDIC-001-F06	Pf3D7_11_v3-408285-408534-1A	Pf3D7_11_v3-408285-408534-1A.1	TATGAAGAAGGTTTAAAATATTGTGCGTCATCAATTAATTTATGGATATGTGCTATCGATTTACAAATANNNNNNNNNAATTATACAGGTGCTAGAGCTTTGACGGAGAAAGCAAAAATCAAAATCAAGTATTTAAATTCTTTTAATAATAATAGTCATATTTTAAAAAGTAAAGAAATTATTGAA	33
DDIC-001-F06	Pf3D7_11_v3-408543-408771-1A	Pf3D7_11_v3-408543-408771-1A.1	AGAGTGTTAATAATACTACAGCTAGTAATATTTCCAAATCCAAAAATGAACTTNNNNNNNNNTCATCAGTTAATAATAATGCTTATATTAAAATTATCGAAAATTATGATTTATTATGGTTAAAATTAATAGAAATTGAATTATGTTGTAATAATAAAAATTTAAATCCTATA	98
DDIC-001-F06	Pf3D7_11_v3-497277-497548-1A	Pf3D7_11_v3-497277-497548-1A.1	TTTTAGATTTAATTGAATATTCATTTTTAAATTATACTAGTTCTAATTTAAATACAATAAATAATAATAATGANNNNNNNNNNNAAAATNNNNNNNNNAAAAATCGCAAATATAGTAAAAATAATATTTTAGATCTCTATGAACACGTAAGTACGATCAGTTTATTTTATCACACGTTTAATTTACCTAAGGAGTATAATGAAAAATTGTT	23
DDIC-001-F06	Pf3D7_12_v3-1959644-1959891-1A	Pf3D7_12_v3-1959644-1959891-1A.1	ATGGGAAGACGATAAGAGAAGAGAAATTAATTTCTGAGGGAGCGTATTCATTTGTTTATATGGCGAAGGATTTAAACACGAATCGAGCTTATACTATAAAGAAGACCATATGTCAAGATAAAGAGAAAATAGATATGGCGAATAAAGAAATCAACATTCTTAAAAGTTTACCTCCACATAAAAATATA	67
DDIC-001-F06	Pf3D7_12_v3-529495-529767-1A	Pf3D7_12_v3-529495-529767-1A.1	GCTCCCCAAAAGTTAACTGCTTCATTATTTTGTGGATCCCAAAAACTAACATTCGTTACCCATCCAACATAATCGGTAGATATCCTATATTCATAACTACTACAGAAATATTTATACTCATGGTATACATTTGCATCATTTACATCTACCAAATTAACAGTTTTACACAAATTGTGAATGCCATTCAAGTTATAAAAACCTGTACAT	121
DDIC-001-F06	Pf3D7_12_v3-63081-63314-1A	Pf3D7_12_v3-63081-63314-1A.1	TTTCCGTCATAATAGTTGCATACATTCTATTAAAAACTTTGGGTACTCCTAATATAATTTCAGCTTTTGAATTACATATGTCTGTATTCAAAAATTTTATATCTCTACTCCATATATTTATCTTTACACCCAAAAACAAAGTAATNNNNNNNNNAACCCTTTCATA	151
DDIC-001-F06	Pf3D7_12_v3-659881-660127-1A	Pf3D7_12_v3-659881-660127-1A.1	GGTGGTTTAACATTTTCAGCTACGACTTTTTCGACTGATGGCAATCCTACTTTGATTAATTCCTTTAACATAGATTTTGCGTNNNNNNNNNCTTCTGATTTGATATCAAAGCTTGATTCTAAAAAGGTTGGTGANNNNNNNNNTAAAACACTGACAAGTTCATTTGATATGGTCTCTGCTAAATCATCACCA	28
DDIC-001-F06	Pf3D7_13_v3-1146764-1147010-1A	Pf3D7_13_v3-1146764-1147010-1A.1	AAATTTTCTCCTAAAGTTATGCCTTTGTTAATGAAGGAGAAGAACGTGAAACATAAAGCACCTCCTAAAGGTACTATAAAGCATACGCTAGAATATTTAAAAAGAGCAGGAGAATCAAGAATGAAAGAAAATGAATTATACAAATNNNNNNNNNATAGCACACTTAGTTCAATTGCAATTANNNNNNNNTCC	75
DDIC-001-F06	Pf3D7_13_v3-1233093-1233332-1A	Pf3D7_13_v3-1233093-1233332-1A.1	TCTATATGATCCTTATTTTTATCTTCATCACATTTATAATTTACATAATTTTCGACGTCATCATTTTCATTATTACTCATAATTGAATTATCCACAATGCTTGCCTCTTTTACAGCTTTACAAAGTTGGNNNNNNNNATGATAATTCCTTTCACCTTCTTGTTGATCACACACCCGAACC	92
DDIC-001-F06	Pf3D7_13_v3-1265494-1265726-1A	Pf3D7_13_v3-1265494-1265726-1A.1	TGTCATATACAGATTATAAAAATGATCATAGAATAAGCGAAATCTTAAATCGTTGTATTTTACGATTAAACGAGTTTGATCTAATTCATTTATCTTCTTTGGTCATATCTTTAAGTAAAATGAATTTTAGGAGTGTGTATTTTCAGGAACAAGTACAAAAGAAATT	169
DDIC-001-F06	Pf3D7_13_v3-1350855-1351093-1A	Pf3D7_13_v3-1350855-1351093-1A.1	TCTTTTATATTAGTTGTTTCGTTATTTTCATTATGTTCCATATTTTGGTTATTTGTATATTTTATNNNNNNNNAAAATTGGTAAATATATTCCGAGATGAAAGGTGTAAAAGGGGCCATAATTATTGTAAACAAATATAATGTTCTACATAAAACATTTAATGATTGGTGAGT	65
DDIC-001-F06	Pf3D7_13_v3-1406713-1406975-1A	Pf3D7_13_v3-1406713-1406975-1A.1	TTTCAGGTCTTCTTAAATATGTTTTAAATTCATTATTTAATTTTTCATCATATTTAGGTACNNNNNNNNNNNGAAATCTAGATGTTTCATTATTATCGTGATTTGATGAATATATATAATGAGTTTGTTTAAAATGTGGTTCATTCAAATTATNNNNNNNNTTATCTTCGTGTACATTTTTATTATAATTTGAATACTTC	22
DDIC-001-F06	Pf3D7_13_v3-1419363-1419626-1A	Pf3D7_13_v3-1419363-1419626-1A.1	TTTTGAAATCTGTATNNNNNNNNTCATATTCATCGAGATTTATTTTGTTCTCTTTGTTTGAAATATCAACTACATGATTAAAAACATCTCCTAAATTATATAATTTCTTATCTAGGTCTTTTCGAAATGTCGATTCTCCTCCTTGTGCTGGTTTTTGTACTTCTTTTCCTTGTGTTGATATCTCTTGTTCATTTTTAGATTGAG	52
DDIC-001-F06	Pf3D7_13_v3-1465616-1465890-1A	Pf3D7_13_v3-1465616-1465890-1A.1	TCTTGTGGATTATTATCTATTATATTTTCTTTTGGTTCTTCGACAGCAAAATTATCTCCTCTTGGTCTAGGTTGATCATCTTCGGGTTCATGTGGAACATCTAATGGTTCCCGTTTTGGAGGACATCTTTCTTCTTCACATTGTTCTTGTATTTCACTTGTACATCCTTCGTGTAAGATTTCTCTTTTTCTTGACCTGGTACCTTTACCACAAGTTACACTACATGGAGA	116
DDIC-001-F06	Pf3D7_13_v3-1465901-1466157-1A	Pf3D7_13_v3-1465901-1466157-1A.1	CATAAAGGGTCCGATAACNNNNNNNNCATTTTCCCATGCAGAATCAGCATACAAGTTACATTTACCATCTGATGGATGACAACCTACAAGAAATCTGTTGAAAGCTACATTAATACCTTGTCCAATACCAAAAACAGCTATTTTAACACCACGATCATTTAATTTTCTTGATTCTTTTAATGAATCTTGAATACTAT	81
DDIC-001-F06	Pf3D7_13_v3-146695-146934-1A	Pf3D7_13_v3-146695-146934-1A.1	AAAGTATTTGTAATAGATTGAACGATGAACTAAATGAAGAAATATGTGGTTATCAAATTAGGTTTGAAAAATCGTNNNNNNNNAAACATAGTAAAATTAAAGTTATGACAGAAGGAATTTTATTGAAAGAAATTATGAGTGATTTTATTTTATCAAAATATAGTGTTATCATTCTTGA	121
DDIC-001-F06	Pf3D7_13_v3-156456-156685-1A	Pf3D7_13_v3-156456-156685-1A.1	ATTATATGATATTTATATAAAATTAGAAAATCTAATTTTANNNNNNNNAACTGAAAGTATATACAATAGTACACCTCCATATAGAGTTATTATGTTCGAATTAATGACCAGATTATTTCGATTTTATACAAAACCAATAGACCTTATTATTACTATGAATACAC	107
DDIC-001-F06	Pf3D7_13_v3-156713-156986-1A	Pf3D7_13_v3-156713-156986-1A.1	TCCTTTTATGTGAACAAATTAAATATTGTAAATGATTTNNNNNNNNAAACACACCATAAAGATACACATCAAGACAGTCAAAATGAACACAAAACGGATGAACCTAAAATACATAATGTTTTNNNNNNNNNNNNNAACGATATCTTTGTTAATATTCCTCTACCAAAAATATTTAAAAATTTCTTACATTCCATATATTTTAGAACTCC	81
DDIC-001-F06	Pf3D7_13_v3-2114829-2115090-1A	Pf3D7_13_v3-2114829-2115090-1A.1	ATTCAATATATATAAAAATATAGCTAATAAACATTTCAAATCTCCATTAAGAACTTTATTCATCTTAACAAAAGCTCTATGAACTTCTGTATCTATAGTCGATTTTGTTATTCTAAGCATATCATTAAGNNNNNNNNTTACGGTATCGACATTAACAGTGTAATAATTTCTTCCTAAATTTAAATGTTCTAAATAATTCAA	36
DDIC-001-F06	Pf3D7_13_v3-2545065-2545291-1A	Pf3D7_13_v3-2545065-2545291-1A.1	ATGATTCCTCAAAAGTTTAACATTCCACATAGTATCTGTTAAATTGATAGTTTGCAAACAATTATACGTTTGGTTATTTTTATTTTNNNNNNNNGATATATGATCATCTAAAGATTTATTTTTGAGAAAGATTTCCATATATTCATATATATCTTGAATACACCA	197
DDIC-001-F06	Pf3D7_13_v3-388138-388408-1A	Pf3D7_13_v3-388138-388408-1A.1	ATATATCTTTATTCATATGTTCTATATATTGTCTTTGTCTCTTTTCCTTTCTCATATCAGATATTATTGAATAATTTCCTTTATCACATACATATCTAGGATTATGTGATAATTCATAAGCTGCTCTTTTTAAAACTCTATTCTTTTCTTTAAAACTATTAAATTTTATATTATTGTTCATATTAGATGTGTTCCTTTTAATAATA	45
DDIC-001-F06	Pf3D7_13_v3-479569-479811-1A	Pf3D7_13_v3-479569-479811-1A.1	CTAGAGACGAATTTGATGATAAAAGAAAATTAAAAGAAGAGAAAATTAAACAATGCCAACTATTAAATGAAAAACAACTAGAAGAAAAAGAAAAANNNNNNNNAATTCTGAGAGAAAAAGCTGTTGAATATACCTTACAAAATGAAGAAGAATATAAACAACTAAAAGGAAAATT	85
DDIC-001-F06	Pf3D7_13_v3-815862-816091-1A	Pf3D7_13_v3-815862-816091-1A.1	ATGATGTAGATGCTAACACAACATCCTGGTCAGTATCTTGTGATAAATAATTTAATTTGTCCGCNNNNNNNNAAAGTATAATTTCACAGNNNNNNNNNTTTGTATCTGTGTTTTTCATGTTATCATAAAAAGACAAAGATGAAGTAGCACATGAGTTAATTA	47
DDIC-001-F06	Pf3D7_13_v3-852647-852921-1A	Pf3D7_13_v3-852647-852921-1A.1	TACGAAATGATGAATTAAGAGAATTAACATTTATGAAAAATAAAGAAAATAGGAATGCAGATACATATGTTTTTGATTATCCNNNNNNNNAGAAATATGACCAATTAGTTTTTGAATTACGTAAACATAATTTTAATATAACAAGCATGAATACATANNNNNNNNTAAATAATGAAACATCATCACAAAAAGAAGAAAATGCTTCTATAATAAGTT	33
DDIC-001-F06	Pf3D7_13_v3-911757-912005-1A	Pf3D7_13_v3-911757-912005-1A.1	GAGCCAACAATTTGATTTTCCACAACTTACTGAATCTTTAAAACATTGTGAACAGGTATATGACNNNNNNNNNTTATCTTTGGCTAGTTCCTTTTGAACACATTCCATAGTACTATCACCTGAACCTAAGTTATCAACAGAACATTTTAATAATATACNNNNNNNNTTATTGCTAGGAGAAAGTTGTAAA	116
DDIC-001-F06	Pf3D7_14_v3-1038300-1038538-1A	Pf3D7_14_v3-1038300-1038538-1A.1	ATTAATGATTTATACACTTCAACTACACTTTTTAATTTAGCCCATACAATTAATAAAGCTCTACGATAAATTTNNNNNNNNTTTGATTTAGAAAAAGGAGAAAACCATTGAAACTTTTTGGCTAGATATTTATGGTCTTTATCAAAAATATATTCTGAAACTTCATCTTCTAGAAGT	48
DDIC-001-F06	Pf3D7_14_v3-120101-120365-1A	Pf3D7_14_v3-120101-120365-1A.1	TTTTACAACATTNNNNNNNNNTTCCTCCTCAGATAAAATAGGTACACATATCGCGTCCTTATCACATCCTCCATTGTTTACCTTACAATGTTCTTCGCATTCGAANNNNNNNNNAGGATTACTTGAAAAGCCTTCTGGACAATTACAATATTCATATCCATGAGCATTCTTACAAACACCTTTTCCACAATTTAAAA	47
DDIC-001-F06	Pf3D7_14_v3-137398-137668-1A	Pf3D7_14_v3-137398-137668-1A.1	ACCATTCATATTTTCTAGGTTTGTTTAACCAATTACATATATATAATATATTACAAAATAATTGTTTTAATAATATATGTTTAGTTAATATTAATTCAATACTACTTAATTTATTTCTTATNNNNNNNNAAAGATCTTCATAAACAAAATCAAAATTATCTATTAATAATAAATAACCAAATCTTTTATGTACNNNNNNNNTTC	32
DDIC-001-F06	Pf3D7_14_v3-1392837-1393086-1A	Pf3D7_14_v3-1392837-1393086-1A.1	ACATGTATTGTCCCCAGCATGAATCGGGTGATAAATATTATCAAGCGTATNNNNNNNNGGATTGTAATTATTACTACTATTCATATCATTNNNNNNNNTGGTGGTGGACTGTGAAATGTTTTCCTTATGATTTTGACTTGTGTGTATATCCCTACCAACAACATATTCAACATTATTATTATCAAAAA	72
DDIC-001-F06	Pf3D7_14_v3-1992121-1992370-1A	Pf3D7_14_v3-1992121-1992370-1A.1	ATTAAAACATTCCAACAATTTTATTTCCTTCTTTATAAAATTATATAAATTAATTATTTTCTTTTTATCACATTCAAAGACGGCATAAGGTGCACCCCATGAACNNNNNNNNCTTTTGCTACCATCAGGCATAATATAAACACCAGTACCNNNNNNNNNTGATAAATTAATNNNNNNNNNTATAACATCATA	106
DDIC-001-F06	Pf3D7_14_v3-2004362-2004606-1A	Pf3D7_14_v3-2004362-2004606-1A.1	TATTTCCATATTATTGTAATAGTGCTTTTTCTTGCTCTTCTAATTTTTGTATATCTTGCTTATCCTTATCTAATTGTCCAAGAGCATCTAATTCATCATCTACATTTATTTTATTTTCTTGAGAATATTCTTCAATTTTGTCTTCGAAACTGTTATATAATCTATTTATAATTGGTTG	124
DDIC-001-F06	Pf3D7_14_v3-2020604-2020849-1A	Pf3D7_14_v3-2020604-2020849-1A.1	CAAGAACATGAATATTTCTGTAAATACATAGACAAGTCCTCATTATGTCTTATCACAGGGTGCTNNNNNNNNATATGACAATATAATTTTATATGTTTTATTATTTCTTGATGAATTTCACATAATAAAAATAATGTGTGATTCATATGTTGACTACTCAATATAGAAAAGCCACTAACTAATTG	213
DDIC-001-F06	Pf3D7_14_v3-2260533-2260765-1A	Pf3D7_14_v3-2260533-2260765-1A.1	AATAACCATCAAATACAAACTCAACCAACAAATACAGTACAATATATTCAACCAAATTATGAACAAGTCATAACACAAGTAGATCAAAATGGTAATCTATTCAATCAACAGCTTGTAGGAAGTACAGTAATGCAAAATATGACACCACAAGGTGTAAACACGTTAAATTATCCTGCAACG	267
DDIC-001-F06	Pf3D7_14_v3-2355614-2355853-1A	Pf3D7_14_v3-2355614-2355853-1A.1	ACTTTTCTCGATTCACATTATCCAAACCCATTTAACGAGTATGAAAAATATGACAAACATTATTATGAACTTGAAAATATTTNNNNNNNNAAACTTAATGAACATTCCTTAAATTATCAATCTTTGTTAAAAATGAAAAGATTTATAAGTATGAACGATATGGAAAATAATAA	265
DDIC-001-F06	Pf3D7_14_v3-2695837-2696082-1A	Pf3D7_14_v3-2695837-2696082-1A.1	CGTTTTGTATCATATTATTAGATATAGNNNNNNNNNNNNNNNNTTCTACATTATTATTCAATATATTACATCCTGTTATGGAATTATTGTTAAAATATAAATTATTCGAATTGTTATTATTAAATTCTAATCCACTAACTGCTGTTGTATATAATGATGATGAGTTATTATTATAGAAATC	103
DDIC-001-F06	Pf3D7_14_v3-2733345-2733593-1A	Pf3D7_14_v3-2733345-2733593-1A.1	TCGATGTACATGCANNNNNNNNATTGGAACGTTTATTTGTAATTTATTTATGTGTATTAAAAGAATATGAAAAACATCCTCCTAAAATATTAAAATATTCATTACGTGCTATATCTAGATACTCGATGTATATAAATAAATTTATCATGGATGATATATTATTTGAAATTAAAAACCTTGCTGCA	252
DDIC-001-F06	Pf3D7_14_v3-3124416-3124655-1A	Pf3D7_14_v3-3124416-3124655-1A.1	TAATTGATCTTCTAGAGGAATTAGATATTTTGTCTATATCGAATAAAGATGAAGTAGAAAAACGAAGAAAGAAAACAACTGAAGAGACGCGGTTGTTAGGAAATATTGATTTAGGATATGGAAAATTAGGAGAGGGAATAAAGCATGAAAATTTACAGGAAGAATTAGGAAACAGATTATTTG	118
DDIC-001-F06	Pf3D7_14_v3-3125801-3126073-1A	Pf3D7_14_v3-3125801-3126073-1A.1	ATTCTTATAATATTTAAGAATGAAGGGATTAAATATTTATATTTTAGCGAGGATACTCTGAAATATGTTAATTTTAATTATCCTGATTTTAACTTATATAAATGTATGAATTTATATAAGAAAAATTATGTTGATAGGGATGAGAAAGATATCTGTGATTTTTCAAATGAAGATTTTCCGTTAATAAAAGAAAATAACAAGAGAATCAG	29
DDIC-001-F06	Pf3D7_14_v3-377765-378020-1A	Pf3D7_14_v3-377765-378020-1A.1	AAAGATATATCAACTGAAAAGATTTTATCAAATAATTGCTTTAATAATAAGTNNNNNNNNTGATTTCCAACATCTATCATATTCATATAATCTAATGATTTAAAAATATATAATATACTCTTTGGACTAAATTTTAATTCATCATTTATTATTTTCTCTTTTACTATTGCTTTAATTTGATTAAAATATATAA	59
DDIC-001-F06	Pf3D7_14_v3-407306-407542-1A	Pf3D7_14_v3-407306-407542-1A.1	CTTTCTTTCGTCTTTCTGTTCATTATCCATATAATCTTTTTCTCCTTCCTTTTCATTCTTTACTTTATTTCTATTAATACACAACTCTCCTTGAGTTAAGAGATTTACGATATTATCAATATTGTTTTCTTTCATATACTTCAACTTTTTACTATTCATTTTTAAAAGA	90
DDIC-001-F06	Pf3D7_14_v3-421322-421547-1A	Pf3D7_14_v3-421322-421547-1A.1	TAAGAAAGATGAAGTAATANNNNNNNNTGAAGTATCAAAGAAAACATTTTCAGGTATAGGTTTTAATCTTACTGACAAAGAAGCTAAAGTATTAGGTGTAGGTGTAACCTATCAAGAATATCCAGAAACCATGTTATATAACTGTCCAAACAATTCTA	70
DDIC-001-F06	Pf3D7_14_v3-771407-771633-1A	Pf3D7_14_v3-771407-771633-1A.1	ACCCACGGGACATTTTAATTTATACCTATTGGAACNNNNNNNNTTAGGTCTTTCTTTATGATTCTTCTTTAAAATAGGTTCATCATTATTTGAGTAAACTAACAGATCATTATGGTTCTCAAAATTATTATAACCATCAATATTTTTATTTCCATATACATCTATAA	38
DDIC-003-F03	Pf3D7_01_v3-145388-145662-1A	Pf3D7_01_v3-145388-145662-1A.1	GATATGTTTAAATATATGATTCTCNNNNNNNNNNNNNNNNNNNNNNNNNTCAATAGATAAATGATCAATATTTTCTATATTTAATCTATCAAGAATTTTTATATATCTATTATTTCTTTCTTCGATGGATAAATTATATGAATCAATATCCTTTCTTTCATCAACAAANNNNNNNNTTGTTAACTCCNNNNNNNNNTTTAAGATACCA	54
DDIC-003-F03	Pf3D7_01_v3-162867-163115-1A	Pf3D7_01_v3-162867-163115-1A.1	ATATACCAATAATANNNNNNNNNNNNAATAATGNNNNNNNNGATTTATATAATTGTTATAAACAAATGATCACATATCATAATAATAATAATAATATGCTAAATCATAACTCTAATATTTTATCAAAAGAAAATNNNNNNNNNNAACCTTTTTCAACATATTATATATCAAATCTTTGTTCTCCTGACCAAATGGTGATAAATAAAAA	872
DDIC-003-F03	Pf3D7_01_v3-181512-181761-1A	Pf3D7_01_v3-181512-181761-1A.1	TTCATTATTGTTTTCATTNNNNNNNNNACTAAAACTATTCATCTCAAAAATATAAGATATTTTATATGACGAATGCCATTGTNNNNNNNNTTACGTAAAACCTGACTTCTTCAGGGAAAACACATGCGCATTTTCACCAATTTTTGCCTAAGCTTATTATAAAAAGTATATTAAATGTATGAC	1051
DDIC-003-F03	Pf3D7_01_v3-455794-456054-1A	Pf3D7_01_v3-455794-456054-1A.1	ANNNNNNNNNNTTATTAAGAGGTATTTCGATTTTAAAAATTTAAGAATTAATTTTTAATTATGTCTATAAAAACTTAATAGAAAATAAATATTATTTTGTTTTTNNNNNNNNNGTTTAAGAATAATATTTCTTTATTCTTTTACAATTTAGAACATATAATGCTATTTCTTTTAATTTTAATTTAATTTCAAA	91
DDIC-003-F03	Pf3D7_01_v3-528859-529104-1A	Pf3D7_01_v3-528859-529104-1A.1	TTTGATTCTTTTTAATGAAAAAGAAGCTAAAGATATGTCAGACCATATAATTTCCCAACAAAAACGTTATTGCTCTACCAATATTCATAGTAATTATAATAATAAAATATGTATATGTAAAAATAAGCGACATCATAACAAAAGAGGGAAAGGAATAAAGCATCATGACATACATCAAAAGG	3055
DDIC-003-F03	Pf3D7_01_v3-535965-536239-1A	Pf3D7_01_v3-535965-536239-1A.1	GCTCATTTGATATTTTCCAGTTGTTTGATTTTAAAAATGATGTATNNNNNNNNGATGATAATTTGTTCGACAAGGATATGGTATATTGTACAAGTGCCAACAATTATGGCGTTATGGAAANNNNNNNNNNNNNNNNNAAAATAATAAAAATACAAAATTTAAATGAGAAATNNNNNNNNGGAAAAGCTGAATTTAAAGATATATTATTAT	80
DDIC-003-F03	Pf3D7_02_v3-290580-290821-1A	Pf3D7_02_v3-290580-290821-1A.1	TTATTATAAGGNNNNNNNNNNNNNNNNNNNNNNNNNNATGGATTAATATAATTTCCATCATAATCATTACTGTTTTTATCATATTGTGGATAATTATTTCTATTTCTATTTTGATTAAAATCCGATTGTCTATATCTAACTCTAATATCTGTAGATGCTAAATCATTAGGTAATGGG	952
DDIC-003-F03	Pf3D7_02_v3-291770-292017-1A	Pf3D7_02_v3-291770-292017-1A.1	TAATATCATAAGGTTTGAATATTTTCCTCTCAGGTATTATACCAACAGAAGGTTTATCATCATCTTTAAAACCTGCTCTATCTTTAACCCATTGATTAGGNNNNNNNNAACATAAAGCTGGATTCTTTAATAAATCTTTCATATGTTCCATATTATTTTCTTCATTTATATATGATGCTAC	419
DDIC-003-F03	Pf3D7_02_v3-470437-470709-1A	Pf3D7_02_v3-470437-470709-1A.1	AATATTGACATGAAACATTATAATACACATAANNNNNNNNNNNNTTATTTATTCTTACAAAAAGAATATAAAAACAAAATTTTGGGATTTATAAATTTTTATAAACATATAACACACAAAANNNNNNNNAAACAAGAAAATGTTCATGATAAAATCANNNNNNNNAAATGTCTAAAGGAACTNNNNNNNNTCACACATACAAATG	292
DDIC-003-F03	Pf3D7_02_v3-503040-503288-1A	Pf3D7_02_v3-503040-503288-1A.1	ATTATGATTAATAATAATATTTCTCATAATTTCGTTAAATACATCTAAACTATTTATAGAACCATCTATATCATCTTCATTCCTATTTTGGTGAACCGATTCGGTGTTTATAACATCTAAGGTGTCTTTTTCTTCTCCTCTGTAACTTTTTATANNNNNNNNATAAATGTTGTTATAAGAATTATCA	857
DDIC-003-F03	Pf3D7_02_v3-628941-629172-1A	Pf3D7_02_v3-628941-629172-1A.1	ANNNNNNNNNGATTTTTCTTGATCGTTTTCATCNNNNNNNNTTTCCTGTTCATCTGAGGTTTTCTTTTGTAAACGCTTAGTGCGTTCCTTTTGACCTTTTANNNNNNNNNNNAATATATTTTTAACTTGATCAATGAAGAAAGCATAATCTTGTATGACAGAAAATCT	1022
DDIC-003-F03	Pf3D7_02_v3-630641-630907-1A	Pf3D7_02_v3-630641-630907-1A.1	CTAAGTTATCTAAAATTATTANNNNNNNNAAATATGGTAATTCATGTCTATGAAGTAATAAGCCATCAACTAAATCTAAATCTAAACATAACCATTCTAATTTCGTTTCATTTAATATGTTTACAATTACATCTATACTAAATTTAGAATGTAAAATCAAGGCTGTTACACCACTCATCATAGCTGCCATATCAGCAAT	479
DDIC-003-F03	Pf3D7_03_v3-515418-515657-1A	Pf3D7_03_v3-515418-515657-1A.1	TTTCCTTAATTTCTATATGTTTGAATTCCCTTATAGACATATTTGAATCATTATTACTTTTATATGAAGTGTTATTATCGAAATTATTATTAATACATTTTATTTTAATGATTTTGTTAAAATTTTTATTATTTACTATAATGGAAGTCAGATATGTACTTATCGTATGGAAAGCTAATCATCAACA	1774
DDIC-003-F03	Pf3D7_03_v3-653961-654206-1A	Pf3D7_03_v3-653961-654206-1A.1	CTCGTACAATATTTTTATAATTTCCTTTCATCTTNNNNNNNNNTTTATNNNNNNNNNNNNNATATGTAAGATTTATATAATCACTTTCGCTTTTTCTAACCCTTTTGAACTTTTTAAATGTACTTCGTTCATTATTTCTAATTCTCGTAAACACAAGAATAAATATTTTGATATATCTTATA	501
DDIC-003-F03	Pf3D7_03_v3-85507-85756-1A	Pf3D7_03_v3-85507-85756-1A.1	TATCATTTAAATTCTCTTTTTCCACAGCTCCAGCATTTTTATTTATATCATCTACAACTACATCTTCCTTCACATAATTATTTATATAAAAATTATTATCATCTAAAGCATCTGAAAATTCTTCATTTAATACTTCTTCATCTTCTACATTAAATGTTTTCGTTCTTTCATCATCTAATAAA	202
DDIC-003-F03	Pf3D7_03_v3-855426-855697-1A	Pf3D7_03_v3-855426-855697-1A.1	GTTATTTCAGTATGAGTTTCAACAGTTAATAATACTTCAGGATATGGATTGATACTTAACGTATGTACTCTCAATAATCTAGTATCAAATATATATGAAAATGTATACTCAGGAAAACATATAGTAGATAATCCATTATTATTCTCTATACATATTTTACTTATAGCTATATAATCGTAATTATCTTCTATTACTATTGGTTCTGTG	176
DDIC-003-F03	Pf3D7_03_v3-891553-891827-1A	Pf3D7_03_v3-891553-891827-1A.1	CAAGAGCTAAGAAAACATATAGAATCATCATAAGGATGTTGATAATATAAATGTGTTTTTATTTGTGTATTTATGTCAGAATATTGTTCCTTTGATTTATCTTTAAAATAATCAATATTATTTATGTTGGTGGCTTTATTATTATTAAAATAATTTTGATTTGTTACATGATGACTATGGGTATATTTGTATTTTACGTTTTTATTA	181
DDIC-003-F03	Pf3D7_04_v3-1005938-1006187-1A	Pf3D7_04_v3-1005938-1006187-1A.1	GTCTTAACATTAATCTTAGTTACAAAGTTACATGGATTTATTGAAAAGATATTTTCGTCACTATATTTNNNNNNNNNCATATCTGTTTGATCATTTTGATATGTTTTCATATTATCCATATGTTCATTATTTTGATCAATATANNNNNNNNNNNTAATAAATTTAGAATTATTTTTAAAGAAA	668
DDIC-003-F03	Pf3D7_04_v3-1037644-1037891-1A	Pf3D7_04_v3-1037644-1037891-1A.1	GAAAGAGATTTAACAGATGATGCTGTGATTTTTGCACACTCACTTTATTTACCATTTGAAAAAGAAGAAATGTGGTGGATCGTTATCGGAATNNNNNNNNNGAACTTACTTTTATCTATNNNNNNNNTATCTTTATTGAAAAGTATCAATAATATAAAAATTAATTTCGAATTGCCTGACA	820
DDIC-003-F03	Pf3D7_04_v3-109939-110184-1A	Pf3D7_04_v3-109939-110184-1A.1	CAACATCTGAATTATATAAATCTTTAGAAAAACAACTAATATCCTTACTCCATATATTTATTTTTATACCAAGAATAACAGCCATATAAACCAAAACTCTCTCAAATACATGTGATACAGGTAAATAAGAAAAATGGGTTTTCGGTTTCATNNNNNNNNTTACATTATGATCACATAATGGTGCTACT	491
DDIC-003-F03	Pf3D7_04_v3-1113397-1113639-1A	Pf3D7_04_v3-1113397-1113639-1A.1	GATTCTGCATGCAGTAATGAATCTATTGAAATCATCTAAGAATAAANNNNNNNNTTTAAACCATTTATTGAACATTTCACTTAAATGTGATTCANNNNNNNNNNNTGAGCTTTCCATAATTTGATTACAACTATTCAATTTGTTTGTATAAGTTTTAGGTCTTATTATTCTTTTACGTTTTAAATCATC	758
DDIC-003-F03	Pf3D7_04_v3-115455-115684-1A	Pf3D7_04_v3-115455-115684-1A.1	TATTAATGTCATTTTGTTTTTCTNNNNNNNNNNNNNNNNNNNNNNNNNCCTGGTTATCTTCCTTATTACCTAGNNNNNNNNNNTTGTCATTATTTTCTGTCTGATTATTATTTTTGACTTTGTTAATCTTTGAATTATCCGTTCTGTTTGTATGTCTCAAGCAAGGT	2009
DDIC-003-F03	Pf3D7_04_v3-133581-133830-1A	Pf3D7_04_v3-133581-133830-1A.1	CTCTCGATTATCATTACCTACTTCAGTCTTTACAATTGTAGGAGGTGTTTTAACATGATTATCCCCTCCATGAGGAGTAACCCTTAAAGGTTCTTCTTGAATATTTGGTGTCGCTTCGCCTGTTTCTGTAGAAAGGATATTTATTCTATCAACATATTCATCACCTTCTTCAACTGTACTATTTAAA	340
DDIC-003-F03	Pf3D7_04_v3-133928-134154-1A	Pf3D7_04_v3-133928-134154-1A.1	TTTTGAAATATCTAATTTATTCATTTGCCTTTTTATTTCATAGTCCCAACTACTTACCCAGGTATTAAAATTAATACAATCCTGTTCTGCATATTTTATGGCTTTTAAATCCCTCAATTTAGTAGCCCTATCTTCACAATAATCTTCTAATATTTTAAT	1946
DDIC-003-F03	Pf3D7_04_v3-140317-140548-1A	Pf3D7_04_v3-140317-140548-1A.1	TCGGGACAATATTATAAGGATTTTATCACATCAAGGAAAAATATTTATAATATAAGGGAAAATATATCCAAAAATGTAGATATGANNNNNNNNGAAGAAAAGAAGAAAATACAGAATTGTGTAGATAAATATAATTCTATAAAACAATATGTAAAAATGCTTAAA	1772
DDIC-003-F03	Pf3D7_04_v3-141741-141990-1A	Pf3D7_04_v3-141741-141990-1A.1	TGAATACCATATAGCCCTTTCAAATTATATAAAGACAGAACTAAGAAATATAAACCTGCAAGAAANNNNNNNNAATATAATAAAAATATTTAAAGAATTCGAATCTGCACACAAAGAAATNNNNNNNNAATCAAAACAAATTAATAAAGAATTTACCAAAATGGATGTCGTCATAAATCAATTAAGAGATATAG	1153
DDIC-003-F03	Pf3D7_04_v3-284121-284364-1A	Pf3D7_04_v3-284121-284364-1A.1	ATATTGTATATTATCATAAGATTTATATGGAGGACCACATTGAAATCCGACAATTTCATTTGATGCATGTAGTACACATTCCGTATTTCTGTTTGAATTATTTAAAATAATTTTATTACTTAGAAATGATTCTTTTTCACTATAATCTTTATATAAGAAAGGGTCTTCATCAATTTGA	656
DDIC-003-F03	Pf3D7_04_v3-316593-316858-1A	Pf3D7_04_v3-316593-316858-1A.1	TTATTCNNNNNNNNTATATTATCCTTTTCTACATCATCAAAATTTGTTAATGATTCACACGTTATATTTGGTGATATTATATTTCTACCTGTACATACACCAATATTTGTTGTACCTATTATTTTATACCCTTCTTGACATTTAAATTCTNNNNNNNNACCAAGTAAATAATNNNNNNNNTCAGGGATAAGGGAAACATA	284
DDIC-003-F03	Pf3D7_04_v3-544454-544718-1A	Pf3D7_04_v3-544454-544718-1A.1	ACAAAATATAATACTTTATATACAAATGCTTANNNNNNNNTTTAACTCGAACGTACTTCAAAATAATATAAATGAACAAGAAGTAATACATAATAACATCAACATTAATAATATAAAAGAAGAACAACTTATACCAAATAATATCAAGAATATCCATAATAATGACAATATTAATCATTGTGATGATAATAAAATAA	522
DDIC-003-F03	Pf3D7_04_v3-648065-648332-1A	Pf3D7_04_v3-648065-648332-1A.1	TATAACTTCTGATTCAGTTTTGTTAAGATATATACCAAGAGATCTTAACAAATATAATAATTTTTCACCACTAACTCCATCTTTATTAGTATCGTATTCTTTAAATATTGATTCAATCTCAGCTCTCTTAAAGAAAACAANNNNNNNNNNNNNNNNNNNNNNNNNNNNNNGAATTTGTATCAATAAATAATAACATTCTTA	21
DDIC-003-F03	Pf3D7_04_v3-900526-900759-1A	Pf3D7_04_v3-900526-900759-1A.1	TTAACAACTTATCATCATTTATTAGATTCTTTTCATGGAACAGATTATTAACAGTATCCATAATTTTATGATCATCCGTGTTATATGTATCTATACAAGTATTTAGCTTGCTTATATAATTTACATATTTCAACGGATCATTTTGAAGTATGCAATCATCGAATGAATA	1968
DDIC-003-F03	Pf3D7_05_v3-1188456-1188706-1A	Pf3D7_05_v3-1188456-1188706-1A.1	CAAAATTTAAATCAATAGCGGTTACGTTCATAATTTTGCCTTCAAAACTAACTTCTGTATGATATATAAATTTATTTTCCTTTACACTAAATACATATATAAAAATGGTACTTAATAATTTATCTTTATCATATTTAAATAATATTAAATCTGTTTTTACATCTGAGTTGTAATCACCGAAAT	1220
DDIC-003-F03	Pf3D7_05_v3-213027-213251-1A	Pf3D7_05_v3-213027-213251-1A.1	ATGTACTTATCCCCTGATATGATTTCTCCAGTATCATCAAAATCAGTAATCTCTAAATCATTTATATGATTTATATGTATAAATTCTTTTATCTTGTTCAAATAATTTCTGTAATAAAATATATTCTCTTTATCATCATCAATTATTTTCATATAATC	1359
DDIC-003-F03	Pf3D7_05_v3-350808-351052-1A	Pf3D7_05_v3-350808-351052-1A.1	TAATATAATTTGAGTTGATAATATTATAATTNNNNNNNNTATGTTGCTCATTTATATTATTATGATAAATATGAGTTGTATTTTTATTAGAGTTGTAGGACATTTTCCCATACATTAGTTGTTTTACATTTTTAACATTTTTATAATTATGTATTAAACATAAAATTATTAGATAAA	898
DDIC-003-F03	Pf3D7_05_v3-369676-369949-1A	Pf3D7_05_v3-369676-369949-1A.1	TGTAATATTATATATCCTGTTATAAATAAATCATTGGATATGGATGTNNNNNNNNAAGATANNNNNNNNNNNGTAGAAGAAAATAAATATATAGAACATACACAGAATTTGAAAAATTATTTAGAAAATGATGAAAATGANNNNNNNNNNNNAAGAAAAAGATCAAATAATAATGACAATTATAATTCTCATGATAATAATATTTTTCA	142
DDIC-003-F03	Pf3D7_05_v3-395887-396136-1A	Pf3D7_05_v3-395887-396136-1A.1	TCTAAGGATTGTTGNNNNNNNNGGATGCTCATCTTTTTAAGATAATCCTCTTTACTGTCGTTATTATTTAAATCGTTTTGTATAATATTATATTGTGAATTCCTTGTGTTTTTCATAATACTATTAGTCCTATTGGTGTTCTTCNNNNNNNNNNNNNNNNNNNNGTTCTTCTTCTTAATAAA	395
DDIC-003-F03	Pf3D7_05_v3-550803-551072-1A	Pf3D7_05_v3-550803-551072-1A.1	ATATA---CACCTTTCTTATTTATATTAATCTTTTCATTTTTACAAGAAATCACCTCCCTACTTATTCGGTTGTTCTCATTTTCATATTTCATAACACCATCATTTNNNNNNNNTATTTCTTTAATATTATTTTCTCCTTCGACGTAATTATGCTTTCCTATCATCTCCTTTGCTCTACTTCCTATATATACTAATTTCTCTCTGAA	383
DDIC-003-F03	Pf3D7_05_v3-641131-641404-1A	Pf3D7_05_v3-641131-641404-1A.1	GGANNNNNNNNNNNNGTGTTTTNNNNNNNNGAAGGATACAGTATAATCTAAGACATTAAAATTATTGGGTTTGAAAAAGAGTTTCCTTTTTATGATGTGCAATAGAGGTATATTTATATAGGAAATATAAACATATAAAAGGAATATGATAAAAAGGAAATATTGACTTAATAAAATATTAATATTTNNNNNNNNNAAATATATTTCGT	134
DDIC-003-F03	Pf3D7_05_v3-668763-669004-1A	Pf3D7_05_v3-668763-669004-1A.1	TAATATTATCTGGCTCTGTAACCATGTCCGAACATATGTTAACAGGAGAATCTGTTCCTATACATAAAGAGCGGTTACCTTTTGAAGGAAATGCTATTATAAATAAAAATAATAAATATGACAGTAACGATGAAAAGGATGATTACCTTCGTATTTATAATAATCATGCTAGTATTAATATGATCAACCG	1917
DDIC-003-F03	Pf3D7_05_v3-796518-796759-1A	Pf3D7_05_v3-796518-796759-1A.1	TGGTTCTTCAATTGTTCATATAAGTTCTTTATTAGTAGGTGTATATTTATGTAGTAGTAGTGCAAATGCATTTAATCAAATTATTGAAAGAAATATAGATAAGTTAATGAAAAGAACCNNNNNNNNACCCTTAGCAAATAATAATCCAAATATGTCAGTTAAACATGCTGAAATAT	709
DDIC-003-F03	Pf3D7_06_v3-1115900-1116168-1A	Pf3D7_06_v3-1115900-1116168-1A.1	NNNNNNNNATAAAGCAGTACCATCTATATCTCTTCNNNNNNNNNAAACACATAAAGTTTCATCAAAATTGCTTGTGCTATTTTTATCAGGTTCAGGAAAATATTGTTTATTTGGAGAATATCCATTCTGATTACAAGTTATAATATTATTAATATTTATAANNNNNNNNNNNNTTTTTAAATCACCAAATTGATTATCGTTAT	477
DDIC-003-F03	Pf3D7_06_v3-1128558-1128797-1A	Pf3D7_06_v3-1128558-1128797-1A.1	ATTGAATCGTTGGTGTTTATTTTATTATTCCTCTTTTGTTTTTCAATGAATACAAATGTTTCATCGACACTATCTTTATGATCTATTGGTATGGCATGATTTTCTAAATTGCTATTTCTTTCATTAGAATTGTATTTTTCACTATTATAGGTTGAGATTTTACTACATTTTATATTTTT	982
DDIC-003-F03	Pf3D7_06_v3-1135605-1135855-1A	Pf3D7_06_v3-1135605-1135855-1A.1	TATAAAGAATTTATACCACCTAAATTGTTAACATTAGAAGTATTATTTGTTTCTGTATTTTCTTGTAACGTATTTGTATTATTAATATTGTTAGATGAAATATTATGACTATTTCTTCTATTTGTTATATTTAAATTGTAAATAGTTTCATTACTAACACTACTGATACCATTGAAATGATTATTTAG	645
DDIC-003-F03	Pf3D7_06_v3-1136091-1136364-1A	Pf3D7_06_v3-1136091-1136364-1A.1	CATTATTTTTGTATCCAACGTCGTTATTATTAAAACTTATTATTTGATTAATAACTGACGAACCACATATATTTACACAATGGAATACATAACTTAAGAAAGAGTAGTAATTGCATTTTACTTTTTGCATTTTCCCTCTGGTGGAGAAATAATTATTATGCTGCTTATTACTCTTTGTATTATGATAATTTTTGGTAATCNNNNNNNNN	485
DDIC-003-F03	Pf3D7_06_v3-1140900-1141174-1A	Pf3D7_06_v3-1140900-1141174-1A.1	CTTCCATGTGAGCTTCAAAATCGTCTGAAGGTCGACTAGACATGAAAAATTCAGATTGAGGTAAATCATCAAATGGATGATTTCTATATGATATTCTAGGTATTAATCCTAAGATATTATTTATGCTATTACATTGAGAATTTCCTTCATTGGTTGTGGTACTTATATCCACATTTTGGTGATCATCAAGATATAATGTATTTTCTTTAGAACTT	465
DDIC-003-F03	Pf3D7_06_v3-1192628-1192867-1A	Pf3D7_06_v3-1192628-1192867-1A.1	GATTATATATTTCTATATTTTAATAAGAATGCGTTACACAAACATGATGCCTCTAATGAAATGTGTTTTGTGAAAAACGAAGATTCTACACGCACAAAAGGACATATGAATGATGAACAAAATGATTTATATAAAATAAATAATAATACAACATNNNNNNNNNACAAAAACCACT	900
DDIC-003-F03	Pf3D7_06_v3-1235395-1235658-1A	Pf3D7_06_v3-1235395-1235658-1A.1	GAATATGATAAAATATATATACCAAACAATAAAAATAAAATTAATAATATAAATANNNNNNNNANNNNNNNNAATTTGTTGTTGAAATCCAAATTTATGAGAATAACTCCTAATACCTATTTATGTCGTAATTGTGTCCTGTTATATCAAAATGATTTTTCGTATAATACATATGAAGAAGAAATTAATAAAATGG	106
DDIC-003-F03	Pf3D7_06_v3-1282656-1282930-1A	Pf3D7_06_v3-1282656-1282930-1A.1	AAGATATGGAAGAAATATGATAAAGAAAACAATAAATATATATTGTCTCATTTTATTCCCCAATTTATTGAAGACTTAAATTTGAAGGATGAATTCCGAAATTTATTTGATGGATTTGTAAATGATTTGGATATTCTATTATATTCAGAATTTAAAGCATTTTATTTACAAATGAAGCAAAAAGATATAAATGAACTGAAAAATTCTGA	329
DDIC-003-F03	Pf3D7_06_v3-145285-145531-1A	Pf3D7_06_v3-145285-145531-1A.1	TCAACAAAAGCTGATGAATCATCATAATTTGAATAAAATTTATCATTCACAATATTATATTTTTGTTTCTTNNNNNNNNCCATAATATTATTATTTTGTTCACAATATATGTTCATGTGTCCCCTCTTTTTCTGTAAAATATTAAAATGTTTCTTACTATGCTTTTCTTCATTTTTAATAACA	1346
DDIC-003-F03	Pf3D7_06_v3-176108-176338-1A	Pf3D7_06_v3-176108-176338-1A.1	NNNNNNNNNNNNNNNNNNNNNNNNNNNNNNNNNNNNNNGATCTGTGTTAAGATCATCTTCTATACCATTAGTTAAACATTTTATATTTTTATTCATATAAACATTAATCTTCACAACAGATTTATCAGATCTAGAAAATCTTGTACCTGTTGCTTTATGTAACAATAT	726
DDIC-003-F03	Pf3D7_06_v3-532166-532407-1A	Pf3D7_06_v3-532166-532407-1A.1	AGAACAATTGCTAAACACCAAATTGGGTGAAANNNNNNNNCACCTGAACAGAACCCCATTTATACCTGAATCGGTCATACGAGAAAGGAAATTACGCCAAGAAAAAGCGCAATCCACAAACAACATGTTCGATTCAACAAACGCAGATAGTATTACTTCCCCATGTGATCCAACGAATGCCACG	2843
DDIC-003-F03	Pf3D7_06_v3-851492-851765-1A	Pf3D7_06_v3-851492-851765-1A.1	ACAATAGTACATTCTGCATTTACATCACAACCTCCATTNNNNNNNNAACAGTTCATATCTTTCATAGGTATACATTTAAAATAATTTACACTCATATCAACTATATAATTAGGTCGGCATCTACATTGTTCTTTATCTTTTTCGACAATATAACAACGTGAATTGGGTCCACATTTGGAATATTCACAAATATAATTTACTTTAAATATAACAAAATTTCTCA	368
DDIC-003-F03	Pf3D7_07_v3-1028330-1028603-1A	Pf3D7_07_v3-1028330-1028603-1A.1	TAAAGAATATTTTTATTTCTAATATTATGGCTAAAAGGAAAATTATTTAATTTCNNNNNNNNTGGGTTACTTGTATCATTACAACTCATCATCATGACCANNNNNNNNNNNNNNNNNNNNNNNNNNNNNNNNNNNNGGTGGTTCATTACCAATAAATTTGTGTTATTATGTTCATCNNNNNNNNTATTAACAATTTCATTTCTATAA	508
DDIC-003-F03	Pf3D7_07_v3-1043981-1044225-1A	Pf3D7_07_v3-1043981-1044225-1A.1	ATAATGATATGTTATTTCATCATCAGCATCGACTTNNNNNNNNTTATGTTCAAACAAATTCTTATATTTTATATTATTGCATTTTTGTCTTTCCATATTTATAAAAGATTCTATTTTCTTTTTATAATCATTCCTTTTTATATAATTACACATTCCTTCATTTTGGTTGTCATAACTCTTCT	1642
DDIC-003-F03	Pf3D7_07_v3-105172-105442-1A	Pf3D7_07_v3-105172-105442-1A.1	GACTACTAACAGAGTGACTACCTACGCTATGTTGAGATGAATTCCTTCCATCTGAATTACTTCCAGATAGGTGATTTTCTGTACTTCCATCTGAATTGTTTTTATATAATTGACTTTCCTTTTGTCCATCTAAATTATGCACTGCACTATGAGTTCCTTCACCCAAATTATTACTGTTTGTTGTATCATCATTTAAATCAAATCCATTTCTT	341
DDIC-003-F03	Pf3D7_07_v3-1066661-1066903-1A	Pf3D7_07_v3-1066661-1066903-1A.1	TATGGTTTTGTAATTTATTGGTATGTGTTGTTAAAGGAGANNNNNNNNNATATCCCTTGTCATGGGCAAAATGANNNNNNNNAAANNNNNNNNTTTTATGTTCAACATGAAGATATTTGTGAACACACTATTGGTAATCATATGTTAGGTGATAAATTAAAAATGTGTACATCTAATATTAATG	1815
DDIC-003-F03	Pf3D7_07_v3-1149367-1149613-1A	Pf3D7_07_v3-1149367-1149613-1A.1	TATTTGACTAGTCGAATAATATTTAATATTTTTGTTTAGGAAGTTTTCAAAATTGATGACATTGATAACCGTTTTTATTAAATCGCTTGGGTTGTTTGTGTGTTCTATAGTAGAAGACATAATTTTAAGAATGTGTTTTTGTGTTATTAAACAAAACTTTGTTACTATATGGAATCGTATGTTAT	1502
DDIC-003-F03	Pf3D7_07_v3-432832-433091-1A	Pf3D7_07_v3-432832-433091-1A.1	TTGAAAAAGTCATCATCAGAATGGGGATGNNNNNNNNNNNNNNNNNGAGTTTGGTTCGTATTAATATTATGCTCCTTTTCGTTATTTAATTTATGTTCATTTATATTTTTATAAATAAATAATTTTCCAAGAAGTATACCATTAATAAACTTACTAGTTAACATATTAGACTGCTCAATATTTGTACNNNNNNNNNATGTATGTATT	969
DDIC-003-F03	Pf3D7_07_v3-475313-475545-1A	Pf3D7_07_v3-475313-475545-1A.1	AGCTTTATTATCTANNNNNNNNCCACGTGGATATATGAAACAAATGAAATTGTATTTTATATTCCAAATTAAAGAAATTGCATTAAGAAAACATGGCTCTTTACTTACAGTCAAAAATTTATATGATAATAAACTTTTAAATATAAATTCATCATCTTCTACAAATA	1080
DDIC-003-F03	Pf3D7_07_v3-627351-627625-1A	Pf3D7_07_v3-627351-627625-1A.1	TCACTAAGATAATTATTATTACCATTTTCAGCATAATAAAACTTCTGATGTTTTATAAGAGGAGTTTGGTTAGAAGCAAAATTATCAGCAGTTGTTGAATAATTATTATGTTCTTGATAAAAGAGATTATTCATATAGTTATTATTATTTTTCATATCATCCATAGTATTATTGTTAATATAAAATTCCTCATATGAATTATATATATA	179
DDIC-003-F03	Pf3D7_07_v3-717260-717493-1A	Pf3D7_07_v3-717260-717493-1A.1	GAGCTTGNNNNNNNNTTGCGTTACTTGCTGGGCTGATNNNNNNNNNNNTTGAATGTATTGAACTTAGTGCCAGCGAAATTTCCCCTCATGAAAACAAATCGACGAGTTCATCAATATTCCAAGAGGAATTAAAATTTGATAAGTCTCTGAAAANNNNNNNNAAACAA	1352
DDIC-003-F03	Pf3D7_07_v3-729480-729750-1A	Pf3D7_07_v3-729480-729750-1A.1	TGAATGTTCAGAAATTTTATATCACTTAAATCGTTTGAGTGAGTTAGATCAAATATTGTTGAAAGATAAAATAAGTATATATGAGTATCAGCTAAAGGACACGTTTTTAACAACGTATGATATAGGTTGTTTATTAAAAATAGCTCAAGTGTTGAATGAACAAAATTATTATGATAACATTCCATTTTTGCATATATTTTTATATAACATACATAA	265
DDIC-003-F03	Pf3D7_08_v3-102277-102527-1A	Pf3D7_08_v3-102277-102527-1A.1	TACCTTCATCTATTGAATTAATTTTCTCAAGTAACATATTTTTGTCTTGACTACTTTCATCTGTAAATGGAACGACTACTCTTTGCTTACCTGCAAAAAGGACAACTGACATATGAGCCTTATCCTTACTTACATTCGAATTAAAGACCATAGATTCTAAAAATGGTATAGTTCCTTTTAACCAATAATC	1029
DDIC-003-F03	Pf3D7_08_v3-1056678-1056903-1A	Pf3D7_08_v3-1056678-1056903-1A.1	GTGTTAACGATAATTATAATGCAATAAGCACAACTAATTTTTCAGATGACATGGATGAATTGATAAAGAATCTTTCTATTATGGGTTTGTGTAAAGAGAAAATAGTGTTAACAGAAAAGGCAACACTATTTAATAACATTGAATTGTTGTATTCATATTATCTTATAGTTCAGA	3666
DDIC-003-F03	Pf3D7_08_v3-1099719-1099977-1A	Pf3D7_08_v3-1099719-1099977-1A.1	NNNNNNNNNNNNNNCAAACAAGATAAATAATAATGTATATAATACTAGTGGTANNNNNNNNAATGATCAAAATATGGATAATATGAATCAAAAAGGGAAAAGTAACAAAAATTCAAATAAATATAATTTTGATGAAGAGGATTTATGGTTTTTATGTGATTTATGTAATAATCCTATAAGTCCGTTATGTTA	226
DDIC-003-F03	Pf3D7_08_v3-1176313-1176549-1A	Pf3D7_08_v3-1176313-1176549-1A.1	TACATCCAATGAATATTTTACACTTAAAAGAAATAAACAAATTATTCATAATAAAATACATATACTCTCTATGNNNNNNNNNAAACAAAATACAAACGAGCTAAACAAATTATGTAATATTAACGCCATCATATTCAATATTAATTCTGATGATTTTGAGGTAGGCGATGAAATTGT	1840
DDIC-003-F03	Pf3D7_08_v3-1313088-1313338-1A	Pf3D7_08_v3-1313088-1313338-1A.1	TGAGAGACATAGATATATGATAGAAAAATGNNNNNNNNAAGATTGGTTTTGTGATTTAAAAGAAACGTTGAAAAATGAATTTGAAGAACAGATGGATATAGGAAAAGTATNNNNNNNNTATGAAAATAATAGAGAGTATGNNNNNNNNTTTTATTTGGAAAAGNNNNNNNNTATATGGAAAAGATGG	435
DDIC-003-F03	Pf3D7_08_v3-1314717-1314986-1A	Pf3D7_08_v3-1314717-1314986-1A.1	ANNNNNNNNNNNNNNNTATTGTCAAAAGTTTTCATAGATATATATATGATGGTATTAGAAGATTTTAAAGAAGAAGAATGTAAAAAAAATAAAGAAATATTTCTTGATACTTATATAGATGAACNNNNNNNNNATTCACAAAGTNNNNNNNNNAAAAGCATGTTAAATATATTAGATGAAATAAAAAGTGATATTCATATAGGATATC	237
DDIC-003-F03	Pf3D7_08_v3-1344618-1344845-1A	Pf3D7_08_v3-1344618-1344845-1A.1	TATCTTTTCCATATATAATAACGCATGAATTCTTTAAATATATCTTTTACTTTATCTGTAAGTTTCATGGAATCTATTATTTCATCTGCATATTTTATTTTTGCCTCGTTTATATATTTACCTGCTTTTAATTTACATAAACATTTTTCTATTAAGTTTTG	1316
DDIC-003-F03	Pf3D7_08_v3-336421-336651-1A	Pf3D7_08_v3-336421-336651-1A.1	TAACAACGAACCCATAAATTTACAGAAAAATTTAGATTTAATCATATGGCNNNNNNNNAATATAAAAGAAGGAGAAGCTTTAATTTCTGATATACCTACATCAANNNNNNNNAGGTGTACTACAAATTATAAATTTGTATTGCATCCCCAATATGAAGATAGT	922
DDIC-003-F03	Pf3D7_08_v3-399693-399961-1A	Pf3D7_08_v3-399693-399961-1A.1	CTTTTCTTCACCTTGGTTTATTACATTATTATTTTCATCATTGTGTTGAATGTCCTTATAAATATGTTCATTAATAATATCTTTGGAAGTATCTTCCATATTTTCTTCTTTATCAATTTTAAATACTTTTTCATAACTTTCATTTTNNNNNNNNTCCTTGGATGTTTCTAATTTATTCAAGTCATTTTTATCAAAATTATTTTTATAACTTTCA	600
DDIC-003-F03	Pf3D7_08_v3-476232-476475-1A	Pf3D7_08_v3-476232-476475-1A.1	CAAACACATGATAAACAAAAGTGTAAGGAAAATTTTTCAAATTCTTTTGTTAATGAAATATATGAAAAAGAAGAAAAAGAAACGNNNNNNNNGAAAGAATATTTAGAACAACATGAAGAACATTTTTCAACGTTTAGAAATTCAATTTTATGTAAATTAAGAATAGCTGAAGAATT	547
DDIC-003-F03	Pf3D7_08_v3-585331-585590-1A	Pf3D7_08_v3-585331-585590-1A.1	TGAAAACTTTTCATGTACGGTTAATAAACAAAATAATTCTGAATTATATATAAGTAAAACTTCTTCTACATCTCTAAATTTATGCATTGTAGCTCTTTTAAGATAATAAGGCAAATATTTTACAATATATTTTTGTTNNNNNNNNNCTTGATGACCAACATTAATATCTTCCATTTTGGAAAAGGTTCCACTTAACG	301
DDIC-003-F03	Pf3D7_08_v3-585703-585949-1A	Pf3D7_08_v3-585703-585949-1A.1	AAACACATCATCAAAAGTTTCTGATATTGGCTTGTTTGATTCTTTATATTTAAAATCTTTATATAAATAAAATCTATCTTTCTTAAAATATGGATCTTTACGTACTTCAATCGAATCCCTATCAGTTACAATATTTATATCTTTTAATGTTAAGTGGAAATTAGAATCAATAATAGCTA	890
DDIC-003-F03	Pf3D7_09_v3-1015103-1015350-1A	Pf3D7_09_v3-1015103-1015350-1A.1	ATTATTTAATTTTTCATCTTTTATATTTTTCAGNNNNNNNNTATGAAGATATAGGAATACAACTAAATTAACAGCTGAAAATAATCTTACTAACAAAAATAATTTGAGGAATTCTTCATCATATAAATCTTTTGGAATATTATTTGTGTATTCATAAATTTCTATTAAGGATATAATAGTTATGA	108
DDIC-003-F03	Pf3D7_09_v3-1406342-1406614-1A	Pf3D7_09_v3-1406342-1406614-1A.1	TCTCAGATTATCATAGTGTTGTGGATGAAGATTTAATTAATTTTAATGATGATGTTACTTTAGAAACACAATCCATGATAGCACACGGAGGGTCTTTGTCAGAAATAGAAGAAACTGGAGATTTATCTTCAGATGTTGATAGATTACTTTCATCAATCGAAACTACTCCAAGAGATGATGTTGTATATATACGAGGTGATATTGTATT	800
DDIC-003-F03	Pf3D7_09_v3-163813-164052-1A	Pf3D7_09_v3-163813-164052-1A.1	GNNNNNNNNNNNNNNNNNNNGTATTTCTTTCATCAAGTGATCCAAATAAATTAAACACAACACCATCACCATTTGGTTTATCATCTATTGGAAATCTAAATACAAACAATAAATTAAATAGCTTTCCAGATTTTAGTCAAGCTAATAAAACATTTCTACAAAATGATAGCTTAT	686
DDIC-003-F03	Pf3D7_09_v3-164045-164311-1A	Pf3D7_09_v3-164045-164311-1A.1	ATCAACTGGTGTTGCAAAACCATTAGTTACCAATTTTAATTCTCCATTTAGTGCTTTTGGTAAAACAAATACCAGTGATATATTTAAAACTAATACTACTGCATCAACTACAAATGCAACTGCAACTGCAACTCCTGCTCCCTTTGGATCAGCATTTGGAGCGCAAAAGAATAATGATAGCTTGTTTGGAAATAATGCATTCAAGCTTTCG	816
DDIC-003-F03	Pf3D7_09_v3-202854-203106-1A	Pf3D7_09_v3-202854-203106-1A.1	AATATACAAAGAATGCATATGATAAAATATTCTTTGTCCTTTAAANNNNNNNNTTCTTGTACTTTNNNNNNNNTAATCTATTAAATTCATATCTGATGAAATATCATATTTATATTCCCCTTTATGAGCATTTACAAAAGTTTCGCTATTTCTTTTATTAATATATGTATTTGAGCACATATTTTTAT	838
DDIC-003-F03	Pf3D7_09_v3-270915-271160-1A	Pf3D7_09_v3-270915-271160-1A.1	CTTTGTATGTATTATCTGTTGTTTTATCTTCACCTTGATTTCCTGTACTTGTAGATTCAGTAGATGGACCTTCAGAACCTGATAATTCATCACTAGTAGATGCAGCACTTGTACTTTTAGATTGTTCTTTTAATGGTCCCATATATTTGTATAATTCTATTTCTAAATCTTGATCCTTGNNNNNNNNTTCTAA	1613
DDIC-003-F03	Pf3D7_09_v3-516735-517007-1A	Pf3D7_09_v3-516735-517007-1A.1	ATAGAAGGATATANNNNNNNNTATCAAGAATCATATAATATAAATGACCATTGTAAATTAGTTCCATTAAATTTTTATAAAGATTCTATTTCTAATGATTTAGGTACTCCATGCCCTGTGAATAGTATTACCTTAAATGTGGGCGCAAAAACTATAAATGAATGTTTGTGTAATAAAGGATATTTCTATAATGTCAAGAAACAACAATGTGA	156
DDIC-003-F03	Pf3D7_09_v3-595828-596094-1A	Pf3D7_09_v3-595828-596094-1A.1	ATANNNNNNNNATCGTTCTTATACATTAATGATAAAGTCTTTTTGCAAANNNNNNNNAAGAGATCAGATTTGAGATAAAGACGTTTGGCTAATTTATACGAGAATTCGAGAGCATCTAATTTTATATTTAAACNNNNNNNNGTATCCAATATATTATAATTTTGTTCATAAGTCTGTTCATTTATATTATTTAATACTTTT	363
DDIC-003-F03	Pf3D7_09_v3-82006-82236-1A	Pf3D7_09_v3-82006-82236-1A.1	TTTATCATCTTTAGGCCATAACCAGAGTACAAGCAATCCAACTATAACAATTGTAATTAACATTATAAATACTGTAATACCATAAACACTACCAGAAGCGATCAGAAATGCACTAAAAGTATTACAACATTCACTTGTAATAAGAGTAGCGATAAAACTAAAAATAGC	1172
DDIC-003-F03	Pf3D7_10_v3-1386657-1386909-1A	Pf3D7_10_v3-1386657-1386909-1A.1	CGATTTTGGTAGAGAACAGGTTAAATATATTGAAGACGTGGTTTGATAATCAGGTATTTCTTTAATTAAATATTCATGATATTGTTCGTTAGATACATAAATTAATTCATCCTCCACATTTTGCTGTTCTGTTATAATTTGTGAAGAAGCTTGGTTTGTTTTATTTGGTAATTGCTCTTTTATGA	527
DDIC-003-F03	Pf3D7_10_v3-1392371-1392620-1A	Pf3D7_10_v3-1392371-1392620-1A.1	TGATGAAAATGATGATTCCCTTATTTCTAATTCTTTAGTACCCGAAACAAGTTACAATCAAGATTACTCTTTATACACTATTAATATTTTGAATGGACTTCCTGANNNNNNNNNTAATATGAAAAATATTGATTTAGAAAAATTTAAAGATACTTCAATACATACAAAGGAAGAGGGACCCATTGTA	588
DDIC-003-F03	Pf3D7_10_v3-1414337-1414596-1A	Pf3D7_10_v3-1414337-1414596-1A.1	GACCTGAATGGAAAGGTCAATGTGATAAATTTGAAAAANNNNNNNNTAAATATGAAGATACTAAAAGTAGAACTGCTGAAATATATTTAAAAGAAATATGTTCTGAATGTGATTGTAAATATAAAGATTTGGATAATACATTTAAAGAATTTAAAGATAACGTTACGCTTCTTAAAGCAGTAATTGATAACAAA	624
DDIC-003-F03	Pf3D7_10_v3-1414599-1414832-1A	Pf3D7_10_v3-1414599-1414832-1A.1	ATCTAGATCAACGAGGGAATATAACAACATCTCAAGGAAATTCACACCGTGCAACTGTTGTGCAACAAGCTGATCAAACCAACAGATTAGATAATGTAAACTCTGTAACGCAAAGAGGAAATAATAACTACAACAATAATTTAGAGCGTGGATTGGGTTCTGGTGCT	1435
DDIC-003-F03	Pf3D7_10_v3-992331-992603-1A	Pf3D7_10_v3-992331-992603-1A.1	TCATTATATTTTNNNNNNNNNNNNNTATGATATAAAATCTTCAATTAATAAAAGATCTATCCAGTTCTTTAAAGACACTAATATAGATCATTATATAGCATATGAATATTATAAGGAGGACCGTACAGAATTTATATTAACTATTATGAATNNNNNNNNNATTACTCATCAAGAAACTCAAAGTCTTGAAATGAAAAAGTTGAAAG	281
DDIC-003-F03	Pf3D7_10_v3-992596-992869-1A	Pf3D7_10_v3-992596-992869-1A.1	GAAAATAATAAAATGCACAGTATCAATTCTGATAGAAATAAAAATGATTATATTCCATCTTCCTATTTACATACAATATATAAAACATTTAGCGAACATATAAACCGAGATAATGGAAATATTTATGATGATNNNNNNNNNNNNTTATATGATGGAACTNNNNNNNNTATAGAAACATTAAACGAATTAAGAATTATAAATATATTATTTTCA	43
DDIC-003-F03	Pf3D7_11_v3-1006693-1006917-1A	Pf3D7_11_v3-1006693-1006917-1A.1	GTGGGGGAGAGAATTTTACCTTGATACGCTCCCATGTTTTATCCTTTATACAATACACATAAGTGTCATTGGTAATATATGACCCTCTTTTACCTCCGTAAAGAAATAAACAATCTTNNNNNNNNNNAGTGGAGTAAATTAAATTTAATTTTGCAAAATAGCGTGG	1886
DDIC-003-F03	Pf3D7_11_v3-1018781-1019053-1A	Pf3D7_11_v3-1018781-1019053-1A.1	TTTTTGATTCATATCATTATCATAATTATATATATATTGATCTCTGTCTATATGGGGAGNNNNNNNNNATAAAGGATGTTGTGTCAAGGCTAATAATAATTCTGTAGCTATACTACTACTTATGTTACTTATACCACATCTAGTGACTGTGCATTTTTCATCTAATGTTCTATAGGATAAAGAATCTGAAGGACAATGCATATCAT	134
DDIC-003-F03	Pf3D7_11_v3-1127074-1127316-1A	Pf3D7_11_v3-1127074-1127316-1A.1	AACATTTTAATAGTCCTAATTTCGAAAATATGATGAAAGGAATTTTTGGAATTATTCAAAATCCTTTTGAAAATGGCCAACCCACTTTCCCATTCTTTAAAAATATTAATTCGATCTCTGGAATCGGTAATGTTGATATCCCCAAAAATTTTATGAATGNNNNNNNNAATAATGGAAATGATCAAAACA	1126
DDIC-003-F03	Pf3D7_11_v3-115913-116184-1A	Pf3D7_11_v3-115913-116184-1A.1	ACCTCCAGATGTTATAAATATTATATTATCATCATCATTTGGAAGGAAATTCTCCTCTAATGTTTTTAATATTTCATCTATATTTTTAGGTCTCAATTTACTATTGAAAAATTTTGAATACTTNNNNNNNNAATCATCATCTTTTACATTACATATATTATCATTATTTTCATTTTGTTTTAGTAGTTCATCTTTTTTATTATC	195
DDIC-003-F03	Pf3D7_11_v3-119432-119705-1A	Pf3D7_11_v3-119432-119705-1A.1	CTCCTTTATATTCATCAAGAAATTTCATCCAAGAGTAATTATGTTTTTCTTGTTGATATTTTGCTTTATACAAACGAGCAAGATACTTTTTATACGATTCATGCTCTTTAATTTTCTTTTCAAAAGTTTTGGTTATAATGTGTTCAAGTGATTGTAAAGTATTTTTCTTTAATTTTCTCCATATTAATCTACATGCGATTATAAGAA	355
DDIC-003-F03	Pf3D7_11_v3-1293919-1294168-1A	Pf3D7_11_v3-1293919-1294168-1A.1	TCCATATCAAAATAGTAATGTGTATCATCCAATCAACGAACATAGGGAACATCCAAAAGAATACGAATATCCATTACACCAGGAACATACATACCAACAAGAAGATTCAGGAGAAGACGAAAATACATTACAACACGCATATCCAATAGACCACGAAGGTGCCGAACCCGCACCACAAGAACAAAATTTAT	1060
DDIC-003-F03	Pf3D7_11_v3-1294664-1294910-1A	Pf3D7_11_v3-1294664-1294910-1A.1	AAAAGATAAATCATTTCAAAACTATACATATTTAAGTAAAAATGTAGTTGATAACTGGGAAAAAGTTTGCCCTAGAAAGAATTTAGAGAATGCAAAATTCGGATTATGGGTCGATGGAAATTGTGAAGATATACCACATGTAAATGAATTTTCAGCAAATGATCTTTTTGAATGTAATAAATTAGTTTTTGAATTG	1904
DDIC-003-F03	Pf3D7_11_v3-1295103-1295335-1A	Pf3D7_11_v3-1295103-1295335-1A.1	ACTACTGCTTTGTCCCATCCCATCGAAGTTGAACACAATTTTCCATGTTCATTATATAAAGATGAAATAAAGAAAGAAATCGAAAGAGAATCAAAACGAATTAAATTAAATGATAATGATGATGAAGGGAANNNNNNNNNTATAGCTCCAAGAATTTTTATTTCAGATGATATA	1278
DDIC-003-F03	Pf3D7_11_v3-1295371-1295597-1A	Pf3D7_11_v3-1295371-1295597-1A.1	AAGTAACATCAAATAATGAAGTTGTAGTTAAAGAAGAATATAAAGATGAATATGCAGATATTCCTGAACATAAACCAACTTATGATAAAATGAAAATTATAATTGCATCATCAGCTGCTGTCGCTGTATTAGCAACTATTTTAATGGTTTATCTTTATAAAAGAA	3734
DDIC-003-F03	Pf3D7_11_v3-1374917-1375148-1A	Pf3D7_11_v3-1374917-1375148-1A.1	TTTTTAAATGAAAATCTCCAAAGCTTCTGGTTGGTTGTAATCTACCTTTAACATAACAATTATCATAATGATGTGATAAGAGATGAAAAGGTGTTTTACATAATTCATATGNNNNNNNNNNNNNNACAGTTTTATAATCTCGAGTACATATTTTACATACTAATATA	1296
DDIC-003-F03	Pf3D7_11_v3-1376058-1376305-1A	Pf3D7_11_v3-1376058-1376305-1A.1	TTTCTGGCTCGATATAATCCATTTCAATATTTATATTAGATATGAAACATCTATCTTCAATAGGTGAATTTGCTGCAAATTGAGCCATAGAAAAATGATTCTCATTCCTTTGAAAATATGAACTATTCAACTCATCAAGGTTTTCATATGTTATTTCATAACTGCCATCATCTGAATCCTCTTCATCA	1133
DDIC-003-F03	Pf3D7_11_v3-1816152-1816378-1A	Pf3D7_11_v3-1816152-1816378-1A.1	TTGGGTAGATATCGTTATAAGGGCTATAATGTATTGACTTCTCCGGGTTTGTTACATTATCATTACAACCAATATTATTAAGGTTCATATTATTTTTATCATTATTATTGTTGTTTTCATTTGTGTGGTTATATAATAACAATGATGTGTCGTCTATTGGATCATT	3008
DDIC-003-F03	Pf3D7_11_v3-1934962-1935236-1A	Pf3D7_11_v3-1934962-1935236-1A.1	TGATGTGCCAATATTAAGGATACATTTTCTAAAGCTTCTATCAGATAATGAAANNNNNNNNNNCGATTTTCATTTAAATCATTAAATATATTGGTTAGTTCTTGTATTGACGTTTTTGGATCTAAGGATGTAATTTGTTCATTTAATTCTTCTGTATATTCTAGATTAAAGTTTAAATTATTAAAATAACCTTCAGCATTATTTTCATTTTT	184
DDIC-003-F03	Pf3D7_11_v3-408285-408534-1A	Pf3D7_11_v3-408285-408534-1A.1	TATGAAGAAGGTTTAAAATATTGTGCGTCATCAATTAATTTATGGATATGTGCTATCGATTTACAAATANNNNNNNNNAATTATACAGGTGCTAGAGCTTTGACGGAGAAAGCAAAAATCAAAATCAAGTATTTAAATTCTTTTAATAATAATAGTCATATTTTAAAAAGTAAAGAAATTATTGAA	880
DDIC-003-F03	Pf3D7_11_v3-408543-408771-1A	Pf3D7_11_v3-408543-408771-1A.1	AGAGTGTTAATAATACTACAGCTAGTAATATTTCCAAATCCAAAAATGAACTTNNNNNNNNNTCATCAGTTAATAATAATGCTTATATTAAAATTATCGAAAATTATGATTTATTATGGTTAAAATTAATAGAAATTGAATTATGTTGTAATAATAAAAATTTAAATCCTATA	2334
DDIC-003-F03	Pf3D7_11_v3-497277-497548-1A	Pf3D7_11_v3-497277-497548-1A.1	TTTTAGATTTAATTGAATATTCATTTTTAAATTATACTAGTTCTAATTTAAATACAATAAATAATAATAATGANNNNNNNNNNNAAAATNNNNNNNNNAAAAATCGCAAATATAGTAAAAATAATATTTTAGATCTCTATGAACACGTAAGTACGATCAGTTTATTTTATCACACGTTTAATTTACCTAAGGAGTATAATGAAAAATTGTT	128
DDIC-003-F03	Pf3D7_12_v3-1959644-1959891-1A	Pf3D7_12_v3-1959644-1959891-1A.1	ATGGGAAGACGATAAGAGAAGAGAAATTAATTTCTGAGGGAGCGTATTCATTTGTTTATATGGCGAAGGATTTAAACACGAATCGAGCTTATACTATAAAGAAGACCATATGTCAAGATAAAGAGAAAATAGATATGGCGAATAAAGAAATCAACATTCTTAAAAGTTTACCTCCACATAAAAATATA	403
DDIC-003-F03	Pf3D7_12_v3-233418-233671-1A	Pf3D7_12_v3-233418-233671-1A.1	CAAAAATATCATTCCCCAAATTTGTACTACTAATTGTTCCAATAGTTCCTATAGTTGTGGTAATTTGCTCATATGTNNNNNNNNCTAAAGATTTATTAGACACATTTGAAGGATCATTATTTTGTTCCAAATTCTTGGGCACAGTATTATTACATGAGAATAATGAAAAGTTATTATCATAATTCTTTTGTT	1048
DDIC-003-F03	Pf3D7_12_v3-529495-529767-1A	Pf3D7_12_v3-529495-529767-1A.1	GCTCCCCAAAAGTTAACTGCTTCATTATTTTGTGGATCCCAAAAACTAACATTCGTTACCCATCCAACATAATCGGTAGATATCCTATATTCATAACTACTACAGAAATATTTATACTCATGGTATACATTTGCATCATTTACATCTACCAAATTAACAGTTTTACACAAATTGTGAATGCCATTCAAGTTATAAAAACCTGTACAT	489
DDIC-003-F03	Pf3D7_12_v3-63081-63314-1A	Pf3D7_12_v3-63081-63314-1A.1	TTTCCGTCATAATAGTTGCATACATTCTATTAAAAACTTTGGGTACTCCTAATATAATTTCAGCTTTTGAATTACATATGTCTGTATTCAAAAATTTTATATCTCTACTCCATATATTTATCTTTACACCCAAAAACAAAGTAATNNNNNNNNNAACCCTTTCATA	745
DDIC-003-F03	Pf3D7_12_v3-659881-660127-1A	Pf3D7_12_v3-659881-660127-1A.1	GGTGGTTTAACATTTTCAGCTACGACTTTTTCGACTGATGGCAATCCTACTTTGATTAATTCCTTTAACATAGATTTTGCGTNNNNNNNNNCTTCTGATTTGATATCAAAGCTTGATTCTAAAAAGGTTGGTGANNNNNNNNNTAAAACACTGACAAGTTCATTTGATATGGTCTCTGCTAAATCATCACCA	1114
DDIC-003-F03	Pf3D7_12_v3-684011-684240-1A	Pf3D7_12_v3-684011-684240-1A.1	ACCTAATGTTGGTAAGTCTACCATTTTTAATCGACTAACTCGAAAATATCAAGATGGTAGTATTGTTTTAGATGTTAGTAGTACGAGAGATAAACTTTATGGAGAAGTTGAGTGGGAAGGATATAAATTTGAACTTGTGGATACAGGAGGTTTAGTTTTTGA	894
DDIC-003-F03	Pf3D7_13_v3-1004740-1005002-1A	Pf3D7_13_v3-1004740-1005002-1A.1	TTACATCGTAAAAATAATTTAAAATATTATATATATTATCTTTTCCTTTNNNNNNNNCTCTTTTCTTTATATATATATTTACATTTCTCTTCATTTTATTACATGATAAATTAATATTTAATGTACTAATATATATATTATTAATTTTTATTTTCTTCTTNNNNNNNNTATTAAAACAAAATGAAGATTCCTTAA	32
DDIC-003-F03	Pf3D7_13_v3-1146764-1147010-1A	Pf3D7_13_v3-1146764-1147010-1A.1	AAATTTTCTCCTAAAGTTATGCCTTTGTTAATGAAGGAGAAGAACGTGAAACATAAAGCACCTCCTAAAGGTACTATAAAGCATACGCTAGAATATTTAAAAAGAGCAGGAGAATCAAGAATGAAAGAAAATGAATTATACAAATNNNNNNNNNATAGCACACTTAGTTCAATTGCAATTANNNNNNNNTCC	1569
DDIC-003-F03	Pf3D7_13_v3-1233093-1233332-1A	Pf3D7_13_v3-1233093-1233332-1A.1	TCTATATGATCCTTATTTTTATCTTCATCACATTTATAATTTACATAATTTTCGACGTCATCATTTTCATTATTACTCATAATTGAATTATCCACAATGCTTGCCTCTTTTACAGCTTTACAAAGTTGGNNNNNNNNATGATAATTCCTTTCACCTTCTTGTTGATCACACACCCGAACC	868
DDIC-003-F03	Pf3D7_13_v3-1265494-1265726-1A	Pf3D7_13_v3-1265494-1265726-1A.1	TGTCATATACAGATTATAAAAATGATCATAGAATAAGCGAAATCTTAAATCGTTGTATTTTACGATTAAACGAGTTTGATCTAATTCATTTATCTTCTTTGGTCATATCTTTAAGTAAAATGAATTTTAGGAGTGTGTATTTTCAGGAACAAGTACAAAAGAAATT	3536
DDIC-003-F03	Pf3D7_13_v3-1350855-1351093-1A	Pf3D7_13_v3-1350855-1351093-1A.1	TCTTTTATATTAGTTGTTTCGTTATTTTCATTATGTTCCATATTTTGGTTATTTGTATATTTTATNNNNNNNNAAAATTGGTAAATATATTCCGAGATGAAAGGTGTAAAAGGGGCCATAATTATTGTAAACAAATATAATGTTCTACATAAAACATTTAATGATTGGTGAGT	1071
DDIC-003-F03	Pf3D7_13_v3-1406713-1406975-1A	Pf3D7_13_v3-1406713-1406975-1A.1	TTTCAGGTCTTCTTAAATATGTTTTAAATTCATTATTTAATTTTTCATCATATTTAGGTACNNNNNNNNNNNGAAATCTAGATGTTTCATTATTATCGTGATTTGATGAATATATATAATGAGTTTGTTTAAAATGTGGTTCATTCAAATTATNNNNNNNNTTATCTTCGTGTACATTTTTATTATAATTTGAATACTTC	426
DDIC-003-F03	Pf3D7_13_v3-1419363-1419626-1A	Pf3D7_13_v3-1419363-1419626-1A.1	TTTTGAAATCTGTATNNNNNNNNTCATATTCATCGAGATTTATTTTGTTCTCTTTGTTTGAAATATCAACTACATGATTAAAAACATCTCCTAAATTATATAATTTCTTATCTAGGTCTTTTCGAAATGTCGATTCTCCTCCTTGTGCTGGTTTTTGTACTTCTTTTCCTTGTGTTGATATCTCTTGTTCATTTTTAGATTGAG	252
DDIC-003-F03	Pf3D7_13_v3-1465616-1465890-1A	Pf3D7_13_v3-1465616-1465890-1A.1	TCTTGTGGATTATTATCTATTATATTTTCTTTTGGTTCTTCGACAGCAAAATTATCTCCTCTTGGTCTAGGTTGATCATCTTCGGGTTCATGTGGAACATCTAATGGTTCCCGTTTTGGAGGACATCTTTCTTCTTCACATTGTTCTTGTATTTCACTTGTACATCCTTCGTGTAAGATTTCTCTTTTTCTTGACCTGGTACCTTTACCACAAGTTACACTACATGGAGA	1504
DDIC-003-F03	Pf3D7_13_v3-1465901-1466157-1A	Pf3D7_13_v3-1465901-1466157-1A.1	CATAAAGGGTCCGATAACNNNNNNNNCATTTTCCCATGCAGAATCAGCATACAAGTTACATTTACCATCTGATGGATGACAACCTACAAGAAATCTGTTGAAAGCTACATTAATACCTTGTCCAATACCAAAAACAGCTATTTTAACACCACGATCATTTAATTTTCTTGATTCTTTTAATGAATCTTGAATACTAT	1228
DDIC-003-F03	Pf3D7_13_v3-146695-146934-1A	Pf3D7_13_v3-146695-146934-1A.1	AAAGTATTTGTAATAGATTGAACGATGAACTAAATGAAGAAATATGTGGTTATCAAATTAGGTTTGAAAAATCGTNNNNNNNNAAACATAGTAAAATTAAAGTTATGACAGAAGGAATTTTATTGAAAGAAATTATGAGTGATTTTATTTTATCAAAATATAGTGTTATCATTCTTGA	2162
DDIC-003-F03	Pf3D7_13_v3-156456-156685-1A	Pf3D7_13_v3-156456-156685-1A.1	ATTATATGATATTTATATAAAATTAGAAAATCTAATTTTANNNNNNNNAACTGAAAGTATATACAATAGTACACCTCCATATAGAGTTATTATGTTCGAATTAATGACCAGATTATTTCGATTTTATACAAAACCAATAGACCTTATTATTACTATGAATACAC	501
DDIC-003-F03	Pf3D7_13_v3-156713-156986-1A	Pf3D7_13_v3-156713-156986-1A.1	TCCTTTTATGTGAACAAATTAAATATTGTAAATGATTTNNNNNNNNAAACACACCATAAAGATACACATCAAGACAGTCAAAATGAACACAAAACGGATGAACCTAAAATACATAATGTTTTNNNNNNNNNNNNNAACGATATCTTTGTTAATATTCCTCTACCAAAAATATTTAAAAATTTCTTACATTCCATATATTTTAGAACTCC	407
DDIC-003-F03	Pf3D7_13_v3-1876391-1876664-1A	Pf3D7_13_v3-1876391-1876664-1A.1	TACTATCTGTAAAAGTATGTTTAGAACTAACATTTGAAGAGAAGTTACATCCGTGTATGANNNNNNNNNNATATTTTGGTTTTAAAACTATTTTATAATTATTATTTTTAAATTTGCATGTACATTCTGTATTAACATCTTTTGATGTAACATAAAATGGAGCTTTAAAGATAGTTAAGTTTTTATGATAAATTATTTTATTACTTTTATATA	239
DDIC-003-F03	Pf3D7_13_v3-2114242-2114482-1A	Pf3D7_13_v3-2114242-2114482-1A.1	CTTCCATTAACTCAATATATAATTTATTAATAATTTTTAATTTGTTTATTTCAAAAAGGCATAGTTGTAACAAGGTTCTTAAGGTTCTATTACCCCCTAAGAGGTTAAAATGAATATTTCCTTTTTCTCGTATATGNNNNNNNNCCCTTAACAATAAATCATATTCATCAGTATGAAATGT	712
DDIC-003-F03	Pf3D7_13_v3-2114829-2115090-1A	Pf3D7_13_v3-2114829-2115090-1A.1	ATTCAATATATATAAAAATATAGCTAATAAACATTTCAAATCTCCATTAAGAACTTTATTCATCTTAACAAAAGCTCTATGAACTTCTGTATCTATAGTCGATTTTGTTATTCTAAGCATATCATTAAGNNNNNNNNTTACGGTATCGACATTAACAGTGTAATAATTTCTTCCTAAATTTAAATGTTCTAAATAATTCAA	421
DDIC-003-F03	Pf3D7_13_v3-2545065-2545291-1A	Pf3D7_13_v3-2545065-2545291-1A.1	ATGATTCCTCAAAAGTTTAACATTCCACATAGTATCTGTTAAATTGATAGTTTGCAAACAATTATACGTTTGGTTATTTTTATTTTNNNNNNNNGATATATGATCATCTAAAGATTTATTTTTGAGAAAGATTTCCATATATTCATATATATCTTGAATACACCA	1249
DDIC-003-F03	Pf3D7_13_v3-388138-388408-1A	Pf3D7_13_v3-388138-388408-1A.1	ATATATCTTTATTCATATGTTCTATATATTGTCTTTGTCTCTTTTCCTTTCTCATATCAGATATTATTGAATAATTTCCTTTATCACATACATATCTAGGATTATGTGATAATTCATAAGCTGCTCTTTTTAAAACTCTATTCTTTTCTTTAAAACTATTAAATTTTATATTATTGTTCATATTAGATGTGTTCCTTTTAATAATA	735
DDIC-003-F03	Pf3D7_13_v3-479569-479811-1A	Pf3D7_13_v3-479569-479811-1A.1	CTAGAGACGAATTTGATGATAAAAGAAAATTAAAAGAAGAGAAAATTAAACAATGCCAACTATTAAATGAAAAACAACTAGAAGAAAAAGAAAAANNNNNNNNAATTCTGAGAGAAAAAGCTGTTGAATATACCTTACAAAATGAAGAAGAATATAAACAACTAAAAGGAAAATT	1136
DDIC-003-F03	Pf3D7_13_v3-815862-816091-1A	Pf3D7_13_v3-815862-816091-1A.1	ATGATGTAGATGCTAACACAACATCCTGGTCAGTATCTTGTGATAAATAATTTAATTTGTCCGCNNNNNNNNAAAGTATAATTTCACAGNNNNNNNNNTTTGTATCTGTGTTTTTCATGTTATCATAAAAAGACAAAGATGAAGTAGCACATGAGTTAATTA	303
DDIC-003-F03	Pf3D7_13_v3-852647-852921-1A	Pf3D7_13_v3-852647-852921-1A.1	TACGAAATGATGAATTAAGAGAATTAACATTTATGAAAAATAAAGAAAATAGGAATGCAGATACATATGTTTTTGATTATCCNNNNNNNNAGAAATATGACCAATTAGTTTTTGAATTACGTAAACATAATTTTAATATAACAAGCATGAATACATANNNNNNNNTAAATAATGAAACATCATCACAAAAAGAAGAAAATGCTTCTATAATAAGTT	175
DDIC-003-F03	Pf3D7_13_v3-911757-912005-1A	Pf3D7_13_v3-911757-912005-1A.1	GAGCCAACAATTTGATTTTCCACAACTTACTGAATCTTTAAAACATTGTGAACAGGTATATGACNNNNNNNNNTTATCTTTGGCTAGTTCCTTTTGAACACATTCCATAGTACTATCACCTGAACCTAAGTTATCAACAGAACATTTTAATAATATACNNNNNNNNTTATTGCTAGGAGAAAGTTGTAAA	948
DDIC-003-F03	Pf3D7_14_v3-1038300-1038538-1A	Pf3D7_14_v3-1038300-1038538-1A.1	ATTAATGATTTATACACTTCAACTACACTTTTTAATTTAGCCCATACAATTAATAAAGCTCTACGATAAATTTNNNNNNNNTTTGATTTAGAAAAAGGAGAAAACCATTGAAACTTTTTGGCTAGATATTTATGGTCTTTATCAAAAATATATTCTGAAACTTCATCTTCTAGAAGT	1644
DDIC-003-F03	Pf3D7_14_v3-120101-120365-1A	Pf3D7_14_v3-120101-120365-1A.1	TTTTACAACATTNNNNNNNNNTTCCTCCTCAGATAAAATAGGTACACATATCGCGTCCTTATCACATCCTCCATTGTTTACCTTACAATGTTCTTCGCATTCGAANNNNNNNNNAGGATTACTTGAAAAGCCTTCTGGACAATTACAATATTCATATCCATGAGCATTCTTACAAACACCTTTTCCACAATTTAAAA	618
DDIC-003-F03	Pf3D7_14_v3-137398-137668-1A	Pf3D7_14_v3-137398-137668-1A.1	ACCATTCATATTTTCTAGGTTTGTTTAACCAATTACATATATATAATATATTACAAAATAATTGTTTTAATAATATATGTTTAGTTAATATTAATTCAATACTACTTAATTTATTTCTTATNNNNNNNNAAAGATCTTCATAAACAAAATCAAAATTATCTATTAATAATAAATAACCAAATCTTTTATGTACNNNNNNNNTTC	87
DDIC-003-F03	Pf3D7_14_v3-1392837-1393086-1A	Pf3D7_14_v3-1392837-1393086-1A.1	ACATGTATTGTCCCCAGCATGAATCGGGTGATAAATATTATCAAGCGTATNNNNNNNNGGATTGTAATTATTACTACTATTCATATCATTNNNNNNNNTGGTGGTGGACTGTGAAATGTTTTCCTTATGATTTTGACTTGTGTGTATATCCCTACCAACAACATATTCAACATTATTATTATCAAAAA	785
DDIC-003-F03	Pf3D7_14_v3-1992121-1992370-1A	Pf3D7_14_v3-1992121-1992370-1A.1	ATTAAAACATTCCAACAATTTTATTTCCTTCTTTATAAAATTATATAAATTAATTATTTTCTTTTTATCACATTCAAAGACGGCATAAGGTGCACCCCATGAACNNNNNNNNCTTTTGCTACCATCAGGCATAATATAAACACCAGTACCNNNNNNNNNTGATAAATTAATNNNNNNNNNTATAACATCATA	489
DDIC-003-F03	Pf3D7_14_v3-2004362-2004606-1A	Pf3D7_14_v3-2004362-2004606-1A.1	TATTTCCATATTATTGTAATAGTGCTTTTTCTTGCTCTTCTAATTTTTGTATATCTTGCTTATCCTTATCTAATTGTCCAAGAGCATCTAATTCATCATCTACATTTATTTTATTTTCTTGAGAATATTCTTCAATTTTGTCTTCGAAACTGTTATATAATCTATTTATAATTGGTTG	407
DDIC-003-F03	Pf3D7_14_v3-2020604-2020849-1A	Pf3D7_14_v3-2020604-2020849-1A.1	CAAGAACATGAATATTTCTGTAAATACATAGACAAGTCCTCATTATGTCTTATCACAGGGTGCTNNNNNNNNATATGACAATATAATTTTATATGTTTTATTATTTCTTGATGAATTTCACATAATAAAAATAATGTGTGATTCATATGTTGACTACTCAATATAGAAAAGCCACTAACTAATTG	820
DDIC-003-F03	Pf3D7_14_v3-2260533-2260765-1A	Pf3D7_14_v3-2260533-2260765-1A.1	AATAACCATCAAATACAAACTCAACCAACAAATACAGTACAATATATTCAACCAAATTATGAACAAGTCATAACACAAGTAGATCAAAATGGTAATCTATTCAATCAACAGCTTGTAGGAAGTACAGTAATGCAAAATATGACACCACAAGGTGTAAACACGTTAAATTATCCTGCAACG	1828
DDIC-003-F03	Pf3D7_14_v3-2355614-2355853-1A	Pf3D7_14_v3-2355614-2355853-1A.1	ACTTTTCTCGATTCACATTATCCAAACCCATTTAACGAGTATGAAAAATATGACAAACATTATTATGAACTTGAAAATATTTNNNNNNNNAAACTTAATGAACATTCCTTAAATTATCAATCTTTGTTAAAAATGAAAAGATTTATAAGTATGAACGATATGGAAAATAATAA	640
DDIC-003-F03	Pf3D7_14_v3-2695837-2696082-1A	Pf3D7_14_v3-2695837-2696082-1A.1	CGTTTTGTATCATATTATTAGATATAGNNNNNNNNNNNNNNNNTTCTACATTATTATTCAATATATTACATCCTGTTATGGAATTATTGTTAAAATATAAATTATTCGAATTGTTATTATTAAATTCTAATCCACTAACTGCTGTTGTATATAATGATGATGAGTTATTATTATAGAAATC	554
DDIC-003-F03	Pf3D7_14_v3-2733345-2733593-1A	Pf3D7_14_v3-2733345-2733593-1A.1	TCGATGTACATGCANNNNNNNNATTGGAACGTTTATTTGTAATTTATTTATGTGTATTAAAAGAATATGAAAAACATCCTCCTAAAATATTAAAATATTCATTACGTGCTATATCTAGATACTCGATGTATATAAATAAATTTATCATGGATGATATATTATTTGAAATTAAAAACCTTGCTGCA	1144
DDIC-003-F03	Pf3D7_14_v3-279563-279833-1A	Pf3D7_14_v3-279563-279833-1A.1	CATTTTTCTTTTAAATGAGAGCAATATATTTCTTAGGTTTATTCCGGATAAATGTTTAGTTATTAGCCAGGTGAGTTATAGTGATTCATATAAGGTAAATTGTATTAATTTCTCTGAAGGATTTTGTTGCTGTCATCCAATAAATAATTTAGCACTATTATATGGAGAGTATCAACAAAATCAAGAATCAAAAATTATGAAATTACCG	363
DDIC-003-F03	Pf3D7_14_v3-3124416-3124655-1A	Pf3D7_14_v3-3124416-3124655-1A.1	TAATTGATCTTCTAGAGGAATTAGATATTTTGTCTATATCGAATAAAGATGAAGTAGAAAAACGAAGAAAGAAAACAACTGAAGAGACGCGGTTGTTAGGAAATATTGATTTAGGATATGGAAAATTAGGAGAGGGAATAAAGCATGAAAATTTACAGGAAGAATTAGGAAACAGATTATTTG	3132
DDIC-003-F03	Pf3D7_14_v3-3125801-3126073-1A	Pf3D7_14_v3-3125801-3126073-1A.1	ATTCTTATAATATTTAAGAATGAAGGGATTAAATATTTATATTTTAGCGAGGATACTCTGAAATATGTTAATTTTAATTATCCTGATTTTAACTTATATAAATGTATGAATTTATATAAGAAAAATTATGTTGATAGGGATGAGAAAGATATCTGTGATTTTTCAAATGAAGATTTTCCGTTAATAAAAGAAAATAACAAGAGAATCAG	182
DDIC-003-F03	Pf3D7_14_v3-3214249-3214516-1A	Pf3D7_14_v3-3214249-3214516-1A.1	TAAANNNNNNNNGATTAGATGATTTAATAAAAGATTTGTTAAAATATTTTCCAAAGAATTCAATTAGCGATCGTTTTGAATTGTTAGAATTTAAAATGACGGAGGATTGTTATACAAAAATGTGGTTTGATTTTATGAGTGATTTTGGAATAGCTACAATGAATGAAACCGAACATACTAGATCTTTTTATGGCTTAATCGAA	579
DDIC-003-F03	Pf3D7_14_v3-377765-378020-1A	Pf3D7_14_v3-377765-378020-1A.1	AAAGATATATCAACTGAAAAGATTTTATCAAATAATTGCTTTAATAATAAGTNNNNNNNNTGATTTCCAACATCTATCATATTCATATAATCTAATGATTTAAAAATATATAATATACTCTTTGGACTAAATTTTAATTCATCATTTATTATTTTCTCTTTTACTATTGCTTTAATTTGATTAAAATATATAA	204
DDIC-003-F03	Pf3D7_14_v3-407306-407542-1A	Pf3D7_14_v3-407306-407542-1A.1	CTTTCTTTCGTCTTTCTGTTCATTATCCATATAATCTTTTTCTCCTTCCTTTTCATTCTTTACTTTATTTCTATTAATACACAACTCTCCTTGAGTTAAGAGATTTACGATATTATCAATATTGTTTTCTTTCATATACTTCAACTTTTTACTATTCATTTTTAAAAGA	1523
DDIC-003-F03	Pf3D7_14_v3-421322-421547-1A	Pf3D7_14_v3-421322-421547-1A.1	TAAGAAAGATGAAGTAATANNNNNNNNTGAAGTATCAAAGAAAACATTTTCAGGTATAGGTTTTAATCTTACTGACAAAGAAGCTAAAGTATTAGGTGTAGGTGTAACCTATCAAGAATATCCAGAAACCATGTTATATAACTGTCCAAACAATTCTA	1117
DDIC-003-F03	Pf3D7_14_v3-771407-771633-1A	Pf3D7_14_v3-771407-771633-1A.1	ACCCACGGGACATTTTAATTTATACCTATTGGAACNNNNNNNNTTAGGTCTTTCTTTATGATTCTTCTTTAAAATAGGTTCATCATTATTTGAGTAAACTAACAGATCATTATGGTTCTCAAAATTATTATAACCATCAATATTTTTATTTCCATATACATCTATAA	2448
DDIC-003-F03	Pf3D7_14_v3-921176-921432-1A	Pf3D7_14_v3-921176-921432-1A.1	ACAATATTAATTTTATAAGTTCATTATTTCAATTTTATATTTAGGAGGATCTATATCCATATATTATTCATTTTAAAAATATTAAAATAAATACATATATAAATATATAAACATATAAAAACAGTCTTTTAAAAATTAATAAGATTTATATAAAATATGGTTATAAATCCTATTTTGTATTATATCAAA	206
DDIC-004-C2-F01	Pf3D7_01_v3-145388-145662-1A	Pf3D7_01_v3-145388-145662-1A.3	GATATGTTTAAATATATGATTCTCNNNNNNNNNNNNNNNNNNNNNNNNNTCAATAGATAAATGATCAATATTTTCTATATTTAATCTATCAAGTATTTTTATATATCTATTATTTCTTTCTTCGATGGATAAATTATAAGAATCAATATCCTTTCTTTCATCAACAAANNNNNNNNTTGTTAACTCCNNNNNNNNNTTTAAGATACCA	296
DDIC-004-C2-F01	Pf3D7_01_v3-162867-163115-1A	Pf3D7_01_v3-162867-163115-1A.4	ATATACCAATAATANNNNNNNNNNNNAATAATGNNNNNNNNGATTTATATAATTGTTATAAACAAATGATCACATATCATAATAATAATATGCTAAATCATAACTCTAATATTTTATCAAAAGAAAATNNNNNNNNNNAACCTTTTTCAACATATAATATATCAAATCTTTGTTCTCCTGACCAAATGGTGATAAATAAAAA	2452
DDIC-004-C2-F01	Pf3D7_01_v3-181512-181761-1A	Pf3D7_01_v3-181512-181761-1A.4	TTCATTATTGTTTTCATTNNNNNNNNNACGAAAACTATTCATCTCAAAAATATAAGATATTTTATATGACGAATGCCATTGTNNNNNNNNTTACGTAAAACCTGACTTCTTCAAGGAAAACACATGCGCATTTTCACCAATTTTTGCCTAAGCTTATTATAAAAAGTATATTAAATGTATGAC	1077
DDIC-004-C2-F01	Pf3D7_01_v3-455794-456054-1A	Pf3D7_01_v3-455794-456054-1A.1	ANNNNNNNNNNTTATTAAGAGGTATTTCGATTTTAAAAATTTAAGAATTAATTTTTAATTATGTCTATAAAAACTTAATAGAAAATAAATATTATTTTGTTTTTNNNNNNNNNGTTTAAGAATAATATTTCTTTATTCTTTTACAATTTAGAACATATAATGCTATTTCTTTTAATTTTAATTTAATTTCAAA	543
DDIC-004-C2-F01	Pf3D7_01_v3-528859-529104-1A	Pf3D7_01_v3-528859-529104-1A.1	TTTGATTCTTTTTAATGAAAAAGAAGCTAAAGATATGTCAGACCATATAATTTCCCAACAAAAACGTTATTGCTCTACCAATATTCATAGTAATTATAATAATAAAATATGTATATGTAAAAATAAGCGACATCATAACAAAAGAGGGAAAGGAATAAAGCATCATGACATACATCAAAAGG	2769
DDIC-004-C2-F01	Pf3D7_01_v3-535965-536239-1A	Pf3D7_01_v3-535965-536239-1A.3	GCTCATTCGATATTTTCCAGTTGTTTGATTTTAAAAATGATGTATNNNNNNNNGATGATAATTTGTTCGACAAGGATATGGTATATTGTACAAGTGCCAACAATTATGGCGTTATGGAAANNNNNNNNNNNNNNNNNAAAATAATAAAAATACAAAATTTAAATGAGAAATNNNNNNNNGGAAAAGCTGAATTTAAAGATATATTATTAT	186
DDIC-004-C2-F01	Pf3D7_02_v3-290580-290821-1A	Pf3D7_02_v3-290580-290821-1A.4	TTATTATAAGGNNNNNNNNNNNNNNNNNNNNNNNNNNATGGATTAATATAATTTCGATCATAATCATTACTGTTTTTATCATATTGTGGATAATTATTTCTATTTCTATTTTGATTAAAATCCGATTGTCTATATCTAACTCTAATATCTGTAGATGCTAAATCATTAGGTAATGGG	2060
DDIC-004-C2-F01	Pf3D7_02_v3-291770-292017-1A	Pf3D7_02_v3-291770-292017-1A.4	TAATATCATAAGGTTTGAATATTTTCCTCTCAGGTATTATACCAACAGAAGGTTTATCATCATCTTTAAAACCTGTTCTATCTTTAACCCATTGATTAGGNNNNNNNNAACATAAAGCTGGATTCTTTAATAAATCTTTCATATGTTCCATATTATTTTCTTCATTTATATATGATTCTAC	847
DDIC-004-C2-F01	Pf3D7_02_v3-470437-470709-1A	Pf3D7_02_v3-470437-470709-1A.4	AATATTGACATGAAACATTATAATACACATAANNNNNNNNNNNNTTATTTATTCTTACAAAAAGAATATAAAAACAAAATTTTGGGATTTATAAATTTTTATAAACGTATAACACACAAAANNNNNNNNAAACAAGAAAATGTTCATGATAAAATCANNNNNNNNAAATGTCTAAAGGAACTNNNNNNNNTCACACATACAAATA	639
DDIC-004-C2-F01	Pf3D7_02_v3-503040-503288-1A	Pf3D7_02_v3-503040-503288-1A.1	ATTATGATTAATAATAATATTTCTCATAATTTCGTTAAATACATCTAAACTATTTATAGAACCATCTATATCATCTTCATTCCTATTTTGGTGAACCGATTCGGTGTTTATAACATCTAAGGTGTCTTTTTCTTCTCCTCTGTAACTTTTTATANNNNNNNNATAAATGTTGTTATAAGAATTATCA	2392
DDIC-004-C2-F01	Pf3D7_02_v3-628941-629172-1A	Pf3D7_02_v3-628941-629172-1A.1	ANNNNNNNNNGATTTTTCTTGATCGTTTTCATCNNNNNNNNTTTCCTGTTCATCTGAGGTTTTCTTTTGTAAACGCTTAGTGCGTTCCTTTTGACCTTTTANNNNNNNNNNNAATATATTTTTAACTTGATCAATGAAGAAAGCATAATCTTGTATGACAGAAAATCT	1736
DDIC-004-C2-F01	Pf3D7_02_v3-630641-630907-1A	Pf3D7_02_v3-630641-630907-1A.1	CTAAGTTATCTAAAATTATTANNNNNNNNAAATATGGTAATTCATGTCTATGAAGTAATAAGCCATCAACTAAATCTAAATCTAAACATAACCATTCTAATTTCGTTTCATTTAATATGTTTACAATTACATCTATACTAAATTTAGAATGTAAAATCAAGGCTGTTACACCACTCATCATAGCTGCCATATCAGCAAT	1073
DDIC-004-C2-F01	Pf3D7_03_v3-515418-515657-1A	Pf3D7_03_v3-515418-515657-1A.3	TTTCTTTAATTTCTATATGTTTGAATTCCCTTATAGACATATTTGAATCATTATTACTTTTATATGAAGTGTTATTATCGAAATTATTATTAATACATTTTATTTTAATGATTTTGTTAAAATTTTTATTATTTACTATAATGGAAGTCAGATATGTACTTATCGTATGGAAAGCTAATCATCAACA	3668
DDIC-004-C2-F01	Pf3D7_03_v3-653961-654206-1A	Pf3D7_03_v3-653961-654206-1A.3	CTCGTACAATATTTTTATAATTTCCTTTCATCTTNNNNNNNNNTTTATNNNNNNNNNNNNNATATGTAAGATTTATATAATCACTTTCGCTTTTTCTAACGCTTTTGAACTTTTTAAATGTACTTCGTTCATTATTTCTAATTCTCGTAAACACAAGAATAAATATTTTGATATATCTTATA	1005
DDIC-004-C2-F01	Pf3D7_03_v3-85507-85756-1A	Pf3D7_03_v3-85507-85756-1A.2	TATCATTTAAATTCTCTTTTTCCACAGCTCCAGCATTTTTATTTATATCATCTACAACTACATCTTCCTTCACATAATTATTTATATAAAAATTATTATCATCTAAAGCATCTGAAAATTCTTCATTTAATACTTCTTCATCT---ACATTAAATGTTTTCGTTCTTTCATCATCTAATAAA	968
DDIC-004-C2-F01	Pf3D7_03_v3-855426-855697-1A	Pf3D7_03_v3-855426-855697-1A.1	GTTATTTCAGTATGAGTTTCAACAGTTAATAATACTTCAGGATATGGATTGATACTTAACGTATGTACTCTCAATAATCTAGTATCAAATATATATGAAAATGTATACTCAGGAAAACATATAGTAGATAATCCATTATTATTCTCTATACATATTTTACTTATAGCTATATAATCGTAATTATCTTCTATTACTATTGGTTCTGTG	674
DDIC-004-C2-F01	Pf3D7_03_v3-891553-891827-1A	Pf3D7_03_v3-891553-891827-1A.3	CAAGAGCTAAGAAAACATATAGAATCATCATAAGGATGTTGATAATATAAATGTGTTTTTATTTGTGTATTTATGTCAGAATATTGTTCCTTCGATTTATCTTTAAAATAATCAAGATTATTTATGTTGGTGGCTTTATTATTATTAAAATAATTTTGATTTGTTACATGATGACTATGGGTATATTTGTATTTTACGTTTTTATTA	343
DDIC-004-C2-F01	Pf3D7_04_v3-1005938-1006187-1A	Pf3D7_04_v3-1005938-1006187-1A.4	GTCTTAACATTAATCTTAGTTACAAAGTTACATGGATTTATTGAAAAGATATTTTCGTCACTATATTTNNNNNNNNNCATATCCGTTTGATCATTTTTATATGTTTTCATATTATCCATATGTTCATTATTTTGATCAATATANNNNNNNNNNNTAATAAATTTAGAATTATTTTTAAAGAAA	1368
DDIC-004-C2-F01	Pf3D7_04_v3-1037644-1037891-1A	Pf3D7_04_v3-1037644-1037891-1A.1	GAAAGAGATTTAACAGATGATGCTGTGATTTTTGCACACTCACTTTATTTACCATTTGAAAAAGAAGAAATGTGGTGGATCGTTATCGGAATNNNNNNNNNGAACTTACTTTTATCTATNNNNNNNNTATCTTTATTGAAAAGTATCAATAATATAAAAATTAATTTCGAATTGCCTGACA	1650
DDIC-004-C2-F01	Pf3D7_04_v3-109939-110184-1A	Pf3D7_04_v3-109939-110184-1A.2	CAACATCTGAATTATATAAATCTTTAGAAAAACAACTAATATCCTTACTCCATATATTTATTTTTATACCAAGAATAACAGCCATATAAACCAAAACTCTCTCAAATGCATGTGATACAGGTAAATAAGAAAAATGGGTTTTCGGTTTCATNNNNNNNNTTACATTATGATCACATAATGGTGCTACT	1468
DDIC-004-C2-F01	Pf3D7_04_v3-1113397-1113639-1A	Pf3D7_04_v3-1113397-1113639-1A.1	GATTCTGCATGCAGTAATGAATCTATTGAAATCATCTAAGAATAAANNNNNNNNTTTAAACCATTTATTGAACATTTCACTTAAATGTGATTCANNNNNNNNNNNTGAGCTTTCCATAATTTGATTACAACTATTCAATTTGTTTGTATAAGTTTTAGGTCTTATTATTCTTTTACGTTTTAAATCATC	4009
DDIC-004-C2-F01	Pf3D7_04_v3-115455-115684-1A	Pf3D7_04_v3-115455-115684-1A.3	TATTAATGTCATTTTGTTTTTCTNNNNNNNNNNNNNNNNNNNNNNNNNCCTGGTTATCTTCCTTATTACCTAGNNNNNNNNNNTTGTCATTATTTTCTGTCTGATTATTATTTTTGACTTTGTTCATCTTTGAATTATCCGTTCTGTTTGAATGTCTCAAGCAAGGT	3487
DDIC-004-C2-F01	Pf3D7_04_v3-133581-133830-1A	Pf3D7_04_v3-133581-133830-1A.1	CTCTCGATTATCATTACCTACTTCAGTCTTTACAATTGTAGGAGGTGTTTTAACATGATTATCCCCTCCATGAGGAGTAACCCTTAAAGGTTCTTCTTGAATATTTGGTGTCGCTTCGCCTGTTTCTGTAGAAAGGATATTTATTCTATCAACATATTCATCACCTTCTTCAACTGTACTATTTAAA	566
DDIC-004-C2-F01	Pf3D7_04_v3-133928-134154-1A	Pf3D7_04_v3-133928-134154-1A.1	TTTTGAAATATCTAATTTATTCATTTGCCTTTTTATTTCATAGTCCCAACTACTTACCCAGGTATTAAAATTAATACAATCCTGTTCTGCATATTTTATGGCTTTTAAATCCCTCAATTTAGTAGCCCTATCTTCACAATAATCTTCTAATATTTTAAT	1906
DDIC-004-C2-F01	Pf3D7_04_v3-140317-140548-1A	Pf3D7_04_v3-140317-140548-1A.3	TCGGGACAATATTATAAGGATTTTATCACATCAAGGAAAAATATTTATAATATAAGGGAAAATATATCCAAAAATGTAGATATGANNNNNNNNGAAGAAAAGAAGAAAATACAGAATTGTGTAGATAAATATAATTCTATAAAACAATATGTAAAAATGTTTAAA	2526
DDIC-004-C2-F01	Pf3D7_04_v3-141741-141990-1A	Pf3D7_04_v3-141741-141990-1A.2	TGAATACCATATAGCCCTTTCAAATTATATAAAGACAGAACTAAGAAATATAAACCTGCAAGAAANNNNNNNNAATATAATAAAAATATTTAAAGAATTCAAATCTGCACACAAAGAAATNNNNNNNNAATCAGAACAAATTAATAAAGAATTTACCAAAATGGATGTCGTCATAAATCAATTAAGAGATATAG	2480
DDIC-004-C2-F01	Pf3D7_04_v3-284121-284364-1A	Pf3D7_04_v3-284121-284364-1A.2	ATATTGTATATTATCATAAGATTTATATGGAGGACCACATTGAAATCCGACAATTTCATTTGATGCATGTAGTACACATTCCGTATTTCTGTTTGAATTATTTAAAATAATTTTATTACTTAGAAATGATTCTTTTTCACTATAATCTTTATATAACAAAGGGTTTTCATCAATTTGA	1797
DDIC-004-C2-F01	Pf3D7_04_v3-316593-316858-1A	Pf3D7_04_v3-316593-316858-1A.1	TTATTCNNNNNNNNTATATTATCCTTTTCTACATCATCAAAATTTGTTAATGATTCACACGTTATATTTGGTGATATTATATTTCTACCTGTACATACACCAATATTTGTTGTACCTATTATTTTATACCCTTCTTGACATTTAAATTCTNNNNNNNNACCAAGTAAATAATNNNNNNNNTCAGGGATAAGGGAAACATA	860
DDIC-004-C2-F01	Pf3D7_04_v3-544454-544718-1A	Pf3D7_04_v3-544454-544718-1A.2	ACAAAATATAATACTTTATATACAAATGCTTANNNNNNNNTTTAACTCGAACGTACTTCAAAATAATATAAATGAACAAGAAGTAATACATAATAACATCAACATTAATAATATAAAAGAAGAACAAATTATACCAAATAATATCAAGAATATCCATAATAATGACAATATTAATCATTGTGATGATAATAAAATAA	1266
DDIC-004-C2-F01	Pf3D7_04_v3-648065-648332-1A	Pf3D7_04_v3-648065-648332-1A.2	TATGACTTCTGATTCAGTTTTGTTAAGATATATACCAAGAGATCTTAACAAATATAATAATTTTTCACCACTAACTCCATCTTTATTAGTATCGTATTCTTTAAATATTGATTCAATCTCAGCTCTCTTAAAGAAAACAANNNNNNNNNNNNNNNNNNNNNNNNNNNNNNGAATTTGTATCAATAAATAATAACATTCTTA	251
DDIC-004-C2-F01	Pf3D7_04_v3-900526-900759-1A	Pf3D7_04_v3-900526-900759-1A.3	TTAACAACTTATCATCATTTATTAGATTCTTTTCATGGAACAGATTATTAACAGTATCCATAATTTTATGATCATCCGTGTTATATGTATCTATACAAGTATTTAACTTGCTTATATAATTTACATATTTCAACGGATCATTTTGAAGTATGCAATCATCGAATGAATA	4304
DDIC-004-C2-F01	Pf3D7_05_v3-1188456-1188706-1A	Pf3D7_05_v3-1188456-1188706-1A.1	CAAAATTTAAATCAATAGCGGTTACGTTCATAATTTTGCCTTCAAAACTAACTTCTGTATGATATATAAATTTATTTTCCTTTACACTAAATACATATATAAAAATGGTACTTAATAATTTATCTTTATCATATTTAAATAATATTAAATCTGTTTTTACATCTGAGTTGTAATCACCGAAAT	1520
DDIC-004-C2-F01	Pf3D7_05_v3-213027-213251-1A	Pf3D7_05_v3-213027-213251-1A.4	TTGTACTTATCCCCTGATATGATTGTTCCAATATCATCAAAATCAGTAATCTCTAAATCATTTATATGATTTATATGTATAAATTCTTTTATCTTGTTCAAATAATTTCTGTAATAAAATATATTCTCTTTATCATCATCAATTATTTTCATATAATC	4522
DDIC-004-C2-F01	Pf3D7_05_v3-350808-351052-1A	Pf3D7_05_v3-350808-351052-1A.3	TAATATAATTTGAGTTGATAATATTATAATTNNNNNNNNTATGTTGCTCATTTATATTATTATGATAAATATGAGTTGTATTTTTATTAGAGTTGTAGGACATTTTCCCATACATTAGTTGTTTTACATTTTTAACATTTTTATAATTATGTATTAAACATAAGATTATTAGATAAA	1098
DDIC-004-C2-F01	Pf3D7_05_v3-369676-369949-1A	Pf3D7_05_v3-369676-369949-1A.1	TGTAATATTATATATCCTGTTATAAATAAATCATTGGATATGGATGTNNNNNNNNAAGATANNNNNNNNNNNGTAGAAGAAAATAAATATATAGAACATACACAGAATTTGAAAAATTATTTAGAAAATGATGAAAATGANNNNNNNNNNNNAAGAAAAAGATCAAATAATAATGACAATTATAATTCTCATGATAATAATATTTTTCA	536
DDIC-004-C2-F01	Pf3D7_05_v3-395887-396136-1A	Pf3D7_05_v3-395887-396136-1A.2	TCTAAGGATTGTTGNNNNNNNNGGATGCTCATCTTTTTAAGATAATCCTCTTTACTGTCGTTATTATTTAAATCGTTTTGTATAATATTATATTGTGAATTCCTTGTGTTTTTCATAACACTATTAGTCCTATTGGTGTTCTTCNNNNNNNNNNNNNNNNNNNNGTTCTTCTTCTTAATAAA	1132
DDIC-004-C2-F01	Pf3D7_05_v3-550803-551072-1A	Pf3D7_05_v3-550803-551072-1A.3	ATATA---CACCTTTCTTATTTATATTAATCTTTTCATTTTTACAAGAAATCACCTCCCTACTTATTCGGTTGTCCTCATTTTCATATTTCATAACACCATCATTTNNNNNNNNTATTTCTTTAATATTATTTTCTCCTTGGACGTAATTATGCTTTCCTATCATCTCCTTTGCTCTACTTCCTATATATACTAATTTCTCTCTGAA	900
DDIC-004-C2-F01	Pf3D7_05_v3-641131-641404-1A	Pf3D7_05_v3-641131-641404-1A.2	GGANNNNNNNNNNNNGTGTTTTNNNNNNNNGAAGGATACAGGATAATCTAAGACATTAAAATTATTGGATTTGAAAAAGAGTTTCCTTTTTATGATGTGCAATAGAGGTATATTTATATAGGAAATATAAACATATAAAAGGAATATGATAAAAAGGAAATATTGACTTAATAAAATATTAATATTTNNNNNNNNNAAATATATTTCGT	441
DDIC-004-C2-F01	Pf3D7_05_v3-668763-669004-1A	Pf3D7_05_v3-668763-669004-1A.1	TAATATTATCTGGCTCTGTAACCATGTCCGAACATATGTTAACAGGAGAATCTGTTCCTATACATAAAGAGCGGTTACCTTTTGAAGGAAATGCTATTATAAATAAAAATAATAAATATGACAGTAACGATGAAAAGGATGATTACCTTCGTATTTATAATAATCATGCTAGTATTAATATGATCAACCG	2944
DDIC-004-C2-F01	Pf3D7_05_v3-796518-796759-1A	Pf3D7_05_v3-796518-796759-1A.2	TGGTTCTTCAATTATTCATATAAGTTCTTTATTAGTAGGTGTATATTTATGTAGTAGTAGTGCAAATGCATTTAATCAAATTATTGAAAGAAATATAGATAAGTTAATGAAAAGAACCNNNNNNNNACCCTTAGCAAATAATAATCCAAATATGTCAGTTAAACATGCTGAAATAT	1736
DDIC-004-C2-F01	Pf3D7_06_v3-1115900-1116168-1A	Pf3D7_06_v3-1115900-1116168-1A.1	NNNNNNNNATAAAGCAGTACCATCTATATCTCTTCNNNNNNNNNAAACACATAAAGTTTCATCAAAATTGCTTGTGCTATTTTTATCAGGTTCAGGAAAATATTGTTTATTTGGAGAATATCCATTCTGATTACAAGTTATAATATTATTAATATTTATAANNNNNNNNNNNNTTTTTAAATCACCAAATTGATTATCGTTAT	887
DDIC-004-C2-F01	Pf3D7_06_v3-1128558-1128797-1A	Pf3D7_06_v3-1128558-1128797-1A.2	ATTGAATCGTTGGTGTTTATTTTATTATTCCTCTTTTGTTTTTCAATGAATACAAATGTTTCATCGACACTATCTTTATGATCTATTGGTATGGCATGATTTTCTAAATTGCTATTTCTTTCATTAGAATTGTATTTTTCACTATTATAGGTTGAGGTTTTACTACATTTTATATTTTT	2015
DDIC-004-C2-F01	Pf3D7_06_v3-1135605-1135855-1A	Pf3D7_06_v3-1135605-1135855-1A.1	TATAAAGAATTTATACCACCTAAATTGTTAACATTAGAAGTATTATTTGTTTCTGTATTTTCTTGTAACGTATTTGTATTATTAATATTGTTAGATGAAATATTATGACTATTTCTTCTATTTGTTATATTTAAATTGTAAATAGTTTCATTACTAACACTACTGATACCATTGAAATGATTATTTAG	1460
DDIC-004-C2-F01	Pf3D7_06_v3-1136091-1136364-1A	Pf3D7_06_v3-1136091-1136364-1A.1	CATTATTTTTGTATCCAACGTCGTTATTATTAAAACTTATTATTTGATTAATAACTGACGAACCACATATATTTACACAATGGAATACATAACTTAAGAAAGAGTAGTAATTGCATTTTACTTTTTGCATTTTCCCTCTGGTGGAGAAATAATTATTATGCTGCTTATTACTCTTTGTATTATGATAATTTTTGGTAATCNNNNNNNNN	688
DDIC-004-C2-F01	Pf3D7_06_v3-1140900-1141174-1A	Pf3D7_06_v3-1140900-1141174-1A.1	CTTCCATGTGAGCTTCAAAATCGTCTGAAGGTCGACTAGACATGAAAAATTCAGATTGAGGTAAATCATCAAATGGATGATTTCTATATGATATTCTAGGTATTAATCCTAAGATATTATTTATGCTATTACATTGAGAATTTCCTTCATTGGTTGTGGTACTTATATCCACATTTTGGTGATCATCAAGATATAATGTATTTTCTTTAGAACTT	1274
DDIC-004-C2-F01	Pf3D7_06_v3-1192628-1192867-1A	Pf3D7_06_v3-1192628-1192867-1A.1	GATTATATATTTCTATATTTTAATAAGAATGCGTTACACAAACATGATGCCTCTAATGAAATGTGTTTTGTGAAAAACGAAGATTCTACACGCACAAAAGGACATATGAATGATGAACAAAATGATTTATATAAAATAAATAATAATACAACATNNNNNNNNNACAAAAACCACT	2051
DDIC-004-C2-F01	Pf3D7_06_v3-1235395-1235658-1A	Pf3D7_06_v3-1235395-1235658-1A.1	GAATATGATAAAATATATATACCAAACAATAAAAATAAAATTAATAATATAAATANNNNNNNNANNNNNNNNAATTTGTTGTTGAAATCCAAATTTATGAGAATAACTCCTAATACCTATTTATGTCGTAATTGTGTCCTGTTATATCAAAATGATTTTTCGTATAATACATATGAAGAAGAAATTAATAAAATGG	426
DDIC-004-C2-F01	Pf3D7_06_v3-1282656-1282930-1A	Pf3D7_06_v3-1282656-1282930-1A.2	AAAATATGGAAGAAATATGATAAAGAAAACAATAAATATATATTGTCTCATTTTATTCCTCAATTTATTGAAGACTTAAATTTGAAGGATGAATTCCGAAATTTATTTGATGGATTTGTAAATGATTTGGATATTCTATTATATTCAGAATTTAAAGCATTTTATTTACAAATGAAGCAAAAAGATATAAATGAACTGAAAAATTCTGA	686
DDIC-004-C2-F01	Pf3D7_06_v3-145285-145531-1A	Pf3D7_06_v3-145285-145531-1A.1	TCAACAAAAGCTGATGAATCATCATAATTTGAATAAAATTTATCATTCACAATATTATATTTTTGTTTCTTNNNNNNNNCCATAATATTATTATTTTGTTCACAATATATGTTCATGTGTCCCCTCTTTTTCTGTAAAATATTAAAATGTTTCTTACTATGCTTTTCTTCATTTTTAATAACA	2573
DDIC-004-C2-F01	Pf3D7_06_v3-176108-176338-1A	Pf3D7_06_v3-176108-176338-1A.2	NNNNNNNNNNNNNNNNNNNNNNNNNNNNNNNNNNNNNNCTGTGTTAAGATCATCTTCTATACCATTAGTTAAACATTTTATATTTTTATTCATATAAACATTAATCTTCACAACAGATTTATCAGATCTAGAAAATCTTGTACCTGTTGCTTTATGTAACAATAT	2486
DDIC-004-C2-F01	Pf3D7_06_v3-532166-532407-1A	Pf3D7_06_v3-532166-532407-1A.1	AGAACAATTGCTAAACACCAAATTGGGTGAAANNNNNNNNCACCTGAACAGAACCCCATTTATACCTGAATCGGTCATACGAGAAAGGAAATTACGCCAAGAAAAAGCGCAATCCACAAACAACATGTTCGATTCAACAAACGCAGATAGTATTACTTCCCCATGTGATCCAACGAATGCCACG	3906
DDIC-004-C2-F01	Pf3D7_06_v3-851492-851765-1A	Pf3D7_06_v3-851492-851765-1A.2	ACAATAGTACATTCTGCATTTACATCACAACCTCCATTNNNNNNNNAACAGTTCATATCTTTCATAGGTATACATTTAAAATAATTTACACTCATATCAACTATATAATTAGGTCGGCATCTACATTGTTCTTTATCTTTTTCGACAATATAACAACGTGAATTGGGTCCACATTTGGAATATTCACAAATATAATTTACTTTAAATATAACAAAATTTTTCA	893
DDIC-004-C2-F01	Pf3D7_07_v3-1028330-1028603-1A	Pf3D7_07_v3-1028330-1028603-1A.1	TAAAGAATATTTTTATTTCTAATATTATGGCTAAAAGGAAAATTATTTAATTTCNNNNNNNNTGGGTTACTTGTATCATTACAACTCATCATCATGACCANNNNNNNNNNNNNNNNNNNNNNNNNNNNNNNNNNNNGGTGGTTCATTACCAATAAATTTGTGTTATTATGTTCATCNNNNNNNNTATTAACAATTTCATTTCTATAA	804
DDIC-004-C2-F01	Pf3D7_07_v3-1043981-1044225-1A	Pf3D7_07_v3-1043981-1044225-1A.1	ATAATGATATGTTATTTCATCATCAGCATCGACTTNNNNNNNNTTATGTTCAAACAAATTCTTATATTTTATATTATTGCATTTTTGTCTTTCCATATTTATAAAAGATTCTATTTTCTTTTTATAATCATTCCTTTTTATATAATTACACATTCCTTCATTTTGGTTGTCATAACTCTTCT	2895
DDIC-004-C2-F01	Pf3D7_07_v3-105172-105442-1A	Pf3D7_07_v3-105172-105442-1A.3	GACTACTAACAGAGTGACTACCTACGCTATGTTGAGATGAATTGCTTCCATTTGAATTACTTCCAGATAGGTGATTTTTTGTACTTCCATCTGAATTGTTTTCATATAATTGACTTTCCTTTTGTCCATCTAAATTATGCACTGCACTATGAGTTCCTTCACCCAAATTATTACTGTTTGTTGTATCATCATTTAAATCAAATCCATTTCTT	748
DDIC-004-C2-F01	Pf3D7_07_v3-1066661-1066903-1A	Pf3D7_07_v3-1066661-1066903-1A.1	TATGGTTTTGTAATTTATTGGTATGTGTTGTTAAAGGAGANNNNNNNNNATATCCCTTGTCATGGGCAAAATGANNNNNNNNAAANNNNNNNNTTTTATGTTCAACATGAAGATATTTGTGAACACACTATTGGTAATCATATGTTAGGTGATAAATTAAAAATGTGTACATCTAATATTAATG	3354
DDIC-004-C2-F01	Pf3D7_07_v3-1149367-1149613-1A	Pf3D7_07_v3-1149367-1149613-1A.1	TATTTGACTAGTCGAATAATATTTAATATTTTTGTTTAGGAAGTTTTCAAAATTGATGACATTGATAACCGTTTTTATTAAATCGCTTGGGTTGTTTGTGTGTTCTATAGTAGAAGACATAATTTTAAGAATGTGTTTTTGTGTTATTAAACAAAACTTTGTTACTATATGGAATCGTATGTTAT	3440
DDIC-004-C2-F01	Pf3D7_07_v3-432832-433091-1A	Pf3D7_07_v3-432832-433091-1A.1	TTGAAAAAGTCATCATCAGAATGGGGATGNNNNNNNNNNNNNNNNNGAGTTTGGTTCGTATTAATATTATGCTCCTTTTCGTTATTTAATTTATGTTCATTTATATTTTTATAAATAAATAATTTTCCAAGAAGTATACCATTAATAAACTTACTAGTTAACATATTAGACTGCTCAATATTTGTACNNNNNNNNNATGTATGTATT	1780
DDIC-004-C2-F01	Pf3D7_07_v3-475313-475545-1A	Pf3D7_07_v3-475313-475545-1A.1	AGCTTTATTATCTANNNNNNNNCCACGTGGATATATGAAACAAATGAAATTGTATTTTATATTCCAAATTAAAGAAATTGCATTAAGAAAACATGGCTCTTTACTTACAGTCAAAAATTTATATGATAATAAACTTTTAAATATAAATTCATCATCTTCTACAAATA	2056
DDIC-004-C2-F01	Pf3D7_07_v3-627351-627625-1A	Pf3D7_07_v3-627351-627625-1A.1	TCACTAAGATAATTATTATTACCATTTTCAGCATAATAAAACTTCTGATGTTTTATAAGAGGAGTTTGGTTAGAAGCAAAATTATCAGCAGTTGTTGAATAATTATTATGTTCTTGATAAAAGAGATTATTCATATAGTTATTATTATTTTTCATATCATCCATAGTATTATTGTTAATATAAAATTCCTCATATGAATTATATATATA	450
DDIC-004-C2-F01	Pf3D7_07_v3-717260-717493-1A	Pf3D7_07_v3-717260-717493-1A.1	GAGCTTGNNNNNNNNTTGCGTTACTTGCTGGGCTGATNNNNNNNNNNNTTGAATGTATTGAACTTAGTGCCAGCGAAATTTCCCCTCATGAAAACAAATCGACGAGTTCATCAATATTCCAAGAGGAATTAAAATTTGATAAGTCTCTGAAAANNNNNNNNAAACAA	1753
DDIC-004-C2-F01	Pf3D7_07_v3-729480-729750-1A	Pf3D7_07_v3-729480-729750-1A.1	TGAATGTTCAGAAATTTTATATCACTTAAATCGTTTGAGTGAGTTAGATCAAATATTGTTGAAAGATAAAATAAGTATATATGAGTATCAGCTAAAGGACACGTTTTTAACAACGTATGATATAGGTTGTTTATTAAAAATAGCTCAAGTGTTGAATGAACAAAATTATTATGATAACATTCCATTTTTGCATATATTTTTATATAACATACATAA	906
DDIC-004-C2-F01	Pf3D7_08_v3-102277-102527-1A	Pf3D7_08_v3-102277-102527-1A.3	TACCTTCATCTATTGAATTAATTTTCTCAAGTAACATATTTTTGTCTTGACTACTTTCATCTGTAAATGGAACGAATACTCTTTGCTTACCTGCAAAAAGGACAACTGACATATGAGCCTTATCCTTACTTACATTCGAATTAAGGACCATAGATTCTAAAAATGGTATAGTTCCTTTTAACCAATAATC	2185
DDIC-004-C2-F01	Pf3D7_08_v3-1056678-1056903-1A	Pf3D7_08_v3-1056678-1056903-1A.1	GTGTTAACGATAATTATAATGCAATAAGCACAACTAATTTTTCAGATGACATGGATGAATTGATAAAGAATCTTTCTATTATGGGTTTGTGTAAAGAGAAAATAGTGTTAACAGAAAAGGCAACACTATTTAATAACATTGAATTGTTGTATTCATATTATCTTATAGTTCAGA	12186
DDIC-004-C2-F01	Pf3D7_08_v3-1099719-1099977-1A	Pf3D7_08_v3-1099719-1099977-1A.1	NNNNNNNNNNNNNNCAAACAAGATAAATAATAATGTATATAATACTAGTGGTANNNNNNNNAATGATCAAAATATGGATAATATGAATCAAAAAGGGAAAAGTAACAAAAATTCAAATAAATATAATTTTGATGAAGAGGATTTATGGTTTTTATGTGATTTATGTAATAATCCTATAAGTCCGTTATGTTA	824
DDIC-004-C2-F01	Pf3D7_08_v3-1176313-1176549-1A	Pf3D7_08_v3-1176313-1176549-1A.1	TACATCCAATGAATATTTTACACTTAAAAGAAATAAACAAATTATTCATAATAAAATACATATACTCTCTATGNNNNNNNNNAAACAAAATACAAACGAGCTAAACAAATTATGTAATATTAACGCCATCATATTCAATATTAATTCTGATGATTTTGAGGTAGGCGATGAAATTGT	2642
DDIC-004-C2-F01	Pf3D7_08_v3-1313088-1313338-1A	Pf3D7_08_v3-1313088-1313338-1A.2	TGAGAGACATAGATATATGATAGAAAAATGNNNNNNNNAAGATTGGTTTTGTGATTTAAAAGAAACGTTGAAAAATGAATTCGAAGAACAGATGGATATAGGAAAAGTATNNNNNNNNTATGAAAATAATAGAGAGTATGNNNNNNNNTTTTATTTGGAAAAGNNNNNNNNTATATGGAAAAGATGG	1384
DDIC-004-C2-F01	Pf3D7_08_v3-1314717-1314986-1A	Pf3D7_08_v3-1314717-1314986-1A.1	ANNNNNNNNNNNNNNNTATTGTCAAAAGTTTTCATAGATATATATATGATGGTATTAGAAGATTTTAAAGAAGAAGAATGTAAAAAAAATAAAGAAATATTTCTTGATACTTATATAGATGAACNNNNNNNNNATTCACAAAGTNNNNNNNNNAAAAGCATGTTAAATATATTAGATGAAATAAAAAGTGATATTCATATAGGATATC	882
DDIC-004-C2-F01	Pf3D7_08_v3-1344618-1344845-1A	Pf3D7_08_v3-1344618-1344845-1A.3	TATCTTTTCCATATATAATAACGCATGAATTCTTTAAATATATCTTTTACTTTATCTGTAAGTTTCATGGAATCTATTATTTCATCTGCATATTTTATTTTTGCCTCGTTTATATATTTACCTGCTTCTAATTTACATAAACATTTTTCTATTAAGTTTTG	2731
DDIC-004-C2-F01	Pf3D7_08_v3-336421-336651-1A	Pf3D7_08_v3-336421-336651-1A.1	TAACAACGAACCCATAAATTTACAGAAAAATTTAGATTTAATCATATGGCNNNNNNNNAATATAAAAGAAGGAGAAGCTTTAATTTCTGATATACCTACATCAANNNNNNNNAGGTGTACTACAAATTATAAATTTGTATTGCATCCCCAATATGAAGATAGT	1835
DDIC-004-C2-F01	Pf3D7_08_v3-399693-399961-1A	Pf3D7_08_v3-399693-399961-1A.1	CTTTTCTTCACCTTGGTTTATTACATTATTATTTTCATCATTGTGTTGAATGTCCTTATAAATATGTTCATTAATAATATCTTTGGAAGTATCTTCCATATTTTCTTCTTTATCAATTTTAAATACTTTTTCATAACTTTCATTTTNNNNNNNNTCCTTGGATGTTTCTAATTTATTCAAGTCATTTTTATCAAAATTATTTTTATAACTTTCA	1679
DDIC-004-C2-F01	Pf3D7_08_v3-476232-476475-1A	Pf3D7_08_v3-476232-476475-1A.1	CAAACACATGATAAACAAAAGTGTAAGGAAAATTTTTCAAATTCTTTTGTTAATGAAATATATGAAAAAGAAGAAAAAGAAACGNNNNNNNNGAAAGAATATTTAGAACAACATGAAGAACATTTTTCAACGTTTAGAAATTCAATTTTATGTAAATTAAGAATAGCTGAAGAATT	1989
DDIC-004-C2-F01	Pf3D7_08_v3-585331-585590-1A	Pf3D7_08_v3-585331-585590-1A.1	TGAAAACTTTTCATGTACGGTTAATAAACAAAATAATTCTGAATTATATATAAGTAAAACTTCTTCTACATCTCTAAATTTATGCATTGTAGCTCTTTTAAGATAATAAGGCAAATATTTTACAATATATTTTTGTTNNNNNNNNNCTTGATGACCAACATTAATATCTTCCATTTTGGAAAAGGTTCCACTTAACG	1387
DDIC-004-C2-F01	Pf3D7_08_v3-585703-585949-1A	Pf3D7_08_v3-585703-585949-1A.2	AAACACATCATCAAAAGTTTCTGATATTGGCTTGTTTGATTCTTTATATTTAAAATCTTTATATAAATAAAATCTATCTTTCTTAAAATATGGATCTTTACGTAGTTCAATCGAATCCCTATCAGTTACAATATTTATATCTTTTAATGTTAAGTGGAAATTAGAATCAATAATAGCTA	620
DDIC-004-C2-F01	Pf3D7_09_v3-1015103-1015350-1A	Pf3D7_09_v3-1015103-1015350-1A.1	ATTATTTAATTTTTCATCTTTTATATTTTTCAGNNNNNNNNTATGAAGATATAGGAATACAACTAAATTAACAGCTGAAAATAATCTTACTAACAAAAATAATTTGAGGAATTCTTCATCATATAAATCTTTTGGAATATTATTTGTGTATTCATAAATTTCTATTAAGGATATAATAGTTATGA	587
DDIC-004-C2-F01	Pf3D7_09_v3-1406342-1406614-1A	Pf3D7_09_v3-1406342-1406614-1A.1	TCTCAGATTATCATAGTGTTGTGGATGAAGATTTAATTAATTTTAATGATGATGTTACTTTAGAAACACAATCCATGATAGCACACGGAGGGTCTTTGTCAGAAATAGAAGAAACTGGAGATTTATCTTCAGATGTTGATAGATTACTTTCATCAATCGAAACTACTCCAAGAGATGATGTTGTATATATACGAGGTGATATTGTATT	1255
DDIC-004-C2-F01	Pf3D7_09_v3-163813-164052-1A	Pf3D7_09_v3-163813-164052-1A.2	GNNNNNNNNNNNNNNNNNNNGTATTTCTTTCATCAAGTGATCCAAATAAATTAAACACAACACCATCACCATTTGGTTTATCATCTATTGGAAATCTAAATACAAACAATAAATTAAATAGCTTTCCAGACTTTAGTCAAGCTAATAAAACATTTCTACAAAATGATAGCTTAT	571
DDIC-004-C2-F01	Pf3D7_09_v3-164045-164311-1A	Pf3D7_09_v3-164045-164311-1A.3	ATCAACTGGTGTTGCAAAACCATTAGTTACCAATTTTAATTCTCCATTTAGTGCTTTTGGTAAAACAAATACCAGTGATATATTTAAAACTAATACTACTGCATCAACTACAAATGCAACTGCAAATGCAACTCCTGCTCCCTTTGGATCAGCATTTGGAGCGCAAAAGAATAATGATAGCTTGTTTGGAAATAATGCATTCAAGCTTTCG	1328
DDIC-004-C2-F01	Pf3D7_09_v3-202854-203106-1A	Pf3D7_09_v3-202854-203106-1A.2	AATATACAAAGAATGTATATGATAAAATATTCTTTGTCCTTTAAANNNNNNNNTTCTTGTACTTTNNNNNNNNTAATCTATTAAATTCATATCTGATGAAATATCATATTTATATTCCCCTTTATGAGCATTTACAAAAGTTTCGTTATTTCTTTTATTAATATATGTATTTGAGCACATATATTTAT	1625
DDIC-004-C2-F01	Pf3D7_09_v3-270915-271160-1A	Pf3D7_09_v3-270915-271160-1A.1	CTTTGTATGTATTATCTGTTGTTTTATCTTCACCTTGATTTCCTGTACTTGTAGATTCAGTAGATGGACCTTCAGAACCTGATAATTCATCACTAGTAGATGCAGCACTTGTACTTTTAGATTGTTCTTTTAATGGTCCCATATATTTGTATAATTCTATTTCTAAATCTTGATCCTTGNNNNNNNNTTCTAA	4075
DDIC-004-C2-F01	Pf3D7_09_v3-516735-517007-1A	Pf3D7_09_v3-516735-517007-1A.3	ATAGAAGGATATANNNNNNNNTATCAAGAATCATATAATATAAATGACCATTGTAAATTAGTTCCATTAAATTTTTATAAAGATTCTATTTCTAATGATTTAGGTACTCCATGCCCTGTGAATAGTATTACCTTAAATGTGGGCGCAAAAACTATAAATGAATGTTTGTGTAATAAAGGATATTTCTATAATGTCAAGAAACAACAATGTAA	364
DDIC-004-C2-F01	Pf3D7_09_v3-595828-596094-1A	Pf3D7_09_v3-595828-596094-1A.2	ATANNNNNNNNATCGTTCTTATACATGAATGATAAAGTCTTTTTGCAAANNNNNNNNAAGAGATCAGATTTGAGATAAAGACGTTTGGCTAATCTATAGGAGAATTCTAGAGCATCTAATTTTATATTTAAACNNNNNNNNGTATCCAATATATTATAATTTTGTTCATAAGTCTGTTCGTTTATATTATTTAATACTTTT	815
DDIC-004-C2-F01	Pf3D7_09_v3-82006-82236-1A	Pf3D7_09_v3-82006-82236-1A.1	TTTATCATCTTTAGGCCATAACCAGAGTACAAGCAATCCAACTATAACAATTGTAATTAACATTATAAATACTGTAATACCATAAACACTACCAGAAGCGATCAGAAATGCACTAAAAGTATTACAACATTCACTTGTAATAAGAGTAGCGATAAAACTAAAAATAGC	3457
DDIC-004-C2-F01	Pf3D7_10_v3-1386657-1386909-1A	Pf3D7_10_v3-1386657-1386909-1A.3	CGATTTTGGTAGAGAACAGGTTAAATATATTGAAGACGTGGTTTGATAATCAGGTATTTCTTTAATTAAATATTCATGATATTGTTCGTTAGATACATAAATTAATTCGTCCTCCACATTTTGCTGTTCTGTTATAATTTGTGAAGAAGCTTGGTTTGTCTTATTTGGTAATTGCTCTTTTATGA	1229
DDIC-004-C2-F01	Pf3D7_10_v3-1392371-1392620-1A	Pf3D7_10_v3-1392371-1392620-1A.2	TGATGAAAATGATGATTCCCATTTTTCTAATTCTTTAGTACCTGAAACGAGTTACAATCAAGATTACTCTTTATACACTATTAATATTTTGAATGGACTTCCTGANNNNNNNNNTAATATGAAAAATATTGATTTAGAAAAATTTAAAGATACTTCAATACATACAAAGGAAGAGGGACCCATTGTA	966
DDIC-004-C2-F01	Pf3D7_10_v3-1414337-1414596-1A	Pf3D7_10_v3-1414337-1414596-1A.2	GACCTGAATGGAAAGGCCAATGTGATAAATTTGAAAAANNNNNNNNTAAATATGAAGATACTAAAAGTATAACTGCTGAAAAATATTTAAAAGAAATATGTTCTGAATGTGATTGTAAATATAAAGATTTGGATAATACATTTAAAGAATTTAAAGATAACGTTACACTTCTTAAAGCAGTAATTGATAACAAA	608
DDIC-004-C2-F01	Pf3D7_10_v3-1414599-1414832-1A	Pf3D7_10_v3-1414599-1414832-1A.3	ATCTAAATCAACGAGGGAATATAACAACATCTCAAGGAAATTCACACCGTGCAACTGTTGTGCAACAAGCTGATCAAACCAACAGATTAGATAATGTAAACTCTGTAACGCAAAGAGGAAATAATAACTACAACAATAATTTAGAGCGTGGATTGGGTTCTGGTGCT	1863
DDIC-004-C2-F01	Pf3D7_10_v3-992331-992603-1A	Pf3D7_10_v3-992331-992603-1A.2	TCATTATATTTTNNNNNNNNNNNNNTATGATATAAAATCTTCAATTAATAAAAGATCTATCCAGTTCTTTAAAGACACTAATATAGATCATTATATAGCATATGAATATTATAAGGAGGACCGTACGGAATTTATATTAACTATTATGAATNNNNNNNNNATTACTCATCAAGAAACTCAAAGTCTTGAAATGAAAAAGTTGAAAG	418
DDIC-004-C2-F01	Pf3D7_10_v3-992596-992869-1A	Pf3D7_10_v3-992596-992869-1A.1	GAAAATAATAAAATGCACAGTATCAATTCTGATAGAAATAAAAATGATTATATTCCATCTTCCTATTTACATACAATATATAAAACATTTAGCGAACATATAAACCGAGATAATGGAAATATTTATGATGATNNNNNNNNNNNNTTATATGATGGAACTNNNNNNNNTATAGAAACATTAAACGAATTAAGAATTATAAATATATTATTTTCA	113
DDIC-004-C2-F01	Pf3D7_11_v3-1006693-1006917-1A	Pf3D7_11_v3-1006693-1006917-1A.2	GTGGGGGAGAGAATTTTACCTTGATATGCTCCCATGTTTTATCCTTTATACAATACACATAAGTGTCATTGGTAATATATGACCCTCTTTTACCTCCGTAAAGAAATAAACAATCTTNNNNNNNNNNAGTGGAGTAAATTAAATTTAATTTTGCAAAATAGCGTGG	1127
DDIC-004-C2-F01	Pf3D7_11_v3-1018781-1019053-1A	Pf3D7_11_v3-1018781-1019053-1A.1	TTTTTGATTCATATCATTATCATAATTATATATATATTGATCTCTGTCTATATGGGGAGNNNNNNNNNATAAAGGATGTTGTGTCAAGGCTAATAATAATTCTGTAGCTATACTACTACTTATGTTACTTATACCACATCTAGTGACTGTGCATTTTTCATCTAATGTTCTATAGGATAAAGAATCTGAAGGACAATGCATATCAT	201
DDIC-004-C2-F01	Pf3D7_11_v3-1127074-1127316-1A	Pf3D7_11_v3-1127074-1127316-1A.2	AACATTTTAATAGTCCTAATTTCGAAAATATGATGAAAGGAGTTTTTGGAATTATTCAAAATCCTTTTGAAAATGGCCAACCCACTTTCCCATTCTTTAAAAATATTAATTCGATCTCTGGAATCGGTAATGTTGATATCCCCAAAAATTTTATGAATGNNNNNNNNAATAATGGAAATGATCAAAACA	2591
DDIC-004-C2-F01	Pf3D7_11_v3-115913-116184-1A	Pf3D7_11_v3-115913-116184-1A.2	ACCTCCAGATGTTATAAATATTATATTATCATCATCATTTGGAAGGAAATTCTCCTCTAATGTTTTTAATATTTCATCTATATTTTTAGGTCTCAATTTACTATTGAAAAATTTTGAATACTTNNNNNNNNAATCATCATCTTTTACATTACATATATTATCATTATTTTCATTTTGTTTTAGTAGTTCATCTTTTATATTATC	430
DDIC-004-C2-F01	Pf3D7_11_v3-119432-119705-1A	Pf3D7_11_v3-119432-119705-1A.2	CTCCTTTATATTCATCAAGAAATTTCATCCAAAAGTAATTATGTTTTTCTTGTTGATATTTTGCTTTATACAAACGAGCAAGATACTTATTATACGATTCATGCTCTTTAATTTTCTTTTCAAAAGTTTTGGTTATAATGTGTTCAAGTGATTGTAAAGTATTTTTCTTTAATTTTCTCCATATTAATCTACATGCGATTATAAGAA	808
DDIC-004-C2-F01	Pf3D7_11_v3-1293919-1294168-1A	Pf3D7_11_v3-1293919-1294168-1A.1	TCCATATCAAAATAGTAATGTGTATCATCCAATCAACGAACATAGGGAACATCCAAAAGAATACGAATATCCATTACACCAGGAACATACATACCAACAAGAAGATTCAGGAGAAGACGAAAATACATTACAACACGCATATCCAATAGACCACGAAGGTGCCGAACCCGCACCACAAGAACAAAATTTAT	3080
DDIC-004-C2-F01	Pf3D7_11_v3-1294664-1294910-1A	Pf3D7_11_v3-1294664-1294910-1A.1	AAAAGATAAATCATTTCAAAACTATACATATTTAAGTAAAAATGTAGTTGATAACTGGGAAAAAGTTTGCCCTAGAAAGAATTTAGAGAATGCAAAATTCGGATTATGGGTCGATGGAAATTGTGAAGATATACCACATGTAAATGAATTTTCAGCAAATGATCTTTTTGAATGTAATAAATTAGTTTTTGAATTG	1366
DDIC-004-C2-F01	Pf3D7_11_v3-1295103-1295335-1A	Pf3D7_11_v3-1295103-1295335-1A.1	ACTACTGCTTTGTCCCATCCCATCGAAGTTGAACACAATTTTCCATGTTCATTATATAAAGATGAAATAAAGAAAGAAATCGAAAGAGAATCAAAACGAATTAAATTAAATGATAATGATGATGAAGGGAANNNNNNNNNTATAGCTCCAAGAATTTTTATTTCAGATGATATA	1618
DDIC-004-C2-F01	Pf3D7_11_v3-1295371-1295597-1A	Pf3D7_11_v3-1295371-1295597-1A.1	AAGTAACATCAAATAATGAAGTTGTAGTTAAAGAAGAATATAAAGATGAATATGCAGATATTCCTGAACATAAACCAACTTATGATAAAATGAAAATTATAATTGCATCATCAGCTGCTGTCGCTGTATTAGCAACTATTTTAATGGTTTATCTTTATAAAAGAA	4853
DDIC-004-C2-F01	Pf3D7_11_v3-1374917-1375148-1A	Pf3D7_11_v3-1374917-1375148-1A.1	TTTTTAAATGAAAATCTCCAAAGCTTCTGGTTGGTTGTAATCTACCTTTAACATAACAATTATCATAATGATGTGATAAGAGATGAAAAGGTGTTTTACATAATTCATATGNNNNNNNNNNNNNNACAGTTTTATAATCTCGAGTACATATTTTACATACTAATATA	2466
DDIC-004-C2-F01	Pf3D7_11_v3-1376058-1376305-1A	Pf3D7_11_v3-1376058-1376305-1A.1	TTTCTGGCTCGATATAATCCATTTCAATATTTATATTAGATATGAAACATCTATCTTCAATAGGTGAATTTGCTGCAAATTGAGCCATAGAAAAATGATTCTCATTCCTTTGAAAATATGAACTATTCAACTCATCAAGGTTTTCATATGTTATTTCATAACTGCCATCATCTGAATCCTCTTCATCA	1938
DDIC-004-C2-F01	Pf3D7_11_v3-1816152-1816378-1A	Pf3D7_11_v3-1816152-1816378-1A.2	TTGGGTAGATATCGTTATAAGGGCTATAATGTATTGACTTCTCCGGGTTGGTTACATTATCATTACAACCAATATTATTAAGGTTAATATTATTTTTATCATTATTATTGTTGTTTTCATTTGTGTGGTTATATAATAACAATGATGTGTCGTCTATTGGATCATT	6150
DDIC-004-C2-F01	Pf3D7_11_v3-1934962-1935236-1A	Pf3D7_11_v3-1934962-1935236-1A.1	TGATGTGCCAATATTAAGGATACATTTTCTAAAGCTTCTATCAGATAATGAAANNNNNNNNNNCGATTTTCATTTAAATCATTAAATATATTGGTTAGTTCTTGTATTGACGTTTTTGGATCTAAGGATGTAATTTGTTCATTTAATTCTTCTGTATATTCTAGATTAAAGTTTAAATTATTAAAATAACCTTCAGCATTATTTTCATTTTT	780
DDIC-004-C2-F01	Pf3D7_11_v3-408285-408534-1A	Pf3D7_11_v3-408285-408534-1A.2	TATGAAGAAGGTTTAAAATATTGTGCGTCATCAATTAATTTATGGATATGTGCTATCGATTTACAAATANNNNNNNNNAATTATACAGGTGCTAGGGCTTTGACGGAGAAAGCAAAAATCAAAATCAAGTATTTAAATTCTTTTAATAATAATAGTCATATTTTAAAAAGTAAAGAAATTATTGAA	509
DDIC-004-C2-F01	Pf3D7_11_v3-408543-408771-1A	Pf3D7_11_v3-408543-408771-1A.2	AGAGTGTTAATAATACTACAGCTAGTCATATTTCCAAATCCAAAAATGAACTTNNNNNNNNNTCATCAGCTAATAATAATGCTTATATTAAAATAATCGAAAATTATGATTTATTATGGTTAAAATTAATAGAAATTGAATTATGTTGTAATAATAAAAATTTAAATCCTATA	596
DDIC-004-C2-F01	Pf3D7_11_v3-497277-497548-1A	Pf3D7_11_v3-497277-497548-1A.1	TTTTAGATTTAATTGAATATTCATTTTTAAATTATACTAGTTCTAATTTAAATACAATAAATAATAATAATGANNNNNNNNNNNAAAATNNNNNNNNNAAAAATCGCAAATATAGTAAAAATAATATTTTAGATCTCTATGAACACGTAAGTACGATCAGTTTATTTTATCACACGTTTAATTTACCTAAGGAGTATAATGAAAAATTGTT	658
DDIC-004-C2-F01	Pf3D7_12_v3-1959644-1959891-1A	Pf3D7_12_v3-1959644-1959891-1A.1	ATGGGAAGACGATAAGAGAAGAGAAATTAATTTCTGAGGGAGCGTATTCATTTGTTTATATGGCGAAGGATTTAAACACGAATCGAGCTTATACTATAAAGAAGACCATATGTCAAGATAAAGAGAAAATAGATATGGCGAATAAAGAAATCAACATTCTTAAAAGTTTACCTCCACATAAAAATATA	1447
DDIC-004-C2-F01	Pf3D7_12_v3-233418-233671-1A	Pf3D7_12_v3-233418-233671-1A.1	CAAAAATATCATTCCCCAAATTTGTACTACTAATTGTTCCAATAGTTCCTATAGTTGTGGTAATTTGCTCATATGTNNNNNNNNCTAAAGATTTATTAGACACATTTGAAGGATCATTATTTTGTTCCAAATTCTTGGGCACAGTATTATTACATGAGAATAATGAAAAGTTATTATCATAATTCTTTTGTT	1669
DDIC-004-C2-F01	Pf3D7_12_v3-529495-529767-1A	Pf3D7_12_v3-529495-529767-1A.1	GCTCCCCAAAAGTTAACTGCTTCATTATTTTGTGGATCCCAAAAACTAACATTCGTTACCCATCCAACATAATCGGTAGATATCCTATATTCATAACTACTACAGAAATATTTATACTCATGGTATACATTTGCATCATTTACATCTACCAAATTAACAGTTTTACACAAATTGTGAATGCCATTCAAGTTATAAAAACCTGTACAT	1015
DDIC-004-C2-F01	Pf3D7_12_v3-63081-63314-1A	Pf3D7_12_v3-63081-63314-1A.3	TTTCCGTCATAATAGTTGCATACATTCTATTAAAAACTTTGGGTACTCCTAATATAATTTCACCTTTTGAATTACATATGTCTGTATTCAAAAATTTTATATCTCTACTCCATATATTTATCTTTACACCCAAAAACAAAGCAATNNNNNNNNNAACCCTTTCATA	1541
DDIC-004-C2-F01	Pf3D7_12_v3-659881-660127-1A	Pf3D7_12_v3-659881-660127-1A.3	GGTGGTTTAACATTTTCAGCTACGAGTTTTTCGACTGATGGCAATCCTACTTTGATTAATTCCTTTAACATAAGTTTTGCGTNNNNNNNNNCTTCTGATTTGATATCAAAGCTTGATTCTAAAAAGGTTGGTGANNNNNNNNNTAAAACACTGACAAGTTCATTTGATATGGTCTCTGCTAAATCATCACCA	1912
DDIC-004-C2-F01	Pf3D7_12_v3-684011-684240-1A	Pf3D7_12_v3-684011-684240-1A.1	ACCTAATGTTGGTAAGTCTACCATTTTTAATCGACTAACTCGAAAATATCAAGATGGTAGTATTGTTTTAGATGTTAGTAGTACGAGAGATAAACTTTATGGAGAAGTTGAGTGGGAAGGATATAAATTTGAACTTGTGGATACAGGAGGTTTAGTTTTTGA	3137
DDIC-004-C2-F01	Pf3D7_13_v3-1004740-1005002-1A	Pf3D7_13_v3-1004740-1005002-1A.2	TTACATCGTAAAAATAATTTAAAATATTATATATATTATCTTTTCCTTTNNNNNNNNCTCTTTTCTTTATATATATATTTACATTTCTCTTCATTTTATTACATGATAAATTAATATTTAATGTACTAATATATATATTATTAATTTTTATTTTCTTCTTNNNNNNNNTATTAAAACAAAATGAAGATTCTTTAA	83
DDIC-004-C2-F01	Pf3D7_13_v3-1146764-1147010-1A	Pf3D7_13_v3-1146764-1147010-1A.1	AAATTTTCTCCTAAAGTTATGCCTTTGTTAATGAAGGAGAAGAACGTGAAACATAAAGCACCTCCTAAAGGTACTATAAAGCATACGCTAGAATATTTAAAAAGAGCAGGAGAATCAAGAATGAAAGAAAATGAATTATACAAATNNNNNNNNNATAGCACACTTAGTTCAATTGCAATTANNNNNNNNTCC	3305
DDIC-004-C2-F01	Pf3D7_13_v3-1233093-1233332-1A	Pf3D7_13_v3-1233093-1233332-1A.1	TCTATATGATCCTTATTTTTATCTTCATCACATTTATAATTTACATAATTTTCGACGTCATCATTTTCATTATTACTCATAATTGAATTATCCACAATGCTTGCCTCTTTTACAGCTTTACAAAGTTGGNNNNNNNNATGATAATTCCTTTCACCTTCTTGTTGATCACACACCCGAACC	1164
DDIC-004-C2-F01	Pf3D7_13_v3-1265494-1265726-1A	Pf3D7_13_v3-1265494-1265726-1A.1	TGTCATATACAGATTATAAAAATGATCATAGAATAAGCGAAATCTTAAATCGTTGTATTTTACGATTAAACGAGTTTGATCTAATTCATTTATCTTCTTTGGTCATATCTTTAAGTAAAATGAATTTTAGGAGTGTGTATTTTCAGGAACAAGTACAAAAGAAATT	3815
DDIC-004-C2-F01	Pf3D7_13_v3-1350855-1351093-1A	Pf3D7_13_v3-1350855-1351093-1A.1	TCTTTTATATTAGTTGTTTCGTTATTTTCATTATGTTCCATATTTTGGTTATTTGTATATTTTATNNNNNNNNAAAATTGGTAAATATATTCCGAGATGAAAGGTGTAAAAGGGGCCATAATTATTGTAAACAAATATAATGTTCTACATAAAACATTTAATGATTGGTGAGT	1639
DDIC-004-C2-F01	Pf3D7_13_v3-1406713-1406975-1A	Pf3D7_13_v3-1406713-1406975-1A.2	TTTCATGTCTTCTTAAATATGTTTTAAATTCATTATTTAATTTTTCATCATATTTAGGTACNNNNNNNNNNNGAAATCTAGATGTTTCATTATTATCGTGATTTGATGAATATATATAATGAGTTTGTTTAAAATGTGGTTCATTCAAATTATNNNNNNNNTTATCTTCGTGTATATTTTTATTATAATTTGAATACTTC	1315
DDIC-004-C2-F01	Pf3D7_13_v3-1419363-1419626-1A	Pf3D7_13_v3-1419363-1419626-1A.5	TTTTGAAATCTGTATNNNNNNNNCCATATTTATCGAGATTTATTTTGTTCTCTTCGTTTGAAATATCAACTACATGATTAAAAACATCTCCTAAATTATATAATTTCTTATCTAGGTCTTTTTGAAATGTCGATTCTCCTCCTTGTGCTGGTTTTTGTACTTCTTGTCCTTGTGTTGATATCTCTTGTTCATTTTTAGATTGAG	674
DDIC-004-C2-F01	Pf3D7_13_v3-1465616-1465890-1A	Pf3D7_13_v3-1465616-1465890-1A.2	TCTTGTGGATTATTATCTATTATATTTTCTTCTGGTTTTTCGACAGCAAAATTATCTCCTCTTGGTCTAGGTTGATCATCTTCGGGTTCTTGTGGAACATCTAATGGTTCCCATTTTGGAGGACATCTTTCTTCTTCACATTGTTCTTGTAATTCACTTGTACATCCTTCGTGTAAGATTTCTCTTTTTCTTGACCTGGTACCTTTACCACAAGTTACACTACATGGAGA	933
DDIC-004-C2-F01	Pf3D7_13_v3-1465901-1466157-1A	Pf3D7_13_v3-1465901-1466157-1A.1	CATAAAGGGTCCGATAACNNNNNNNNCATTTTCCCATGCAGAATCAGCATACAAGTTACATTTACCATCTGATGGATGACAACCTACAAGAAATCTGTTGAAAGCTACATTAATACCTTGTCCAATACCAAAAACAGCTATTTTAACACCACGATCATTTAATTTTCTTGATTCTTTTAATGAATCTTGAATACTAT	1195
DDIC-004-C2-F01	Pf3D7_13_v3-146695-146934-1A	Pf3D7_13_v3-146695-146934-1A.1	AAAGTATTTGTAATAGATTGAACGATGAACTAAATGAAGAAATATGTGGTTATCAAATTAGGTTTGAAAAATCGTNNNNNNNNAAACATAGTAAAATTAAAGTTATGACAGAAGGAATTTTATTGAAAGAAATTATGAGTGATTTTATTTTATCAAAATATAGTGTTATCATTCTTGA	3924
DDIC-004-C2-F01	Pf3D7_13_v3-156456-156685-1A	Pf3D7_13_v3-156456-156685-1A.1	ATTATATGATATTTATATAAAATTAGAAAATCTAATTTTANNNNNNNNAACTGAAAGTATATACAATAGTACACCTCCATATAGAGTTATTATGTTCGAATTAATGACCAGATTATTTCGATTTTATACAAAACCAATAGACCTTATTATTACTATGAATACAC	748
DDIC-004-C2-F01	Pf3D7_13_v3-156713-156986-1A	Pf3D7_13_v3-156713-156986-1A.1	TCCTTTTATGTGAACAAATTAAATATTGTAAATGATTTNNNNNNNNAAACACACCATAAAGATACACATCAAGACAGTCAAAATGAACACAAAACGGATGAACCTAAAATACATAATGTTTTNNNNNNNNNNNNNAACGATATCTTTGTTAATATTCCTCTACCAAAAATATTTAAAAATTTCTTACATTCCATATATTTTAGAACTCC	481
DDIC-004-C2-F01	Pf3D7_13_v3-1876391-1876664-1A	Pf3D7_13_v3-1876391-1876664-1A.1	TACTATCTGTAAAAGTATGTTTAGAACTAACATTTGAAGAGAAGTTACATCCGTGTATGANNNNNNNNNNATATTTTGGTTTTAAAACTATTTTATAATTATTATTTTTAAATTTGCATGTACATTCTGTATTAACATCTTTTGATGTAACATAAAATGGAGCTTTAAAGATAGTTAAGTTTTTATGATAAATTATTTTATTACTTTTATATA	678
DDIC-004-C2-F01	Pf3D7_13_v3-2114242-2114482-1A	Pf3D7_13_v3-2114242-2114482-1A.2	CTTCCATTAACTCAATATATAATTTATTAATAATTTTTAATTTGTTTATTTCAAAAAGGCATAGTTTTAACATGGTTCTTAAGGTTCTATTACCCCCTAAGAGGTTAAAATGAATATTTCCTTTTTCTCGTATATGNNNNNNNNCCCTTAACAATAAATCATATTCATCAGTATGAAATGT	1946
DDIC-004-C2-F01	Pf3D7_13_v3-2114829-2115090-1A	Pf3D7_13_v3-2114829-2115090-1A.2	ATTCAATATATATAAAAATATAGCTAATAAACATTTCAAATCTCCATTAAGAACTTTATTCATCTTAACAAAAGCTCTATGAACTTCTGTATCTATAGTCGATTTTGTTATTCTAAGCATATCATTAAGNNNNNNNNTTACGGTATCGACATTAACAGTGTAATAATTTCTTCCTAAATTTAAATGTTCTATATAATTCAA	871
DDIC-004-C2-F01	Pf3D7_13_v3-2545065-2545291-1A	Pf3D7_13_v3-2545065-2545291-1A.2	ATGATTCCTCAAAAGTTTAACATTCCACATAGTATCTGTTAAATTGATAGTTTGCAAACAATTATACGTTTGGTTATTTTTATTTTNNNNNNNNGATATATGATCATCTAAAGATTTATTTTTGAGAAAGATTTCCATATATTCATATATATCTTGGATACACCA	4810
DDIC-004-C2-F01	Pf3D7_13_v3-388138-388408-1A	Pf3D7_13_v3-388138-388408-1A.3	ATATATCTTTATTCATATGTTCTATATATTGTCTTTGTCTCTTTTCCTTTCTCATATCAGATATTATTGAATAATTTCCTTTATCACATACATATCTAGGATTATGTGATAATTCATAAGCTGCTCTTTTTAAAACTCTATTATTTTCTTTAAAACTATTAAATTTTATATTATTGTTCATATTAGATGTGTTACTTTTAATAATA	1682
DDIC-004-C2-F01	Pf3D7_13_v3-479569-479811-1A	Pf3D7_13_v3-479569-479811-1A.1	CTAGAGACGAATTTGATGATAAAAGAAAATTAAAAGAAGAGAAAATTAAACAATGCCAACTATTAAATGAAAAACAACTAGAAGAAAAAGAAAAANNNNNNNNAATTCTGAGAGAAAAAGCTGTTGAATATACCTTACAAAATGAAGAAGAATATAAACAACTAAAAGGAAAATT	1928
DDIC-004-C2-F01	Pf3D7_13_v3-815862-816091-1A	Pf3D7_13_v3-815862-816091-1A.1	ATGATGTAGATGCTAACACAACATCCTGGTCAGTATCTTGTGATAAATAATTTAATTTGTCCGCNNNNNNNNAAAGTATAATTTCACAGNNNNNNNNNTTTGTATCTGTGTTTTTCATGTTATCATAAAAAGACAAAGATGAAGTAGCACATGAGTTAATTA	881
DDIC-004-C2-F01	Pf3D7_13_v3-852647-852921-1A	Pf3D7_13_v3-852647-852921-1A.4	TACGAAATGATGAATTAAAAGAATTAACATTTATGAAAAATAAAGAAAATAGGAATGCAGATACATATGTTTTTGATTATCCNNNNNNNNAGAAATATGACCAATTAGTTTTTGAATTACGTAAACATAATTTTAATATAACAAGCATGAATACATANNNNNNNNTAAAAAATGAAGCATCATCACAAAAAGAAGAAAATGCTTCTATAATAAGTT	545
DDIC-004-C2-F01	Pf3D7_13_v3-911757-912005-1A	Pf3D7_13_v3-911757-912005-1A.2	GAGCCAACAATTTGATTTTCCACAACTTACTGAATCTTTAAAACATTGTGAACAGGTATCTGACNNNNNNNNNTTATCTTTGGCTAGTTCCTTTTGAACACATTCCATAGTACTATCACCTGAACCTAAGTTATCAACAGAACATTTTAATAATATACNNNNNNNNTTATTGCTAGGAGAAAGTTGTAAA	1380
DDIC-004-C2-F01	Pf3D7_14_v3-1038300-1038538-1A	Pf3D7_14_v3-1038300-1038538-1A.3	ATTAATGATTTATACACTTCAACTACACTTTTTAATTTAGCCCATACAACTAATAAAGCTCTACGATAAATTTNNNNNNNNTTTGATTTAGAAAAAGGAGAAAACCATTGAAACTTTTGGGCTAGATATTTATGGTCTTTATCAAAAATATATTCTGAAACTTCATCTTCTAGAAGT	2609
DDIC-004-C2-F01	Pf3D7_14_v3-120101-120365-1A	Pf3D7_14_v3-120101-120365-1A.1	TTTTACAACATTNNNNNNNNNTTCCTCCTCAGATAAAATAGGTACACATATCGCGTCCTTATCACATCCTCCATTGTTTACCTTACAATGTTCTTCGCATTCGAANNNNNNNNNAGGATTACTTGAAAAGCCTTCTGGACAATTACAATATTCATATCCATGAGCATTCTTACAAACACCTTTTCCACAATTTAAAA	725
DDIC-004-C2-F01	Pf3D7_14_v3-137398-137668-1A	Pf3D7_14_v3-137398-137668-1A.1	ACCATTCATATTTTCTAGGTTTGTTTAACCAATTACATATATATAATATATTACAAAATAATTGTTTTAATAATATATGTTTAGTTAATATTAATTCAATACTACTTAATTTATTTCTTATNNNNNNNNAAAGATCTTCATAAACAAAATCAAAATTATCTATTAATAATAAATAACCAAATCTTTTATGTACNNNNNNNNTTC	344
DDIC-004-C2-F01	Pf3D7_14_v3-1392837-1393086-1A	Pf3D7_14_v3-1392837-1393086-1A.2	ACATGTATTGTCCCCAGCATGAATCGGGTGATAAATATTATCAAGCGTATNNNNNNNNGGATTGTAATTATTACTACTATTCATATCATTNNNNNNNNTGGTGGTGGACTGTGAAATGTTTTCCTTATGATTTTGACTTGTGTGTATATCCCTACCAACAATATATTCAACATTATTATTATCAAAAA	1087
DDIC-004-C2-F01	Pf3D7_14_v3-1992121-1992370-1A	Pf3D7_14_v3-1992121-1992370-1A.1	ATTAAAACATTCCAACAATTTTATTTCCTTCTTTATAAAATTATATAAATTAATTATTTTCTTTTTATCACATTCAAAGACGGCATAAGGTGCACCCCATGAACNNNNNNNNCTTTTGCTACCATCAGGCATAATATAAACACCAGTACCNNNNNNNNNTGATAAATTAATNNNNNNNNNTATAACATCATA	843
DDIC-004-C2-F01	Pf3D7_14_v3-2004362-2004606-1A	Pf3D7_14_v3-2004362-2004606-1A.3	TATTTCCATATTATTGTAATAGGGCTTTTTCTTGCTCTTCTAATTTTTGTATATCTTGCTTATCCTTATCTAATTGTCCAAGAGCATTTAATTCATCATCTACATTTATTTTATTTTCTTGAGAATATTCTTCAATTTTGTCTTCGAAACTGTTATATAATCTATTTATAATTGGTTG	1239
DDIC-004-C2-F01	Pf3D7_14_v3-2020604-2020849-1A	Pf3D7_14_v3-2020604-2020849-1A.1	CAAGAACATGAATATTTCTGTAAATACATAGACAAGTCCTCATTATGTCTTATCACAGGGTGCTNNNNNNNNATATGACAATATAATTTTATATGTTTTATTATTTCTTGATGAATTTCACATAATAAAAATAATGTGTGATTCATATGTTGACTACTCAATATAGAAAAGCCACTAACTAATTG	2439
DDIC-004-C2-F01	Pf3D7_14_v3-2260533-2260765-1A	Pf3D7_14_v3-2260533-2260765-1A.1	AATAACCATCAAATACAAACTCAACCAACAAATACAGTACAATATATTCAACCAAATTATGAACAAGTCATAACACAAGTAGATCAAAATGGTAATCTATTCAATCAACAGCTTGTAGGAAGTACAGTAATGCAAAATATGACACCACAAGGTGTAAACACGTTAAATTATCCTGCAACG	9732
DDIC-004-C2-F01	Pf3D7_14_v3-2355614-2355853-1A	Pf3D7_14_v3-2355614-2355853-1A.1	ACTTTTCTCGATTCACATTATCCAAACCCATTTAACGAGTATGAAAAATATGACAAACATTATTATGAACTTGAAAATATTTNNNNNNNNAAACTTAATGAACATTCCTTAAATTATCAATCTTTGTTAAAAATGAAAAGATTTATAAGTATGAACGATATGGAAAATAATAA	2154
DDIC-004-C2-F01	Pf3D7_14_v3-2695837-2696082-1A	Pf3D7_14_v3-2695837-2696082-1A.1	CGTTTTGTATCATATTATTAGATATAGNNNNNNNNNNNNNNNNTTCTACATTATTATTCAATATATTACATCCTGTTATGGAATTATTGTTAAAATATAAATTATTCGAATTGTTATTATTAAATTCTAATCCACTAACTGCTGTTGTATATAATGATGATGAGTTATTATTATAGAAATC	2195
DDIC-004-C2-F01	Pf3D7_14_v3-2733345-2733593-1A	Pf3D7_14_v3-2733345-2733593-1A.2	TCGATGTACATGCANNNNNNNNATTGGAACGTTTATTTGTAATTTATTTATGTGTATTAAAAGAATATGAAAAACATCCTCCTAAAATATTAAAATATTCATTACGTGCTATATCGAGATACTCGATGTATATAAATAAATTTATCATGGATGATATATTATTTGAAATTAAAAACCTTGCTGCA	2000
DDIC-004-C2-F01	Pf3D7_14_v3-279563-279833-1A	Pf3D7_14_v3-279563-279833-1A.2	CATTTTTCTTTTAAATGAGAGCAATATATTTCTTAGGTTTATTCCGGATAAATGTTTAGTTATTAGCCAGGTGAGTAATAGTGATTCATATAAGGTAAATTGTATTAATTTCTCTGAAGGATTTTGTTGCTGTCATCCAATAAATAATTTAGCACTATTATATGGAGAGTATCAACAAAATCAAGAATCAAAAATTATGAAATTACCG	615
DDIC-004-C2-F01	Pf3D7_14_v3-3124416-3124655-1A	Pf3D7_14_v3-3124416-3124655-1A.4	TAATTGATCTTCTAGAGGAATTAGATATTTTGTCTATATCGAATAAAGATGAAGTAGAAAAACGAAGAAAGAAAACAACTCAAGAGACGCGGTTGTTAGGAAATATTGATTTAGGATATGGAAAATTAGGAGAGGGAATAAAGTATGAAAATTTACAGGAAGAATTAGGAAACAGATTATTTG	4982
DDIC-004-C2-F01	Pf3D7_14_v3-3125801-3126073-1A	Pf3D7_14_v3-3125801-3126073-1A.1	ATTCTTATAATATTTAAGAATGAAGGGATTAAATATTTATATTTTAGCGAGGATACTCTGAAATATGTTAATTTTAATTATCCTGATTTTAACTTATATAAATGTATGAATTTATATAAGAAAAATTATGTTGATAGGGATGAGAAAGATATCTGTGATTTTTCAAATGAAGATTTTCCGTTAATAAAAGAAAATAACAAGAGAATCAG	438
DDIC-004-C2-F01	Pf3D7_14_v3-3214249-3214516-1A	Pf3D7_14_v3-3214249-3214516-1A.4	TAAANNNNNNNNGATTAGATGATTTAATAAAAGATTTGTTAAAATATTTTCCAAAGAATTCAATTAGCGATCGTTTTGAATTGTCAGAATTTAAAATGACGGAGGATTGTTATACAAAAATGTGGTTTGATTTTATGAGTGATTTTGGAATAGCTACAATGAATGAAACCGAACATACTAGATCTTTTTATGGCTTAATCGAA	360
DDIC-004-C2-F01	Pf3D7_14_v3-377765-378020-1A	Pf3D7_14_v3-377765-378020-1A.1	AAAGATATATCAACTGAAAAGATTTTATCAAATAATTGCTTTAATAATAAGTNNNNNNNNTGATTTCCAACATCTATCATATTCATATAATCTAATGATTTAAAAATATATAATATACTCTTTGGACTAAATTTTAATTCATCATTTATTATTTTCTCTTTTACTATTGCTTTAATTTGATTAAAATATATAA	926
DDIC-004-C2-F01	Pf3D7_14_v3-407306-407542-1A	Pf3D7_14_v3-407306-407542-1A.1	CTTTCTTTCGTCTTTCTGTTCATTATCCATATAATCTTTTTCTCCTTCCTTTTCATTCTTTACTTTATTTCTATTAATACACAACTCTCCTTGAGTTAAGAGATTTACGATATTATCAATATTGTTTTCTTTCATATACTTCAACTTTTTACTATTCATTTTTAAAAGA	3962
DDIC-004-C2-F01	Pf3D7_14_v3-421322-421547-1A	Pf3D7_14_v3-421322-421547-1A.2	TAAGAAAGATGAAGTAATANNNNNNNNTGAAGTATCAAAGAAAACATTTTCAGGTATAGGTTTTAATCTTACTGAGAAAGAAGCTAAAGTATTAGGTGTAGGTGTAACCTATCAAGAATATCCAGAAACCATGTTATATAACTGTCCAAACAATTCTA	2775
DDIC-004-C2-F01	Pf3D7_14_v3-771407-771633-1A	Pf3D7_14_v3-771407-771633-1A.1	ACCCACGGGACATTTTAATTTATACCTATTGGAACNNNNNNNNTTAGGTCTTTCTTTATGATTCTTCTTTAAAATAGGTTCATCATTATTTGAGTAAACTAACAGATCATTATGGTTCTCAAAATTATTATAACCATCAATATTTTTATTTCCATATACATCTATAA	5167
DDIC-004-C2-F01	Pf3D7_14_v3-921176-921432-1A	Pf3D7_14_v3-921176-921432-1A.1	ACAATATTAATTTTATAAGTTCATTATTTCAATTTTATATTTAGGAGGATCTATATCCATATATTATTCATTTTAAAAATATTAAAATAAATACATATATAAATATATAAACATATAAAAACAGTCTTTTAAAAATTAATAAGATTTATATAAAATATGGTTATAAATCCTATTTTGTATTATATCAAA	632
DDIC-004-F01	Pf3D7_01_v3-145388-145662-1A	Pf3D7_01_v3-145388-145662-1A.1	GATATGTTTAAATATATGATTCTCNNNNNNNNNNNNNNNNNNNNNNNNNTCAATAGATAAATGATCAATATTTTCTATATTTAATCTATCAAGAATTTTTATATATCTATTATTTCTTTCTTCGATGGATAAATTATATGAATCAATATCCTTTCTTTCATCAACAAANNNNNNNNTTGTTAACTCCNNNNNNNNNTTTAAGATACCA	342
DDIC-004-F01	Pf3D7_01_v3-162867-163115-1A	Pf3D7_01_v3-162867-163115-1A.1	ATATACCAATAATANNNNNNNNNNNNAATAATGNNNNNNNNGATTTATATAATTGTTATAAACAAATGATCACATATCATAATAATAATAATAATATGCTAAATCATAACTCTAATATTTTATCAAAAGAAAATNNNNNNNNNNAACCTTTTTCAACATATTATATATCAAATCTTTGTTCTCCTGACCAAATGGTGATAAATAAAAA	5538
DDIC-004-F01	Pf3D7_01_v3-181512-181761-1A	Pf3D7_01_v3-181512-181761-1A.1	TTCATTATTGTTTTCATTNNNNNNNNNACTAAAACTATTCATCTCAAAAATATAAGATATTTTATATGACGAATGCCATTGTNNNNNNNNTTACGTAAAACCTGACTTCTTCAGGGAAAACACATGCGCATTTTCACCAATTTTTGCCTAAGCTTATTATAAAAAGTATATTAAATGTATGAC	3526
DDIC-004-F01	Pf3D7_01_v3-455794-456054-1A	Pf3D7_01_v3-455794-456054-1A.1	ANNNNNNNNNNTTATTAAGAGGTATTTCGATTTTAAAAATTTAAGAATTAATTTTTAATTATGTCTATAAAAACTTAATAGAAAATAAATATTATTTTGTTTTTNNNNNNNNNGTTTAAGAATAATATTTCTTTATTCTTTTACAATTTAGAACATATAATGCTATTTCTTTTAATTTTAATTTAATTTCAAA	513
DDIC-004-F01	Pf3D7_01_v3-528859-529104-1A	Pf3D7_01_v3-528859-529104-1A.1	TTTGATTCTTTTTAATGAAAAAGAAGCTAAAGATATGTCAGACCATATAATTTCCCAACAAAAACGTTATTGCTCTACCAATATTCATAGTAATTATAATAATAAAATATGTATATGTAAAAATAAGCGACATCATAACAAAAGAGGGAAAGGAATAAAGCATCATGACATACATCAAAAGG	13922
DDIC-004-F01	Pf3D7_01_v3-535965-536239-1A	Pf3D7_01_v3-535965-536239-1A.1	GCTCATTTGATATTTTCCAGTTGTTTGATTTTAAAAATGATGTATNNNNNNNNGATGATAATTTGTTCGACAAGGATATGGTATATTGTACAAGTGCCAACAATTATGGCGTTATGGAAANNNNNNNNNNNNNNNNNAAAATAATAAAAATACAAAATTTAAATGAGAAATNNNNNNNNGGAAAAGCTGAATTTAAAGATATATTATTAT	341
DDIC-004-F01	Pf3D7_02_v3-290580-290821-1A	Pf3D7_02_v3-290580-290821-1A.1	TTATTATAAGGNNNNNNNNNNNNNNNNNNNNNNNNNNATGGATTAATATAATTTCCATCATAATCATTACTGTTTTTATCATATTGTGGATAATTATTTCTATTTCTATTTTGATTAAAATCCGATTGTCTATATCTAACTCTAATATCTGTAGATGCTAAATCATTAGGTAATGGG	4877
DDIC-004-F01	Pf3D7_02_v3-291770-292017-1A	Pf3D7_02_v3-291770-292017-1A.1	TAATATCATAAGGTTTGAATATTTTCCTCTCAGGTATTATACCAACAGAAGGTTTATCATCATCTTTAAAACCTGCTCTATCTTTAACCCATTGATTAGGNNNNNNNNAACATAAAGCTGGATTCTTTAATAAATCTTTCATATGTTCCATATTATTTTCTTCATTTATATATGATGCTAC	1642
DDIC-004-F01	Pf3D7_02_v3-470437-470709-1A	Pf3D7_02_v3-470437-470709-1A.1	AATATTGACATGAAACATTATAATACACATAANNNNNNNNNNNNTTATTTATTCTTACAAAAAGAATATAAAAACAAAATTTTGGGATTTATAAATTTTTATAAACATATAACACACAAAANNNNNNNNAAACAAGAAAATGTTCATGATAAAATCANNNNNNNNAAATGTCTAAAGGAACTNNNNNNNNTCACACATACAAATG	843
DDIC-004-F01	Pf3D7_02_v3-503040-503288-1A	Pf3D7_02_v3-503040-503288-1A.1	ATTATGATTAATAATAATATTTCTCATAATTTCGTTAAATACATCTAAACTATTTATAGAACCATCTATATCATCTTCATTCCTATTTTGGTGAACCGATTCGGTGTTTATAACATCTAAGGTGTCTTTTTCTTCTCCTCTGTAACTTTTTATANNNNNNNNATAAATGTTGTTATAAGAATTATCA	4663
DDIC-004-F01	Pf3D7_02_v3-628941-629172-1A	Pf3D7_02_v3-628941-629172-1A.1	ANNNNNNNNNGATTTTTCTTGATCGTTTTCATCNNNNNNNNTTTCCTGTTCATCTGAGGTTTTCTTTTGTAAACGCTTAGTGCGTTCCTTTTGACCTTTTANNNNNNNNNNNAATATATTTTTAACTTGATCAATGAAGAAAGCATAATCTTGTATGACAGAAAATCT	3731
DDIC-004-F01	Pf3D7_02_v3-630641-630907-1A	Pf3D7_02_v3-630641-630907-1A.1	CTAAGTTATCTAAAATTATTANNNNNNNNAAATATGGTAATTCATGTCTATGAAGTAATAAGCCATCAACTAAATCTAAATCTAAACATAACCATTCTAATTTCGTTTCATTTAATATGTTTACAATTACATCTATACTAAATTTAGAATGTAAAATCAAGGCTGTTACACCACTCATCATAGCTGCCATATCAGCAAT	1837
DDIC-004-F01	Pf3D7_03_v3-515418-515657-1A	Pf3D7_03_v3-515418-515657-1A.1	TTTCCTTAATTTCTATATGTTTGAATTCCCTTATAGACATATTTGAATCATTATTACTTTTATATGAAGTGTTATTATCGAAATTATTATTAATACATTTTATTTTAATGATTTTGTTAAAATTTTTATTATTTACTATAATGGAAGTCAGATATGTACTTATCGTATGGAAAGCTAATCATCAACA	11243
DDIC-004-F01	Pf3D7_03_v3-653961-654206-1A	Pf3D7_03_v3-653961-654206-1A.1	CTCGTACAATATTTTTATAATTTCCTTTCATCTTNNNNNNNNNTTTATNNNNNNNNNNNNNATATGTAAGATTTATATAATCACTTTCGCTTTTTCTAACCCTTTTGAACTTTTTAAATGTACTTCGTTCATTATTTCTAATTCTCGTAAACACAAGAATAAATATTTTGATATATCTTATA	1982
DDIC-004-F01	Pf3D7_03_v3-85507-85756-1A	Pf3D7_03_v3-85507-85756-1A.1	TATCATTTAAATTCTCTTTTTCCACAGCTCCAGCATTTTTATTTATATCATCTACAACTACATCTTCCTTCACATAATTATTTATATAAAAATTATTATCATCTAAAGCATCTGAAAATTCTTCATTTAATACTTCTTCATCTTCTACATTAAATGTTTTCGTTCTTTCATCATCTAATAAA	1199
DDIC-004-F01	Pf3D7_03_v3-855426-855697-1A	Pf3D7_03_v3-855426-855697-1A.1	GTTATTTCAGTATGAGTTTCAACAGTTAATAATACTTCAGGATATGGATTGATACTTAACGTATGTACTCTCAATAATCTAGTATCAAATATATATGAAAATGTATACTCAGGAAAACATATAGTAGATAATCCATTATTATTCTCTATACATATTTTACTTATAGCTATATAATCGTAATTATCTTCTATTACTATTGGTTCTGTG	611
DDIC-004-F01	Pf3D7_03_v3-891553-891827-1A	Pf3D7_03_v3-891553-891827-1A.1	CAAGAGCTAAGAAAACATATAGAATCATCATAAGGATGTTGATAATATAAATGTGTTTTTATTTGTGTATTTATGTCAGAATATTGTTCCTTTGATTTATCTTTAAAATAATCAATATTATTTATGTTGGTGGCTTTATTATTATTAAAATAATTTTGATTTGTTACATGATGACTATGGGTATATTTGTATTTTACGTTTTTATTA	629
DDIC-004-F01	Pf3D7_04_v3-1005938-1006187-1A	Pf3D7_04_v3-1005938-1006187-1A.1	GTCTTAACATTAATCTTAGTTACAAAGTTACATGGATTTATTGAAAAGATATTTTCGTCACTATATTTNNNNNNNNNCATATCTGTTTGATCATTTTGATATGTTTTCATATTATCCATATGTTCATTATTTTGATCAATATANNNNNNNNNNNTAATAAATTTAGAATTATTTTTAAAGAAA	2566
DDIC-004-F01	Pf3D7_04_v3-1037644-1037891-1A	Pf3D7_04_v3-1037644-1037891-1A.1	GAAAGAGATTTAACAGATGATGCTGTGATTTTTGCACACTCACTTTATTTACCATTTGAAAAAGAAGAAATGTGGTGGATCGTTATCGGAATNNNNNNNNNGAACTTACTTTTATCTATNNNNNNNNTATCTTTATTGAAAAGTATCAATAATATAAAAATTAATTTCGAATTGCCTGACA	4853
DDIC-004-F01	Pf3D7_04_v3-109939-110184-1A	Pf3D7_04_v3-109939-110184-1A.1	CAACATCTGAATTATATAAATCTTTAGAAAAACAACTAATATCCTTACTCCATATATTTATTTTTATACCAAGAATAACAGCCATATAAACCAAAACTCTCTCAAATACATGTGATACAGGTAAATAAGAAAAATGGGTTTTCGGTTTCATNNNNNNNNTTACATTATGATCACATAATGGTGCTACT	3480
DDIC-004-F01	Pf3D7_04_v3-1113397-1113639-1A	Pf3D7_04_v3-1113397-1113639-1A.1	GATTCTGCATGCAGTAATGAATCTATTGAAATCATCTAAGAATAAANNNNNNNNTTTAAACCATTTATTGAACATTTCACTTAAATGTGATTCANNNNNNNNNNNTGAGCTTTCCATAATTTGATTACAACTATTCAATTTGTTTGTATAAGTTTTAGGTCTTATTATTCTTTTACGTTTTAAATCATC	8034
DDIC-004-F01	Pf3D7_04_v3-115455-115684-1A	Pf3D7_04_v3-115455-115684-1A.1	TATTAATGTCATTTTGTTTTTCTNNNNNNNNNNNNNNNNNNNNNNNNNCCTGGTTATCTTCCTTATTACCTAGNNNNNNNNNNTTGTCATTATTTTCTGTCTGATTATTATTTTTGACTTTGTTAATCTTTGAATTATCCGTTCTGTTTGTATGTCTCAAGCAAGGT	11117
DDIC-004-F01	Pf3D7_04_v3-133581-133830-1A	Pf3D7_04_v3-133581-133830-1A.1	CTCTCGATTATCATTACCTACTTCAGTCTTTACAATTGTAGGAGGTGTTTTAACATGATTATCCCCTCCATGAGGAGTAACCCTTAAAGGTTCTTCTTGAATATTTGGTGTCGCTTCGCCTGTTTCTGTAGAAAGGATATTTATTCTATCAACATATTCATCACCTTCTTCAACTGTACTATTTAAA	1297
DDIC-004-F01	Pf3D7_04_v3-133928-134154-1A	Pf3D7_04_v3-133928-134154-1A.1	TTTTGAAATATCTAATTTATTCATTTGCCTTTTTATTTCATAGTCCCAACTACTTACCCAGGTATTAAAATTAATACAATCCTGTTCTGCATATTTTATGGCTTTTAAATCCCTCAATTTAGTAGCCCTATCTTCACAATAATCTTCTAATATTTTAAT	6915
DDIC-004-F01	Pf3D7_04_v3-140317-140548-1A	Pf3D7_04_v3-140317-140548-1A.1	TCGGGACAATATTATAAGGATTTTATCACATCAAGGAAAAATATTTATAATATAAGGGAAAATATATCCAAAAATGTAGATATGANNNNNNNNGAAGAAAAGAAGAAAATACAGAATTGTGTAGATAAATATAATTCTATAAAACAATATGTAAAAATGCTTAAA	9002
DDIC-004-F01	Pf3D7_04_v3-141741-141990-1A	Pf3D7_04_v3-141741-141990-1A.1	TGAATACCATATAGCCCTTTCAAATTATATAAAGACAGAACTAAGAAATATAAACCTGCAAGAAANNNNNNNNAATATAATAAAAATATTTAAAGAATTCGAATCTGCACACAAAGAAATNNNNNNNNAATCAAAACAAATTAATAAAGAATTTACCAAAATGGATGTCGTCATAAATCAATTAAGAGATATAG	4858
DDIC-004-F01	Pf3D7_04_v3-284121-284364-1A	Pf3D7_04_v3-284121-284364-1A.1	ATATTGTATATTATCATAAGATTTATATGGAGGACCACATTGAAATCCGACAATTTCATTTGATGCATGTAGTACACATTCCGTATTTCTGTTTGAATTATTTAAAATAATTTTATTACTTAGAAATGATTCTTTTTCACTATAATCTTTATATAAGAAAGGGTCTTCATCAATTTGA	3572
DDIC-004-F01	Pf3D7_04_v3-316593-316858-1A	Pf3D7_04_v3-316593-316858-1A.1	TTATTCNNNNNNNNTATATTATCCTTTTCTACATCATCAAAATTTGTTAATGATTCACACGTTATATTTGGTGATATTATATTTCTACCTGTACATACACCAATATTTGTTGTACCTATTATTTTATACCCTTCTTGACATTTAAATTCTNNNNNNNNACCAAGTAAATAATNNNNNNNNTCAGGGATAAGGGAAACATA	2005
DDIC-004-F01	Pf3D7_04_v3-544454-544718-1A	Pf3D7_04_v3-544454-544718-1A.1	ACAAAATATAATACTTTATATACAAATGCTTANNNNNNNNTTTAACTCGAACGTACTTCAAAATAATATAAATGAACAAGAAGTAATACATAATAACATCAACATTAATAATATAAAAGAAGAACAACTTATACCAAATAATATCAAGAATATCCATAATAATGACAATATTAATCATTGTGATGATAATAAAATAA	2242
DDIC-004-F01	Pf3D7_04_v3-648065-648332-1A	Pf3D7_04_v3-648065-648332-1A.1	TATAACTTCTGATTCAGTTTTGTTAAGATATATACCAAGAGATCTTAACAAATATAATAATTTTTCACCACTAACTCCATCTTTATTAGTATCGTATTCTTTAAATATTGATTCAATCTCAGCTCTCTTAAAGAAAACAANNNNNNNNNNNNNNNNNNNNNNNNNNNNNNGAATTTGTATCAATAAATAATAACATTCTTA	84
DDIC-004-F01	Pf3D7_04_v3-900526-900759-1A	Pf3D7_04_v3-900526-900759-1A.1	TTAACAACTTATCATCATTTATTAGATTCTTTTCATGGAACAGATTATTAACAGTATCCATAATTTTATGATCATCCGTGTTATATGTATCTATACAAGTATTTAGCTTGCTTATATAATTTACATATTTCAACGGATCATTTTGAAGTATGCAATCATCGAATGAATA	9340
DDIC-004-F01	Pf3D7_05_v3-1188456-1188706-1A	Pf3D7_05_v3-1188456-1188706-1A.1	CAAAATTTAAATCAATAGCGGTTACGTTCATAATTTTGCCTTCAAAACTAACTTCTGTATGATATATAAATTTATTTTCCTTTACACTAAATACATATATAAAAATGGTACTTAATAATTTATCTTTATCATATTTAAATAATATTAAATCTGTTTTTACATCTGAGTTGTAATCACCGAAAT	4698
DDIC-004-F01	Pf3D7_05_v3-213027-213251-1A	Pf3D7_05_v3-213027-213251-1A.1	ATGTACTTATCCCCTGATATGATTTCTCCAGTATCATCAAAATCAGTAATCTCTAAATCATTTATATGATTTATATGTATAAATTCTTTTATCTTGTTCAAATAATTTCTGTAATAAAATATATTCTCTTTATCATCATCAATTATTTTCATATAATC	9451
DDIC-004-F01	Pf3D7_05_v3-350808-351052-1A	Pf3D7_05_v3-350808-351052-1A.1	TAATATAATTTGAGTTGATAATATTATAATTNNNNNNNNTATGTTGCTCATTTATATTATTATGATAAATATGAGTTGTATTTTTATTAGAGTTGTAGGACATTTTCCCATACATTAGTTGTTTTACATTTTTAACATTTTTATAATTATGTATTAAACATAAAATTATTAGATAAA	3218
DDIC-004-F01	Pf3D7_05_v3-369676-369949-1A	Pf3D7_05_v3-369676-369949-1A.1	TGTAATATTATATATCCTGTTATAAATAAATCATTGGATATGGATGTNNNNNNNNAAGATANNNNNNNNNNNGTAGAAGAAAATAAATATATAGAACATACACAGAATTTGAAAAATTATTTAGAAAATGATGAAAATGANNNNNNNNNNNNAAGAAAAAGATCAAATAATAATGACAATTATAATTCTCATGATAATAATATTTTTCA	621
DDIC-004-F01	Pf3D7_05_v3-395887-396136-1A	Pf3D7_05_v3-395887-396136-1A.1	TCTAAGGATTGTTGNNNNNNNNGGATGCTCATCTTTTTAAGATAATCCTCTTTACTGTCGTTATTATTTAAATCGTTTTGTATAATATTATATTGTGAATTCCTTGTGTTTTTCATAATACTATTAGTCCTATTGGTGTTCTTCNNNNNNNNNNNNNNNNNNNNGTTCTTCTTCTTAATAAA	2102
DDIC-004-F01	Pf3D7_05_v3-550803-551072-1A	Pf3D7_05_v3-550803-551072-1A.1	ATATA---CACCTTTCTTATTTATATTAATCTTTTCATTTTTACAAGAAATCACCTCCCTACTTATTCGGTTGTTCTCATTTTCATATTTCATAACACCATCATTTNNNNNNNNTATTTCTTTAATATTATTTTCTCCTTCGACGTAATTATGCTTTCCTATCATCTCCTTTGCTCTACTTCCTATATATACTAATTTCTCTCTGAA	1132
DDIC-004-F01	Pf3D7_05_v3-641131-641404-1A	Pf3D7_05_v3-641131-641404-1A.1	GGANNNNNNNNNNNNGTGTTTTNNNNNNNNGAAGGATACAGTATAATCTAAGACATTAAAATTATTGGGTTTGAAAAAGAGTTTCCTTTTTATGATGTGCAATAGAGGTATATTTATATAGGAAATATAAACATATAAAAGGAATATGATAAAAAGGAAATATTGACTTAATAAAATATTAATATTTNNNNNNNNNAAATATATTTCGT	394
DDIC-004-F01	Pf3D7_05_v3-668763-669004-1A	Pf3D7_05_v3-668763-669004-1A.1	TAATATTATCTGGCTCTGTAACCATGTCCGAACATATGTTAACAGGAGAATCTGTTCCTATACATAAAGAGCGGTTACCTTTTGAAGGAAATGCTATTATAAATAAAAATAATAAATATGACAGTAACGATGAAAAGGATGATTACCTTCGTATTTATAATAATCATGCTAGTATTAATATGATCAACCG	7038
DDIC-004-F01	Pf3D7_05_v3-796518-796759-1A	Pf3D7_05_v3-796518-796759-1A.1	TGGTTCTTCAATTGTTCATATAAGTTCTTTATTAGTAGGTGTATATTTATGTAGTAGTAGTGCAAATGCATTTAATCAAATTATTGAAAGAAATATAGATAAGTTAATGAAAAGAACCNNNNNNNNACCCTTAGCAAATAATAATCCAAATATGTCAGTTAAACATGCTGAAATAT	3464
DDIC-004-F01	Pf3D7_06_v3-1115900-1116168-1A	Pf3D7_06_v3-1115900-1116168-1A.1	NNNNNNNNATAAAGCAGTACCATCTATATCTCTTCNNNNNNNNNAAACACATAAAGTTTCATCAAAATTGCTTGTGCTATTTTTATCAGGTTCAGGAAAATATTGTTTATTTGGAGAATATCCATTCTGATTACAAGTTATAATATTATTAATATTTATAANNNNNNNNNNNNTTTTTAAATCACCAAATTGATTATCGTTAT	1264
DDIC-004-F01	Pf3D7_06_v3-1128558-1128797-1A	Pf3D7_06_v3-1128558-1128797-1A.1	ATTGAATCGTTGGTGTTTATTTTATTATTCCTCTTTTGTTTTTCAATGAATACAAATGTTTCATCGACACTATCTTTATGATCTATTGGTATGGCATGATTTTCTAAATTGCTATTTCTTTCATTAGAATTGTATTTTTCACTATTATAGGTTGAGATTTTACTACATTTTATATTTTT	3475
DDIC-004-F01	Pf3D7_06_v3-1135605-1135855-1A	Pf3D7_06_v3-1135605-1135855-1A.1	TATAAAGAATTTATACCACCTAAATTGTTAACATTAGAAGTATTATTTGTTTCTGTATTTTCTTGTAACGTATTTGTATTATTAATATTGTTAGATGAAATATTATGACTATTTCTTCTATTTGTTATATTTAAATTGTAAATAGTTTCATTACTAACACTACTGATACCATTGAAATGATTATTTAG	2453
DDIC-004-F01	Pf3D7_06_v3-1136091-1136364-1A	Pf3D7_06_v3-1136091-1136364-1A.1	CATTATTTTTGTATCCAACGTCGTTATTATTAAAACTTATTATTTGATTAATAACTGACGAACCACATATATTTACACAATGGAATACATAACTTAAGAAAGAGTAGTAATTGCATTTTACTTTTTGCATTTTCCCTCTGGTGGAGAAATAATTATTATGCTGCTTATTACTCTTTGTATTATGATAATTTTTGGTAATCNNNNNNNNN	1111
DDIC-004-F01	Pf3D7_06_v3-1140900-1141174-1A	Pf3D7_06_v3-1140900-1141174-1A.1	CTTCCATGTGAGCTTCAAAATCGTCTGAAGGTCGACTAGACATGAAAAATTCAGATTGAGGTAAATCATCAAATGGATGATTTCTATATGATATTCTAGGTATTAATCCTAAGATATTATTTATGCTATTACATTGAGAATTTCCTTCATTGGTTGTGGTACTTATATCCACATTTTGGTGATCATCAAGATATAATGTATTTTCTTTAGAACTT	1401
DDIC-004-F01	Pf3D7_06_v3-1192628-1192867-1A	Pf3D7_06_v3-1192628-1192867-1A.1	GATTATATATTTCTATATTTTAATAAGAATGCGTTACACAAACATGATGCCTCTAATGAAATGTGTTTTGTGAAAAACGAAGATTCTACACGCACAAAAGGACATATGAATGATGAACAAAATGATTTATATAAAATAAATAATAATACAACATNNNNNNNNNACAAAAACCACT	4445
DDIC-004-F01	Pf3D7_06_v3-1235395-1235658-1A	Pf3D7_06_v3-1235395-1235658-1A.1	GAATATGATAAAATATATATACCAAACAATAAAAATAAAATTAATAATATAAATANNNNNNNNANNNNNNNNAATTTGTTGTTGAAATCCAAATTTATGAGAATAACTCCTAATACCTATTTATGTCGTAATTGTGTCCTGTTATATCAAAATGATTTTTCGTATAATACATATGAAGAAGAAATTAATAAAATGG	421
DDIC-004-F01	Pf3D7_06_v3-1282656-1282930-1A	Pf3D7_06_v3-1282656-1282930-1A.1	AAGATATGGAAGAAATATGATAAAGAAAACAATAAATATATATTGTCTCATTTTATTCCCCAATTTATTGAAGACTTAAATTTGAAGGATGAATTCCGAAATTTATTTGATGGATTTGTAAATGATTTGGATATTCTATTATATTCAGAATTTAAAGCATTTTATTTACAAATGAAGCAAAAAGATATAAATGAACTGAAAAATTCTGA	855
DDIC-004-F01	Pf3D7_06_v3-145285-145531-1A	Pf3D7_06_v3-145285-145531-1A.1	TCAACAAAAGCTGATGAATCATCATAATTTGAATAAAATTTATCATTCACAATATTATATTTTTGTTTCTTNNNNNNNNCCATAATATTATTATTTTGTTCACAATATATGTTCATGTGTCCCCTCTTTTTCTGTAAAATATTAAAATGTTTCTTACTATGCTTTTCTTCATTTTTAATAACA	5697
DDIC-004-F01	Pf3D7_06_v3-176108-176338-1A	Pf3D7_06_v3-176108-176338-1A.1	NNNNNNNNNNNNNNNNNNNNNNNNNNNNNNNNNNNNNNGATCTGTGTTAAGATCATCTTCTATACCATTAGTTAAACATTTTATATTTTTATTCATATAAACATTAATCTTCACAACAGATTTATCAGATCTAGAAAATCTTGTACCTGTTGCTTTATGTAACAATAT	3847
DDIC-004-F01	Pf3D7_06_v3-532166-532407-1A	Pf3D7_06_v3-532166-532407-1A.1	AGAACAATTGCTAAACACCAAATTGGGTGAAANNNNNNNNCACCTGAACAGAACCCCATTTATACCTGAATCGGTCATACGAGAAAGGAAATTACGCCAAGAAAAAGCGCAATCCACAAACAACATGTTCGATTCAACAAACGCAGATAGTATTACTTCCCCATGTGATCCAACGAATGCCACG	8697
DDIC-004-F01	Pf3D7_06_v3-851492-851765-1A	Pf3D7_06_v3-851492-851765-1A.1	ACAATAGTACATTCTGCATTTACATCACAACCTCCATTNNNNNNNNAACAGTTCATATCTTTCATAGGTATACATTTAAAATAATTTACACTCATATCAACTATATAATTAGGTCGGCATCTACATTGTTCTTTATCTTTTTCGACAATATAACAACGTGAATTGGGTCCACATTTGGAATATTCACAAATATAATTTACTTTAAATATAACAAAATTTCTCA	1087
DDIC-004-F01	Pf3D7_07_v3-1028330-1028603-1A	Pf3D7_07_v3-1028330-1028603-1A.1	TAAAGAATATTTTTATTTCTAATATTATGGCTAAAAGGAAAATTATTTAATTTCNNNNNNNNTGGGTTACTTGTATCATTACAACTCATCATCATGACCANNNNNNNNNNNNNNNNNNNNNNNNNNNNNNNNNNNNGGTGGTTCATTACCAATAAATTTGTGTTATTATGTTCATCNNNNNNNNTATTAACAATTTCATTTCTATAA	892
DDIC-004-F01	Pf3D7_07_v3-1043981-1044225-1A	Pf3D7_07_v3-1043981-1044225-1A.1	ATAATGATATGTTATTTCATCATCAGCATCGACTTNNNNNNNNTTATGTTCAAACAAATTCTTATATTTTATATTATTGCATTTTTGTCTTTCCATATTTATAAAAGATTCTATTTTCTTTTTATAATCATTCCTTTTTATATAATTACACATTCCTTCATTTTGGTTGTCATAACTCTTCT	6303
DDIC-004-F01	Pf3D7_07_v3-105172-105442-1A	Pf3D7_07_v3-105172-105442-1A.1	GACTACTAACAGAGTGACTACCTACGCTATGTTGAGATGAATTCCTTCCATCTGAATTACTTCCAGATAGGTGATTTTCTGTACTTCCATCTGAATTGTTTTTATATAATTGACTTTCCTTTTGTCCATCTAAATTATGCACTGCACTATGAGTTCCTTCACCCAAATTATTACTGTTTGTTGTATCATCATTTAAATCAAATCCATTTCTT	1042
DDIC-004-F01	Pf3D7_07_v3-1066661-1066903-1A	Pf3D7_07_v3-1066661-1066903-1A.1	TATGGTTTTGTAATTTATTGGTATGTGTTGTTAAAGGAGANNNNNNNNNATATCCCTTGTCATGGGCAAAATGANNNNNNNNAAANNNNNNNNTTTTATGTTCAACATGAAGATATTTGTGAACACACTATTGGTAATCATATGTTAGGTGATAAATTAAAAATGTGTACATCTAATATTAATG	6436
DDIC-004-F01	Pf3D7_07_v3-1149367-1149613-1A	Pf3D7_07_v3-1149367-1149613-1A.1	TATTTGACTAGTCGAATAATATTTAATATTTTTGTTTAGGAAGTTTTCAAAATTGATGACATTGATAACCGTTTTTATTAAATCGCTTGGGTTGTTTGTGTGTTCTATAGTAGAAGACATAATTTTAAGAATGTGTTTTTGTGTTATTAAACAAAACTTTGTTACTATATGGAATCGTATGTTAT	7725
DDIC-004-F01	Pf3D7_07_v3-432832-433091-1A	Pf3D7_07_v3-432832-433091-1A.1	TTGAAAAAGTCATCATCAGAATGGGGATGNNNNNNNNNNNNNNNNNGAGTTTGGTTCGTATTAATATTATGCTCCTTTTCGTTATTTAATTTATGTTCATTTATATTTTTATAAATAAATAATTTTCCAAGAAGTATACCATTAATAAACTTACTAGTTAACATATTAGACTGCTCAATATTTGTACNNNNNNNNNATGTATGTATT	3508
DDIC-004-F01	Pf3D7_07_v3-475313-475545-1A	Pf3D7_07_v3-475313-475545-1A.1	AGCTTTATTATCTANNNNNNNNCCACGTGGATATATGAAACAAATGAAATTGTATTTTATATTCCAAATTAAAGAAATTGCATTAAGAAAACATGGCTCTTTACTTACAGTCAAAAATTTATATGATAATAAACTTTTAAATATAAATTCATCATCTTCTACAAATA	4572
DDIC-004-F01	Pf3D7_07_v3-627351-627625-1A	Pf3D7_07_v3-627351-627625-1A.1	TCACTAAGATAATTATTATTACCATTTTCAGCATAATAAAACTTCTGATGTTTTATAAGAGGAGTTTGGTTAGAAGCAAAATTATCAGCAGTTGTTGAATAATTATTATGTTCTTGATAAAAGAGATTATTCATATAGTTATTATTATTTTTCATATCATCCATAGTATTATTGTTAATATAAAATTCCTCATATGAATTATATATATA	452
DDIC-004-F01	Pf3D7_07_v3-717260-717493-1A	Pf3D7_07_v3-717260-717493-1A.1	GAGCTTGNNNNNNNNTTGCGTTACTTGCTGGGCTGATNNNNNNNNNNNTTGAATGTATTGAACTTAGTGCCAGCGAAATTTCCCCTCATGAAAACAAATCGACGAGTTCATCAATATTCCAAGAGGAATTAAAATTTGATAAGTCTCTGAAAANNNNNNNNAAACAA	4876
DDIC-004-F01	Pf3D7_07_v3-729480-729750-1A	Pf3D7_07_v3-729480-729750-1A.1	TGAATGTTCAGAAATTTTATATCACTTAAATCGTTTGAGTGAGTTAGATCAAATATTGTTGAAAGATAAAATAAGTATATATGAGTATCAGCTAAAGGACACGTTTTTAACAACGTATGATATAGGTTGTTTATTAAAAATAGCTCAAGTGTTGAATGAACAAAATTATTATGATAACATTCCATTTTTGCATATATTTTTATATAACATACATAA	1054
DDIC-004-F01	Pf3D7_08_v3-102277-102527-1A	Pf3D7_08_v3-102277-102527-1A.1	TACCTTCATCTATTGAATTAATTTTCTCAAGTAACATATTTTTGTCTTGACTACTTTCATCTGTAAATGGAACGACTACTCTTTGCTTACCTGCAAAAAGGACAACTGACATATGAGCCTTATCCTTACTTACATTCGAATTAAAGACCATAGATTCTAAAAATGGTATAGTTCCTTTTAACCAATAATC	4585
DDIC-004-F01	Pf3D7_08_v3-1056678-1056903-1A	Pf3D7_08_v3-1056678-1056903-1A.1	GTGTTAACGATAATTATAATGCAATAAGCACAACTAATTTTTCAGATGACATGGATGAATTGATAAAGAATCTTTCTATTATGGGTTTGTGTAAAGAGAAAATAGTGTTAACAGAAAAGGCAACACTATTTAATAACATTGAATTGTTGTATTCATATTATCTTATAGTTCAGA	24049
DDIC-004-F01	Pf3D7_08_v3-1099719-1099977-1A	Pf3D7_08_v3-1099719-1099977-1A.1	NNNNNNNNNNNNNNCAAACAAGATAAATAATAATGTATATAATACTAGTGGTANNNNNNNNAATGATCAAAATATGGATAATATGAATCAAAAAGGGAAAAGTAACAAAAATTCAAATAAATATAATTTTGATGAAGAGGATTTATGGTTTTTATGTGATTTATGTAATAATCCTATAAGTCCGTTATGTTA	788
DDIC-004-F01	Pf3D7_08_v3-1176313-1176549-1A	Pf3D7_08_v3-1176313-1176549-1A.1	TACATCCAATGAATATTTTACACTTAAAAGAAATAAACAAATTATTCATAATAAAATACATATACTCTCTATGNNNNNNNNNAAACAAAATACAAACGAGCTAAACAAATTATGTAATATTAACGCCATCATATTCAATATTAATTCTGATGATTTTGAGGTAGGCGATGAAATTGT	6451
DDIC-004-F01	Pf3D7_08_v3-1313088-1313338-1A	Pf3D7_08_v3-1313088-1313338-1A.1	TGAGAGACATAGATATATGATAGAAAAATGNNNNNNNNAAGATTGGTTTTGTGATTTAAAAGAAACGTTGAAAAATGAATTTGAAGAACAGATGGATATAGGAAAAGTATNNNNNNNNTATGAAAATAATAGAGAGTATGNNNNNNNNTTTTATTTGGAAAAGNNNNNNNNTATATGGAAAAGATGG	1609
DDIC-004-F01	Pf3D7_08_v3-1314717-1314986-1A	Pf3D7_08_v3-1314717-1314986-1A.1	ANNNNNNNNNNNNNNNTATTGTCAAAAGTTTTCATAGATATATATATGATGGTATTAGAAGATTTTAAAGAAGAAGAATGTAAAAAAAATAAAGAAATATTTCTTGATACTTATATAGATGAACNNNNNNNNNATTCACAAAGTNNNNNNNNNAAAAGCATGTTAAATATATTAGATGAAATAAAAAGTGATATTCATATAGGATATC	602
DDIC-004-F01	Pf3D7_08_v3-1344618-1344845-1A	Pf3D7_08_v3-1344618-1344845-1A.1	TATCTTTTCCATATATAATAACGCATGAATTCTTTAAATATATCTTTTACTTTATCTGTAAGTTTCATGGAATCTATTATTTCATCTGCATATTTTATTTTTGCCTCGTTTATATATTTACCTGCTTTTAATTTACATAAACATTTTTCTATTAAGTTTTG	5048
DDIC-004-F01	Pf3D7_08_v3-336421-336651-1A	Pf3D7_08_v3-336421-336651-1A.1	TAACAACGAACCCATAAATTTACAGAAAAATTTAGATTTAATCATATGGCNNNNNNNNAATATAAAAGAAGGAGAAGCTTTAATTTCTGATATACCTACATCAANNNNNNNNAGGTGTACTACAAATTATAAATTTGTATTGCATCCCCAATATGAAGATAGT	4891
DDIC-004-F01	Pf3D7_08_v3-399693-399961-1A	Pf3D7_08_v3-399693-399961-1A.1	CTTTTCTTCACCTTGGTTTATTACATTATTATTTTCATCATTGTGTTGAATGTCCTTATAAATATGTTCATTAATAATATCTTTGGAAGTATCTTCCATATTTTCTTCTTTATCAATTTTAAATACTTTTTCATAACTTTCATTTTNNNNNNNNTCCTTGGATGTTTCTAATTTATTCAAGTCATTTTTATCAAAATTATTTTTATAACTTTCA	2704
DDIC-004-F01	Pf3D7_08_v3-476232-476475-1A	Pf3D7_08_v3-476232-476475-1A.1	CAAACACATGATAAACAAAAGTGTAAGGAAAATTTTTCAAATTCTTTTGTTAATGAAATATATGAAAAAGAAGAAAAAGAAACGNNNNNNNNGAAAGAATATTTAGAACAACATGAAGAACATTTTTCAACGTTTAGAAATTCAATTTTATGTAAATTAAGAATAGCTGAAGAATT	2821
DDIC-004-F01	Pf3D7_08_v3-585331-585590-1A	Pf3D7_08_v3-585331-585590-1A.1	TGAAAACTTTTCATGTACGGTTAATAAACAAAATAATTCTGAATTATATATAAGTAAAACTTCTTCTACATCTCTAAATTTATGCATTGTAGCTCTTTTAAGATAATAAGGCAAATATTTTACAATATATTTTTGTTNNNNNNNNNCTTGATGACCAACATTAATATCTTCCATTTTGGAAAAGGTTCCACTTAACG	1208
DDIC-004-F01	Pf3D7_08_v3-585703-585949-1A	Pf3D7_08_v3-585703-585949-1A.1	AAACACATCATCAAAAGTTTCTGATATTGGCTTGTTTGATTCTTTATATTTAAAATCTTTATATAAATAAAATCTATCTTTCTTAAAATATGGATCTTTACGTACTTCAATCGAATCCCTATCAGTTACAATATTTATATCTTTTAATGTTAAGTGGAAATTAGAATCAATAATAGCTA	2747
DDIC-004-F01	Pf3D7_09_v3-1015103-1015350-1A	Pf3D7_09_v3-1015103-1015350-1A.1	ATTATTTAATTTTTCATCTTTTATATTTTTCAGNNNNNNNNTATGAAGATATAGGAATACAACTAAATTAACAGCTGAAAATAATCTTACTAACAAAAATAATTTGAGGAATTCTTCATCATATAAATCTTTTGGAATATTATTTGTGTATTCATAAATTTCTATTAAGGATATAATAGTTATGA	545
DDIC-004-F01	Pf3D7_09_v3-1406342-1406614-1A	Pf3D7_09_v3-1406342-1406614-1A.1	TCTCAGATTATCATAGTGTTGTGGATGAAGATTTAATTAATTTTAATGATGATGTTACTTTAGAAACACAATCCATGATAGCACACGGAGGGTCTTTGTCAGAAATAGAAGAAACTGGAGATTTATCTTCAGATGTTGATAGATTACTTTCATCAATCGAAACTACTCCAAGAGATGATGTTGTATATATACGAGGTGATATTGTATT	3141
DDIC-004-F01	Pf3D7_09_v3-163813-164052-1A	Pf3D7_09_v3-163813-164052-1A.1	GNNNNNNNNNNNNNNNNNNNGTATTTCTTTCATCAAGTGATCCAAATAAATTAAACACAACACCATCACCATTTGGTTTATCATCTATTGGAAATCTAAATACAAACAATAAATTAAATAGCTTTCCAGATTTTAGTCAAGCTAATAAAACATTTCTACAAAATGATAGCTTAT	1760
DDIC-004-F01	Pf3D7_09_v3-164045-164311-1A	Pf3D7_09_v3-164045-164311-1A.1	ATCAACTGGTGTTGCAAAACCATTAGTTACCAATTTTAATTCTCCATTTAGTGCTTTTGGTAAAACAAATACCAGTGATATATTTAAAACTAATACTACTGCATCAACTACAAATGCAACTGCAACTGCAACTCCTGCTCCCTTTGGATCAGCATTTGGAGCGCAAAAGAATAATGATAGCTTGTTTGGAAATAATGCATTCAAGCTTTCG	2898
DDIC-004-F01	Pf3D7_09_v3-202854-203106-1A	Pf3D7_09_v3-202854-203106-1A.1	AATATACAAAGAATGCATATGATAAAATATTCTTTGTCCTTTAAANNNNNNNNTTCTTGTACTTTNNNNNNNNTAATCTATTAAATTCATATCTGATGAAATATCATATTTATATTCCCCTTTATGAGCATTTACAAAAGTTTCGCTATTTCTTTTATTAATATATGTATTTGAGCACATATTTTTAT	2947
DDIC-004-F01	Pf3D7_09_v3-270915-271160-1A	Pf3D7_09_v3-270915-271160-1A.1	CTTTGTATGTATTATCTGTTGTTTTATCTTCACCTTGATTTCCTGTACTTGTAGATTCAGTAGATGGACCTTCAGAACCTGATAATTCATCACTAGTAGATGCAGCACTTGTACTTTTAGATTGTTCTTTTAATGGTCCCATATATTTGTATAATTCTATTTCTAAATCTTGATCCTTGNNNNNNNNTTCTAA	6942
DDIC-004-F01	Pf3D7_09_v3-270915-271160-1A	Pf3D7_09_v3-270915-271160-1A.11	CTTTGTATGTATTATCTGTTGTTTTATCTTCACCTTGATTTCCTGTACTTGTAGATTCAGTAGATGGACCTTGCAGAACCTGATAATTCATCACTAGTAGATGCAGCACTTGTACTTTTAGATTGTTCTTTTAATGGTCCCATATATTTGTATAATTCTATTTCTAAATCTTGATCCTTGNNNNNNNNTTCTAA	148
DDIC-004-F01	Pf3D7_09_v3-516735-517007-1A	Pf3D7_09_v3-516735-517007-1A.1	ATAGAAGGATATANNNNNNNNTATCAAGAATCATATAATATAAATGACCATTGTAAATTAGTTCCATTAAATTTTTATAAAGATTCTATTTCTAATGATTTAGGTACTCCATGCCCTGTGAATAGTATTACCTTAAATGTGGGCGCAAAAACTATAAATGAATGTTTGTGTAATAAAGGATATTTCTATAATGTCAAGAAACAACAATGTGA	294
DDIC-004-F01	Pf3D7_09_v3-595828-596094-1A	Pf3D7_09_v3-595828-596094-1A.1	ATANNNNNNNNATCGTTCTTATACATTAATGATAAAGTCTTTTTGCAAANNNNNNNNAAGAGATCAGATTTGAGATAAAGACGTTTGGCTAATTTATACGAGAATTCGAGAGCATCTAATTTTATATTTAAACNNNNNNNNGTATCCAATATATTATAATTTTGTTCATAAGTCTGTTCATTTATATTATTTAATACTTTT	1115
DDIC-004-F01	Pf3D7_09_v3-82006-82236-1A	Pf3D7_09_v3-82006-82236-1A.1	TTTATCATCTTTAGGCCATAACCAGAGTACAAGCAATCCAACTATAACAATTGTAATTAACATTATAAATACTGTAATACCATAAACACTACCAGAAGCGATCAGAAATGCACTAAAAGTATTACAACATTCACTTGTAATAAGAGTAGCGATAAAACTAAAAATAGC	7144
DDIC-004-F01	Pf3D7_10_v3-1386657-1386909-1A	Pf3D7_10_v3-1386657-1386909-1A.1	CGATTTTGGTAGAGAACAGGTTAAATATATTGAAGACGTGGTTTGATAATCAGGTATTTCTTTAATTAAATATTCATGATATTGTTCGTTAGATACATAAATTAATTCATCCTCCACATTTTGCTGTTCTGTTATAATTTGTGAAGAAGCTTGGTTTGTTTTATTTGGTAATTGCTCTTTTATGA	2588
DDIC-004-F01	Pf3D7_10_v3-1392371-1392620-1A	Pf3D7_10_v3-1392371-1392620-1A.1	TGATGAAAATGATGATTCCCTTATTTCTAATTCTTTAGTACCCGAAACAAGTTACAATCAAGATTACTCTTTATACACTATTAATATTTTGAATGGACTTCCTGANNNNNNNNNTAATATGAAAAATATTGATTTAGAAAAATTTAAAGATACTTCAATACATACAAAGGAAGAGGGACCCATTGTA	1905
DDIC-004-F01	Pf3D7_10_v3-1414337-1414596-1A	Pf3D7_10_v3-1414337-1414596-1A.1	GACCTGAATGGAAAGGTCAATGTGATAAATTTGAAAAANNNNNNNNTAAATATGAAGATACTAAAAGTAGAACTGCTGAAATATATTTAAAAGAAATATGTTCTGAATGTGATTGTAAATATAAAGATTTGGATAATACATTTAAAGAATTTAAAGATAACGTTACGCTTCTTAAAGCAGTAATTGATAACAAA	2015
DDIC-004-F01	Pf3D7_10_v3-1414599-1414832-1A	Pf3D7_10_v3-1414599-1414832-1A.1	ATCTAGATCAACGAGGGAATATAACAACATCTCAAGGAAATTCACACCGTGCAACTGTTGTGCAACAAGCTGATCAAACCAACAGATTAGATAATGTAAACTCTGTAACGCAAAGAGGAAATAATAACTACAACAATAATTTAGAGCGTGGATTGGGTTCTGGTGCT	5470
DDIC-004-F01	Pf3D7_10_v3-992331-992603-1A	Pf3D7_10_v3-992331-992603-1A.1	TCATTATATTTTNNNNNNNNNNNNNTATGATATAAAATCTTCAATTAATAAAAGATCTATCCAGTTCTTTAAAGACACTAATATAGATCATTATATAGCATATGAATATTATAAGGAGGACCGTACAGAATTTATATTAACTATTATGAATNNNNNNNNNATTACTCATCAAGAAACTCAAAGTCTTGAAATGAAAAAGTTGAAAG	676
DDIC-004-F01	Pf3D7_10_v3-992596-992869-1A	Pf3D7_10_v3-992596-992869-1A.1	GAAAATAATAAAATGCACAGTATCAATTCTGATAGAAATAAAAATGATTATATTCCATCTTCCTATTTACATACAATATATAAAACATTTAGCGAACATATAAACCGAGATAATGGAAATATTTATGATGATNNNNNNNNNNNNTTATATGATGGAACTNNNNNNNNTATAGAAACATTAAACGAATTAAGAATTATAAATATATTATTTTCA	114
DDIC-004-F01	Pf3D7_11_v3-1006693-1006917-1A	Pf3D7_11_v3-1006693-1006917-1A.1	GTGGGGGAGAGAATTTTACCTTGATACGCTCCCATGTTTTATCCTTTATACAATACACATAAGTGTCATTGGTAATATATGACCCTCTTTTACCTCCGTAAAGAAATAAACAATCTTNNNNNNNNNNAGTGGAGTAAATTAAATTTAATTTTGCAAAATAGCGTGG	6316
DDIC-004-F01	Pf3D7_11_v3-1018781-1019053-1A	Pf3D7_11_v3-1018781-1019053-1A.1	TTTTTGATTCATATCATTATCATAATTATATATATATTGATCTCTGTCTATATGGGGAGNNNNNNNNNATAAAGGATGTTGTGTCAAGGCTAATAATAATTCTGTAGCTATACTACTACTTATGTTACTTATACCACATCTAGTGACTGTGCATTTTTCATCTAATGTTCTATAGGATAAAGAATCTGAAGGACAATGCATATCAT	260
DDIC-004-F01	Pf3D7_11_v3-1127074-1127316-1A	Pf3D7_11_v3-1127074-1127316-1A.1	AACATTTTAATAGTCCTAATTTCGAAAATATGATGAAAGGAATTTTTGGAATTATTCAAAATCCTTTTGAAAATGGCCAACCCACTTTCCCATTCTTTAAAAATATTAATTCGATCTCTGGAATCGGTAATGTTGATATCCCCAAAAATTTTATGAATGNNNNNNNNAATAATGGAAATGATCAAAACA	3176
DDIC-004-F01	Pf3D7_11_v3-115913-116184-1A	Pf3D7_11_v3-115913-116184-1A.1	ACCTCCAGATGTTATAAATATTATATTATCATCATCATTTGGAAGGAAATTCTCCTCTAATGTTTTTAATATTTCATCTATATTTTTAGGTCTCAATTTACTATTGAAAAATTTTGAATACTTNNNNNNNNAATCATCATCTTTTACATTACATATATTATCATTATTTTCATTTTGTTTTAGTAGTTCATCTTTTTTATTATC	486
DDIC-004-F01	Pf3D7_11_v3-119432-119705-1A	Pf3D7_11_v3-119432-119705-1A.1	CTCCTTTATATTCATCAAGAAATTTCATCCAAGAGTAATTATGTTTTTCTTGTTGATATTTTGCTTTATACAAACGAGCAAGATACTTTTTATACGATTCATGCTCTTTAATTTTCTTTTCAAAAGTTTTGGTTATAATGTGTTCAAGTGATTGTAAAGTATTTTTCTTTAATTTTCTCCATATTAATCTACATGCGATTATAAGAA	937
DDIC-004-F01	Pf3D7_11_v3-1293919-1294168-1A	Pf3D7_11_v3-1293919-1294168-1A.1	TCCATATCAAAATAGTAATGTGTATCATCCAATCAACGAACATAGGGAACATCCAAAAGAATACGAATATCCATTACACCAGGAACATACATACCAACAAGAAGATTCAGGAGAAGACGAAAATACATTACAACACGCATATCCAATAGACCACGAAGGTGCCGAACCCGCACCACAAGAACAAAATTTAT	4489
DDIC-004-F01	Pf3D7_11_v3-1294664-1294910-1A	Pf3D7_11_v3-1294664-1294910-1A.1	AAAAGATAAATCATTTCAAAACTATACATATTTAAGTAAAAATGTAGTTGATAACTGGGAAAAAGTTTGCCCTAGAAAGAATTTAGAGAATGCAAAATTCGGATTATGGGTCGATGGAAATTGTGAAGATATACCACATGTAAATGAATTTTCAGCAAATGATCTTTTTGAATGTAATAAATTAGTTTTTGAATTG	6297
DDIC-004-F01	Pf3D7_11_v3-1295103-1295335-1A	Pf3D7_11_v3-1295103-1295335-1A.1	ACTACTGCTTTGTCCCATCCCATCGAAGTTGAACACAATTTTCCATGTTCATTATATAAAGATGAAATAAAGAAAGAAATCGAAAGAGAATCAAAACGAATTAAATTAAATGATAATGATGATGAAGGGAANNNNNNNNNTATAGCTCCAAGAATTTTTATTTCAGATGATATA	6271
DDIC-004-F01	Pf3D7_11_v3-1295371-1295597-1A	Pf3D7_11_v3-1295371-1295597-1A.1	AAGTAACATCAAATAATGAAGTTGTAGTTAAAGAAGAATATAAAGATGAATATGCAGATATTCCTGAACATAAACCAACTTATGATAAAATGAAAATTATAATTGCATCATCAGCTGCTGTCGCTGTATTAGCAACTATTTTAATGGTTTATCTTTATAAAAGAA	14672
DDIC-004-F01	Pf3D7_11_v3-1374917-1375148-1A	Pf3D7_11_v3-1374917-1375148-1A.1	TTTTTAAATGAAAATCTCCAAAGCTTCTGGTTGGTTGTAATCTACCTTTAACATAACAATTATCATAATGATGTGATAAGAGATGAAAAGGTGTTTTACATAATTCATATGNNNNNNNNNNNNNNACAGTTTTATAATCTCGAGTACATATTTTACATACTAATATA	3897
DDIC-004-F01	Pf3D7_11_v3-1376058-1376305-1A	Pf3D7_11_v3-1376058-1376305-1A.1	TTTCTGGCTCGATATAATCCATTTCAATATTTATATTAGATATGAAACATCTATCTTCAATAGGTGAATTTGCTGCAAATTGAGCCATAGAAAAATGATTCTCATTCCTTTGAAAATATGAACTATTCAACTCATCAAGGTTTTCATATGTTATTTCATAACTGCCATCATCTGAATCCTCTTCATCA	3477
DDIC-004-F01	Pf3D7_11_v3-1816152-1816378-1A	Pf3D7_11_v3-1816152-1816378-1A.1	TTGGGTAGATATCGTTATAAGGGCTATAATGTATTGACTTCTCCGGGTTTGTTACATTATCATTACAACCAATATTATTAAGGTTCATATTATTTTTATCATTATTATTGTTGTTTTCATTTGTGTGGTTATATAATAACAATGATGTGTCGTCTATTGGATCATT	12352
DDIC-004-F01	Pf3D7_11_v3-1934962-1935236-1A	Pf3D7_11_v3-1934962-1935236-1A.1	TGATGTGCCAATATTAAGGATACATTTTCTAAAGCTTCTATCAGATAATGAAANNNNNNNNNNCGATTTTCATTTAAATCATTAAATATATTGGTTAGTTCTTGTATTGACGTTTTTGGATCTAAGGATGTAATTTGTTCATTTAATTCTTCTGTATATTCTAGATTAAAGTTTAAATTATTAAAATAACCTTCAGCATTATTTTCATTTTT	670
DDIC-004-F01	Pf3D7_11_v3-408285-408534-1A	Pf3D7_11_v3-408285-408534-1A.1	TATGAAGAAGGTTTAAAATATTGTGCGTCATCAATTAATTTATGGATATGTGCTATCGATTTACAAATANNNNNNNNNAATTATACAGGTGCTAGAGCTTTGACGGAGAAAGCAAAAATCAAAATCAAGTATTTAAATTCTTTTAATAATAATAGTCATATTTTAAAAAGTAAAGAAATTATTGAA	2148
DDIC-004-F01	Pf3D7_11_v3-408543-408771-1A	Pf3D7_11_v3-408543-408771-1A.1	AGAGTGTTAATAATACTACAGCTAGTAATATTTCCAAATCCAAAAATGAACTTNNNNNNNNNTCATCAGTTAATAATAATGCTTATATTAAAATTATCGAAAATTATGATTTATTATGGTTAAAATTAATAGAAATTGAATTATGTTGTAATAATAAAAATTTAAATCCTATA	9489
DDIC-004-F01	Pf3D7_11_v3-497277-497548-1A	Pf3D7_11_v3-497277-497548-1A.1	TTTTAGATTTAATTGAATATTCATTTTTAAATTATACTAGTTCTAATTTAAATACAATAAATAATAATAATGANNNNNNNNNNNAAAATNNNNNNNNNAAAAATCGCAAATATAGTAAAAATAATATTTTAGATCTCTATGAACACGTAAGTACGATCAGTTTATTTTATCACACGTTTAATTTACCTAAGGAGTATAATGAAAAATTGTT	541
DDIC-004-F01	Pf3D7_12_v3-1959644-1959891-1A	Pf3D7_12_v3-1959644-1959891-1A.1	ATGGGAAGACGATAAGAGAAGAGAAATTAATTTCTGAGGGAGCGTATTCATTTGTTTATATGGCGAAGGATTTAAACACGAATCGAGCTTATACTATAAAGAAGACCATATGTCAAGATAAAGAGAAAATAGATATGGCGAATAAAGAAATCAACATTCTTAAAAGTTTACCTCCACATAAAAATATA	2305
DDIC-004-F01	Pf3D7_12_v3-233418-233671-1A	Pf3D7_12_v3-233418-233671-1A.1	CAAAAATATCATTCCCCAAATTTGTACTACTAATTGTTCCAATAGTTCCTATAGTTGTGGTAATTTGCTCATATGTNNNNNNNNCTAAAGATTTATTAGACACATTTGAAGGATCATTATTTTGTTCCAAATTCTTGGGCACAGTATTATTACATGAGAATAATGAAAAGTTATTATCATAATTCTTTTGTT	2795
DDIC-004-F01	Pf3D7_12_v3-529495-529767-1A	Pf3D7_12_v3-529495-529767-1A.1	GCTCCCCAAAAGTTAACTGCTTCATTATTTTGTGGATCCCAAAAACTAACATTCGTTACCCATCCAACATAATCGGTAGATATCCTATATTCATAACTACTACAGAAATATTTATACTCATGGTATACATTTGCATCATTTACATCTACCAAATTAACAGTTTTACACAAATTGTGAATGCCATTCAAGTTATAAAAACCTGTACAT	1447
DDIC-004-F01	Pf3D7_12_v3-63081-63314-1A	Pf3D7_12_v3-63081-63314-1A.1	TTTCCGTCATAATAGTTGCATACATTCTATTAAAAACTTTGGGTACTCCTAATATAATTTCAGCTTTTGAATTACATATGTCTGTATTCAAAAATTTTATATCTCTACTCCATATATTTATCTTTACACCCAAAAACAAAGTAATNNNNNNNNNAACCCTTTCATA	3790
DDIC-004-F01	Pf3D7_12_v3-659881-660127-1A	Pf3D7_12_v3-659881-660127-1A.1	GGTGGTTTAACATTTTCAGCTACGACTTTTTCGACTGATGGCAATCCTACTTTGATTAATTCCTTTAACATAGATTTTGCGTNNNNNNNNNCTTCTGATTTGATATCAAAGCTTGATTCTAAAAAGGTTGGTGANNNNNNNNNTAAAACACTGACAAGTTCATTTGATATGGTCTCTGCTAAATCATCACCA	3691
DDIC-004-F01	Pf3D7_12_v3-684011-684240-1A	Pf3D7_12_v3-684011-684240-1A.1	ACCTAATGTTGGTAAGTCTACCATTTTTAATCGACTAACTCGAAAATATCAAGATGGTAGTATTGTTTTAGATGTTAGTAGTACGAGAGATAAACTTTATGGAGAAGTTGAGTGGGAAGGATATAAATTTGAACTTGTGGATACAGGAGGTTTAGTTTTTGA	5022
DDIC-004-F01	Pf3D7_13_v3-1004740-1005002-1A	Pf3D7_13_v3-1004740-1005002-1A.1	TTACATCGTAAAAATAATTTAAAATATTATATATATTATCTTTTCCTTTNNNNNNNNCTCTTTTCTTTATATATATATTTACATTTCTCTTCATTTTATTACATGATAAATTAATATTTAATGTACTAATATATATATTATTAATTTTTATTTTCTTCTTNNNNNNNNTATTAAAACAAAATGAAGATTCCTTAA	58
DDIC-004-F01	Pf3D7_13_v3-1146764-1147010-1A	Pf3D7_13_v3-1146764-1147010-1A.1	AAATTTTCTCCTAAAGTTATGCCTTTGTTAATGAAGGAGAAGAACGTGAAACATAAAGCACCTCCTAAAGGTACTATAAAGCATACGCTAGAATATTTAAAAAGAGCAGGAGAATCAAGAATGAAAGAAAATGAATTATACAAATNNNNNNNNNATAGCACACTTAGTTCAATTGCAATTANNNNNNNNTCC	5300
DDIC-004-F01	Pf3D7_13_v3-1233093-1233332-1A	Pf3D7_13_v3-1233093-1233332-1A.1	TCTATATGATCCTTATTTTTATCTTCATCACATTTATAATTTACATAATTTTCGACGTCATCATTTTCATTATTACTCATAATTGAATTATCCACAATGCTTGCCTCTTTTACAGCTTTACAAAGTTGGNNNNNNNNATGATAATTCCTTTCACCTTCTTGTTGATCACACACCCGAACC	1959
DDIC-004-F01	Pf3D7_13_v3-1265494-1265726-1A	Pf3D7_13_v3-1265494-1265726-1A.1	TGTCATATACAGATTATAAAAATGATCATAGAATAAGCGAAATCTTAAATCGTTGTATTTTACGATTAAACGAGTTTGATCTAATTCATTTATCTTCTTTGGTCATATCTTTAAGTAAAATGAATTTTAGGAGTGTGTATTTTCAGGAACAAGTACAAAAGAAATT	7530
DDIC-004-F01	Pf3D7_13_v3-1350855-1351093-1A	Pf3D7_13_v3-1350855-1351093-1A.1	TCTTTTATATTAGTTGTTTCGTTATTTTCATTATGTTCCATATTTTGGTTATTTGTATATTTTATNNNNNNNNAAAATTGGTAAATATATTCCGAGATGAAAGGTGTAAAAGGGGCCATAATTATTGTAAACAAATATAATGTTCTACATAAAACATTTAATGATTGGTGAGT	2876
DDIC-004-F01	Pf3D7_13_v3-1406713-1406975-1A	Pf3D7_13_v3-1406713-1406975-1A.1	TTTCAGGTCTTCTTAAATATGTTTTAAATTCATTATTTAATTTTTCATCATATTTAGGTACNNNNNNNNNNNGAAATCTAGATGTTTCATTATTATCGTGATTTGATGAATATATATAATGAGTTTGTTTAAAATGTGGTTCATTCAAATTATNNNNNNNNTTATCTTCGTGTACATTTTTATTATAATTTGAATACTTC	1402
DDIC-004-F01	Pf3D7_13_v3-1419363-1419626-1A	Pf3D7_13_v3-1419363-1419626-1A.1	TTTTGAAATCTGTATNNNNNNNNTCATATTCATCGAGATTTATTTTGTTCTCTTTGTTTGAAATATCAACTACATGATTAAAAACATCTCCTAAATTATATAATTTCTTATCTAGGTCTTTTCGAAATGTCGATTCTCCTCCTTGTGCTGGTTTTTGTACTTCTTTTCCTTGTGTTGATATCTCTTGTTCATTTTTAGATTGAG	524
DDIC-004-F01	Pf3D7_13_v3-1465616-1465890-1A	Pf3D7_13_v3-1465616-1465890-1A.1	TCTTGTGGATTATTATCTATTATATTTTCTTTTGGTTCTTCGACAGCAAAATTATCTCCTCTTGGTCTAGGTTGATCATCTTCGGGTTCATGTGGAACATCTAATGGTTCCCGTTTTGGAGGACATCTTTCTTCTTCACATTGTTCTTGTATTTCACTTGTACATCCTTCGTGTAAGATTTCTCTTTTTCTTGACCTGGTACCTTTACCACAAGTTACACTACATGGAGA	2105
DDIC-004-F01	Pf3D7_13_v3-1465901-1466157-1A	Pf3D7_13_v3-1465901-1466157-1A.1	CATAAAGGGTCCGATAACNNNNNNNNCATTTTCCCATGCAGAATCAGCATACAAGTTACATTTACCATCTGATGGATGACAACCTACAAGAAATCTGTTGAAAGCTACATTAATACCTTGTCCAATACCAAAAACAGCTATTTTAACACCACGATCATTTAATTTTCTTGATTCTTTTAATGAATCTTGAATACTAT	3074
DDIC-004-F01	Pf3D7_13_v3-146695-146934-1A	Pf3D7_13_v3-146695-146934-1A.1	AAAGTATTTGTAATAGATTGAACGATGAACTAAATGAAGAAATATGTGGTTATCAAATTAGGTTTGAAAAATCGTNNNNNNNNAAACATAGTAAAATTAAAGTTATGACAGAAGGAATTTTATTGAAAGAAATTATGAGTGATTTTATTTTATCAAAATATAGTGTTATCATTCTTGA	7550
DDIC-004-F01	Pf3D7_13_v3-156456-156685-1A	Pf3D7_13_v3-156456-156685-1A.1	ATTATATGATATTTATATAAAATTAGAAAATCTAATTTTANNNNNNNNAACTGAAAGTATATACAATAGTACACCTCCATATAGAGTTATTATGTTCGAATTAATGACCAGATTATTTCGATTTTATACAAAACCAATAGACCTTATTATTACTATGAATACAC	1468
DDIC-004-F01	Pf3D7_13_v3-156713-156986-1A	Pf3D7_13_v3-156713-156986-1A.1	TCCTTTTATGTGAACAAATTAAATATTGTAAATGATTTNNNNNNNNAAACACACCATAAAGATACACATCAAGACAGTCAAAATGAACACAAAACGGATGAACCTAAAATACATAATGTTTTNNNNNNNNNNNNNAACGATATCTTTGTTAATATTCCTCTACCAAAAATATTTAAAAATTTCTTACATTCCATATATTTTAGAACTCC	602
DDIC-004-F01	Pf3D7_13_v3-1876391-1876664-1A	Pf3D7_13_v3-1876391-1876664-1A.1	TACTATCTGTAAAAGTATGTTTAGAACTAACATTTGAAGAGAAGTTACATCCGTGTATGANNNNNNNNNNATATTTTGGTTTTAAAACTATTTTATAATTATTATTTTTAAATTTGCATGTACATTCTGTATTAACATCTTTTGATGTAACATAAAATGGAGCTTTAAAGATAGTTAAGTTTTTATGATAAATTATTTTATTACTTTTATATA	626
DDIC-004-F01	Pf3D7_13_v3-2114242-2114482-1A	Pf3D7_13_v3-2114242-2114482-1A.1	CTTCCATTAACTCAATATATAATTTATTAATAATTTTTAATTTGTTTATTTCAAAAAGGCATAGTTGTAACAAGGTTCTTAAGGTTCTATTACCCCCTAAGAGGTTAAAATGAATATTTCCTTTTTCTCGTATATGNNNNNNNNCCCTTAACAATAAATCATATTCATCAGTATGAAATGT	2839
[truncated: 19,685 more rows]

## Sheet: Fig_3e
sample_id	latitude	longitude	site	cluster	cluster_status	icon	color	edge_color
DDIC-001-C2-F03	812382	1061168	City	1	High Relatedness	circle	#1B9E77	black
DDIC-001-F01	812143	1061910	City	1	High Relatedness	circle	#1B9E77	black
[truncated: 123 more rows]
