# Supplementary material for: Evidence for a role of Anopheles stephensi in the spread of drug- and diagnosis-resistant malaria in Africa
Source: Nat Med. 2023 Oct 26;29(12):3203–11. doi: 10.1038/s41591-023-02641-9 (PMC10719088; doi:10.1038/s41591-023-02641-9)
Supplement: Supplementary file 7 — Source data collected from 34 private and public health facilities located in Dire Dawa for the period between January 2019 and May 2022. [file 41591_2023_2641_MOESM7_ESM.csv]

Month	total_tested	positive_case	year
January	1884	43	2019
February	1507	45	2019
March	1476	52	2019
April	1374	31	2019
May	1442	34	2019
June	2035	74	2019
July	2747	108	2019
August	3988	123	2019
September	3574	82	2019
October	2638	165	2019
November	2790	171	2019
December	3834	211	2019
January	3022	153	2020
February	2843	152	2020
March	2676	187	2020
April	1642	190	2020
May	2212	262	2020
June	1995	122	2020
July	2520	164	2020
August	2382	140	2020
September	2948	190	2020
October	2948	160	2020
November	2671	92	2020
December	2992	110	2020
January	1131	73	2021
February	1044	66	2021
March	1048	75	2021
April	809	52	2021
May	895	54	2021
June	1449	131	2021
July	1474	131	2021
August	1794	176	2021
September	1756	137	2021
October	1732	183	2021
November	1712	186	2021
December	2052	253	2021
January	3735	371	2022
February	3454	432	2022
March	3850	368	2022
April	3902	646	2022
May	5003	608	2022
