# Supplementary material for: Evidence for a role of Anopheles stephensi in the spread of drug- and diagnosis-resistant malaria in Africa
Source: Nat Med. 2023 Oct 26;29(12):3203–11. doi: 10.1038/s41591-023-02641-9 (PMC10719088; doi:10.1038/s41591-023-02641-9)
Supplement: Supplementary file 8 — Source data on symptom status (axillary temperature ≥37.5 °C) by study site and participant category. [file 41591_2023_2641_MOESM8_ESM.csv]

casecat	casexp	idhh	idindividual	temp
Index family	Case	DDIC-001	DDIC-001-F04	37
Index	Case	DDIC-001	DDIC-001-F01	37
Index family	Case	DDIC-001	DDIC-001-F03	35
Index family	Case	DDIC-001	DDIC-001-F08	37
Index family	Case	DDIC-001	DDIC-001-F02	36
Index family	Case	DDIC-001	DDIC-001-F06	37
Index family	Case	DDIC-001	DDIC-001-F05	36
Index family	Case	DDIC-001	DDIC-001-F07	36
Control family	Control	DDIC-001-C1	DDIC-001-C1-F02	35
Control family	Control	DDIC-001-C1	DDIC-001-C1-F05	35
Control family	Control	DDIC-001-C1	DDIC-001-C1-F04	36
Control family	Control	DDIC-001-C1	DDIC-001-C1-F06	36
Control	Control	DDIC-001-C1	DDIC-001-C1-F01	35
Control family	Control	DDIC-001-C1	DDIC-001-C1-F03	35
Control family	Control	DDIC-001-C2	DDIC-001-C2-F03	37
Control family	Control	DDIC-001-C2	DDIC-001-C2-F02	36
Control	Control	DDIC-001-C2	DDIC-001-C2-F01	36
Control family	Control	DDIC-001-C3	DDIC-001-C3-F02	36
Control	Control	DDIC-001-C3	DDIC-001-C3-F01	37
Index family	Case	DDIC-002	DDIC-002-F03	37
Index family	Case	DDIC-002	DDIC-002-F02	37
Index family	Case	DDIC-002	DDIC-002-F04	35
Index	Case	DDIC-002	DDIC-002-F01	34
Control family	Control	DDIC-002-C1	DDIC-002-C1-F02	36
Control	Control	DDIC-002-C1	DDIC-002-C1-F01	38
Control family	Control	DDIC-002-C1	DDIC-002-C1-F03	36
Control	Control	DDIC-002-C2	DDIC-002-C2-F01	37
Control family	Control	DDIC-002-C2	DDIC-002-C2-F03	36
Control family	Control	DDIC-002-C2	DDIC-002-C2-F02	35
Control family	Control	DDIC-002-C2	DDIC-002-C2-F04	35
Index family	Case	DDIC-003	DDIC-003-F05	36
Index family	Case	DDIC-003	DDIC-003-F07	37
Index family	Case	DDIC-003	DDIC-003-F06	36
Index	Case	DDIC-003	DDIC-003-F01	36
Index family	Case	DDIC-003	DDIC-003-F04	38
Index family	Case	DDIC-003	DDIC-003-F03	38
Index family	Case	DDIC-003	DDIC-003-F02	36
Control family	Control	DDIC-003-C1	DDIC-003-C1-F02	36
Control	Control	DDIC-003-C1	DDIC-003-C1-F01	35
Control family	Control	DDIC-003-C1	DDIC-003-C1-F03	35
Control	Control	DDIC-003-C2	DDIC-003-C2-F01	35
Control	Control	DDIC-003-C3	DDIC-003-C3-F01	36
Control family	Control	DDIC-003-C3	DDIC-003-C3-F03	34
Control family	Control	DDIC-003-C3	DDIC-003-C3-F02	37
Control family	Control	DDIC-003-C3	DDIC-003-C3-F04	36
Index family	Case	DDIC-004	DDIC-004-F02	36
Index	Case	DDIC-004	DDIC-004-F01	37
Control family	Control	DDIC-004-C1	DDIC-004-C1-F02	35
Control family	Control	DDIC-004-C1	DDIC-004-C1-F03	34
Control	Control	DDIC-004-C1	DDIC-004-C1-F01	36
Control family	Control	DDIC-004-C1	DDIC-004-C1-F04	37
Control family	Control	DDIC-004-C2	DDIC-004-C2-F05	37
Control	Control	DDIC-004-C2	DDIC-004-C2-F01	36
Control family	Control	DDIC-004-C2	DDIC-004-C2-F02	37
Control family	Control	DDIC-004-C2	DDIC-004-C2-F04	37
Control family	Control	DDIC-004-C2	DDIC-004-C2-F03	38
Control family	Control	DDIC-004-C3	DDIC-004-C3-F03	37
Control	Control	DDIC-004-C3	DDIC-004-C3-F01	36
Control family	Control	DDIC-004-C3	DDIC-004-C3-F02	35
Index family	Case	DDIC-005	DDIC-005-F05	36
Index	Case	DDIC-005	DDIC-005-F01	39
Index family	Case	DDIC-005	DDIC-005-F03	36
Index family	Case	DDIC-005	DDIC-005-F04	36
Index family	Case	DDIC-005	DDIC-005-F02	36
Control	Control	DDIC-005-C1	DDIC-005-C1-F01	36
Control family	Control	DDIC-005-C2	DDIC-005-C2-F03	35
Control family	Control	DDIC-005-C2	DDIC-005-C2-F02	36
Control	Control	DDIC-005-C2	DDIC-005-C2-F01	36
Control family	Control	DDIC-005-C2	DDIC-005-C2-F04	36
Control	Control	DDIC-005-C3	DDIC-005-C3-F01	36
Index family	Case	DDIC-006	DDIC-006-F05	35
Index family	Case	DDIC-006	DDIC-006-F02	36
Index family	Case	DDIC-006	DDIC-006-F04	39
Index family	Case	DDIC-006	DDIC-006-F03	39
Index family	Case	DDIC-006	DDIC-006-F06	36
Index	Case	DDIC-006	DDIC-006-F01	38
Control	Control	DDIC-006-C1	DDIC-006-C1-F01	37
Control family	Control	DDIC-006-C2	DDIC-006-C2-F03	35
Control family	Control	DDIC-006-C2	DDIC-006-C2-F02	36
Control	Control	DDIC-006-C2	DDIC-006-C2-F01	37
Control	Control	DDIC-006-C3	DDIC-006-C3-F01	35
Index family	Case	DDIC-007	DDIC-007-F03	37
Index	Case	DDIC-007	DDIC-007-F01	39
Index family	Case	DDIC-007	DDIC-007-F02	36
Control family	Control	DDIC-007-C1	DDIC-007-C1-F02	36
Control family	Control	DDIC-007-C1	DDIC-007-C1-F03	36
Control family	Control	DDIC-007-C1	DDIC-007-C1-F04	36
Control	Control	DDIC-007-C1	DDIC-007-C1-F01	38
Control family	Control	DDIC-007-C2	DDIC-007-C2-F03	34
Control family	Control	DDIC-007-C2	DDIC-007-C2-F02	36
Control family	Control	DDIC-007-C2	DDIC-007-C2-F04	34
Control	Control	DDIC-007-C2	DDIC-007-C2-F01	36
Control family	Control	DDIC-007-C3	DDIC-007-C3-F03	35
Control family	Control	DDIC-007-C3	DDIC-007-C3-F04	36
Control family	Control	DDIC-007-C3	DDIC-007-C3-F02	38
Control	Control	DDIC-007-C3	DDIC-007-C3-F01	37
Index family	Case	DDIC-008	DDIC-008-F04	36
Index	Case	DDIC-008	DDIC-008-F01	36
Index family	Case	DDIC-008	DDIC-008-F03	35
Index family	Case	DDIC-008	DDIC-008-F02	35
Control	Control	DDIC-008-C1	DDIC-008-C1-F01	37
Index family	Case	DDIC-008-C2	DDIC-008-C2-F02	36
Index	Case	DDIC-008-C2	DDIC-008-C2-F01	38
Control	Control	DDIC-008-C3	DDIC-008-C3-F01	36
Control family	Control	DDIC-008-C3	DDIC-008-C3-F02	36
Index	Case	DDIC-009	DDIC-009-F01	39
Index family	Case	DDIC-009	DDIC-009-F05	39
Index family	Case	DDIC-009	DDIC-009-F02	36
Index family	Case	DDIC-009	DDIC-009-F06	36
Index family	Case	DDIC-009	DDIC-009-F04	36
Index family	Case	DDIC-009	DDIC-009-F03	37
Control family	Control	DDIC-009-C1	DDIC-009-C1-F03	36
Control family	Control	DDIC-009-C1	DDIC-009-C1-F02	36
Control	Control	DDIC-009-C1	DDIC-009-C1-F01	39
Control family	Control	DDIC-009-C2	DDIC-009-C2-F02	36
Control family	Control	DDIC-009-C2	DDIC-009-C2-F06	37
Control family	Control	DDIC-009-C2	DDIC-009-C2-F04	36
Control family	Control	DDIC-009-C2	DDIC-009-C2-F03	36
Control	Control	DDIC-009-C2	DDIC-009-C2-F01	37
Control family	Control	DDIC-009-C2	DDIC-009-C2-F05	37
Control family	Control	DDIC-009-C2	DDIC-009-C2-F07	36
Control family	Control	DDIC-009-C3	DDIC-009-C3-F02	36
Control	Control	DDIC-009-C3	DDIC-009-C3-F01	39
Index family	Case	DDIC-010	DDIC-010-F03	35
Index	Case	DDIC-010	DDIC-010-F01	36
Index family	Case	DDIC-010	DDIC-010-F02	36
Index family	Case	DDIC-010	DDIC-010-F04	37
Control	Control	DDIC-010-C1	DDIC-010-C1-F01	36
Control family	Control	DDIC-010-C2	DDIC-010-C2-F05	35
Control family	Control	DDIC-010-C2	DDIC-010-C2-F02	36
Control	Control	DDIC-010-C2	DDIC-010-C2-F01	38
Control family	Control	DDIC-010-C2	DDIC-010-C2-F03	36
Control family	Control	DDIC-010-C2	DDIC-010-C2-F06	36
Control family	Control	DDIC-010-C2	DDIC-010-C2-F04	37
Control	Control	DDIC-010-C3	DDIC-010-C3-F01	37
Control family	Control	DDIC-010-C3	DDIC-010-C3-F03	36
Control family	Control	DDIC-010-C3	DDIC-010-C3-F04	37
Control family	Control	DDIC-010-C3	DDIC-010-C3-F02	36
Index	Case	DDIC-011	DDIC-011-F01	41
Index family	Case	DDIC-011	DDIC-011-F02	35
Control family	Control	DDIC-011-C1	DDIC-011-C1-F03	36
Control family	Control	DDIC-011-C1	DDIC-011-C1-F02	36
Control family	Control	DDIC-011-C1	DDIC-011-C1-F04	37
Control	Control	DDIC-011-C1	DDIC-011-C1-F01	36
Control	Control	DDIC-011-C2	DDIC-011-C2-F01	36
Control family	Control	DDIC-011-C2	DDIC-011-C2-F03	35
Control family	Control	DDIC-011-C2	DDIC-011-C2-F05	37
Control family	Control	DDIC-011-C2	DDIC-011-C2-F02	36
Control family	Control	DDIC-011-C2	DDIC-011-C2-F04	36
Control family	Control	DDIC-011-C2	DDIC-011-C2-F06	34
Control family	Control	DDIC-011-C3	DDIC-011-C3-F03	36
Control family	Control	DDIC-011-C3	DDIC-011-C3-F04	35
Control family	Control	DDIC-011-C3	DDIC-011-C3-F02	36
Control	Control	DDIC-011-C3	DDIC-011-C3-F01	38
Index family	Case	DDIC-012	DDIC-012-F02	35
Index	Case	DDIC-012	DDIC-012-F01	36
Control family	Control	DDIC-012-C1	DDIC-012-C1-F03	35
Control family	Control	DDIC-012-C1	DDIC-012-C1-F02	37
Control	Control	DDIC-012-C1	DDIC-012-C1-F01	37
Index family	Case	DDIC-013	DDIC-013-F02	36
Index family	Case	DDIC-013	DDIC-013-F03	37
Index	Case	DDIC-013	DDIC-013-F01	36
Control family	Control	DDIC-013-C1	DDIC-013-C1-F04	35
Control	Control	DDIC-013-C1	DDIC-013-C1-F01	39
Control family	Control	DDIC-013-C1	DDIC-013-C1-F02	35
Control family	Control	DDIC-013-C1	DDIC-013-C1-F05	34
Control family	Control	DDIC-013-C1	DDIC-013-C1-F03	37
Control family	Control	DDIC-013-C2	DDIC-013-C2-F04	36
Control family	Control	DDIC-013-C2	DDIC-013-C2-F02	36
Control	Control	DDIC-013-C2	DDIC-013-C2-F01	36
Control family	Control	DDIC-013-C2	DDIC-013-C2-F03	37
Control family	Control	DDIC-013-C3	DDIC-013-C3-F02	37
Control	Control	DDIC-013-C3	DDIC-013-C3-F01	37
Index family	Case	DDIC-014	DDIC-014-F03	36
Index	Case	DDIC-014	DDIC-014-F01	37
Index family	Case	DDIC-014	DDIC-014-F04	36
Index family	Case	DDIC-014	DDIC-014-F02	36
Control family	Control	DDIC-014-C1	DDIC-014-C1-F02	36
Control	Control	DDIC-014-C1	DDIC-014-C1-F01	38
Control family	Control	DDIC-014-C2	DDIC-014-C2-F02	38
Control family	Control	DDIC-014-C2	DDIC-014-C2-F03	34
Control	Control	DDIC-014-C2	DDIC-014-C2-F01	35
Control	Control	DDIC-014-C3	DDIC-014-C3-F01	37
Index family	Case	DDIC-015	DDIC-015-F04	35
Index family	Case	DDIC-015	DDIC-015-F02	36
Index	Case	DDIC-015	DDIC-015-F01	36
Index family	Case	DDIC-015	DDIC-015-F03	33
Control	Control	DDIC-015-C1	DDIC-015-C1-F01	36
Control family	Control	DDIC-015-C1	DDIC-015-C1-F02	36
Control family	Control	DDIC-015-C2	DDIC-015-C2-F02	36
Control	Control	DDIC-015-C2	DDIC-015-C2-F01	37
Control family	Control	DDIC-015-C3	DDIC-015-C3-F03	36
Control family	Control	DDIC-015-C3	DDIC-015-C3-F02	36
Control	Control	DDIC-015-C3	DDIC-015-C3-F01	37
Index	Case	DDIC-016	DDIC-016-F01	38
Control family	Control	DDIC-016-C1	DDIC-016-C1-F04	37
Control family	Control	DDIC-016-C1	DDIC-016-C1-F02	36
Control family	Control	DDIC-016-C1	DDIC-016-C1-F07	36
Control family	Control	DDIC-016-C1	DDIC-016-C1-F05	36
Control family	Control	DDIC-016-C1	DDIC-016-C1-F06	35
Control family	Control	DDIC-016-C1	DDIC-016-C1-F03	37
Control	Control	DDIC-016-C1	DDIC-016-C1-F01	38
Index	Case	DDIC-017	DDIC-017-F01	39
Index family	Case	DDIC-017	DDIC-017-F02	36
Control	Control	DDIC-017-C1	DDIC-017-C1-F01	35
Control family	Control	DDIC-017-C1	DDIC-017-C1-F02	37
Control family	Control	DDIC-017-C2	DDIC-017-C2-F03	37
Control family	Control	DDIC-017-C2	DDIC-017-C2-F04	36
Control family	Control	DDIC-017-C2	DDIC-017-C2-F02	35
Control	Control	DDIC-017-C2	DDIC-017-C2-F01	36
Control family	Control	DDIC-017-C3	DDIC-017-C3-F03	36
Control family	Control	DDIC-017-C3	DDIC-017-C3-F02	36
Control	Control	DDIC-017-C3	DDIC-017-C3-F01	35
Index family	Case	DDIC-018	DDIC-018-F03	36
Index	Case	DDIC-018	DDIC-018-F01	37
Index family	Case	DDIC-018	DDIC-018-F02	37
Control	Control	DDIC-018-C1	DDIC-018-C1-F01	37
Control family	Control	DDIC-018-C2	DDIC-018-C2-F03	36
Control	Control	DDIC-018-C2	DDIC-018-C2-F01	36
Control family	Control	DDIC-018-C2	DDIC-018-C2-F05	35
Control family	Control	DDIC-018-C2	DDIC-018-C2-F04	36
Control family	Control	DDIC-018-C2	DDIC-018-C2-F02	36
Control family	Control	DDIC-018-C3	DDIC-018-C3-F03	36
Control family	Control	DDIC-018-C3	DDIC-018-C3-F02	36
Control family	Control	DDIC-018-C3	DDIC-018-C3-F05	36
Control	Control	DDIC-018-C3	DDIC-018-C3-F01	36
Control family	Control	DDIC-018-C3	DDIC-018-C3-F04	37
Index family	Case	DDIC-019	DDIC-019-F03	35
Index	Case	DDIC-019	DDIC-019-F01	39
Index family	Case	DDIC-019	DDIC-019-F02	37
Control family	Control	DDIC-019-C1	DDIC-019-C1-F05	37
Control family	Control	DDIC-019-C1	DDIC-019-C1-F04	36
Control family	Control	DDIC-019-C1	DDIC-019-C1-F02	37
Control family	Control	DDIC-019-C1	DDIC-019-C1-F03	36
Control	Control	DDIC-019-C1	DDIC-019-C1-F01	38
Control family	Control	DDIC-019-C2	DDIC-019-C2-F04	36
Control family	Control	DDIC-019-C2	DDIC-019-C2-F02	36
Control	Control	DDIC-019-C2	DDIC-019-C2-F01	37
Control family	Control	DDIC-019-C2	DDIC-019-C2-F03	36
Control	Control	DDIC-019-C3	DDIC-019-C3-F01	37
Index	Case	DDIC-020	DDIC-020-F01	37
Control family	Control	DDIC-020-C1	DDIC-020-C1-F04	36
Control	Control	DDIC-020-C1	DDIC-020-C1-F01	36
Control family	Control	DDIC-020-C1	DDIC-020-C1-F02	36
Control family	Control	DDIC-020-C1	DDIC-020-C1-F06	35
Control family	Control	DDIC-020-C1	DDIC-020-C1-F05	37
Control family	Control	DDIC-020-C1	DDIC-020-C1-F07	36
Control family	Control	DDIC-020-C1	DDIC-020-C1-F03	36
Index family	Case	DDIC-021	DDIC-021-F02	36
Index	Case	DDIC-021	DDIC-021-F01	35
Index family	Case	DDIC-021	DDIC-021-F04	34
Index family	Case	DDIC-021	DDIC-021-F03	36
Control family	Control	DDIC-021-C1	DDIC-021-C1-F02	37
Control	Control	DDIC-021-C1	DDIC-021-C1-F01	36
Control family	Control	DDIC-021-C1	DDIC-021-C1-F03	36
Control	Control	DDIC-021-C2	DDIC-021-C2-F01	36
Control family	Control	DDIC-021-C2	DDIC-021-C2-F02	35
Index family	Case	DDIC-022	DDIC-022-F02	36
Index	Case	DDIC-022	DDIC-022-F01	38
Control	Control	DDIC-022-C1	DDIC-022-C1-F01	38
Control	Control	DDIC-022-C2	DDIC-022-C2-F01	37
Control family	Control	DDIC-022-C3	DDIC-022-C3-F03	36
Control	Control	DDIC-022-C3	DDIC-022-C3-F01	38
Control family	Control	DDIC-022-C3	DDIC-022-C3-F02	34
Index family	Case	DDIC-023	DDIC-023-F02	36
Index family	Case	DDIC-023	DDIC-023-F03	36
Index	Case	DDIC-023	DDIC-023-F01	38
Control family	Control	DDIC-023-C1	DDIC-023-C1-F04	36
Control	Control	DDIC-023-C1	DDIC-023-C1-F01	39
Control family	Control	DDIC-023-C1	DDIC-023-C1-F03	34
Control family	Control	DDIC-023-C1	DDIC-023-C1-F02	35
Control family	Control	DDIC-023-C2	DDIC-023-C2-F05	36
Control family	Control	DDIC-023-C2	DDIC-023-C2-F04	36
Control family	Control	DDIC-023-C2	DDIC-023-C2-F03	37
Control	Control	DDIC-023-C2	DDIC-023-C2-F01	36
Control family	Control	DDIC-023-C2	DDIC-023-C2-F02	35
Control	Control	DDIC-023-C3	DDIC-023-C3-F01	38
Index family	Case	DDIC-024	DDIC-024-F02	35
Index	Case	DDIC-024	DDIC-024-F01	34
Control family	Control	DDIC-024-C1	DDIC-024-C1-F06	36
Control family	Control	DDIC-024-C1	DDIC-024-C1-F04	35
Control family	Control	DDIC-024-C1	DDIC-024-C1-F02	37
Control family	Control	DDIC-024-C1	DDIC-024-C1-F05	36
Control	Control	DDIC-024-C1	DDIC-024-C1-F01	36
Control family	Control	DDIC-024-C1	DDIC-024-C1-F03	36
Control family	Control	DDIC-024-C1	DDIC-024-C1-F07	36
Control	Control	DDIC-024-C2	DDIC-024-C2-F01	37
Index family	Case	DDIC-025	DDIC-025-F03	35
Index family	Case	DDIC-025	DDIC-025-F02	37
Index family	Case	DDIC-025	DDIC-025-F05	35
Index family	Case	DDIC-025	DDIC-025-F04	35
Index	Case	DDIC-025	DDIC-025-F01	37
Index family	Case	DDIC-025	DDIC-025-F06	35
Control family	Control	DDIC-025-C1	DDIC-025-C1-F03	36
Control family	Control	DDIC-025-C1	DDIC-025-C1-F05	35
Control family	Control	DDIC-025-C1	DDIC-025-C1-F02	37
Control	Control	DDIC-025-C1	DDIC-025-C1-F01	38
Control family	Control	DDIC-025-C1	DDIC-025-C1-F04	36
Control family	Control	DDIC-025-C2	DDIC-025-C2-F04	36
Control family	Control	DDIC-025-C2	DDIC-025-C2-F05	35
Control family	Control	DDIC-025-C2	DDIC-025-C2-F02	36
Control family	Control	DDIC-025-C2	DDIC-025-C2-F06	37
Control	Control	DDIC-025-C2	DDIC-025-C2-F01	36
Control family	Control	DDIC-025-C2	DDIC-025-C2-F03	37
Control	Control	DDIC-025-C3	DDIC-025-C3-F01	35
Index family	Case	DDIC-026	DDIC-026-F05	35
Index family	Case	DDIC-026	DDIC-026-F04	39
Index family	Case	DDIC-026	DDIC-026-F02	36
Index family	Case	DDIC-026	DDIC-026-F03	37
Index family	Case	DDIC-026	DDIC-026-F06	36
Index	Case	DDIC-026	DDIC-026-F01	35
Control family	Control	DDIC-026-C1	DDIC-026-C1-F02	35
Control	Control	DDIC-026-C1	DDIC-026-C1-F01	36
Control family	Control	DDIC-026-C2	DDIC-026-C2-F03	37
Control family	Control	DDIC-026-C2	DDIC-026-C2-F06	37
Control family	Control	DDIC-026-C2	DDIC-026-C2-F08	36
Control	Control	DDIC-026-C2	DDIC-026-C2-F01	37
Control family	Control	DDIC-026-C2	DDIC-026-C2-F04	36
Control family	Control	DDIC-026-C2	DDIC-026-C2-F05	37
Control family	Control	DDIC-026-C2	DDIC-026-C2-F07	36
Control family	Control	DDIC-026-C2	DDIC-026-C2-F02	37
Control family	Control	DDIC-026-C3	DDIC-026-C3-F02	36
Control family	Control	DDIC-026-C3	DDIC-026-C3-F03	37
Control	Control	DDIC-026-C3	DDIC-026-C3-F01	37
Index	Case	DDIC-027	DDIC-027-F01	38
Control	Control	DDIC-027-C1	DDIC-027-C1-F01	37
Control family	Control	DDIC-027-C1	DDIC-027-C1-F03	36
Control family	Control	DDIC-027-C1	DDIC-027-C1-F02	36
Control family	Control	DDIC-027-C2	DDIC-027-C2-F04	36
Control family	Control	DDIC-027-C2	DDIC-027-C2-F03	35
Control	Control	DDIC-027-C2	DDIC-027-C2-F01	36
Control family	Control	DDIC-027-C2	DDIC-027-C2-F02	36
Index	Case	DDIC-028	DDIC-028-F01	39
Index family	Case	DDIC-028	DDIC-028-F03	37
Index family	Case	DDIC-028	DDIC-028-F04	35
Index family	Case	DDIC-028	DDIC-028-F02	38
Control	Control	DDIC-028-C1	DDIC-028-C1-F01	40
Control family	Control	DDIC-028-C1	DDIC-028-C1-F02	36
Index family	Case	DDIC-029	DDIC-029-F02	37
Index	Case	DDIC-029	DDIC-029-F01	35
Index family	Case	DDIC-029	DDIC-029-F03	35
Control family	Control	DDIC-029-C1	DDIC-029-C1-F02	37
Control family	Control	DDIC-029-C1	DDIC-029-C1-F03	36
Control	Control	DDIC-029-C1	DDIC-029-C1-F01	36
Index	Case	DDIC-030	DDIC-030-F01	37
Index family	Case	DDIC-030	DDIC-030-F02	38
Control family	Control	DDIC-030-C1	DDIC-030-C1-F03	36
Control	Control	DDIC-030-C1	DDIC-030-C1-F01	35
Control family	Control	DDIC-030-C1	DDIC-030-C1-F02	35
Control family	Control	DDIC-030-C2	DDIC-030-C2-F03	35
Control	Control	DDIC-030-C2	DDIC-030-C2-F01	36
Control family	Control	DDIC-030-C2	DDIC-030-C2-F02	37
Control family	Control	DDIC-030-C3	DDIC-030-C3-F04	35
Control family	Control	DDIC-030-C3	DDIC-030-C3-F02	36
Control family	Control	DDIC-030-C3	DDIC-030-C3-F05	37
Control	Control	DDIC-030-C3	DDIC-030-C3-F01	37
Control family	Control	DDIC-030-C3	DDIC-030-C3-F03	37
Index family	Case	DDIC-031	DDIC-031-F03	37
Index family	Case	DDIC-031	DDIC-031-F02	36
Index family	Case	DDIC-031	DDIC-031-F04	38
Index	Case	DDIC-031	DDIC-031-F01	38
Index family	Case	DDIC-031	DDIC-031-F05	36
Control	Control	DDIC-031-C1	DDIC-031-C1-F01	36
Control family	Control	DDIC-031-C2	DDIC-031-C2-F02	37
Control	Control	DDIC-031-C2	DDIC-031-C2-F01	38
Control family	Control	DDIC-031-C3	DDIC-031-C3-F02	36
Control	Control	DDIC-031-C3	DDIC-031-C3-F01	35
Control family	Control	DDIC-031-C3	DDIC-031-C3-F03
Index	Case	DDIC-032	DDIC-032-F01	37
Index family	Case	DDIC-032	DDIC-032-F05	36
Index family	Case	DDIC-032	DDIC-032-F04	39
Index family	Case	DDIC-032	DDIC-032-F03	37
Index family	Case	DDIC-032	DDIC-032-F02	38
Control	Control	DDIC-032-C1	DDIC-032-C1-F01	36
Control family	Control	DDIC-032-C1	DDIC-032-C1-F04	35
Control family	Control	DDIC-032-C1	DDIC-032-C1-F03	35
Control family	Control	DDIC-032-C1	DDIC-032-C1-F02	35
Control family	Control	DDIC-032-C2	DDIC-032-C2-F06	38
Control family	Control	DDIC-032-C2	DDIC-032-C2-F02	36
Control family	Control	DDIC-032-C2	DDIC-032-C2-F03	36
Control family	Control	DDIC-032-C2	DDIC-032-C2-F04	36
Control family	Control	DDIC-032-C2	DDIC-032-C2-F07	37
Control	Control	DDIC-032-C2	DDIC-032-C2-F01	37
Control family	Control	DDIC-032-C2	DDIC-032-C2-F05	36
Index family	Case	DDIC-033	DDIC-033-F04	36
Index	Case	DDIC-033	DDIC-033-F01	40
Index family	Case	DDIC-033	DDIC-033-F03	37
Index family	Case	DDIC-033	DDIC-033-F02	36
Control family	Control	DDIC-033-C1	DDIC-033-C1-F03
Control family	Control	DDIC-033-C1	DDIC-033-C1-F04	36
Control	Control	DDIC-033-C1	DDIC-033-C1-F01	37
Control family	Control	DDIC-033-C1	DDIC-033-C1-F02	36
Control family	Control	DDIC-033-C2	DDIC-033-C2-F04	35
Control family	Control	DDIC-033-C2	DDIC-033-C2-F03	36
Control family	Control	DDIC-033-C2	DDIC-033-C2-F02	36
Control	Control	DDIC-033-C2	DDIC-033-C2-F01	37
Index family	Case	DDIC-034	DDIC-034-F04	37
Index family	Case	DDIC-034	DDIC-034-F02	36
Index	Case	DDIC-034	DDIC-034-F01	39
Index family	Case	DDIC-034	DDIC-034-F05	35
Index family	Case	DDIC-034	DDIC-034-F03	35
Control	Control	DDIC-034-C1	DDIC-034-C1-F01	35
Control family	Control	DDIC-034-C2	DDIC-034-C2-F02	36
Control family	Control	DDIC-034-C2	DDIC-034-C2-F03	35
Control	Control	DDIC-034-C2	DDIC-034-C2-F01	37
Control family	Control	DDIC-034-C3	DDIC-034-C3-F04	36
Control	Control	DDIC-034-C3	DDIC-034-C3-F01	36
Control family	Control	DDIC-034-C3	DDIC-034-C3-F02	35
Control family	Control	DDIC-034-C3	DDIC-034-C3-F03	34
Index	Case	DDIC-035	DDIC-035-F01	35
Control family	Control	DDIC-035-C1	DDIC-035-C1-F02	36
Control family	Control	DDIC-035-C1	DDIC-035-C1-F03	36
Control	Control	DDIC-035-C1	DDIC-035-C1-F01	38
Control family	Control	DDIC-035-C2	DDIC-035-C2-F02	33
Control	Control	DDIC-035-C2	DDIC-035-C2-F01	38
Control family	Control	DDIC-035-C2	DDIC-035-C2-F03	35
Control family	Control	DDIC-035-C3	DDIC-035-C3-F02	36
Control	Control	DDIC-035-C3	DDIC-035-C3-F01	39
Index	Case	DDIC-036	DDIC-036-F01	36
Index family	Case	DDIC-036	DDIC-036-F02	35
Control	Control	DDIC-036-C1	DDIC-036-C1-F01	37
Control family	Control	DDIC-036-C2	DDIC-036-C2-F03	35
Control family	Control	DDIC-036-C2	DDIC-036-C2-F02	34
Control	Control	DDIC-036-C2	DDIC-036-C2-F01	37
Index	Case	DDIC-037	DDIC-037-F01	35
Index family	Case	DDIC-037	DDIC-037-F03	36
Index family	Case	DDIC-037	DDIC-037-F02	34
Control	Control	DDIC-037-C1	DDIC-037-C1-F01	36
Index family	Case	DDIC-037-C2	DDIC-037-C2-F05	36
Index family	Case	DDIC-037-C2	DDIC-037-C2-F02	35
Index family	Case	DDIC-037-C2	DDIC-037-C2-F03	34
Index family	Case	DDIC-037-C2	DDIC-037-C2-F04	36
Index	Case	DDIC-037-C2	DDIC-037-C2-F01	36
Index family	Case	DDIC-037-C2	DDIC-037-C2-F07	35
Index family	Case	DDIC-037-C2	DDIC-037-C2-F06	37
Index	Case	DDIC-038	DDIC-038-F01	38
Index family	Case	DDIC-038	DDIC-038-F02	38
Index family	Case	DDIC-038	DDIC-038-F03	34
Control family	Control	DDIC-038-C1	DDIC-038-C1-F07	36
Control family	Control	DDIC-038-C1	DDIC-038-C1-F04	35
Control family	Control	DDIC-038-C1	DDIC-038-C1-F02	37
Control family	Control	DDIC-038-C1	DDIC-038-C1-F06	35
Control family	Control	DDIC-038-C1	DDIC-038-C1-F03	36
Control family	Control	DDIC-038-C1	DDIC-038-C1-F05	36
Control	Control	DDIC-038-C1	DDIC-038-C1-F01	36
Control family	Control	DDIC-038-C2	DDIC-038-C2-F02	36
Control	Control	DDIC-038-C2	DDIC-038-C2-F01	37
Control family	Control	DDIC-038-C3	DDIC-038-C3-F02	37
Control	Control	DDIC-038-C3	DDIC-038-C3-F01	36
Index	Case	DDIC-039	DDIC-039-F01	38
Index family	Case	DDIC-039	DDIC-039-F02	36
Control	Control	DDIC-039-C1	DDIC-039-C1-F01	37
Control family	Control	DDIC-039-C2	DDIC-039-C2-F02	36
Control	Control	DDIC-039-C2	DDIC-039-C2-F01	38
Index family	Case	DDIC-040	DDIC-040-F05	35
Index family	Case	DDIC-040	DDIC-040-F06	37
Index family	Case	DDIC-040	DDIC-040-F04	35
Index	Case	DDIC-040	DDIC-040-F01	39
Index family	Case	DDIC-040	DDIC-040-F03	36
Index family	Case	DDIC-040	DDIC-040-F02	36
Control	Control	DDIC-040-C1	DDIC-040-C1-F01	37
Control family	Control	DDIC-040-C1	DDIC-040-C1-F02	35
Control family	Control	DDIC-040-C1	DDIC-040-C1-F03	37
Index family	Case	DDIC-041	DDIC-041-F02	36
Index family	Case	DDIC-041	DDIC-041-F04	36
Index family	Case	DDIC-041	DDIC-041-F03	37
Index	Case	DDIC-041	DDIC-041-F01	37
Control family	Control	DDIC-041-C1	DDIC-041-C1-F03	36
Control family	Control	DDIC-041-C1	DDIC-041-C1-F02	37
Control	Control	DDIC-041-C1	DDIC-041-C1-F01	35
Control family	Control	DDIC-041-C2	DDIC-041-C2-F02	35
Control family	Control	DDIC-041-C2	DDIC-041-C2-F06	36
Control family	Control	DDIC-041-C2	DDIC-041-C2-F03	35
Control family	Control	DDIC-041-C2	DDIC-041-C2-F05	37
Control family	Control	DDIC-041-C2	DDIC-041-C2-F04	36
Control family	Control	DDIC-041-C2	DDIC-041-C2-F07	36
Control	Control	DDIC-041-C2	DDIC-041-C2-F01	37
Index	Case	DDIC-042	DDIC-042-F01	39
Index family	Case	DDIC-042	DDIC-042-F04	36
Index family	Case	DDIC-042	DDIC-042-F05	36
Index family	Case	DDIC-042	DDIC-042-F03	35
Index family	Case	DDIC-042	DDIC-042-F02	36
Control	Control	DDIC-042-C1	DDIC-042-C1-F01	38
Control family	Control	DDIC-042-C1	DDIC-042-C1-F02	36
Control	Control	DDIC-042-C2	DDIC-042-C2-F01	36
Control family	Control	DDIC-042-C2	DDIC-042-C2-F02	35
Control family	Control	DDIC-042-C2	DDIC-042-C2-F03	35
Index family	Case	DDIC-043	DDIC-043-F02	39
Index family	Case	DDIC-043	DDIC-043-F03	37
Index	Case	DDIC-043	DDIC-043-F01	38
Control	Control	DDIC-043-C1	DDIC-043-C1-F01	38
Control family	Control	DDIC-043-C2	DDIC-043-C2-F04	35
Control family	Control	DDIC-043-C2	DDIC-043-C2-F02	35
Control family	Control	DDIC-043-C2	DDIC-043-C2-F03	37
Control	Control	DDIC-043-C2	DDIC-043-C2-F01	36
Control family	Control	DDIC-043-C3	DDIC-043-C3-F02	37
Control	Control	DDIC-043-C3	DDIC-043-C3-F01	37
Index family	Case	DDIC-044	DDIC-044-F03	36
Index	Case	DDIC-044	DDIC-044-F01	36
Index family	Case	DDIC-044	DDIC-044-F02	35
Control family	Control	DDIC-044-C1	DDIC-044-C1-F03	36
Control	Control	DDIC-044-C1	DDIC-044-C1-F01	38
Control family	Control	DDIC-044-C1	DDIC-044-C1-F04	36
Control family	Control	DDIC-044-C1	DDIC-044-C1-F02	36
Control	Control	DDIC-044-C2	DDIC-044-C2-F01	36
Control family	Control	DDIC-044-C2	DDIC-044-C2-F02	36
Control family	Control	DDIC-044-C3	DDIC-044-C3-F02	36
Control family	Control	DDIC-044-C3	DDIC-044-C3-F04	37
Control family	Control	DDIC-044-C3	DDIC-044-C3-F03	36
Control family	Control	DDIC-044-C3	DDIC-044-C3-F05	36
Control	Control	DDIC-044-C3	DDIC-044-C3-F01	37
Index	Case	DDIC-045	DDIC-045-F01	37
Index family	Case	DDIC-045	DDIC-045-F02	36
Control	Control	DDIC-045-C1	DDIC-045-C1-F01	36
Control family	Control	DDIC-045-C1	DDIC-045-C1-F02	36
Control family	Control	DDIC-045-C2	DDIC-045-C2-F02	36
Control	Control	DDIC-045-C2	DDIC-045-C2-F01	37
Control family	Control	DDIC-045-C2	DDIC-045-C2-F03	37
Control family	Control	DDIC-045-C2	DDIC-045-C2-F04
Index family	Case	DDIC-045-C3	DDIC-045-C3-F03
Index	Case	DDIC-045-C3	DDIC-045-C3-F01	39
Index family	Case	DDIC-045-C3	DDIC-045-C3-F04
Index family	Case	DDIC-045-C3	DDIC-045-C3-F02	35
Index	Case	DDUIC-001	DDUIC-001-F01	39
Index family	Case	DDUIC-001	DDUIC-001-F02	37
Control family	Control	DDUIC-001-C1	DDUIC-001-C1-F03	37
Control family	Control	DDUIC-001-C1	DDUIC-001-C1-F02	36
Control	Control	DDUIC-001-C1	DDUIC-001-C1-F01	36
Control family	Control	DDUIC-001-C2	DDUIC-001-C2-F03	37
Control family	Control	DDUIC-001-C2	DDUIC-001-C2-F02	36
Control	Control	DDUIC-001-C2	DDUIC-001-C2-F01	36
Control family	Control	DDUIC-001-C3	DDUIC-001-C3-F03	36
Control	Control	DDUIC-001-C3	DDUIC-001-C3-F01	35
Control family	Control	DDUIC-001-C3	DDUIC-001-C3-F02	36
Index family	Case	DDUIC-002	DDUIC-002-F02	36
Index	Case	DDUIC-002	DDUIC-002-F01	36
Control	Control	DDUIC-002-C1	DDUIC-002-C1-F01	36
Control	Control	DDUIC-002-C2	DDUIC-002-C2-F01	34
Control family	Control	DDUIC-002-C3	DDUIC-002-C3-F02	36
Control family	Control	DDUIC-002-C3	DDUIC-002-C3-F03	36
Control	Control	DDUIC-002-C3	DDUIC-002-C3-F01	36
Index family	Case	DDUIC-003	DDUIC-003-F03	37
Index	Case	DDUIC-003	DDUIC-003-F01	36
Index family	Case	DDUIC-003	DDUIC-003-F02	36
Control	Control	DDUIC-003-C1	DDUIC-003-C1-F01	36
Control	Control	DDUIC-003-C2	DDUIC-003-C2-F01	37
Control	Control	DDUIC-003-C3	DDUIC-003-C3-F01	37
Control family	Control	DDUIC-003-C3	DDUIC-003-C3-F02	36
Index	Case	DDUIC-004	DDUIC-004-F01	38
Control	Control	DDUIC-004-C1	DDUIC-004-C1-F01	36
Control family	Control	DDUIC-004-C1	DDUIC-004-C1-F02	36
Control	Control	DDUIC-004-C2	DDUIC-004-C2-F01	37
Control family	Control	DDUIC-004-C2	DDUIC-004-C2-F03	36
Control family	Control	DDUIC-004-C2	DDUIC-004-C2-F02	37
Control family	Control	DDUIC-004-C3	DDUIC-004-C3-F02	36
Control	Control	DDUIC-004-C3	DDUIC-004-C3-F01	36
Index	Case	DDUIC-005	DDUIC-005-F01	39
Control	Control	DDUIC-005-C1	DDUIC-005-C1-F01	38
Index	Case	DDUIC-005-C2	DDUIC-005-C2-F01	38
Control	Control	DDUIC-005-C3	DDUIC-005-C3-F01	35
Index	Case	DDUIC-006	DDUIC-006-F01	37
Index	Case	DDUIC-006-C1	DDUIC-006-C1-F01	38
Index	Case	DDUIC-006-C2	DDUIC-006-C2-F01	36
Index	Case	DDUIC-006-C3	DDUIC-006-C3-F01	37
Index	Case	DDUIC-007	DDUIC-007-F01	37
Control	Control	DDUIC-007-C1	DDUIC-007-C1-F01	36
Control	Control	DDUIC-007-C2	DDUIC-007-C2-F01	36
Index	Case	DDUIC-008	DDUIC-008-F01	39
Index family	Case	DDUIC-008	DDUIC-008-F03	36
Index family	Case	DDUIC-008	DDUIC-008-F02	36
Control	Control	DDUIC-008-C1	DDUIC-008-C1-F01	35
Control family	Control	DDUIC-008-C1	DDUIC-008-C1-F02	36
Index	Case	DDUIC-008-C2	DDUIC-008-C2-F01	38
Index family	Case	DDUIC-008-C2	DDUIC-008-C2-F02	37
Control	Control	DDUIC-008-C3	DDUIC-008-C3-F01	37
Control family	Control	DDUIC-008-C3	DDUIC-008-C3-F04	36
Control family	Control	DDUIC-008-C3	DDUIC-008-C3-F03	36
Control family	Control	DDUIC-008-C3	DDUIC-008-C3-F02	37
Index family	Case	DDUIC-009	DDUIC-009-F03	39
Index family	Case	DDUIC-009	DDUIC-009-F02	37
Index	Case	DDUIC-009	DDUIC-009-F01	37
Control	Control	DDUIC-009-C1	DDUIC-009-C1-F01	37
Index	Case	DDUIC-009-C2	DDUIC-009-C2-F01	39
Index family	Case	DDUIC-009-C2	DDUIC-009-C2-F02	36
Index	Case	DDUIC-010	DDUIC-010-F01	39
Index	Case	DDUIC-010-C1	DDUIC-010-C1-F01	36
Index family	Case	DDUIC-010-C1	DDUIC-010-C1-F02	36
Index	Case	DDUIC-012	DDUIC-012-F01	36
Index family	Case	DDUIC-012	DDUIC-012-F02	37
Control family	Control	DDUIC-012-C1	DDUIC-012-C1-F02	36
Control	Control	DDUIC-012-C1	DDUIC-012-C1-F01	36
Control	Control	DDUIC-012-C2	DDUIC-012-C2-F01	37
Control family	Control	DDUIC-012-C2	DDUIC-012-C2-F02	36
Control	Control	DDUIC-012-C3	DDUIC-012-C3-F01	37
Index	Case	DDUIC-013	DDUIC-013-F01	39
Control	Control	DDUIC-013-C1	DDUIC-013-C1-F01	37
Control family	Control	DDUIC-013-C1	DDUIC-013-C1-F02	36
Control	Control	DDUIC-013-C2	DDUIC-013-C2-F01	37
Index	Case	DDUIC-013-C3	DDUIC-013-C3-F01	36
Index family	Case	DDUIC-013-C3	DDUIC-013-C3-F02	36
Index family	Case	DDUIC-013-C3	DDUIC-013-C3-F03	37
Index family	Case	DDUIC-014	DDUIC-014-F02	37
Index family	Case	DDUIC-014	DDUIC-014-F03	37
Index	Case	DDUIC-014	DDUIC-014-F01	37
Control	Control	DDUIC-014-C1	DDUIC-014-C1-F01	37
Control family	Control	DDUIC-014-C1	DDUIC-014-C1-F02	36
Control	Control	DDUIC-014-C2	DDUIC-014-C2-F01	37
Index	Case	DDUIC-015	DDUIC-015-F01	37
Control family	Control	DDUIC-015-C1	DDUIC-015-C1-F02	36
Control	Control	DDUIC-015-C1	DDUIC-015-C1-F01	36
Control	Control	DDUIC-015-C2	DDUIC-015-C2-F01	35
Control family	Control	DDUIC-015-C3	DDUIC-015-C3-F02	37
Control family	Control	DDUIC-015-C3	DDUIC-015-C3-F03	36
Control	Control	DDUIC-015-C3	DDUIC-015-C3-F01	36
Index family	Case	DDUIC-016	DDUIC-016-F02	37
Index	Case	DDUIC-016	DDUIC-016-F01	37
Index family	Case	DDUIC-016	DDUIC-016-F03	36
Index	Case	DDUIC-016-C1	DDUIC-016-C1-F01	37
Index family	Case	DDUIC-016-C1	DDUIC-016-C1-F02	36
Control	Control	DDUIC-016-C2	DDUIC-016-C2-F01	36
Control family	Control	DDUIC-016-C2	DDUIC-016-C2-F02	37
Control family	Control	DDUIC-016-C2	DDUIC-016-C2-F03	36
Index family	Case	DDUIC-017	DDUIC-017-F04	36
Index	Case	DDUIC-017	DDUIC-017-F01	36
Index family	Case	DDUIC-017	DDUIC-017-F03	36
Index family	Case	DDUIC-017	DDUIC-017-F02	37
Control	Control	DDUIC-017-C1	DDUIC-017-C1-F01	38
Control family	Control	DDUIC-017-C1	DDUIC-017-C1-F03	36
Control family	Control	DDUIC-017-C1	DDUIC-017-C1-F02	36
Control family	Control	DDUIC-017-C1	DDUIC-017-C1-F05	37
Control family	Control	DDUIC-017-C1	DDUIC-017-C1-F04	36
Control family	Control	DDUIC-017-C2	DDUIC-017-C2-F03	36
Control	Control	DDUIC-017-C2	DDUIC-017-C2-F01	36
Control family	Control	DDUIC-017-C2	DDUIC-017-C2-F02	36
Control family	Control	DDUIC-017-C3	DDUIC-017-C3-F02	36
Control family	Control	DDUIC-017-C3	DDUIC-017-C3-F06	36
Control family	Control	DDUIC-017-C3	DDUIC-017-C3-F05	37
Control family	Control	DDUIC-017-C3	DDUIC-017-C3-F04	36
Control	Control	DDUIC-017-C3	DDUIC-017-C3-F01	37
Control family	Control	DDUIC-017-C3	DDUIC-017-C3-F03	36
Index	Case	DDUIC-018	DDUIC-018-F01	39
Index family	Case	DDUIC-018	DDUIC-018-F02	36
Index family	Case	DDUIC-018	DDUIC-018-F04	35
Index family	Case	DDUIC-018	DDUIC-018-F03	36
Control	Control	DDUIC-018-C1	DDUIC-018-C1-F01	37
Control family	Control	DDUIC-018-C1	DDUIC-018-C1-F02	36
Control family	Control	DDUIC-018-C1	DDUIC-018-C1-F03	36
Control family	Control	DDUIC-018-C1	DDUIC-018-C1-F04	36
Control family	Control	DDUIC-018-C2	DDUIC-018-C2-F04	36
Control	Control	DDUIC-018-C2	DDUIC-018-C2-F01	36
Control family	Control	DDUIC-018-C2	DDUIC-018-C2-F02	36
Control family	Control	DDUIC-018-C2	DDUIC-018-C2-F03	36
Control family	Control	DDUIC-018-C3	DDUIC-018-C3-F02	37
Control	Control	DDUIC-018-C3	DDUIC-018-C3-F01	36
Control family	Control	DDUIC-018-C3	DDUIC-018-C3-F03	37
Index family	Case	DDUIC-019	DDUIC-019-F05	36
Index	Case	DDUIC-019	DDUIC-019-F01	37
Index family	Case	DDUIC-019	DDUIC-019-F02	36
Index family	Case	DDUIC-019	DDUIC-019-F06	35
Index family	Case	DDUIC-019	DDUIC-019-F03	36
Index family	Case	DDUIC-019	DDUIC-019-F04	36
Index family	Case	DDUIC-019-C1	DDUIC-019-C1-F05	36
Index family	Case	DDUIC-019-C1	DDUIC-019-C1-F04	37
Index family	Case	DDUIC-019-C1	DDUIC-019-C1-F02	35
Index family	Case	DDUIC-019-C1	DDUIC-019-C1-F03	37
Index	Case	DDUIC-019-C1	DDUIC-019-C1-F01	36
Control family	Control	DDUIC-019-C2	DDUIC-019-C2-F02	36
Control family	Control	DDUIC-019-C2	DDUIC-019-C2-F03	36
Control	Control	DDUIC-019-C2	DDUIC-019-C2-F01	36
Control family	Control	DDUIC-019-C2	DDUIC-019-C2-F04	35
Index	Case	DDUIC-020	DDUIC-020-F01	36
Index family	Case	DDUIC-020	DDUIC-020-F03	36
Index family	Case	DDUIC-020	DDUIC-020-F02	36
Control family	Control	DDUIC-020-C1	DDUIC-020-C1-F02	36
Control	Control	DDUIC-020-C1	DDUIC-020-C1-F01	37
Control family	Control	DDUIC-020-C1	DDUIC-020-C1-F03	35
Control family	Control	DDUIC-020-C1	DDUIC-020-C1-F04	36
Control family	Control	DDUIC-020-C2	DDUIC-020-C2-F04	35
Control family	Control	DDUIC-020-C2	DDUIC-020-C2-F03	35
Control	Control	DDUIC-020-C2	DDUIC-020-C2-F01	36
Control family	Control	DDUIC-020-C2	DDUIC-020-C2-F02	36
Control family	Control	DDUIC-020-C3	DDUIC-020-C3-F06	35
Control family	Control	DDUIC-020-C3	DDUIC-020-C3-F04	36
Control family	Control	DDUIC-020-C3	DDUIC-020-C3-F02	36
Control family	Control	DDUIC-020-C3	DDUIC-020-C3-F03	35
Control	Control	DDUIC-020-C3	DDUIC-020-C3-F01	36
Control family	Control	DDUIC-020-C3	DDUIC-020-C3-F05	36
Index family	Case	DDUIC-021	DDUIC-021-F02	36
Index family	Case	DDUIC-021	DDUIC-021-F03	36
Index	Case	DDUIC-021	DDUIC-021-F01	39
Index	Case	DDUIC-021-C1	DDUIC-021-C1-F01	37
Index family	Case	DDUIC-021-C1	DDUIC-021-C1-F03	36
Index family	Case	DDUIC-021-C1	DDUIC-021-C1-F04	36
Index family	Case	DDUIC-021-C1	DDUIC-021-C1-F02	36
Control family	Control	DDUIC-021-C2	DDUIC-021-C2-F02	36
Control	Control	DDUIC-021-C2	DDUIC-021-C2-F01	37
Control family	Control	DDUIC-021-C2	DDUIC-021-C2-F03	35
Control	Control	DDUIC-021-C3	DDUIC-021-C3-F01	38
Control family	Control	DDUIC-021-C3	DDUIC-021-C3-F02	36
Control family	Control	DDUIC-021-C3	DDUIC-021-C3-F03	36
Index family	Case	DDUIC-022	DDUIC-022-F02	36
Index	Case	DDUIC-022	DDUIC-022-F01	36
Index family	Case	DDUIC-022	DDUIC-022-F04	36
Index family	Case	DDUIC-022	DDUIC-022-F03	36
Control family	Control	DDUIC-022-C1	DDUIC-022-C1-F02	36
Control	Control	DDUIC-022-C1	DDUIC-022-C1-F01	37
Control family	Control	DDUIC-022-C1	DDUIC-022-C1-F03	36
Control family	Control	DDUIC-022-C2	DDUIC-022-C2-F02	36
Control	Control	DDUIC-022-C2	DDUIC-022-C2-F01	36
Control family	Control	DDUIC-022-C2	DDUIC-022-C2-F03	36
Control family	Control	DDUIC-022-C3	DDUIC-022-C3-F05	36
Control family	Control	DDUIC-022-C3	DDUIC-022-C3-F02	35
Control	Control	DDUIC-022-C3	DDUIC-022-C3-F01	39
Control family	Control	DDUIC-022-C3	DDUIC-022-C3-F03	35
Control family	Control	DDUIC-022-C3	DDUIC-022-C3-F04	36
Index	Case	DDUIC-023	DDUIC-023-F01	37
Index family	Case	DDUIC-023	DDUIC-023-F03	36
Index family	Case	DDUIC-023	DDUIC-023-F02	36
Control family	Control	DDUIC-023-C1	DDUIC-023-C1-F04	34
Control family	Control	DDUIC-023-C1	DDUIC-023-C1-F02	38
Control	Control	DDUIC-023-C1	DDUIC-023-C1-F01	36
Control family	Control	DDUIC-023-C1	DDUIC-023-C1-F05	36
Control family	Control	DDUIC-023-C1	DDUIC-023-C1-F03	35
Control family	Control	DDUIC-023-C2	DDUIC-023-C2-F02	36
Control family	Control	DDUIC-023-C2	DDUIC-023-C2-F04	36
Control family	Control	DDUIC-023-C2	DDUIC-023-C2-F05	35
Control family	Control	DDUIC-023-C2	DDUIC-023-C2-F03	35
Control	Control	DDUIC-023-C2	DDUIC-023-C2-F01	36
Control family	Control	DDUIC-023-C3	DDUIC-023-C3-F02	36
Control family	Control	DDUIC-023-C3	DDUIC-023-C3-F03	35
Control	Control	DDUIC-023-C3	DDUIC-023-C3-F01	37
Index family	Case	DDUIC-024	DDUIC-024-F02	36
Index family	Case	DDUIC-024	DDUIC-024-F04	36
Index family	Case	DDUIC-024	DDUIC-024-F03	36
Index	Case	DDUIC-024	DDUIC-024-F01	36
Control	Control	DDUIC-024-C1	DDUIC-024-C1-F01	36
Control family	Control	DDUIC-024-C1	DDUIC-024-C1-F02	36
Control family	Control	DDUIC-024-C1	DDUIC-024-C1-F03	36
Control family	Control	DDUIC-024-C2	DDUIC-024-C2-F02	36
Control family	Control	DDUIC-024-C2	DDUIC-024-C2-F03	35
Control	Control	DDUIC-024-C2	DDUIC-024-C2-F01	37
Control family	Control	DDUIC-024-C2	DDUIC-024-C2-F05	36
Control family	Control	DDUIC-024-C2	DDUIC-024-C2-F04	35
Control family	Control	DDUIC-024-C3	DDUIC-024-C3-F02	36
Control family	Control	DDUIC-024-C3	DDUIC-024-C3-F05	36
Control family	Control	DDUIC-024-C3	DDUIC-024-C3-F03	35
Control family	Control	DDUIC-024-C3	DDUIC-024-C3-F04	36
Control	Control	DDUIC-024-C3	DDUIC-024-C3-F01	36
Index	Case	DDUIC-025	DDUIC-025-F01	37
Index family	Case	DDUIC-025	DDUIC-025-F03	35
Index family	Case	DDUIC-025	DDUIC-025-F04	36
Index family	Case	DDUIC-025	DDUIC-025-F02	35
Control family	Control	DDUIC-025-C1	DDUIC-025-C1-F02	36
Control	Control	DDUIC-025-C1	DDUIC-025-C1-F01	37
Control family	Control	DDUIC-025-C1	DDUIC-025-C1-F03	35
Control family	Control	DDUIC-025-C1	DDUIC-025-C1-F04	35
Control family	Control	DDUIC-025-C2	DDUIC-025-C2-F04	36
Control family	Control	DDUIC-025-C2	DDUIC-025-C2-F02	36
Control family	Control	DDUIC-025-C2	DDUIC-025-C2-F05	36
Control family	Control	DDUIC-025-C2	DDUIC-025-C2-F03	35
Control	Control	DDUIC-025-C2	DDUIC-025-C2-F01	37
Control family	Control	DDUIC-025-C3	DDUIC-025-C3-F03	36
Control family	Control	DDUIC-025-C3	DDUIC-025-C3-F02	36
Control	Control	DDUIC-025-C3	DDUIC-025-C3-F01	36
Index family	Case	DDUIC-026	DDUIC-026-F03	36
Index	Case	DDUIC-026	DDUIC-026-F01	35
Index family	Case	DDUIC-026	DDUIC-026-F02	36
Index family	Case	DDUIC-026	DDUIC-026-F04	36
Control family	Control	DDUIC-026-C1	DDUIC-026-C1-F02	36
Control family	Control	DDUIC-026-C1	DDUIC-026-C1-F03	36
Control	Control	DDUIC-026-C1	DDUIC-026-C1-F01	35
Control family	Control	DDUIC-026-C2	DDUIC-026-C2-F04	36
Control family	Control	DDUIC-026-C2	DDUIC-026-C2-F03	36
Control family	Control	DDUIC-026-C2	DDUIC-026-C2-F02	36
Control	Control	DDUIC-026-C2	DDUIC-026-C2-F01	36
Control family	Control	DDUIC-026-C2	DDUIC-026-C2-F05	37
Control family	Control	DDUIC-026-C3	DDUIC-026-C3-F02	35
Control family	Control	DDUIC-026-C3	DDUIC-026-C3-F03	36
Control	Control	DDUIC-026-C3	DDUIC-026-C3-F01	36
Index family	Case	DDUIC-027	DDUIC-027-F02	36
Index family	Case	DDUIC-027	DDUIC-027-F05	36
Index	Case	DDUIC-027	DDUIC-027-F01	37
Index family	Case	DDUIC-027	DDUIC-027-F03	35
Index family	Case	DDUIC-027	DDUIC-027-F04	36
Index family	Case	DDUIC-027	DDUIC-027-F06	36
Control family	Control	DDUIC-027-C1	DDUIC-027-C1-F02	36
Control family	Control	DDUIC-027-C1	DDUIC-027-C1-F03	37
Control family	Control	DDUIC-027-C1	DDUIC-027-C1-F04	35
Control	Control	DDUIC-027-C1	DDUIC-027-C1-F01	38
Control family	Control	DDUIC-027-C2	DDUIC-027-C2-F02	35
Control	Control	DDUIC-027-C2	DDUIC-027-C2-F01	37
Control family	Control	DDUIC-027-C2	DDUIC-027-C2-F03	36
Control family	Control	DDUIC-027-C2	DDUIC-027-C2-F04	36
Control family	Control	DDUIC-027-C3	DDUIC-027-C3-F02	37
Control family	Control	DDUIC-027-C3	DDUIC-027-C3-F04	35
Control	Control	DDUIC-027-C3	DDUIC-027-C3-F01	37
Control family	Control	DDUIC-027-C3	DDUIC-027-C3-F03	35
Index family	Case	DDUIC-028	DDUIC-028-F03	36
Index	Case	DDUIC-028	DDUIC-028-F01	39
Index family	Case	DDUIC-028	DDUIC-028-F02	36
Control family	Control	DDUIC-028-C1	DDUIC-028-C1-F03	37
Control family	Control	DDUIC-028-C1	DDUIC-028-C1-F04	36
Control family	Control	DDUIC-028-C1	DDUIC-028-C1-F02	36
Control	Control	DDUIC-028-C1	DDUIC-028-C1-F01	36
Control family	Control	DDUIC-028-C2	DDUIC-028-C2-F02	36
Control	Control	DDUIC-028-C2	DDUIC-028-C2-F01	38
Control family	Control	DDUIC-028-C2	DDUIC-028-C2-F04	36
Control family	Control	DDUIC-028-C2	DDUIC-028-C2-F06	36
Control family	Control	DDUIC-028-C2	DDUIC-028-C2-F05	36
Control family	Control	DDUIC-028-C2	DDUIC-028-C2-F03	36
Index family	Case	DDUIC-028-C3	DDUIC-028-C3-F02	36
Index family	Case	DDUIC-028-C3	DDUIC-028-C3-F03	37
Index	Case	DDUIC-028-C3	DDUIC-028-C3-F01	36
Index family	Case	DDUIC-029	DDUIC-029-F05	36
Index	Case	DDUIC-029	DDUIC-029-F01	39
Index family	Case	DDUIC-029	DDUIC-029-F03	36
Index family	Case	DDUIC-029	DDUIC-029-F02	36
Index family	Case	DDUIC-029	DDUIC-029-F04	36
Control family	Control	DDUIC-029-C1	DDUIC-029-C1-F02	36
Control family	Control	DDUIC-029-C1	DDUIC-029-C1-F05	36
Control	Control	DDUIC-029-C1	DDUIC-029-C1-F01	35
Control family	Control	DDUIC-029-C1	DDUIC-029-C1-F03	36
Control family	Control	DDUIC-029-C1	DDUIC-029-C1-F04	36
Control	Control	DDUIC-029-C2	DDUIC-029-C2-F01	37
Control family	Control	DDUIC-029-C2	DDUIC-029-C2-F03	36
Control family	Control	DDUIC-029-C2	DDUIC-029-C2-F02	36
Index	Case	DDUIC-029-C3	DDUIC-029-C3-F01	36
Index family	Case	DDUIC-029-C3	DDUIC-029-C3-F04	36
Index family	Case	DDUIC-029-C3	DDUIC-029-C3-F02	35
Index family	Case	DDUIC-029-C3	DDUIC-029-C3-F03	35
Index family	Case	DDUIC-030	DDUIC-030-F03	36
Index family	Case	DDUIC-030	DDUIC-030-F04	35
Index family	Case	DDUIC-030	DDUIC-030-F02	36
Index family	Case	DDUIC-030	DDUIC-030-F05	36
Index family	Case	DDUIC-030	DDUIC-030-F06	37
Index	Case	DDUIC-030	DDUIC-030-F01	38
Control	Control	DDUIC-030-C1	DDUIC-030-C1-F01	37
Control family	Control	DDUIC-030-C1	DDUIC-030-C1-F02	35
Control family	Control	DDUIC-030-C1	DDUIC-030-C1-F03	35
Control family	Control	DDUIC-030-C1	DDUIC-030-C1-F04	36
Index family	Case	DDUIC-030-C2	DDUIC-030-C2-F03	35
Index	Case	DDUIC-030-C2	DDUIC-030-C2-F01	38
Index family	Case	DDUIC-030-C2	DDUIC-030-C2-F05	35
Index family	Case	DDUIC-030-C2	DDUIC-030-C2-F04	35
Index family	Case	DDUIC-030-C2	DDUIC-030-C2-F02	36
Index family	Case	DDUIC-030-C3	DDUIC-030-C3-F02	36
Index family	Case	DDUIC-030-C3	DDUIC-030-C3-F03	35
Index family	Case	DDUIC-030-C3	DDUIC-030-C3-F04	36
Index family	Case	DDUIC-030-C3	DDUIC-030-C3-F05	35
Index	Case	DDUIC-030-C3	DDUIC-030-C3-F01	37
Index family	Case	DDUIC-031	DDUIC-031-F04	36
Index	Case	DDUIC-031	DDUIC-031-F01	38
Index family	Case	DDUIC-031	DDUIC-031-F03	36
Index family	Case	DDUIC-031	DDUIC-031-F02	36
Control family	Control	DDUIC-031-C1	DDUIC-031-C1-F02	36
Control family	Control	DDUIC-031-C1	DDUIC-031-C1-F03	36
Control	Control	DDUIC-031-C1	DDUIC-031-C1-F01	36
Control family	Control	DDUIC-031-C1	DDUIC-031-C1-F04	36
Control family	Control	DDUIC-031-C2	DDUIC-031-C2-F03	35
Control family	Control	DDUIC-031-C2	DDUIC-031-C2-F04	36
Control family	Control	DDUIC-031-C2	DDUIC-031-C2-F02	35
Control	Control	DDUIC-031-C2	DDUIC-031-C2-F01	36
Control	Control	DDUIC-031-C3	DDUIC-031-C3-F01	37
Control family	Control	DDUIC-031-C3	DDUIC-031-C3-F02	36
Control family	Control	DDUIC-031-C3	DDUIC-031-C3-F03	35
Control family	Control	DDUIC-031-C3	DDUIC-031-C3-F04	36
Index	Case	DDUIC-032	DDUIC-032-F01	39
Index family	Case	DDUIC-032	DDUIC-032-F04	35
Index family	Case	DDUIC-032	DDUIC-032-F03	36
Index family	Case	DDUIC-032	DDUIC-032-F02	36
Control family	Control	DDUIC-032-C1	DDUIC-032-C1-F04	36
Control family	Control	DDUIC-032-C1	DDUIC-032-C1-F02	36
Control family	Control	DDUIC-032-C1	DDUIC-032-C1-F03	36
Control	Control	DDUIC-032-C1	DDUIC-032-C1-F01	36
Control family	Control	DDUIC-032-C2	DDUIC-032-C2-F02	36
Control family	Control	DDUIC-032-C2	DDUIC-032-C2-F03	35
Control family	Control	DDUIC-032-C2	DDUIC-032-C2-F04	35
Control	Control	DDUIC-032-C2	DDUIC-032-C2-F01	37
Index family	Case	DDUIC-032-C3	DDUIC-032-C3-F02	36
Index	Case	DDUIC-032-C3	DDUIC-032-C3-F01	37
Index family	Case	DDUIC-032-C3	DDUIC-032-C3-F03	37
Index family	Case	DDUIC-033	DDUIC-033-F03	35
Index family	Case	DDUIC-033	DDUIC-033-F02	36
Index family	Case	DDUIC-033	DDUIC-033-F04	36
Index	Case	DDUIC-033	DDUIC-033-F01	37
Index family	Case	DDUIC-033-C1	DDUIC-033-C1-F03	36
Index family	Case	DDUIC-033-C1	DDUIC-033-C1-F02	35
Index family	Case	DDUIC-033-C1	DDUIC-033-C1-F04	36
Index	Case	DDUIC-033-C1	DDUIC-033-C1-F01	37
Index family	Case	DDUIC-033-C1	DDUIC-033-C1-F05	36
Control family	Control	DDUIC-033-C2	DDUIC-033-C2-F03	36
Control family	Control	DDUIC-033-C2	DDUIC-033-C2-F04	35
Control family	Control	DDUIC-033-C2	DDUIC-033-C2-F05	36
Control	Control	DDUIC-033-C2	DDUIC-033-C2-F01	35
Control family	Control	DDUIC-033-C2	DDUIC-033-C2-F02	35
Control family	Control	DDUIC-033-C2	DDUIC-033-C2-F06	35
Control family	Control	DDUIC-033-C3	DDUIC-033-C3-F03	36
Control family	Control	DDUIC-033-C3	DDUIC-033-C3-F02	35
Control family	Control	DDUIC-033-C3	DDUIC-033-C3-F05	36
Control family	Control	DDUIC-033-C3	DDUIC-033-C3-F06	36
Control	Control	DDUIC-033-C3	DDUIC-033-C3-F01	36
Control family	Control	DDUIC-033-C3	DDUIC-033-C3-F04	36
Index family	Case	DDUIC-034	DDUIC-034-F03	35
Index family	Case	DDUIC-034	DDUIC-034-F02	36
Index	Case	DDUIC-034	DDUIC-034-F01	38
Control family	Control	DDUIC-034-C1	DDUIC-034-C1-F02	36
Control family	Control	DDUIC-034-C1	DDUIC-034-C1-F03	36
Control	Control	DDUIC-034-C1	DDUIC-034-C1-F01	37
Control family	Control	DDUIC-034-C1	DDUIC-034-C1-F04	36
Control	Control	DDUIC-034-C2	DDUIC-034-C2-F01	36
Control family	Control	DDUIC-034-C2	DDUIC-034-C2-F02	36
Control family	Control	DDUIC-034-C2	DDUIC-034-C2-F04	36
Control family	Control	DDUIC-034-C2	DDUIC-034-C2-F03	35
Control family	Control	DDUIC-034-C3	DDUIC-034-C3-F04	36
Control	Control	DDUIC-034-C3	DDUIC-034-C3-F01	36
Control family	Control	DDUIC-034-C3	DDUIC-034-C3-F03	37
Control family	Control	DDUIC-034-C3	DDUIC-034-C3-F02	36
Index family	Case	DDUIC-035	DDUIC-035-F04	36
Index	Case	DDUIC-035	DDUIC-035-F01	37
Index family	Case	DDUIC-035	DDUIC-035-F05	36
Index family	Case	DDUIC-035	DDUIC-035-F02	36
Index family	Case	DDUIC-035	DDUIC-035-F03	35
Control family	Control	DDUIC-035-C1	DDUIC-035-C1-F05	35
Control family	Control	DDUIC-035-C1	DDUIC-035-C1-F02	36
Control	Control	DDUIC-035-C1	DDUIC-035-C1-F01	37
Control family	Control	DDUIC-035-C1	DDUIC-035-C1-F03	35
Control family	Control	DDUIC-035-C1	DDUIC-035-C1-F04	35
Control	Control	DDUIC-035-C2	DDUIC-035-C2-F01	37
Control family	Control	DDUIC-035-C2	DDUIC-035-C2-F04	35
Control family	Control	DDUIC-035-C2	DDUIC-035-C2-F02	36
Control family	Control	DDUIC-035-C2	DDUIC-035-C2-F03	36
Control family	Control	DDUIC-035-C3	DDUIC-035-C3-F02	36
Control family	Control	DDUIC-035-C3	DDUIC-035-C3-F05	35
Control family	Control	DDUIC-035-C3	DDUIC-035-C3-F06	36
Control family	Control	DDUIC-035-C3	DDUIC-035-C3-F04	35
Control family	Control	DDUIC-035-C3	DDUIC-035-C3-F03	34
Control	Control	DDUIC-035-C3	DDUIC-035-C3-F01	36
Index family	Case	DDUIC-036	DDUIC-036-F04	36
Index family	Case	DDUIC-036	DDUIC-036-F02	36
Index family	Case	DDUIC-036	DDUIC-036-F03	35
Index	Case	DDUIC-036	DDUIC-036-F01	38
Control family	Control	DDUIC-036-C1	DDUIC-036-C1-F02	39
Control family	Control	DDUIC-036-C1	DDUIC-036-C1-F04	36
Control family	Control	DDUIC-036-C1	DDUIC-036-C1-F03	37
Control	Control	DDUIC-036-C1	DDUIC-036-C1-F01	39
Index family	Case	DDUIC-036-C2	DDUIC-036-C2-F02	36
Index	Case	DDUIC-036-C2	DDUIC-036-C2-F01	38
Index family	Case	DDUIC-036-C2	DDUIC-036-C2-F03	37
Control family	Control	DDUIC-036-C3	DDUIC-036-C3-F02	37
Control	Control	DDUIC-036-C3	DDUIC-036-C3-F01	37
Control family	Control	DDUIC-036-C3	DDUIC-036-C3-F03	36
Control family	Control	DDUIC-036-C3	DDUIC-036-C3-F04	36
