# Supplementary material for: Evidence for a role of Anopheles stephensi in the spread of drug- and diagnosis-resistant malaria in Africa
Source: Nat Med. 2023 Oct 26;29(12):3203–11. doi: 10.1038/s41591-023-02641-9 (PMC10719088; doi:10.1038/s41591-023-02641-9)
Supplement: Supplementary file 10 — Infection status (as measured by RDTs, microscopy and qPCR) source data. [file 41591_2023_2641_MOESM10_ESM.csv]

id	idhh	casecat	site	micpos	rdtpos	qPCRpos	pfqPCRden
DDIC-001-F01	DDIC-001	Index	DD City	Positive	Positive	Positive	228660
DDIC-001-F06	DDIC-001	Index family	DD City	Negative	Negative	Positive	1882
DDIC-001-C2-F03	DDIC-001-C2	Control family	DD City	Positive	Positive	Positive	3266777
DDIC-002-F03	DDIC-002	Index family	DD City	Positive	Positive	Positive	1084541
DDIC-002-F02	DDIC-002	Index family	DD City	Negative	Negative	Positive	24770
DDIC-002-F04	DDIC-002	Index family	DD City	Negative	Negative	Positive	92220
DDIC-002-F01	DDIC-002	Index	DD City	Positive	Positive	Positive	640436
DDIC-003-F05	DDIC-003	Index family	DD City	Negative	Negative	Positive	514
DDIC-003-F07	DDIC-003	Index family	DD City	Negative	Negative	Positive	22136
DDIC-003-F06	DDIC-003	Index family	DD City	Negative	Negative	Positive	864
DDIC-003-F01	DDIC-003	Index	DD City	Positive	Positive	Positive	1405797
DDIC-003-F04	DDIC-003	Index family	DD City	Positive	Positive	Positive	165327
DDIC-003-F03	DDIC-003	Index family	DD City	Negative	Positive	Positive	15000
DDIC-004-F02	DDIC-004	Index family	DD City	Negative	Negative	Positive	2440
DDIC-004-F01	DDIC-004	Index	DD City	Positive	Positive	Positive	7461144
DDIC-004-C2-F01	DDIC-004-C2	Control	DD City	Positive	Negative	Positive	1822210
DDIC-005-F01	DDIC-005	Index	DD City	Positive	Positive	Positive	5144021
DDIC-005-F03	DDIC-005	Index family	DD City	Negative	Negative	Positive	6050
DDIC-005-F02	DDIC-005	Index family	DD City	Negative	Negative	Positive	372
DDIC-006-F05	DDIC-006	Index family	DD City	Negative	Negative	Positive	11572
DDIC-006-F04	DDIC-006	Index family	DD City	Positive	Positive	Positive	604958
DDIC-006-F03	DDIC-006	Index family	DD City	Negative	Positive	Positive	81000
DDIC-006-F01	DDIC-006	Index	DD City	Positive	Positive	Positive	2820137
DDIC-007-F01	DDIC-007	Index	DD City	Positive	Positive	Positive	3009119
DDIC-008-F01	DDIC-008	Index	DD City	Positive	Positive	Positive	2643024
DDIC-008-C2-F01	DDIC-008-C2	Index	DD City	Positive	Positive	Positive	566964
DDIC-009-F01	DDIC-009	Index	DD City	Positive	Positive	Positive	778007
DDIC-009-F05	DDIC-009	Index family	DD City	Positive	Positive	Positive	531358
DDIC-009-F02	DDIC-009	Index family	DD City	Positive	Positive	Positive	4161831
DDIC-009-F04	DDIC-009	Index family	DD City	Positive	Positive	Positive	316253
DDIC-009-F03	DDIC-009	Index family	DD City	Negative	Negative	Positive	185000
DDIC-010-F01	DDIC-010	Index	DD City	Negative	Positive	Positive	1790966
DDIC-011-F01	DDIC-011	Index	DD City	Positive	Positive	Positive	2820137
DDIC-011-F02	DDIC-011	Index family	DD City	Positive	Positive	Positive	1822210
DDIC-012-F01	DDIC-012	Index	DD City	Positive	Positive	Positive	594585
DDIC-013-F01	DDIC-013	Index	DD City	Positive	Positive	Positive	9063852
DDIC-014-F01	DDIC-014	Index	DD City	Positive	Positive	Positive	53135752
DDIC-014-C2-F03	DDIC-014-C2	Control family	DD City	Negative	Negative	Positive	667
DDIC-015-F02	DDIC-015	Index family	DD City	Negative	Negative	Positive	667
DDIC-015-F01	DDIC-015	Index	DD City	Positive	Positive	Positive	1707770
DDIC-016-F01	DDIC-016	Index	DD City	Positive	Positive	Positive	29639154
DDIC-017-F01	DDIC-017	Index	DD City	Positive	Positive	Positive	1944319
DDIC-017-F02	DDIC-017	Index family	DD City	Negative	Negative	Positive	14058
DDIC-018-F01	DDIC-018	Index	DD City	Positive	Positive	Positive	228660
DDIC-019-F01	DDIC-019	Index	DD City	Positive	Positive	Positive	81000
DDIC-019-F02	DDIC-019	Index family	DD City	Negative	Positive	Positive	566964
DDIC-020-F01	DDIC-020	Index	DD City	Positive	Positive	Positive	5488723
DDIC-021-F01	DDIC-021	Index	DD City	Positive	Positive	Positive	1157218
DDIC-021-F03	DDIC-021	Index family	DD City	Negative	Negative	Positive	482
DDIC-022-F01	DDIC-022	Index	DD City	Positive	Positive	Positive	836701
DDIC-023-F02	DDIC-023	Index family	DD City	Negative	Negative	Positive	22136
DDIC-023-F01	DDIC-023	Index	DD City	Positive	Positive	Positive	112029
DDIC-023-C2-F05	DDIC-023-C2	Control family	DD City	Negative	Negative	Positive	2440
DDIC-023-C3-F01	DDIC-023-C3	Control	DD City	Negative	Negative	Positive	1764
DDIC-024-F01	DDIC-024	Index	DD City	Positive	Positive	Positive	17338156
DDIC-024-C1-F06	DDIC-024-C1	Control family	DD City	Negative	Negative	Positive	1050
DDIC-024-C1-F04	DDIC-024-C1	Control family	DD City	Negative	Positive	Positive	200841
DDIC-024-C2-F01	DDIC-024-C2	Control	DD City	Negative	Negative	Positive	1195
DDIC-025-F01	DDIC-025	Index	DD City	Positive	Negative	Positive	836701
DDIC-026-F01	DDIC-026	Index	DD City	Positive	Positive	Positive	734907
DDIC-026-C2-F02	DDIC-026-C2	Control family	DD City	Negative	Negative	Positive	1195
DDIC-027-F01	DDIC-027	Index	DD City	Positive	Positive	Positive	27777726
DDIC-027-C2-F04	DDIC-027-C2	Control family	DD City	Negative	Negative	Positive	4099
DDIC-027-C2-F03	DDIC-027-C2	Control family	DD City	Negative	Negative	Positive	4667
DDIC-027-C2-F02	DDIC-027-C2	Control family	DD City	Negative	Negative	Positive	1653
DDIC-028-F01	DDIC-028	Index	DD City	Positive	Positive	Positive	75913
DDIC-028-F02	DDIC-028	Index family	DD City	Positive	Positive	Positive	836701
DDIC-028-C1-F01	DDIC-028-C1	Control	DD City	Negative	Negative	Positive	51440
DDIC-029-F02	DDIC-029	Index family	DD City	Negative	Negative	Positive	34584
DDIC-029-F01	DDIC-029	Index	DD City	Positive	Positive	Positive	4820961
DDIC-030-F01	DDIC-030	Index	DD City	Positive	Positive	Positive	836701
DDIC-030-F02	DDIC-030	Index family	DD City	Positive	Positive	Positive	2689135
DDIC-031-F01	DDIC-031	Index	DD City	Positive	Positive	Positive	2689135
DDIC-032-F01	DDIC-032	Index	DD City	Positive	Positive	Positive	18222
DDIC-032-F04	DDIC-032	Index family	DD City	Positive	Positive	Positive	42344
DDIC-032-F03	DDIC-032	Index family	DD City	Negative	Positive	Positive	17078
DDIC-032-F02	DDIC-032	Index family	DD City	Positive	Positive	Positive	92220
DDIC-033-F04	DDIC-033	Index family	DD City	Negative	Positive	Positive	463053
DDIC-033-F01	DDIC-033	Index	DD City	Positive	Positive	Positive	214299
DDIC-034-F01	DDIC-034	Index	DD City	Positive	Positive	Positive	37193
DDIC-035-F01	DDIC-035	Index	DD City	Positive	Positive	Positive	688753
DDIC-036-F01	DDIC-036	Index	DD City	Positive	Positive	Positive	2074608
DDIC-036-F02	DDIC-036	Index family	DD City	Positive	Positive	Positive	316253
DDIC-037-F01	DDIC-037	Index	DD City	Positive	Positive	Positive	8100010
DDIC-037-C2-F02	DDIC-037-C2	Index family	DD City	Negative	Negative	Positive	70588
DDIC-037-C2-F03	DDIC-037-C2	Index family	DD City	Negative	Negative	Positive	8858
DDIC-037-C2-F04	DDIC-037-C2	Index family	DD City	Negative	Negative	Positive	226867
DDIC-037-C2-F01	DDIC-037-C2	Index	DD City	Positive	Negative	Positive	200841
DDIC-037-C2-F06	DDIC-037-C2	Index family	DD City	Negative	Negative	Positive	98399
DDIC-038-F01	DDIC-038	Index	DD City	Positive	Positive	Positive	7591304
DDIC-038-F02	DDIC-038	Index family	DD City	Positive	Positive	Positive	11953627
DDIC-039-F01	DDIC-039	Index	DD City	Positive	Positive	Positive	226867
DDIC-040-F01	DDIC-040	Index	DD City	Positive	Positive	Positive	836701
DDIC-041-F01	DDIC-041	Index	DD City	Positive	Positive	Positive	2074608
DDIC-041-C1-F02	DDIC-041-C1	Control family	DD City	Negative	Negative	Positive	1120
DDIC-042-F01	DDIC-042	Index	DD City	Positive	Positive	Positive	19291
DDIC-042-F04	DDIC-042	Index family	DD City	Positive	Negative	Positive	15880
DDIC-042-F03	DDIC-042	Index family	DD City	Positive	Negative	Positive	357236
DDIC-042-F02	DDIC-042	Index family	DD City	Negative	Negative	Positive	1993
DDIC-043-F02	DDIC-043	Index family	DD City	Positive	Positive	Positive	1694382
DDIC-043-F01	DDIC-043	Index	DD City	Positive	Positive	Positive	1076040
DDIC-044-F03	DDIC-044	Index family	DD City	Positive	Negative	Positive	199266
DDIC-044-F01	DDIC-044	Index	DD City	Positive	Positive	Positive	2196280
DDIC-045-F01	DDIC-045	Index	DD City	Positive	Positive	Positive	885770
DDIC-045-C3-F01	DDIC-045-C3	Index	DD City	Positive	Negative	Positive	625
DDUIC-001-F01	DDUIC-001	Index	DDU		Positive	Positive	683353
DDUIC-001-C2-F01	DDUIC-001-C2	Control	DDU	Negative	Negative	Positive	277778
DDUIC-002-F01	DDUIC-002	Index	DDU	Negative	Positive	Positive	144075
DDUIC-003-F01	DDUIC-003	Index	DDU	Positive	Positive	Positive	104170
DDUIC-003-F02	DDUIC-003	Index family	DDU	Negative	Positive	Positive	1750
DDUIC-004-F01	DDUIC-004	Index	DDU	Positive	Positive	Positive	275600
DDUIC-004-C3-F02	DDUIC-004-C3	Control family	DDU	Negative	Negative	Positive	5670
DDUIC-004-C3-F01	DDUIC-004-C3	Control	DDU	Negative	Negative	Positive	37193
DDUIC-005-C1-F01	DDUIC-005-C1	Control	DDU	Negative	Negative	Positive	5314
DDUIC-005-C2-F01	DDUIC-005-C2	Index	DDU	Positive	Negative	Positive	2287
DDUIC-006-F01	DDUIC-006	Index	DDU	Positive	Positive	Positive	463053
DDUIC-006-C1-F01	DDUIC-006-C1	Index	DDU	Positive	Negative	Positive	566964
DDUIC-006-C2-F01	DDUIC-006-C2	Index	DDU	Positive	Negative	Positive	384187
DDUIC-006-C3-F01	DDUIC-006-C3	Index	DDU	Positive	Negative	Positive	3163
DDUIC-007-F01	DDUIC-007	Index	DDU	Positive	Positive	Positive	118599
DDUIC-007-C1-F01	DDUIC-007-C1	Control	DDU	Negative	Negative	Positive	98399
DDUIC-008-F01	DDUIC-008	Index	DDU	Positive	Positive	Positive	81000
DDUIC-008-F02	DDUIC-008	Index family	DDU	Negative	Negative	Positive	334800
DDUIC-008-C1-F02	DDUIC-008-C1	Control family	DDU	Negative	Positive	Positive	214299
DDUIC-008-C2-F01	DDUIC-008-C2	Index	DDU	Positive	Negative	Positive	770708
DDUIC-008-C2-F02	DDUIC-008-C2	Index family	DDU	Positive	Positive	Positive	604958
DDUIC-008-C3-F03	DDUIC-008-C3	Control family	DDU	Negative	Negative	Positive	1549
DDUIC-009-F03	DDUIC-009	Index family	DDU	Positive	Negative	Positive	9221971
DDUIC-009-F01	DDUIC-009	Index	DDU	Positive	Positive	Positive	566964
DDUIC-009-C1-F01	DDUIC-009-C1	Control	DDU	Negative	Negative	Positive	9526
DDUIC-009-C2-F01	DDUIC-009-C2	Index	DDU	Positive	Negative	Positive	228660
DDUIC-010-F01	DDUIC-010	Index	DDU	Positive	Positive	Positive	566964
DDUIC-010-C1-F01	DDUIC-010-C1	Index	DDU	Positive	Negative	Positive	104993
DDUIC-012-F01	DDUIC-012	Index	DDU	Positive	Positive	Positive	25202
DDUIC-012-F02	DDUIC-012	Index family	DDU	Positive	Negative	Positive	36901
DDUIC-013-F01	DDUIC-013	Index	DDU	Positive	Positive	Positive	188227
DDUIC-013-C1-F01	DDUIC-013-C1	Control	DDU	Negative	Negative	Positive	18222
DDUIC-013-C1-F02	DDUIC-013-C1	Control family	DDU	Negative	Negative	Positive	7349
DDUIC-013-C3-F01	DDUIC-013-C3	Index	DDU	Positive	Negative	Positive	384187
DDUIC-014-F01	DDUIC-014	Index	DDU	Positive	Positive	Positive	25829144
DDUIC-015-F01	DDUIC-015	Index	DDU	Positive	Positive	Positive	778007
DDUIC-015-C2-F01	DDUIC-015-C2	Control	DDU	Negative	Negative	Positive	25202
DDUIC-016-F01	DDUIC-016	Index	DDU	Negative	Positive	Positive	3572
DDUIC-016-C1-F01	DDUIC-016-C1	Index	DDU	Positive	Negative	Positive	32412
DDUIC-016-C2-F02	DDUIC-016-C2	Control family	DDU	Positive	Positive	Positive	1822210
DDUIC-016-C2-F03	DDUIC-016-C2	Control family	DDU	Negative	Negative	Positive	711
DDUIC-017-F01	DDUIC-017	Index	DDU	Positive	Positive	Positive	384187
DDUIC-017-C1-F05	DDUIC-017-C1	Control family	DDU	Positive	Negative	Positive	1790966
DDUIC-018-F01	DDUIC-018	Index	DDU	Positive	Positive	Positive	734907
DDUIC-018-C1-F04	DDUIC-018-C1	Control family	DDU	Positive	Positive	Positive	676943
DDUIC-019-F01	DDUIC-019	Index	DDU	Positive	Positive	Positive	3968499
DDUIC-019-F03	DDUIC-019	Index family	DDU	Negative	Positive	Positive	34857
DDUIC-019-C1-F02	DDUIC-019-C1	Index family	DDU	Negative	Negative	Positive	1537
DDUIC-020-F01	DDUIC-020	Index	DDU	Positive	Positive	Positive	165327
DDUIC-020-F03	DDUIC-020	Index family	DDU	Negative	Negative	Positive	119536
DDUIC-020-C1-F02	DDUIC-020-C1	Control family	DDU	Positive	Positive	Positive	2039037
DDUIC-021-F01	DDUIC-021	Index	DDU	Positive	Positive	Positive	604958
DDUIC-021-C1-F01	DDUIC-021-C1	Index	DDU	Positive	Negative	Positive	310831
DDUIC-021-C1-F02	DDUIC-021-C1	Index family	DDU	Negative	Negative	Positive	8775
DDUIC-021-C3-F02	DDUIC-021-C3	Control family	DDU	Positive	Negative	Positive	51440
DDUIC-022-F01	DDUIC-022	Index	DDU	Positive	Positive	Positive	3719270
DDUIC-022-C2-F01	DDUIC-022-C2	Control	DDU	Negative	Negative	Positive	20583
DDUIC-023-F01	DDUIC-023	Index	DDU	Positive	Positive	Positive	1317508
DDUIC-024-F01	DDUIC-024	Index	DDU	Positive	Positive	Positive	200841
DDUIC-024-C1-F01	DDUIC-024-C1	Control	DDU	Negative	Negative	Positive	2440
DDUIC-024-C2-F01	DDUIC-024-C2	Control	DDU	Negative	Negative	Positive	22136
DDUIC-024-C2-F05	DDUIC-024-C2	Control family	DDU	Negative	Negative	Positive	1275
DDUIC-024-C3-F04	DDUIC-024-C3	Control family	DDU	Positive	Positive	Positive	1499999
DDUIC-025-F01	DDUIC-025	Index	DDU	Positive	Positive	Positive	3485688
DDUIC-025-C1-F04	DDUIC-025-C1	Control family	DDU	Negative	Negative	Positive	23620
DDUIC-026-F03	DDUIC-026	Index family	DDU	Positive	Positive	Positive	127547
DDUIC-026-F01	DDUIC-026	Index	DDU	Positive	Positive	Positive	7114556
DDUIC-027-F05	DDUIC-027	Index family	DDU	Negative	Negative	Positive	864
DDUIC-027-F01	DDUIC-027	Index	DDU	Positive	Positive	Positive	127547
DDUIC-028-F01	DDUIC-028	Index	DDU	Positive	Positive	Positive	384187
DDUIC-028-C3-F03	DDUIC-028-C3	Index family	DDU	Negative	Positive	Positive	836701
DDUIC-028-C3-F01	DDUIC-028-C3	Index	DDU	Positive	Negative	Positive	2213631
DDUIC-029-F01	DDUIC-029	Index	DDU	Positive	Positive	Positive	1405797
DDUIC-029-F02	DDUIC-029	Index family	DDU	Negative	Positive	Positive	71146
DDUIC-029-F04	DDUIC-029	Index family	DDU	Negative	Negative	Positive	2143
DDUIC-029-C2-F03	DDUIC-029-C2	Control family	DDU	Positive	Positive	Positive	604958
DDUIC-029-C3-F01	DDUIC-029-C3	Index	DDU	Positive	Negative	Positive	5144021
DDUIC-030-F04	DDUIC-030	Index family	DDU	Negative	Negative	Positive	7349
DDUIC-030-F01	DDUIC-030	Index	DDU	Positive	Positive	Positive	2689135
DDUIC-030-C2-F03	DDUIC-030-C2	Index family	DDU	Positive	Negative	Positive	2361970
DDUIC-030-C2-F01	DDUIC-030-C2	Index	DDU	Positive	Negative	Positive	892769
DDUIC-030-C3-F01	DDUIC-030-C3	Index	DDU	Positive	Negative	Positive	2689135
DDUIC-031-F01	DDUIC-031	Index	DDU	Positive	Positive	Positive	8642804
DDUIC-032-F01	DDUIC-032	Index	DDU	Positive	Positive	Positive	4783167
DDUIC-032-C2-F04	DDUIC-032-C2	Control family	DDU	Positive	Negative	Positive	1234765
DDUIC-032-C3-F01	DDUIC-032-C3	Index	DDU	Positive	Negative	Positive	2869335
DDUIC-032-C3-F03	DDUIC-032-C3	Index family	DDU	Positive	Positive	Positive	600216
DDUIC-033-F01	DDUIC-033	Index	DDU	Positive	Positive	Positive	4820961
DDUIC-033-C1-F04	DDUIC-033-C1	Index family	DDU	Negative	Negative	Positive	1050
DDUIC-033-C1-F01	DDUIC-033-C1	Index	DDU	Positive	Negative	Positive	58565
DDUIC-034-F01	DDUIC-034	Index	DDU	Positive	Positive	Positive	1234765
DDUIC-035-F01	DDUIC-035	Index	DDU	Positive	Positive	Positive	531358
DDUIC-035-C3-F04	DDUIC-035-C3	Control family	DDU	Positive	Negative	Positive	111151
DDUIC-036-F01	DDUIC-036	Index	DDU	Positive	Positive	Positive	3061613
DDUIC-036-C1-F04	DDUIC-036-C1	Control family	DDU	Negative	Negative	Positive	8928
DDUIC-036-C2-F01	DDUIC-036-C2	Index	DDU	Positive	Negative	Positive	45182
