# Supplementary material for: Evidence for a role of Anopheles stephensi in the spread of drug- and diagnosis-resistant malaria in Africa
Source: Nat Med. 2023 Oct 26;29(12):3203–11. doi: 10.1038/s41591-023-02641-9 (PMC10719088; doi:10.1038/s41591-023-02641-9)
Supplement: Supplementary file 12 — Source data related to adult and larvae mosquito surveys. Individual adult mosquito data including date, method and place of collection, and abdominal status included. [file 41591_2023_2641_MOESM12_ESM.csv]

stephpos	stephlarv	stephadult	stephadultnum	stephnumindoor	stephnumoutdoor	aedespos	aedesnumindoor	aedesnumoutdoor	hab_presence_withinhh	larvaepos	steph_larv_num	gamb_larv_num	turk_larv_num	pret_larv_num
0	0	0	0			0	0	0	1	Negative
0	0	0	0			0	0	0	1	Negative
0	0	0	0			0	0	0	1	Negative
0	0	0	0			0	0	0	1	Negative
0	0	0	0			0	0	0	1	Negative
0	0	0	0			0	0	0	1	Negative
0	0	0	0			0	0	0	1	Negative
0	0	0	0			0	0	0	1	Negative
0	0	0	0			0	0	0	1	Negative
1	1	0	0			0	0	0	1	Positive	5	6	5	11
0	0	0	0			0	0	0	1	Negative
1	1	0	0			0	0	0	1	Positive	5
0	0	0	0			0	0	0	1	Negative
0	0	0	0			0	0	0	1	Negative
0	0	0	0			0	0	0	1	Negative
1	1	0	0			1	1	0	1	Positive	29	25
0	0	0	0			0	0	0	1	Negative
1	1	0	0			1	0	1	1	Positive	20	19		5
0	0	0	0			0	0	0	1	Negative
1	1	1	1		1	1	5	0	0	Positive	35	8	3	9
0	0	0	0			1	1	0	1	Negative
0	0	0	0			1	0	1	1	Negative
0	0	0	0			0	0	0	0	Negative
0	0	0	0			0	0	0	1	Negative
0	0	0	0			0	0	0	1	Negative
0	0	0	0			0	0	0	1	Negative
0	0	0	0			0	0	0	1	Negative
1	1	0	0			0	0	0	1	Positive	11	1
0	0	0	0			0	0	0	1	Negative
0	0	0	0			0	0	0	1	Negative
0	0	0	0			0	0	0	1	Negative
1	1	0	0			0	0	0	1	Positive	45	2		3
0	0	0	0			0	0	0	1	Negative
0	0	0	0			0	0	0	1	Negative
0	0	0	0			1	0	6	1	Negative
0	0	0	0			0	0	0	1	Negative
0	0	0	0			0	0	0	0	Negative
0	0	0	0			0	0	0	1	Negative
0	0	0	0			0	0	0	1	Negative
0	0	0	0			0	0	0	1	Negative
0	0	0	0			0	0	0	1	Negative
0	0	0	0			0	0	0	1	Negative
0	0	0	0			0	0	0	1	Negative
1	1	0	0			0	0	0	1	Positive	6	6	3	13
0	0	0	0			0	0	0	1	Negative
1	1	0	0			0	0	0	1	Positive	4			1
0	0	0	0			0	0	0	1	Negative
0	0	0	0			0	0	0	0	Negative
0	0	0	0			0	0	0	1	Negative
0	0	0	0			0	0	0	0	Negative
0	0	0	0			0	0	0	0	Negative
0	0	0	0			1	0	1	1	Negative
0	0	0	0			0	0	0	0	Negative
0	0	0	0			0	0	0	1	Negative
0	0	0	0			0	0	0	1	Negative
0	0	0	0			0	0	0	0	Negative
0	0	0	0			0	0	0	1	Negative
0	0	0	0			0	0	0	1	Negative
0	0	0	0			0	0	0	1	Negative
0	0	0	0			0	0	0	0	Negative
0	0	0	0			0	0	0	1	Negative
0	0	0	0			0	0	0	1	Negative
0	0	0	0			0	0	0	1	Negative
0	0	0	0			0	0	0	1	Negative
0	0	0	0			0	0	0	1	Negative
0	0	0	0			0	0	0	1	Negative
0	0	0	0			1	1	0	1	Negative
0	0	0	0			0	0	0	1	Negative
0	0	0	0			0	0	0	1	Negative
0	0	0	0			0	0	0	1	Negative
0	0	0	0			0	0	0	0	Negative
0	0	0	0			0	0	0	1	Negative
0	0	0	0			0	0	0	1	Negative
0	0	0	0			0	0	0	1	Negative
0	0	0	0			0	0	0	1	Negative
0	0	0	0			0	0	0	1	Negative
0	0	0	0			0	0	0	0	Negative
0	0	0	0			0	0	0	0	Negative
0	0	0	0			0	0	0	1	Negative
0	0	0	0			0	0	0	0	Negative
0	0	0	0			0	0	0	1	Negative
0	0	0	0			0	0	0	1	Negative
0	0	0	0			0	0	0	1	Negative
0	0	0	0			0	0	0	0	Negative
0	0	0	0			0	0	0	1	Negative
0	0	0	0			0	0	0	1	Negative
0	0	0	0			0	0	0	1	Negative
0	0	0	0			0	0	0	1	Negative
0	0	0	0			0	0	0	1	Negative
0	0	0	0			1	1	0	1	Negative
0	0	0	0			0	0	0	0	Negative
0	0	0	0			0	0	0	1	Negative
0	0	0	0			1	0	1	1	Negative
0	0	0	0			0	0	0	1	Negative
0	0	0	0			0	0	0	1	Negative
0	0	0	0			0	0	0	1	Negative
0	0	0	0			0	0	0	1	Negative
0	0	0	0			0	0	0	1	Negative
0	0	0	0			0	0	0	1	Negative
0	0	0	0			1	1	0	1	Negative
0	0	0	0			1	1	0	1	Negative
0	0	0	0			0	0	0	1	Negative
0	0	0	0			1	0	1	1	Negative
0	0	0	0			0	0	0	0	Negative
0	0	0	0			0	0	0	0	Negative
1	1	0	0			1	1	0	1	Positive	23
0	0	0	0			0	0	0	1	Negative
0	0	0	0			0	0	0	0	Negative
0	0	0	0			0	0	0	1	Negative
0	0	0	0			0	0	0	1	Negative
0	0	0	0			0	0	0	0	Negative
0	0	0	0			0	0	0	1	Negative
0	0	0	0			0	0	0	1	Negative
0	0	0	0			0	0	0	1	Negative
0	0	0	0			0	0	0	1	Negative
0	0	0	0			0	0	0	1	Negative
0	0	0	0			0	0	0	1	Negative
0	0	0	0			0	0	0	1	Negative
0	0	0	0			1	0	3	1	Negative
0	0	0	0			0	0	0	1	Negative
0	0	0	0			0	0	0	1	Negative
0	0	0	0			0	0	0	1	Negative
0	0	0	0			0	0	0	1	Negative
0	0	0	0			0	0	0	1	Negative
0	0	0	0			0	0	0	1	Negative
0	0	0	0			0	0	0	1	Negative
0	0	0	0			0	0	0	1	Negative
0	0	0	0			1	1	0	1	Negative
0	0	0	0			0	0	0	1	Negative
0	0	0	0			0	0	0	0	Negative
0	0	0	0			0	0	0	1	Negative
0	0	0	0			0	0	0	1	Negative
0	0	0	0			0	0	0	1	Negative
1	1	0	0			0	0	0	1	Positive	5
0	0	0	0			0	0	0	1	Negative
0	0	0	0			0	0	0	1	Negative
1	1	0	0			0	0	0	1	Positive	6
0	0	0	0			0	0	0	1	Negative
0	0	0	0			0	0	0	1	Negative
0	0	0	0			0	0	0	1	Negative
0	0	0	0			0	0	0	1	Negative
0	0	0	0			0	0	0	1	Negative
0	0	0	0			0	0	0	1	Negative
0	0	0	0			0	0	0	1	Negative
0	0	0	0			1	1	0	1	Negative
0	0	0	0			0	0	0	1	Negative
0	0	0	0			0	0	0	1	Negative
0	0	0	0			0	0	0	0	Negative
0	0	0	0			0	0	0	1	Negative
0	0	0	0			0	0	0	1	Negative
0	0	0	0			0	0	0	1	Negative
0	0	0	0			0	0	0	1	Negative
0	0	0	0			1	0	1	1	Negative
0	0	0	0			0	0	0	1	Negative
0	0	0	0			0	0	0	1	Negative
0	0	0	0			0	0	0	1	Negative
0	0	0	0			0	0	0	1	Negative
1	1	0	0			0	0	0	1	Positive	15
0	0	0	0			0	0	0	0	Negative
0	0	0	0			0	0	0	0	Negative
0	0	0	0			0	0	0	0	Negative
1	1	0	0			0	0	0	1	Positive	38
0	0	0	0			0	0	0	0	Negative
0	0	0	0			0	0	0	0	Negative
0	0	0	0			0	0	0	0	Negative
0	0	0	0			0	0	0	1	Negative
1	1	0	0			0	0	0	1	Positive	16
0	0	0	0			0	0	0	0	Negative
1	0	1	1	1		0	0	0	0	Negative
1	0	1	1	1		0	0	0	0	Negative
0	0	0	0			0	0	0	0	Negative
0	0	0	0			0	0	0	0	Negative
1	0	1	3		3	0	0	0	0	Negative
0	0	0	0			0	0	0	1	Negative
1	0	1	3		3	0	0	0	0	Negative
0	0	0	0			0	0	0	0	Negative
0	0	0	0			0	0	0	0	Negative
0	0	0				0	0	0	0	Negative
1	0	1	1		1	0	0	0	0	Negative
1	1	0	0			0	0	0	0	Positive	11
0	0	0	0			0	0	0	0	Negative
0	0	0	0			0	0	0	0	Negative
0	0	0	0			0	0	0	0	Negative
0	0	0	0			0	0	0	0	Negative
0	0	0	0			0	0	0	0	Negative
1	0	1	1	1		0	0	0	0	Negative
0	0	0	0			0	0	0	0	Negative
0	0	0	0			0	0	0	0	Negative
0	0	0	0			0	0	0	0	Negative
0	0	0	0			0	0	0	0	Negative
0	0	0	0			0	0	0	0	Negative
0	0	0	0			0	0	0	0	Negative
1	0	1	1		1	0	0	0	0	Negative
1	1	0	0			0	0	0	0	Positive	119
1	1	0	0			0	0	0	0	Positive	10
1	0	1	4		4	0	0	0	0	Negative
0	0	0	0			0	0	0	0	Negative
1	1	0	0			0	0	0	0	Positive	18
1	0	1	1	1		0	0	0	0	Negative
1	1	1	1	1		0	0	0	0	Positive	10
1	0	1	1	1		0	0	0	0	Negative
1	1	1	3	3		0	0	0	0	Positive	12
0	0	0	0			0	0	0	0	Negative
0	0	0	0			0	0	0	0	Negative
1	1	0	0			0	0	0	0	Positive	6
1	0	1	3	3		0	0	0	0	Negative
1	1	0	0			0	0	0	0	Positive	20
0	0	0	0			0	0	0	0	Negative
1	0	1	2	2		0	0	0	0	Negative
1	0	1	3	3		0	0	0	1	Negative
0	0	0	0			0	0	0	0	Negative
0	0	0	0			0	0	0	0	Negative
0	0	0	0			0	0	0	0	Negative
0	0	0	0			0	0	0	0	Negative
0	0	0	0			0	0	0	0	Negative
1	1	0	0			0	0	0	0	Positive	4
0	0	0	0			0	0	0	0	Negative
0	0	0	0			0	0	0	0	Negative
0	0	0	0			0	0	0	0	Negative
0	0	0	0			0	0	0	0	Negative
0	0	0	0			0	0	0	0	Negative
0	0	0	0			0	0	0	0	Negative
0	0	0	0			0	0	0	0	Negative
0	0	0	0			0	0	0	0	Negative
0	0	0	0			0	0	0	0	Negative
0	0	0	0			0	0	0	0	Negative
0	0	0	0			0	0	0	0	Negative
0	0	0	0			0	0	0	0	Negative
0	0	0	0			0	0	0	0	Negative
0	0	0	0			0	0	0	0	Negative
0	0	0	0			0	0	0	0	Negative
0	0	0	0			0	0	0	0	Negative
0	0	0	0			0	0	0	0	Negative
0	0	0	0			0	0	0	0	Negative
0	0	0	0			0	0	0	0	Negative
0	0	0	0			0	0	0	0	Negative
0	0	0	0			0	0	0	0	Negative
0	0	0	0			0	0	0	0	Negative
0	0	0	0			0	0	0	0	Negative
0	0	0	0			0	0	0	0	Negative
0	0	0	0			0	0	0	0	Negative
0	0	0	0			0	0	0	0	Negative
0	0	0	0			0	0	0	0	Negative
0	0	0	0			0	0	0	0	Negative
0	0	0	0			0	0	0	0	Negative
0	0	0	0			0	0	0	0	Negative
0	0	0	0			0	0	0	0	Negative
0	0	0	0			0	0	0	0	Negative
0	0	0	0			0	0	0	0	Negative
0	0	0	0			0	0	0	0	Negative
0	0	0	0			0	0	0	0	Negative
0	0	0	0			0	0	0	0	Negative
0	0	0	0			0	0	0	0	Negative
0	0	0	0			0	0	0	0	Negative
0	0	0	0			0	0	0	0	Negative
0	0	0	0			0	0	0	0	Negative
0	0	0	0			0	0	0	0	Negative
0	0	0	0			0	0	0	0	Negative
0	0	0	0			0	0	0	0	Negative
0	0	0	0			0	0	0	0	Negative
0	0	0	0			0	0	0	0	Negative
0	0	0	0			0	0	0	0	Negative
0	0	0	0			0	0	0	0	Negative
0	0	0	0			0	0	0	0	Negative
0	0	0	0			0	0	0	0	Negative
0	0	0	0			0	0	0	0	Negative
0	0	0	0			0	0	0	0	Negative
0	0	0	0			0	0	0	0	Negative
0	0	0	0			0	0	0	0	Negative
0	0	0	0			0	0	0	0	Negative
0	0	0	0			0	0	0	0	Negative
0	0	0	0			0	0	0	0	Negative
0	0	0	0			0	0	0	0	Negative
0	0	0	0			0	0	0	0	Negative
0	0	0	0			0	0	0	0	Negative
0	0	0	0			0	0	0	0	Negative
0	0	0	0			0	0	0	0	Negative
0	0	0	0			0	0	0	0	Negative
0	0	0	0			0	0	0	0	Negative
0	0	0	0			0	0	0	0	Negative
0	0	0	0			0	0	0	0	Negative
0	0	0	0			0	0	0	0	Negative
0	0	0	0			0	0	0	0	Negative
0	0	0	0			0	0	0	0	Negative
0	0	0	0			0	0	0	0	Negative
0	0	0	0			0	0	0	0	Negative
0	0	0	0			0	0	0	0	Negative
0	0	0	0			0	0	0	0	Negative
0	0	0	0			0	0	0	0	Negative
0	0	0	0			0	0	0	0	Negative
