# Supplementary material for: Evidence for a role of Anopheles stephensi in the spread of drug- and diagnosis-resistant malaria in Africa
Source: Nat Med. 2023 Oct 26;29(12):3203–11. doi: 10.1038/s41591-023-02641-9 (PMC10719088; doi:10.1038/s41591-023-02641-9)
Supplement: Supplementary file 14 — Source data related to adult and larvae mosquito surveys. Individual adult mosquito data including date, method and place of collection, and abdominal status included. [file 41591_2023_2641_MOESM14_ESM.csv]

ID	Date	Method	Place	Species	Abdomen	Source	Bloodmeal
DIRSH-001	13/04/2022	Prokopack	Sheep shed	An. stephensi	Gravid	Pilot survey	Not done
DIRSH-002	13/04/2022	Prokopack	Goat shed	An. stephensi	Gravid	Pilot survey	Not done
DIRSH-003	13/04/2022	Mouth aspirator	Goat shed	An. stephensi	Half gravid	Pilot survey	Not done
DIRSH-004	13/04/2022	Prokopack	Goat shed	An. stephensi	Gravid	Pilot survey	Not done
DIRSH-005	13/04/2022	Prokopack	Sheep shed	An. stephensi	Gravid	Pilot survey	Not done
DIRSH-006	12/04/2022	Mouth aspirator	Goat shed	An. stephensi	Gravid	Pilot survey	Not done
DIRSH-007	13/04/2022	Prokopack	Goat shed	An. stephensi	Gravid	Pilot survey	Not done
DIRSH-008	13/04/2022	Prokopack	Sheep shed	An. stephensi	Gravid	Pilot survey	Not done
DIRSH-009	13/04/2022	Prokopack	Sheep shed	An. stephensi	Gravid	Pilot survey	Not done
DIRSH-010	13/04/2022	Prokopack	Goat shed	An. stephensi	Gravid	Pilot survey	Not done
DIRSH-011	13/04/2022	Prokopack	Goat shed	An. stephensi	Half gravid	Pilot survey	Not done
DIRSH-012	12/04/2022	Prokopack	Goat shed	An. stephensi	Half gravid	Pilot survey	Not done
DIRSH-013	13/04/2022	Prokopack	Sheep shed	An. stephensi	Gravid	Pilot survey	Not done
DIRSH-014	13/04/2022	Mouth aspirator	Goat shed	An. stephensi	Gravid	Pilot survey	Not done
DIRSH-015	13/04/2022	Prokopack	Goat shed	An. stephensi	Half gravid	Pilot survey	Not done
DIRSH-016	13/04/2022	Prokopack	Goat shed	An. stephensi	Unfed	Pilot survey	Not done
DIRSH-0165	13/04/2022	Prokopack	Goat shed	An. stephensi	Gravid	Pilot survey	Not done
DIRSH-0166	13/04/2022	Prokopack	Goat shed	An. stephensi	Half gravid	Pilot survey	Not done
DIRSH-0167	13/04/2022	Prokopack	Goat shed	An. stephensi	Gravid	Pilot survey	Not done
DIRSH-0168	13/04/2022	Prokopack	Goat shed	An. stephensi	Gravid	Pilot survey	Not done
DIRSH-0169	13/04/2022	Missing sample					Not done
DIRSH-017	13/04/2022	Prokopack	Goat shed	An. stephensi	Gravid	Pilot survey	Not done
DIRSH-0170	12/04/2022	Prokopack	Goat shed	An. stephensi	Gravid	Pilot survey	Not done
DIRSH-0171	12/04/2022	Prokopack	In house without people	An. stephensi	Fed	Pilot survey	Unidentified
DIRSH-0172	12/04/2022	Prokopack	Goat shed	An. stephensi	Gravid	Pilot survey	Not done
DIRSH-0173	13/04/2022	Prokopack	Goat shed	An. stephensi	Gravid	Pilot survey	Not done
DIRSH-0174	12/04/2022	Prokopack	Goat shed	An. stephensi	Gravid	Pilot survey	Not done
DIRSH-0175	12/04/2022	Prokopack	Goat shed	An. stephensi	Gravid	Pilot survey	Not done
DIRSH-0176	13/04/2022	Prokopack	Goat shed	An. stephensi	Gravid	Pilot survey	Not done
DIRSH-0177	12/04/2022	Prokopack	Goat shed	An. stephensi	Gravid	Pilot survey	Not done
DIRSH-0178	12/04/2022	Mouth aspirator	Goat shed	An. stephensi	Gravid	Pilot survey	Not done
DIRSH-0179	12/04/2022	Prokopack	Goat shed	An. stephensi	Half gravid	Pilot survey	Not done
DIRSH-018	13/04/2022	Prokopack	Goat shed	An. stephensi	Fed	Pilot survey	Unidentified
DIRSH-0180	12/04/2022	Mouth aspirator	Goat shed	An. stephensi	Half gravid	Pilot survey	Not done
DIRSH-0181	13/04/2022	Mouth aspirator	Goat shed	An. stephensi	Gravid	Pilot survey	Not done
DIRSH-0182	13/04/2022	Prokopack	Goat shed	An. stephensi	Gravid	Pilot survey	Not done
DIRSH-0183	12/04/2022	Mouth aspirator	Goat shed	An. stephensi	Half gravid	Pilot survey	Not done
DIRSH-0184	12/04/2022	Mouth aspirator	Goat shed	An. stephensi	Half gravid	Pilot survey	Not done
DIRSH-0185	12/04/2022	Mouth aspirator	Goat shed	An. stephensi	Half gravid	Pilot survey	Not done
DIRSH-0186	12/04/2022	Prokopack	In house without people	An. stephensi	Fed	Pilot survey	Unidentified
DIRSH-0187	13/04/2022	Prokopack	Goat shed	An. stephensi	Half gravid	Pilot survey	Not done
DIRSH-0188	13/04/2022	Prokopack	Goat shed	An. stephensi	Gravid	Pilot survey	Not done
DIRSH-0189	12/04/2022	Prokopack	Goat shed	An. stephensi	Unfed	Pilot survey	Not done
DIRSH-019	13/04/2022	Prokopack	Goat shed	An. stephensi	Gravid	Pilot survey	Not done
DIRSH-0190	12/04/2022	Prokopack	Goat shed	An. stephensi	Gravid	Pilot survey	Not done
DIRSH-0191	12/04/2022	Mouth aspirator	Goat shed	An. stephensi	Half gravid	Pilot survey	Not done
DIRSH-0192	13/04/2022	Prokopack	Goat shed	An. stephensi	Half gravid	Pilot survey	Not done
DIRSH-0193	12/04/2022	Prokopack	Goat shed	An. stephensi	Fed	Pilot survey	Unidentified
DIRSH-0194	12/04/2022	Prokopack	Goat shed	An. stephensi	Half gravid	Pilot survey	Not done
DIRSH-0195	12/04/2022	Prokopack	Goat shed	An. stephensi	Half gravid	Pilot survey	Not done
DIRSH-0196	12/04/2022	Mouth aspirator	Goat shed	An. stephensi	Half gravid	Pilot survey	Not done
DIRSH-0197	13/04/2022	Prokopack	Goat shed	An. stephensi	Half gravid	Pilot survey	Not done
DIRSH-0198	12/04/2022	Mouth aspirator	Goat shed	An. stephensi	Half gravid	Pilot survey	Not done
DIRSH-0199	12/04/2022	Mouth aspirator	Goat shed	An. stephensi	Half gravid	Pilot survey	Not done
DIRSH-020	13/04/2022	Prokopack	Goat shed	An. stephensi	Fed	Pilot survey	Unidentified
DIRSH-0200	12/04/2022	Mouth aspirator	Goat shed	An. stephensi	Half gravid	Pilot survey	Not done
DIRSH-0201	12/04/2022	Prokopack	Goat shed	An. stephensi	Gravid	Pilot survey	Not done
DIRSH-0202	12/04/2022	Mouth aspirator	Goat shed	An. stephensi	Half gravid	Pilot survey	Not done
DIRSH-0203	12/04/2022	Prokopack	In house without people	An. stephensi	Half gravid	Pilot survey	Not done
DIRSH-0204	12/04/2022	Prokopack	Goat shed	An. stephensi	Half gravid	Pilot survey	Not done
DIRSH-0205	12/04/2022	Mouth aspirator	Goat shed	An. stephensi	Half gravid	Pilot survey	Not done
DIRSH-0206	12/04/2022	Prokopack	Goat shed	An. stephensi	Half gravid	Pilot survey	Not done
DIRSH-0207	13/04/2022	Prokopack	Goat shed	An. stephensi	Gravid	Pilot survey	Not done
DIRSH-0208	13/04/2022	Prokopack	Goat shed	An. stephensi	Gravid	Pilot survey	Not done
DIRSH-0209	12/04/2022	Prokopack	Goat shed	An. stephensi	Fed	Pilot survey	Unidentified
DIRSH-021	13/04/2022	Prokopack	Sheep shed	An. stephensi	Half gravid	Pilot survey	Not done
DIRSH-0210	12/04/2022	Mouth aspirator	Goat shed	An. stephensi	Half gravid	Pilot survey	Not done
DIRSH-0211	12/04/2022	Prokopack	Goat shed	An. stephensi	Fed	Pilot survey	Unidentified
DIRSH-0212	12/04/2022	Prokopack	Goat shed	An. stephensi	Fed	Pilot survey	Unidentified
DIRSH-0213	12/04/2022	Prokopack	Goat shed	An. stephensi	Fed	Pilot survey	Unidentified
DIRSH-0214	12/04/2022	Prokopack	Goat shed	An. stephensi	Unfed	Pilot survey	Not done
DIRSH-0215	12/04/2022	Prokopack	In house without people	An. stephensi	Fed	Pilot survey	Unidentified
DIRSH-0216	12/04/2022	Prokopack	In house without people	An. stephensi	Gravid	Pilot survey	Not done
DIRSH-0217	12/04/2022	Prokopack	Goat shed	An. stephensi	Gravid	Pilot survey	Not done
DIRSH-0218	12/04/2022	Prokopack	Goat shed	An. stephensi	Fed	Pilot survey	Unidentified
DIRSH-0219	12/04/2022	Mouth aspirator	Goat shed	An. stephensi	Half gravid	Pilot survey	Not done
DIRSH-022	13/04/2022	Prokopack	Goat shed	An. stephensi	Gravid	Pilot survey	Not done
DIRSH-0220	12/04/2022	Prokopack	Goat shed	An. stephensi	Fed	Pilot survey	Unidentified
DIRSH-0221	12/04/2022	Prokopack	Goat shed	An. stephensi	Gravid	Pilot survey	Not done
DIRSH-0222	12/04/2022	Prokopack	Goat shed	An. stephensi	Gravid	Pilot survey	Not done
DIRSH-0223	12/04/2022	Prokopack	Goat shed	An. stephensi	Half gravid	Pilot survey	Not done
DIRSH-0224	12/04/2022	Mouth aspirator	Goat shed	An. stephensi	Half gravid	Pilot survey	Not done
DIRSH-0225	12/04/2022	Prokopack	Goat shed	An. stephensi	Unfed	Pilot survey	Not done
DIRSH-0226	12/04/2022	Prokopack	Goat shed	An. stephensi	Half gravid	Pilot survey	Not done
DIRSH-0227	12/04/2022	Mouth aspirator	Goat shed	An. stephensi	Half gravid	Pilot survey	Not done
DIRSH-0228	12/04/2022	Prokopack	Goat shed	An. stephensi	Fed	Pilot survey	Unidentified
DIRSH-0229	12/04/2022	Prokopack	Goat shed	An. stephensi	Gravid	Pilot survey	Not done
DIRSH-023	13/04/2022	Mouth aspirator	Goat shed	An. stephensi	Gravid	Pilot survey	Not done
DIRSH-0230	12/04/2022	Mouth aspirator	Goat shed	An. stephensi	Half gravid	Pilot survey	Not done
DIRSH-0231	12/04/2022	Prokopack	Goat shed	An. stephensi	Fed	Pilot survey	Unidentified
DIRSH-0232	12/04/2022	Prokopack	Goat shed	An. stephensi	Gravid	Pilot survey	Not done
DIRSH-0233	12/04/2022	Mouth aspirator	Goat shed	An. stephensi	Half gravid	Pilot survey	Not done
DIRSH-0234	12/04/2022	Prokopack	Goat shed	An. stephensi	Unfed	Pilot survey	Not done
DIRSH-0235	12/04/2022	Mouth aspirator	Goat shed	An. stephensi	Half gravid	Pilot survey	Not done
DIRSH-0236	12/04/2022	Prokopack	Goat shed	An. stephensi	Fed	Pilot survey	Cow & Goat
DIRSH-0237	12/04/2022	Prokopack	Goat shed	An. stephensi	Gravid	Pilot survey	Not done
DIRSH-0238	12/04/2022	Prokopack	Goat shed	An. stephensi	Half gravid	Pilot survey	Not done
DIRSH-0239	12/04/2022	Prokopack	Goat shed	An. stephensi	Gravid	Pilot survey	Not done
DIRSH-024	13/04/2022	Prokopack	Goat shed	An. stephensi	Gravid	Pilot survey	Not done
DIRSH-0240	21/04/2022	Prokopack	Goat shed	An. stephensi	Gravid	Pilot survey	Not done
DIRSH-0241	21/04/2022	Prokopack	Goat shed	An. stephensi	Gravid	Pilot survey	Not done
DIRSH-0242	21/04/2022	Prokopack	Goat shed	An. stephensi	Gravid	Pilot survey	Not done
DIRSH-0243	12/04/2022	Prokopack	In house without people	An. stephensi	Fed	Pilot survey	Unidentified
DIRSH-0244	12/04/2022	Prokopack	Goat shed	An. stephensi	Gravid	Pilot survey	Not done
DIRSH-0245	12/04/2022	Prokopack	In house without people	An. stephensi	Fed	Pilot survey	Unidentified
DIRSH-0246	12/04/2022	Prokopack	Goat shed	An. stephensi	Fed	Pilot survey	Cow
DIRSH-0247	12/04/2022	Prokopack	Goat shed	An. stephensi	Unfed	Pilot survey	Not done
DIRSH-0248	12/04/2022	Prokopack	Goat shed	An. stephensi	Half gravid	Pilot survey	Not done
DIRSH-0249	12/04/2022	Prokopack	Goat shed	An. stephensi	Gravid	Pilot survey	Not done
DIRSH-025	13/04/2022	Prokopack	Goat shed	An. stephensi	Gravid	Pilot survey	Not done
DIRSH-0250	12/04/2022	Prokopack	Goat shed	An. gambiae	Unfed	Pilot survey	Not done
DIRSH-0251	12/04/2022	Prokopack	Ditch	An. gambiae	Gravid	Pilot survey	Not done
DIRSH-0252	12/04/2022	Mouth aspirator	Ditch	An. gambiae	Half gravid	Pilot survey	Not done
DIRSH-0253	12/04/2022	Mouth aspirator	Ditch	An. gambiae	Gravid	Pilot survey	Not done
DIRSH-0254	12/04/2022	Prokopack	Ditch	An. gambiae	Gravid	Pilot survey	Not done
DIRSH-0255	12/04/2022	Prokopack	Latrine	An. gambiae	Fed	Pilot survey	Unidentified
DIRSH-0256	12/04/2022	Prokopack	Latrine	An. gambiae	Fed	Pilot survey	Cow
DIRSH-0257	13/04/2022	Prokopack	Ditch	An. gambiae	Gravid	Pilot survey	Not done
DIRSH-0258	12/04/2022	Prokopack	Ditch	An. gambiae	Fed	Pilot survey	Cow
DIRSH-0259	12/04/2022	Mouth aspirator	Ditch	An. gambiae	Gravid	Pilot survey	Not done
DIRSH-026	13/04/2022	Prokopack	Goat shed	An. stephensi	Gravid	Pilot survey	Not done
DIRSH-0260	12/04/2022	Prokopack	Ditch	An. gambiae	Fed	Pilot survey	Cow
DIRSH-0261	12/04/2022	Prokopack	Ditch	An. gambiae	Gravid	Pilot survey	Not done
DIRSH-0262	12/04/2022	Prokopack	Ditch	An. gambiae	Unfed	Pilot survey	Not done
DIRSH-0263	12/04/2022	Mouth aspirator	Ditch	An. gambiae	Half gravid	Pilot survey	Not done
DIRSH-0264	13/04/2022	Prokopack	Goat shed	An. gambiae	Gravid	Pilot survey	Not done
DIRSH-0265	12/04/2022	Prokopack	Ditch	An. gambiae	Fed	Pilot survey	Cow
DIRSH-0266	12/04/2022	Prokopack	Ditch	An. pretoriensis	Fed	Pilot survey	Cow
DIRSH-0267	28/04/2022	Prokopack	Plastic drum	An. stephensi	Unfed	Pilot survey	Not done
DIRSH-0268	28/04/2022	Prokopack	Plastic drum	An. stephensi	Unfed	Pilot survey	Not done
DIRSH-0269	28/04/2022	Prokopack	Plastic drum	An. stephensi	Unfed	Pilot survey	Not done
DIRSH-027	13/04/2022	Prokopack	Goat shed	An. stephensi	Gravid	Pilot survey	Not done
DIRSH-0270	28/04/2022	Prokopack	Plastic drum	An. stephensi	Unfed	Pilot survey	Not done
DIRSH-0271	28-04-22	Prokopack	Plastic drum	An. stephensi	Unfed	Pilot survey	Not done
DIRSH-0272	20-04-22	Prokopack	Abandoned electric transformer	An. stephensi	Unfed	Case control	Not done
DIRSH-0273	19-04-22	Prokopack	Indoor	An. stephensi	Fed	Case control	Unidentified
DIRSH-0274	03/05/2022	Prokopack	Water Drum	An. stephensi	Unfed	Pilot survey	Not done
DIRSH-0275	03/05/2022	Prokopack	Water Drum	An. stephensi	Unfed	Pilot survey	Not done
DIRSH-0276	03/05/2022	Prokopack	Water Drum	An. stephensi	Unfed	Pilot survey	Not done
DIRSH-0277	03/05/2022	Prokopack	Water Drum	An. stephensi	Unfed	Pilot survey	Not done
DIRSH-0278	03/05/2022	Prokopack	Water Drum	An. stephensi	Unfed	Pilot survey	Not done
DIRSH-0279	12/04/2022	Prokopack	Outdoor	An. stephensi	Fed	Case control	Unidentified
DIRSH-028	13/04/2022	Mouth aspirator	Sheep shed	An. stephensi	Gravid	Pilot survey	Not done
DIRSH-0280	28-04-22	Prokopack	Plastic drum	An. stephensi	Unfed	Pilot survey	Not done
DIRSH-0281	28-04-22	Prokopack	Plastic drum	An. stephensi	Unfed	Pilot survey	Not done
DIRSH-0282	28-04-22	Prokopack	Plastic drum	An. stephensi	Unfed	Pilot survey	Not done
DIRSH-0283	28-04-22	Prokopack	Plastic drum	An. stephensi	Unfed	Pilot survey	Not done
DIRSH-0284	28-04-22	Prokopack	Plastic drum	An. stephensi	Unfed	Pilot survey	Not done
DIRSH-0285	05/04/2022	Prokopack	Plastic drum	An. stephensi	Gravid	Case control	Not done
DIRSH-0286	12/04/2022	Prokopack	Outdoor	An. turkhudi	Unfed	Case control	Not done
DIRSH-0287	21/04/2022	Prokopack	Manhole	An. stephensi	Unfed	Pilot survey	Not done
DIRSH-0288	21/04/2022	Prokopack	Manhole	An. stephensi	Unfed	Pilot survey	Not done
DIRSH-0289	21/04/2022	Prokopack	Manhole	An. stephensi	Unfed	Pilot survey	Not done
DIRSH-029	13/04/2022	Prokopack	Goat shed	An. stephensi	Gravid	Pilot survey	Not done
DIRSH-0290	21/04/2022	Prokopack	Manhole	An. stephensi	Unfed	Pilot survey	Not done
DIRSH-0291	21/04/2022	Prokopack	Manhole	An. stephensi	Unfed	Pilot survey	Not done
DIRSH-0292	21/04/2022	Prokopack	Manhole	An. stephensi	Unfed	Pilot survey	Not done
DIRSH-0293	21/04/2022	Prokopack	Manhole	An. stephensi	Unfed	Pilot survey	Not done
DIRSH-0294	21/04/2022	Prokopack	Manhole	An. stephensi	Unfed	Pilot survey	Not done
DIRSH-0295	21/04/2022	Prokopack	Manhole	An. stephensi	Unfed	Pilot survey	Not done
DIRSH-0296	21/04/2022	Prokopack	Manhole	An. stephensi	Unfed	Pilot survey	Not done
DIRSH-0297	21/04/2022	Prokopack	Manhole	An. stephensi	Unfed	Pilot survey	Not done
DIRSH-0298	21/04/2022	Prokopack	Manhole	An. stephensi	Unfed	Pilot survey	Not done
DIRSH-0299	21/04/2022	Prokopack	Manhole	An. stephensi	Unfed	Pilot survey	Not done
DIRSH-030	13/04/2022	Prokopack	Goat shed	An. stephensi	Gravid	Pilot survey	Not done
DIRSH-0300	20/04/2022	Prokopack	Unbounded shade	An. stephensi	Unfed	Case control	Not done
DIRSH-0301	19/04/2022	Prokopack	Indoor	An. stephensi	Fed	Case control	Unidentified
DIRSH-0302	12/05/2022	Prokopack	Outdoor	An. stephensi	Unfed	Case control	Not done
DIRSH-0303	12/05/2022	Prokopack	Outdoor	An. stephensi	Unfed	Case control	Not done
DIRSH-0304	03/05/2022	Prokopack	Water Drum	An. stephensi	Unfed	Pilot survey	Not done
DIRSH-0305	03/05/2022	Prokopack	Water Drum	An. stephensi	Unfed	Pilot survey	Not done
DIRSH-0306	03/05/2022	Prokopack	Water Drum	An. stephensi	Unfed	Pilot survey	Not done
DIRSH-0307	03/05/2022	Prokopack	Water Drum	An. stephensi	Unfed	Pilot survey	Not done
DIRSH-0308	03/05/2022	Prokopack	Water Drum	An. stephensi	Unfed	Pilot survey	Not done
DIRSH-0309	12/05/2022	Prokopack	Indoor	An. stephensi	Gravid	Case control	Not done
DIRSH-031	13/04/2022	Prokopack	Goat shed	An. stephensi	Gravid	Pilot survey	Not done
DIRSH-0310	05/05/2022	Prokopack	Empty overhead tank	An. stephensi	Fed	Pilot survey	Unidentified
DIRSH-0311	28/04/2022	Prokopack	Plastic drum	An. stephensi	Unfed	Pilot survey	Not done
DIRSH-0312	28-04-22	Prokopack	Plastic drum	An. stephensi	Unfed	Pilot survey	Not done
DIRSH-0313	28-04-22	Prokopack	Plastic drum	An. stephensi	Unfed	Pilot survey	Not done
DIRSH-0314	28-04-22	Prokopack	Plastic drum	An. stephensi	Unfed	Pilot survey	Not done
DIRSH-0315	28-04-22	Prokopack	Plastic drum	An. stephensi	Unfed	Pilot survey	Not done
DIRSH-0316	28-04-22	Prokopack	Plastic drum	An. stephensi	Unfed	Pilot survey	Not done
DIRSH-0317	28-04-22	Prokopack	Plastic drum	An. stephensi	Unfed	Pilot survey	Not done
DIRSH-0318	20-04-22	Prokopack	Plastic drum	An. stephensi	Unfed	Case control	Not done
DIRSH-0319	21-04-22	Prokopack	Manhole	An. stephensi	Unfed	Pilot survey	Not done
DIRSH-032	13/04/2022	Prokopack	Goat shed	An. stephensi	Gravid	Pilot survey	Not done
DIRSH-0320	21-04-22	Prokopack	Manhole	An. stephensi	Unfed	Pilot survey	Not done
DIRSH-0321	21-04-22	Prokopack	Manhole	An. stephensi	Unfed	Pilot survey	Not done
DIRSH-0322	21-04-22	Prokopack	Manhole	An. stephensi	Unfed	Pilot survey	Not done
DIRSH-0323	21-04-22	Prokopack	Manhole	An. stephensi	Unfed	Pilot survey	Not done
DIRSH-0324	12/04/2022	Prokopack	indoor	An. stephensi	Fed	Case control	Human
DIRSH-0325	04/04/2022	Prokopack	Outdoor	An. stephensi	Fed	Case control	Unidentified
DIRSH-0326	20/04/2022	Prokopack	Empty plastic	An. stephensi	Unfed	Case control	Not done
DIRSH-0327	12/05/2022	Prokopack	Outdoor	An. stephensi	Gravid	Case control	Not done
DIRSH-0328	20-04-22	Prokopack	Empty plastic tanker	An. stephensi	Unfed	Case control	Not done
DIRSH-0329	21-04-22	Prokopack	Manhole	An. stephensi	Unfed	Pilot survey	Not done
DIRSH-033	13/04/2022	Prokopack	Goat shed	An. stephensi	Gravid	Pilot survey	Not done
DIRSH-0330	21-04-22	Prokopack	Manhole	An. stephensi	Unfed	Pilot survey	Not done
DIRSH-0331	21-04-22	Prokopack	Manhole	An. stephensi	Unfed	Pilot survey	Not done
DIRSH-0332	21-04-22	Prokopack	Manhole	An. stephensi	Unfed	Pilot survey	Not done
DIRSH-0333	28/04/2022	Prokopack	Plastic drum	An. stephensi	Gravid	Case control	Not done
DIRSH-0334	18/05/2022	Prokopack	indoor	An. stephensi	Gravid	Case control	Not done
DIRSH-0335	20/04/2022	Prokopack	Empty plastic	An. stephensi	Unfed	Case control	Not done
DIRSH-0336	12/05/2022	Prokopack	indoor	An. stephensi	Fed	Case control	Unidentified
DIRSH-0337	12/05/2022	Prokopack	indoor	An. stephensi	Fed	Case control	Unidentified
DIRSH-0338	21-04-22	Prokopack	Manhole	An. stephensi	Unfed	Pilot survey	Not done
DIRSH-0339	21-04-22	Prokopack	Manhole	An. stephensi	Unfed	Pilot survey	Not done
DIRSH-034	13/04/2022	Prokopack	Goat shed	An. stephensi	Gravid	Pilot survey	Not done
DIRSH-0340	21-04-22	Prokopack	Manhole	An. stephensi	Unfed	Pilot survey	Not done
DIRSH-0341	21-04-22	Prokopack	Manhole	An. stephensi	Unfed	Pilot survey	Not done
DIRSH-0342	21-04-22	Prokopack	Manhole	An. stephensi	Unfed	Pilot survey	Not done
DIRSH-0343	19-05-22	Prokopack	indoor	An. stephensi	Half gravid	Case control	Not done
DIRSH-0344	03/05/2022	Prokopack	water Drum	An. stephensi	Half gravid	Pilot survey	Not done
DIRSH-0345	03/05/2022	Prokopack	water Drum	An. stephensi	Half gravid	Pilot survey	Not done
DIRSH-0346	03/05/2022	Prokopack	Indoor	An. stephensi	Gravid	Case control	Not done
DIRSH-0347	12/05/2022	Prokopack	indoor	An. stephensi	Gravid	Case control	Not done
DIRSH-0348	18/05/2022	Prokopack	indoor	An. stephensi	Half gravid	Case control	Not done
DIRSH-0349	18/05/2022	Prokopack	indoor	An. stephensi	Fed	Case control	Unidentified
DIRSH-0350	10/05/2022	Prokopack	Outdoor	An. stephensi	Gravid	Case control	Not done
DIRSH-0351	18/05/2022	Prokopack	indoor	An. stephensi	Fed	Case control	Unidentified
DIRSH-0352	19/05/2022	Prokopack	indoor	An. stephensi	Half gravid	Case control	Not done
DIRSH-0353	16/05/2022	Prokopack	indoor	An. stephensi	Half gravid	Case control	Not done
DIRSH-0354	16/05/2022	Prokopack	indoor	An. stephensi	Half gravid	Case control	Unidentified
DIRSH-0355	25-05-22	Prokopack	indoor	An. stephensi	Gravid	Fortnightly survey (DDU)	Not done
DIRSH-0356	23-05-22	Prokopack	indoor	An. stephensi	Gravid	Fortnightly survey (DDU)	Not done
DIRSH-0357	23-05-22	Prokopack	indoor	An. stephensi	Gravid	Fortnightly survey (DDU)	Not done
DIRSH-0358	24-05-22	Prokopack	indoor	An. stephensi	Fed	Fortnightly survey (DDU)	Unidentified
DIRSH-0359	26-05-22	Prokopack	indoor	An. stephensi	Fed	Fortnightly survey (DDU)	Human
DIRSH-036	13/04/2022	Prokopack	Goat shed	An. stephensi	Gravid	Pilot survey	Not done
DIRSH-0360	25-05-22	Prokopack	indoor	An. stephensi	Fed	Fortnightly survey (DDU)	Unidentified
DIRSH-0361	25-05-22	Prokopack	indoor	An. stephensi	Fed	Fortnightly survey (DDU)	Unidentified
DIRSH-0362	23-05-22	Prokopack	indoor	An. stephensi	Gravid	Fortnightly survey (DDU)	Not done
DIRSH-0363	24-05-22	Prokopack	indoor	An. stephensi	Gravid	Fortnightly survey (DDU)	Not done
DIRSH-0364	23-05-22	Prokopack	indoor	An. stephensi	Fed	Fortnightly survey (DDU)	Unidentified
DIRSH-0365	24-05-22	Prokopack	indoor	An. stephensi	Fed	Fortnightly survey (DDU)	Unidentified
DIRSH-0366	13/04/2022	Prokopack	Sheep shed	An. stephensi	Gravid	Pilot survey	Not done
DIRSH-0367	13/04/2022	Prokopack	Goat shed	An. stephensi	Gravid	Pilot survey	Not done
DIRSH-037	13/04/2022	Prokopack	Sheep shed	An. stephensi	Half gravid	Pilot survey	Not done
DIRSH-038	13/04/2022	Prokopack	Goat shed	An. stephensi	Gravid	Pilot survey	Not done
DIRSH-039	13/04/2022	Prokopack	Goat shed	An. stephensi	Half gravid	Pilot survey	Not done
DIRSH-040	13/04/2022	Prokopack	Goat shed	An. stephensi	Gravid	Pilot survey	Not done
DIRSH-041	13/04/2022	Prokopack	Sheep shed	An. stephensi	Gravid	Pilot survey	Not done
DIRSH-042	13/04/2022	Prokopack	Goat shed	An. stephensi	Gravid	Pilot survey	Not done
DIRSH-043	13/04/2022	Mouth aspirator	Goat shed	An. stephensi	Gravid	Pilot survey	Not done
DIRSH-044	13/04/2022	Prokopack	Goat shed	An. stephensi	Gravid	Pilot survey	Not done
DIRSH-045	13/04/2022	Prokopack	Sheep shed	An. stephensi	Gravid	Pilot survey	Not done
DIRSH-046	13/04/2022	Prokopack	Goat shed	An. stephensi	Gravid	Pilot survey	Not done
DIRSH-047	13/04/2022	Mouth aspirator	Goat shed	An. stephensi	Gravid	Pilot survey	Not done
DIRSH-048	13/04/2022	Prokopack	Goat shed	An. stephensi	Half gravid	Pilot survey	Not done
DIRSH-049	13/04/2022	Prokopack	Goat shed	An. stephensi	Gravid	Pilot survey	Not done
DIRSH-050	13/04/2022	Prokopack	Goat shed	An. stephensi	Gravid	Pilot survey	Not done
DIRSH-051	13/04/2022	Prokopack	Goat shed	An. stephensi	Gravid	Pilot survey	Not done
DIRSH-052	13/04/2022	Prokopack	Goat shed	An. stephensi	Fed	Pilot survey	Unidentified
DIRSH-053	13/04/2022	Prokopack	Goat shed	An. stephensi	Gravid	Pilot survey	Not done
DIRSH-054	13/04/2022	Prokopack	Sheep shed	An. stephensi	Gravid	Pilot survey	Not done
DIRSH-056	13/04/2022	Prokopack	Goat shed	An. stephensi	Gravid	Pilot survey	Not done
DIRSH-057	13/04/2022	Prokopack	Goat shed	An. stephensi	Gravid	Pilot survey	Not done
DIRSH-058	13/04/2022	Prokopack	Sheep shed	An. stephensi	Gravid	Pilot survey	Not done
DIRSH-059	13/04/2022	Prokopack	Sheep shed	An. stephensi	Unfed	Pilot survey	Not done
DIRSH-060	13/04/2022	Prokopack	Goat shed	An. stephensi	Gravid	Pilot survey	Not done
DIRSH-061	13/04/2022	Prokopack	Goat shed	An. stephensi	Fed	Pilot survey	cow
DIRSH-062	13/04/2022	Prokopack	Sheep shed	An. stephensi	Gravid	Pilot survey	Not done
DIRSH-063	13/04/2022	Prokopack	Goat shed	An. stephensi	Gravid	Pilot survey	Not done
DIRSH-064	13/04/2022	Prokopack	Goat shed	An. stephensi	Gravid	Pilot survey	Not done
DIRSH-065	13/04/2022	Prokopack	Sheep shed	An. stephensi	Half gravid	Pilot survey	Not done
DIRSH-066	13/04/2022	Prokopack	Sheep shed	An. stephensi	Gravid	Pilot survey	Not done
DIRSH-067	13/04/2022	Prokopack	Goat shed	An. stephensi	Gravid	Pilot survey	Not done
DIRSH-068	13/04/2022	Prokopack	Goat shed	An. stephensi	Half gravid	Pilot survey	Not done
DIRSH-069	13/04/2022	Prokopack	Sheep shed	An. stephensi	Gravid	Pilot survey	Not done
DIRSH-070	13/04/2022	Prokopack	Goat shed	An. stephensi	Gravid	Pilot survey	Not done
DIRSH-071	13/04/2022	Prokopack	Goat shed	An. stephensi	Gravid	Pilot survey	Not done
DIRSH-072	13/04/2022	Prokopack	Goat shed	An. stephensi	Half gravid	Pilot survey	Not done
DIRSH-073	13/04/2022	Mouth aspirator	Goat shed	An. stephensi	Half gravid	Pilot survey	Not done
DIRSH-074	13/04/2022	Prokopack	Goat shed	An. stephensi	Gravid	Pilot survey	Not done
DIRSH-075	13/04/2022	Prokopack	Goat shed	An. stephensi	Gravid	Pilot survey	Not done
DIRSH-076	13/04/2022	Prokopack	Sheep shed	An. stephensi	Gravid	Pilot survey	Not done
DIRSH-077	13/04/2022	Mouth aspirator	Goat shed	An. stephensi	Half gravid	Pilot survey	Not done
DIRSH-078	13/04/2022	Prokopack	Goat shed	An. stephensi	Half gravid	Pilot survey	Not done
DIRSH-079	13/04/2022	Prokopack	Sheep shed	An. stephensi	Gravid	Pilot survey	Not done
DIRSH-080	13/04/2022	Prokopack	Goat shed	An. stephensi	Gravid	Pilot survey	Not done
DIRSH-081	13/04/2022	Prokopack	Sheep shed	An. stephensi	Half gravid	Pilot survey	Not done
DIRSH-082	13/04/2022	Prokopack	Goat shed	An. stephensi	Gravid	Pilot survey	Not done
DIRSH-083	13/04/2022	Prokopack	Goat shed	An. stephensi	Gravid	Pilot survey	Not done
DIRSH-084	13/04/2022	Prokopack	Goat shed	An. stephensi	Gravid	Pilot survey	Not done
DIRSH-085	13/04/2022	Prokopack	Goat shed	An. stephensi	Gravid	Pilot survey	Not done
DIRSH-086	13/04/2022	Prokopack	Goat shed	An. stephensi	Gravid	Pilot survey	Not done
DIRSH-087	13/04/2022	Prokopack	Goat shed	An. stephensi	Unfed	Pilot survey	Not done
DIRSH-088	13/04/2022	Prokopack	Goat shed	An. stephensi	Gravid	Pilot survey	Not done
DIRSH-089	13/04/2022	Prokopack	Goat shed	An. stephensi	Gravid	Pilot survey	Not done
DIRSH-090	13/04/2022	Prokopack	Goat shed	An. stephensi	Gravid	Pilot survey	Not done
DIRSH-091	13/04/2022	Prokopack	Goat shed	An. stephensi	Half gravid	Pilot survey	Not done
DIRSH-092	13/04/2022	Prokopack	Goat shed	An. stephensi	Gravid	Pilot survey	Not done
DIRSH-093	13/04/2022	Prokopack	Goat shed	An. stephensi	Gravid	Pilot survey	Not done
DIRSH-094	13/04/2022	Prokopack	Sheep shed	An. stephensi	Gravid	Pilot survey	Not done
DIRSH-095	13/04/2022	Prokopack	Goat shed	An. stephensi	Gravid	Pilot survey	Not done
DIRSH-096	13/04/2022	Prokopack	Sheep shed	An. stephensi	Gravid	Pilot survey	Not done
DIRSH-097	13/04/2022	Prokopack	Goat shed	An. stephensi	Gravid	Pilot survey	Not done
DIRSH-098	13/04/2022	Prokopack	Goat shed	An. stephensi	Gravid	Pilot survey	Not done
DIRSH-099	13/04/2022	Prokopack	Goat shed	An. stephensi	Gravid	Pilot survey	Not done
DIRSH-100	13/04/2022	Prokopack	Goat shed	An. stephensi	Gravid	Pilot survey	Not done
DIRSH-101	13/04/2022	Prokopack	Goat shed	An. stephensi	Gravid	Pilot survey	Not done
DIRSH-102	13/04/2022	Prokopack	Goat shed	An. stephensi	Gravid	Pilot survey	Not done
DIRSH-103	13/04/2022	Prokopack	Sheep shed	An. stephensi	Gravid	Pilot survey	Not done
DIRSH-104	13/04/2022	Prokopack	Goat shed	An. stephensi	Half gravid	Pilot survey	Not done
DIRSH-105	13/04/2022	Prokopack	Goat shed	An. stephensi	Gravid	Pilot survey	Not done
DIRSH-106	13/04/2022	Prokopack	Sheep shed	An. stephensi	Half gravid	Pilot survey	Not done
DIRSH-107	13/04/2022	Prokopack	Goat shed	An. stephensi	Gravid	Pilot survey	Not done
DIRSH-108	13/04/2022	Prokopack	Goat shed	An. stephensi	Half gravid	Pilot survey	Not done
DIRSH-109	13/04/2022	Prokopack	Goat shed	An. stephensi	Gravid	Pilot survey	Not done
DIRSH-110	13/04/2022	Prokopack	Goat shed	An. stephensi	Gravid	Pilot survey	Not done
DIRSH-111	13/04/2022	Prokopack	Goat shed	An. stephensi	Half gravid	Pilot survey	Not done
DIRSH-112	13/04/2022	Prokopack	Sheep shed	An. stephensi	Gravid	Pilot survey	Not done
DIRSH-113	13/04/2022	Prokopack	Goat shed	An. stephensi	Unfed	Pilot survey	Not done
DIRSH-114	13/04/2022	Prokopack	Goat shed	An. stephensi	Gravid	Pilot survey	Not done
DIRSH-115	13/04/2022	Prokopack	Goat shed	An. stephensi	Fed	Pilot survey	Not done
DIRSH-116	13/04/2022	Prokopack	Sheep shed	An. stephensi	Gravid	Pilot survey	Not done
DIRSH-117	13/04/2022	Prokopack	Goat shed	An. stephensi	Gravid	Pilot survey	Not done
DIRSH-118	13/04/2022	Prokopack	Goat shed	An. stephensi	Gravid	Pilot survey	Not done
DIRSH-119	13/04/2022	Mouth aspirator	Goat shed	An. stephensi	Half gravid	Pilot survey	Not done
DIRSH-120	13/04/2022	Prokopack	Goat shed	An. stephensi	Gravid	Pilot survey	Not done
DIRSH-121	13/04/2022	Prokopack	Goat shed	An. stephensi	Gravid	Pilot survey	Not done
DIRSH-122	13/04/2022	Prokopack	Goat shed	An. stephensi	Gravid	Pilot survey	Not done
DIRSH-123	13/04/2022	Prokopack	Goat shed	An. stephensi	Half gravid	Pilot survey	Not done
DIRSH-124	13/04/2022	Mouth aspirator	Sheep shed	An. stephensi	Gravid	Pilot survey	Not done
DIRSH-125	13/04/2022	Prokopack	Sheep shed	An. stephensi	Gravid	Pilot survey	Not done
DIRSH-126	13/04/2022	Prokopack	Sheep shed	An. stephensi	Gravid	Pilot survey	Not done
DIRSH-127	13/04/2022	Prokopack	Goat shed	An. stephensi	Unfed	Pilot survey	Not done
DIRSH-128	13/04/2022	Prokopack	Goat shed	An. stephensi	Gravid	Pilot survey	Not done
DIRSH-129	13/04/2022	Prokopack	Goat shed	An. stephensi	Gravid	Pilot survey	Not done
DIRSH-130	13/04/2022	Prokopack	Goat shed	An. stephensi	Gravid	Pilot survey	Not done
DIRSH-131	13/04/2022	Prokopack	Goat shed	An. stephensi	Gravid	Pilot survey	Not done
DIRSH-132	13/04/2022	Prokopack	Sheep shed	An. stephensi	Unfed	Pilot survey	Not done
DIRSH-133	13/04/2022	Prokopack	Goat shed	An. stephensi	Gravid	Pilot survey	Not done
DIRSH-134	13/04/2022	Prokopack	Goat shed	An. stephensi	Half gravid	Pilot survey	Not done
DIRSH-135	13/04/2022	Prokopack	Goat shed	An. stephensi	Gravid	Pilot survey	Not done
DIRSH-136	13/04/2022	Prokopack	Goat shed	An. stephensi	Gravid	Pilot survey	Not done
DIRSH-137	13/04/2022	Prokopack	Goat shed	An. stephensi	Half gravid	Pilot survey	Not done
DIRSH-138	13/04/2022	Prokopack	Sheep shed	An. stephensi	Unfed	Pilot survey	Not done
DIRSH-139	13/04/2022	Prokopack	Goat shed	An. stephensi	Half gravid	Pilot survey	Not done
DIRSH-140	13/04/2022	Prokopack	Goat shed	An. stephensi	Gravid	Pilot survey	Not done
DIRSH-141	13/04/2022	Prokopack	Goat shed	An. stephensi	Gravid	Pilot survey	Not done
DIRSH-142	13/04/2022	Prokopack	Goat shed	An. stephensi	Gravid	Pilot survey	Not done
DIRSH-143	13/04/2022	Prokopack	Sheep shed	An. stephensi	Unfed	Pilot survey	Not done
DIRSH-144	13/04/2022	Mouth aspirator	Goat shed	An. stephensi	Gravid	Pilot survey	Not done
DIRSH-145	13/04/2022	Prokopack	Goat shed	An. stephensi	Gravid	Pilot survey	Not done
DIRSH-146	13/04/2022	Prokopack	Goat shed	An. stephensi	Half gravid	Pilot survey	Not done
DIRSH-147	13/04/2022	Prokopack	Sheep shed	An. stephensi	Gravid	Pilot survey	Not done
DIRSH-148	13/04/2022	Prokopack	Sheep shed	An. stephensi	Gravid	Pilot survey	Not done
DIRSH-149	13/04/2022	Prokopack	Goat shed	An. stephensi	Gravid	Pilot survey	Not done
DIRSH-150	13/04/2022	Prokopack	Goat shed	An. stephensi	Gravid	Pilot survey	Not done
DIRSH-151	13/04/2022	Prokopack	Goat shed	An. stephensi	Gravid	Pilot survey	Not done
DIRSH-152	13/04/2022	Prokopack	Goat shed	An. stephensi	Half gravid	Pilot survey	Not done
DIRSH-153	13/04/2022	Prokopack	Sheep shed	An. stephensi	Gravid	Pilot survey	Not done
DIRSH-154	13/04/2022	Prokopack	Goat shed	An. stephensi	Gravid	Pilot survey	Not done
DIRSH-155	13/04/2022	Prokopack	Goat shed	An. stephensi	Gravid	Pilot survey	Not done
DIRSH-156	13/04/2022	Prokopack	Goat shed	An. stephensi	Gravid	Pilot survey	Not done
DIRSH-157	13/04/2022	Prokopack	Goat shed	An. stephensi	Gravid	Pilot survey	Not done
DIRSH-158	13/04/2022	Prokopack	Goat shed	An. stephensi	Gravid	Pilot survey	Not done
DIRSH-159	13/04/2022	Mouth aspirator	Goat shed	An. stephensi	Half gravid	Pilot survey	Not done
DIRSH-160	13/04/2022	Prokopack	Goat shed	An. stephensi	Fed	Pilot survey	Unidentified
DIRSH-161	13/04/2022	Prokopack	Sheep shed	An. stephensi	Gravid	Pilot survey	Not done
DIRSH-162	13/04/2022	Prokopack	Goat shed	An. stephensi	Gravid	Pilot survey	Not done
DIRSH-163	13/04/2022	Prokopack	Goat shed	An. stephensi	Fed	Pilot survey	Not done
DIRSH-164	13/04/2022	Prokopack	Goat shed	An. stephensi	Half gravid	Pilot survey	Not done
DIRSH-366	09/06/2022	Prokopack	Goat shed	An. stephensi	Fed	Fortnightly survey (city)	Goat
DIRSH-367	09/06/2022	Prokopack	Goat shed	An. stephensi	Fed	Fortnightly survey (city)	Unidentified
DIRSH-368	09/06/2022	Prokopack	Goat shed	An. stephensi	Fed	Fortnightly survey (city)	Unidentified
DIRSH-369	09/06/2022	Prokopack	Goat shed	An. stephensi	Fed	Fortnightly survey (city)	Unidentified
DIRSH-370	09/06/2022	Prokopack	Goat shed	An. stephensi	Fed	Fortnightly survey (city)	Goat
DIRSH-371	09/06/2022	Prokopack	Goat shed	An. stephensi	Fed	Fortnightly survey (city)	Unidentified
DIRSH-372	09/06/2022	Prokopack	Goat shed	An. stephensi	Fed	Fortnightly survey (city)	Unidentified
DIRSH-373	09/06/2022	Prokopack	Goat shed	An. stephensi	Fed	Fortnightly survey (city)	Cow & Goat
DIRSH-374	09/06/2022	Prokopack	Goat shed	An. stephensi	Unfed	Fortnightly survey (city)	Not done
DIRSH-375	09/06/2022	Prokopack	Goat shed	An. stephensi	Unfed	Fortnightly survey (city)	Not done
DIRSH-376	09/06/2022	Prokopack	Goat shed	An. stephensi	Unfed	Fortnightly survey (city)	Not done
DIRSH-377	09/06/2022	Prokopack	Goat shed	An. stephensi	Fed	Fortnightly survey (city)	Cow & Goat
DIRSH-378	09/06/2022	Prokopack	Goat shed	An. stephensi	Fed	Fortnightly survey (city)	Unidentified
DIRSH-379	09/06/2022	Prokopack	Goat shed	An. stephensi	Fed	Fortnightly survey (city)	Cow
DIRSH-380	09/06/2022	Prokopack	Goat shed	An. stephensi	Fed	Fortnightly survey (city)	Goat
DIRSH-381	10/06/2022	Prokopack	Goat shed	An. stephensi	Fed	Fortnightly survey (city)	Goat
DIRSH-382	10/06/2022	Prokopack	Goat shed	An. stephensi	Fed	Fortnightly survey (city)	Cow
DIRSH-383	10/06/2022	Prokopack	Goat shed	An. stephensi	Fed	Fortnightly survey (city)	Goat
DIRSH-384	10/06/2022	Prokopack	Goat shed	An. stephensi	Fed	Fortnightly survey (city)	Cow & Goat
DIRSH-385	10/06/2022	Prokopack	Goat shed	An. stephensi	Fed	Fortnightly survey (city)	Cow & Goat
DIRSH-386	10/06/2022	Prokopack	Goat shed	An. stephensi	Unfed	Fortnightly survey (city)	Not done
DIRSH-387	10/06/2022	Prokopack	Goat shed	An. stephensi	Unfed	Fortnightly survey (city)	Not done
DIRSH-388	10/06/2022	Prokopack	Goat shed	An. stephensi	Unfed	Fortnightly survey (city)	Not done
DIRSH-389	10/06/2022	Prokopack	Goat shed	An. stephensi	Unfed	Fortnightly survey (city)	Not done
DIRSH-390	10/06/2022	Prokopack	Goat shed	An. stephensi	Fed	Fortnightly survey (city)	Unidentified
DIRSH-391	10/06/2022	Prokopack	Goat shed	An. stephensi	Fed	Fortnightly survey (city)	cow
DIRSH-392	10/06/2022	Prokopack	Goat shed	An. stephensi	Fed	Fortnightly survey (city)	cow
DIRSH-393	10/06/2022	Prokopack	Goat shed	An. stephensi	Fed	Fortnightly survey (city)	Unidentified
DIRSH-394	10/06/2022	Prokopack	Goat shed	An. stephensi	Unfed	Fortnightly survey (city)	Not done
DIRSH-395	10/06/2022	Prokopack	Goat shed	An. stephensi	Unfed	Fortnightly survey (city)	Not done
DIRSH-396	10/06/2022	Prokopack	Goat shed	An. stephensi	Unfed	Fortnightly survey (city)	Not done
DIRSH-397	10/06/2022	Prokopack	Goat shed	An. stephensi	Unfed	Fortnightly survey (city)	Not done
DIRSH-398	09/06/2022	Prokopack	Goat shed	An. stephensi	Fed	Fortnightly survey (city)	Unidentified
DIRSH-399	09/06/2022	Prokopack	Goat shed	An. stephensi	Fed	Fortnightly survey (city)	Unidentified
DIRSH-400	09/06/2022	Prokopack	Goat shed	An. stephensi	Fed	Fortnightly survey (city)	Goat
DIRSH-401	09/06/2022	Prokopack	Goat shed	An. stephensi	Fed	Fortnightly survey (city)	Unidentified
DIRSH-402	09/06/2022	Prokopack	Goat shed	An. stephensi	Fed	Fortnightly survey (city)	Goat
DIRSH-403	09/06/2022	Prokopack	Goat shed	An. stephensi	Fed	Fortnightly survey (city)	Unidentified
DIRSH-404	09/06/2022	Prokopack	Goat shed	An. stephensi	Fed	Fortnightly survey (city)	Goat
DIRSH-405	09/06/2022	Prokopack	Goat shed	An. stephensi	Fed	Fortnightly survey (city)	Unidentified
DIRSH-406	09/06/2022	Prokopack	Goat shed	An. stephensi	Fed	Fortnightly survey (city)	Goat
DIRSH-407	09/06/2022	Prokopack	Goat shed	An. stephensi	Fed	Fortnightly survey (city)	Unidentified
DIRSH-408	09/06/2022	Prokopack	Goat shed	An. stephensi	Fed	Fortnightly survey (city)	Unidentified
DIRSH-409	09/06/2022	Prokopack	Goat shed	An. stephensi	Fed	Fortnightly survey (city)	Goat
DIRSH-410	09/06/2022	Prokopack	Goat shed	An. stephensi	Fed	Fortnightly survey (city)	Unidentified
DIRSH-411	09/06/2022	Prokopack	Goat shed	An. stephensi	Fed	Fortnightly survey (city)	Unidentified
DIRSH-412	10/06/2022	Prokopack	Goat shed	An. stephensi	Gravid	Fortnightly survey (city)	Not done
DIRSH-413	10/06/2022	Prokopack	Goat shed	An. stephensi	Gravid	Fortnightly survey (city)	Not done
DIRSH-414	30/05/2022	Prokopack	Manhole	An. stephensi	Fed	Fortnightly survey (DDU)	Unidentified
DIRSH-415	07/06/2022	Prokopack	Dormitory	Unidentified	Fed	Fortnightly survey (DDU)	Not done
DIRSH-416	09/06/2022	Prokopack	Horse house	An. stephensi	Fed	Fortnightly survey (city)	Unidentified
DIRSH-417	07/06/2022	Prokopack	Manhole	An. stephensi	Unfed	Fortnightly survey (DDU)	Not done
DIRSH-418	09/06/2022	Prokopack	Goat shed	An. stephensi	Fed	Fortnightly survey (city)	Unidentified
DIRSH-419	09/06/2022	Prokopack	Goat shed	An. stephensi	Fed	Fortnightly survey (city)	Unidentified
DIRSH-420	09/06/2022	Prokopack	Goat shed	An. stephensi	Fed	Fortnightly survey (city)	Unidentified
DIRSH-421	30/05/2022	Prokopack	Manhole	An. stephensi	Unfed	Fortnightly survey (DDU)	Not done
DIRSH-422	30/05/2022	Prokopack	Manhole	An. stephensi	Unfed	Fortnightly survey (DDU)	Not done
DIRSH-423	30/05/2022	Prokopack	Manhole	An. stephensi	Unfed	Fortnightly survey (DDU)	Not done
DIRSH-424	30/05/2022	Prokopack	Manhole	An. stephensi	Unfed	Fortnightly survey (DDU)	Not done
DIRSH-425	30/05/2022	Prokopack	Manhole	An. stephensi	Unfed	Fortnightly survey (DDU)	Not done
DIRSH-426	30/05/2022	Prokopack	Manhole	An. stephensi	Unfed	Fortnightly survey (DDU)	Not done
DIRSH-427	30/05/2022	Prokopack	Manhole	An. stephensi	Unfed	Fortnightly survey (DDU)	Not done
DIRSH-428	09/06/2022	Prokopack	Goat shed	An. stephensi	Fed	Fortnightly survey (city)	Unidentified
DIRSH-429	09/06/2022	Prokopack	Goat shed	An. stephensi	Fed	Fortnightly survey (city)	Unidentified
DIRSH-430	09/06/2022	Prokopack	Goat shed	An. stephensi	Fed	Fortnightly survey (city)	Unidentified
DIRSH-431	09/06/2022	Prokopack	Goat shed	An. stephensi	Fed	Fortnightly survey (city)	Unidentified
DIRSH-432	09/06/2022	Prokopack	Goat shed	An. stephensi	Unfed	Fortnightly survey (city)	Not done
DIRSH-433	09/06/2022	Prokopack	Goat shed	An. stephensi	Unfed	Fortnightly survey (city)	Not done
DIRSH-434	09/06/2022	Prokopack	Goat shed	An. stephensi	Unfed	Fortnightly survey (city)	Not done
DIRSH-435	09/06/2022	Prokopack	Goat shed	An. stephensi	Unfed	Fortnightly survey (city)	Not done
DIRSH-436	09/06/2022	Prokopack	Goat shed	An. stephensi	Unfed	Fortnightly survey (city)	Not done
DIRSH-437	09/06/2022	Prokopack	Goat shed	An. stephensi	Half gravid	Fortnightly survey (city)	Not done
DIRSH-438	09/06/2022	Prokopack	Goat shed	An. stephensi	Half gravid	Fortnightly survey (city)	Not done
DIRSH-439	09/06/2022	Prokopack	Goat shed	An. stephensi	Half gravid	Fortnightly survey (city)	Not done
DIRSH-440	09/06/2022	Prokopack	Goat shed	An. stephensi	Half gravid	Fortnightly survey (city)	Not done
DIRSH-441	09/06/2022	Prokopack	Horse house	An. stephensi	Gravid	Fortnightly survey (city)	Not done
DIRSH-442	09/06/2022	Prokopack	Goat shed	An. stephensi	Unfed	Fortnightly survey (city)	Not done
DIRSH-443	09/06/2022	Prokopack	Indoor	An. stephensi	Fed	Fortnightly survey (DDU)	Goat
DIRSH-444	09/06/2022	Prokopack	Goat shed	An. stephensi	Fed	Fortnightly survey (city)	Unidentified
DIRSH-445	09/06/2022	Prokopack	Goat shed	An. stephensi	Fed	Fortnightly survey (city)	Goat
DIRSH-446	09/06/2022	Prokopack	Goat shed	An. stephensi	Fed	Fortnightly survey (city)	Goat
DIRSH-447	09/06/2022	Prokopack	Goat shed	An. stephensi	Fed	Fortnightly survey (city)	Cow & Goat
DIRSH-448	09/06/2022	Prokopack	Goat shed	An. stephensi	Fed	Fortnightly survey (city)	Unidentified
DIRSH-449	09/06/2022	Prokopack	Goat shed	An. stephensi	Fed	Fortnightly survey (city)	Cow & Goat
DIRSH-450	09/06/2022	Prokopack	Goat shed	An. stephensi	Fed	Fortnightly survey (city)	Cow & Goat
DIRSH-451	09/06/2022	Prokopack	Goat shed	An. stephensi	Half gravid	Fortnightly survey (city)	Not done
DIRSH-452	09/06/2022	Prokopack	Goat shed	An. stephensi	Half gravid	Fortnightly survey (city)	Not done
DIRSH-453	09/06/2022	Prokopack	Goat shed	An. stephensi	Half gravid	Fortnightly survey (city)	Not done
DIRSH-454	09/06/2022	Prokopack	Goat shed	An. stephensi	Fed	Fortnightly survey (city)	Cow & Goat
DIRSH-455	09/06/2022	Prokopack	Goat shed	An. stephensi	Fed	Fortnightly survey (city)	Cow & Goat
DIRSH-456	09/06/2022	Prokopack	Goat shed	An. stephensi	Fed	Fortnightly survey (city)	Cow & Goat
DIRSH-457	10/06/2022	Prokopack	Goat shed	An. stephensi	Fed	Fortnightly survey (city)	Cow & Goat
DIRSH-458	10/06/2022	Prokopack	Goat shed	An. stephensi	Fed	Fortnightly survey (city)	Cow & Goat
DIRSH-459	10/06/2022	Prokopack	Goat shed	An. stephensi	Fed	Fortnightly survey (city)	Cow & Goat
DIRSH-460	10/06/2022	Prokopack	Goat shed	An. stephensi	Fed	Fortnightly survey (city)	Goat
DIRSH-461	07/06/2022	Prokopack	Dormitory	An. stephensi	Fed	Fortnightly survey (DDU)	Not done
DIRSH-462	09/06/2022	Prokopack	Goat shed	An. stephensi	Gravid	Fortnightly survey (city)	Not done
DIRSH-463	09/06/2022	Prokopack	Goat shed	An. stephensi	Gravid	Fortnightly survey (city)	Not done
DIRSH-464	10/06/2022	Prokopack	Sheep shed	An. stephensi	Fed	Fortnightly survey (city)	Cow & Goat
DIRSH-465	10/06/2022	Prokopack	Sheep shed	An. stephensi	Fed	Fortnightly survey (city)	Cow & Goat
DIRSH-466	09/06/2022	Prokopack	Goat shed	An. stephensi	Gravid	Fortnightly survey (city)	Not done
DIRSH-467	09/06/2022	Prokopack	Goat shed	An. stephensi	Gravid	Fortnightly survey (city)	Not done
DIRSH-468	09/06/2022	Prokopack	Goat shed	An. stephensi	Gravid	Fortnightly survey (city)	Not done
DIRSH-469	09/06/2022	Prokopack	Goat shed	An. stephensi	Gravid	Fortnightly survey (city)	Not done
DIRSH-470	09/06/2022	Prokopack	Goat shed	An. stephensi	Gravid	Fortnightly survey (city)	Not done
DIRSH-471	09/06/2022	Prokopack	Goat shed	An. stephensi	Fed	Fortnightly survey (city)	Goat
DIRSH-472	09/06/2022	Prokopack	Goat shed	An. stephensi	Fed	Fortnightly survey (city)	Cow & Goat
DIRSH-473	09/06/2022	Prokopack	Goat shed	An. stephensi	Fed	Fortnightly survey (city)	Goat
DIRSH-474	09/06/2022	Prokopack	Goat shed	An. stephensi	Fed	Fortnightly survey (city)	Goat
DIRSH-475	09/06/2022	Prokopack	Goat shed	An. stephensi	Fed	Fortnightly survey (city)	Unidentified
DIRSH-476	09/06/2022	Prokopack	Goat shed	An. stephensi	Fed	Fortnightly survey (city)	Cow & Goat
DIRSH-477	09/06/2022	Prokopack	Goat shed	An. stephensi	Fed	Fortnightly survey (city)	Unidentified
DIRSH-478	10/06/2022	Prokopack	Goat shed	An. stephensi	Fed	Fortnightly survey (city)	Cow & Goat
DIRSH-479	10/06/2022	Prokopack	Goat shed	An. stephensi	Fed	Fortnightly survey (city)	Cow & Goat
DIRSH-480	10/06/2022	Prokopack	Goat shed	An. stephensi	Fed	Fortnightly survey (city)	Cow & Goat
DIRSH-481	10/06/2022	Prokopack	Goat shed	An. stephensi	Fed	Fortnightly survey (city)	Unidentified
DIRSH-482	10/06/2022	Prokopack	Goat shed	An. stephensi	Fed	Fortnightly survey (city)	Cow & Goat
DIRSH-483	09/06/2022	Prokopack	Goat shed	An. stephensi	Half gravid	Fortnightly survey (city)	Not done
DIRSH-484	09/06/2022	Prokopack	Goat shed	An. stephensi	Half gravid	Fortnightly survey (city)	Not done
DIRSH-485	09/06/2022	Prokopack	Goat shed	An. stephensi	Fed	Fortnightly survey (city)	Cow & Goat
DIRSH-486	09/06/2022	Prokopack	Goat shed	An. stephensi	Fed	Fortnightly survey (city)	Cow & Goat
DIRSH-487	09/06/2022	Prokopack	Goat shed	An. stephensi	Fed	Fortnightly survey (city)	Cow & Goat
DIRSH-488	09/06/2022	Prokopack	Goat shed	An. stephensi	Fed	Fortnightly survey (city)	Unidentified
DIRSH-489	09/06/2022	Prokopack	Goat shed	An. stephensi	Fed	Fortnightly survey (city)	Unidentified
DIRSH-490	09/06/2022	Prokopack	Goat shed	An. stephensi	Fed	Fortnightly survey (city)	Cow & Goat
DIRSH-491	09/06/2022	Prokopack	Goat shed	An. stephensi	Fed	Fortnightly survey (city)	Goat
DIRSH-492	09/06/2022	Prokopack	Goat shed	An. stephensi	Fed	Fortnightly survey (city)	Cow & Goat
DIRSH-493	09/06/2022	Prokopack	Goat shed	An. stephensi	Fed	Fortnightly survey (city)	Cow & Goat
DIRSH-494	09/06/2022	Prokopack	Goat shed	An. stephensi	Fed	Fortnightly survey (city)	Cow & Goat
DIRSH-495	09/06/2022	Prokopack	Goat shed	An. stephensi	Fed	Fortnightly survey (city)	Cow & Goat
DIRSH-496	09/06/2022	Prokopack	Goat shed	An. stephensi	Fed	Fortnightly survey (city)	Cow & Goat
DIRSH-497	09/06/2022	Prokopack	Goat shed	An. stephensi	Fed	Fortnightly survey (city)	Cow & Goat
DIRSH-498	30/05/2022	Prokopack	Manhole	An. stephensi	Unfed	Fortnightly survey (DDU)	Not done
DIRSH-499	30/05/2022	Prokopack	Manhole	An. stephensi	Unfed	Fortnightly survey (DDU)	Not done
DIRSH-500	30/05/2022	Prokopack	Manhole	An. stephensi	Unfed	Fortnightly survey (DDU)	Not done
DIRSH-501	30/05/2022	Prokopack	Manhole	An. stephensi	Unfed	Fortnightly survey (DDU)	Not done
DIRSH-502	30/05/2022	Prokopack	Manhole	An. stephensi	Unfed	Fortnightly survey (DDU)	Not done
DIRSH-503	10/06/2022	Prokopack	Goat shed	An. stephensi	Unfed	Fortnightly survey (city)	Not done
DIRSH-504	10/06/2022	Prokopack	Goat shed	An. stephensi	Unfed	Fortnightly survey (city)	Not done
DIRSH-505	30/05/2022	Prokopack	Manhole	An. stephensi	Unfed	Fortnightly survey (DDU)	Not done
DIRSH-506	30/05/2022	Prokopack	Manhole	An. stephensi	Unfed	Fortnightly survey (DDU)	Not done
DIRSH-507	30/05/2022	Prokopack	Manhole	An. stephensi	Unfed	Fortnightly survey (DDU)	Not done
DIRSH-508	09/06/2022	Prokopack	Goat shed	An. stephensi	Half gravid	Fortnightly survey (city)	Not done
DIRSH-509	30/05/2022	Prokopack	Manhole	An. stephensi	Unfed	Fortnightly survey (DDU)	Not done
DIRSH-510	09/06/2022	Prokopack	Goat shed	An. stephensi	Fed	Fortnightly survey (city)	Cow & Goat
DIRSH-511	09/06/2022	Prokopack	Goat shed	An. stephensi	Fed	Fortnightly survey (city)	Unidentified
DIRSH-512	09/06/2022	Prokopack	Goat shed	An. stephensi	Fed	Fortnightly survey (city)	Cow & Goat
DIRSH-513	09/06/2022	Prokopack	Goat shed	An. stephensi	Fed	Fortnightly survey (city)	Cow & Goat
DIRSH-514	21/05/2022	Prokopack	Goat shed	An. stephensi	Fed	Fortnightly survey (city)	Unidentified
DIRSH-515	25/06/2022	Prokopack	Goat shed	An. stephensi	Fed	Fortnightly survey (city)	Cow & Goat
DIRSH-516	25/06/2022	Prokopack	Goat shed	An. stephensi	Fed	Fortnightly survey (city)	Cow & Goat
DIRSH-517	25/06/2022	Prokopack	Goat shed	An. stephensi	Fed	Fortnightly survey (city)	Unidentified
DIRSH-518	25/06/2022	Prokopack	Goat shed	An. stephensi	Fed	Fortnightly survey (city)	Cow & Goat
DIRSH-519	25/06/2022	Prokopack	Goat shed	An. stephensi	Fed	Fortnightly survey (city)	Cow & Goat
DIRSH-520	25/06/2022	Prokopack	Outdoor	An. funestus	Fed	Fortnightly survey (City)	Dog & Goat
DIRSH-521	25/06/2022	Prokopack	Goat shed	An. stephensi	Fed	Fortnightly survey (city)	Cow & Goat
DIRSH-522	25/06/2022	Prokopack	Goat shed	An. stephensi	Fed	Fortnightly survey (city)	Cow & Goat
DIRSH-523	25/06/2022	Prokopack	Goat shed	An. stephensi	Fed	Fortnightly survey (city)	Cow & Goat
DIRSH-524	25/06/2022	Prokopack	Goat shed	An. stephensi	Fed	Fortnightly survey (city)	Cow & Goat
DIRSH-525	25/06/2022	Prokopack	Goat shed	An. stephensi	Fed	Fortnightly survey (city)	Cow & Goat
DIRSH-526	25/06/2022	Prokopack	Goat shed	An. stephensi	Fed	Fortnightly survey (city)	Cow & Goat
DIRSH-527	25/06/2022	Prokopack	Goat shed	An. stephensi	Fed	Fortnightly survey (city)	Cow & Goat
DIRSH-528	25/06/2022	Prokopack	Goat shed	An. stephensi	Gravid	Fortnightly survey (city)	Not done
DIRSH-529	25/06/2022	Prokopack	Goat shed	An. stephensi	Gravid	Fortnightly survey (city)	Not done
DIRSH-530	25/06/2022	Prokopack	Goat shed	An. stephensi	Gravid	Fortnightly survey (city)	Not done
DIRSH-531	25/06/2022	Prokopack	Goat shed	An. stephensi	Gravid	Fortnightly survey (city)	Not done
DIRSH-532	25/06/2022	Prokopack	Goat shed	An. stephensi	Gravid	Fortnightly survey (city)	Not done
DIRSH-533	25/06/2022	Prokopack	Goat shed	An. stephensi	Gravid	Fortnightly survey (city)	Not done
DIRSH-534	25/06/2022	Prokopack	Goat shed	An. stephensi	Gravid	Fortnightly survey (city)	Not done
DIRSH-535	25/06/2022	Prokopack	Goat shed	An. stephensi	Gravid	Fortnightly survey (city)	Not done
DIRSH-536	25/06/2022	Prokopack	Goat shed	An. stephensi	Gravid	Fortnightly survey (city)	Not done
DIRSH-537	25/06/2022	Prokopack	Goat shed	An. stephensi	Gravid	Fortnightly survey (city)	Not done
DIRSH-538	25/06/2022	Prokopack	Goat shed	An. stephensi	Gravid	Fortnightly survey (city)	Not done
DIRSH-539	25/06/2022	Prokopack	Goat shed	An. stephensi	Unfed	Fortnightly survey (city)	Not done
DIRSH-540	25/06/2022	Prokopack	Goat shed	An. stephensi	Unfed	Fortnightly survey (city)	Not done
DIRSH-541	25/06/2022	Prokopack	Goat shed	An. stephensi	Fed	Fortnightly survey (city)	Cow & Goat
DIRSH-542	25/06/2022	Prokopack	Goat shed	An. stephensi	Fed	Fortnightly survey (city)	Goat
DIRSH-543	25/06/2022	Prokopack	Goat shed	An. stephensi	Fed	Fortnightly survey (city)	Cow & Goat
DIRSH-544	25/06/2022	Prokopack	Goat shed	An. stephensi	Fed	Fortnightly survey (city)	Cow & Goat
DIRSH-545	25/06/2022	Prokopack	Goat shed	An. stephensi	Fed	Fortnightly survey (city)	Cow & Goat
DIRSH-546	25/06/2022	Prokopack	Goat shed	An. stephensi	Fed	Fortnightly survey (city)	Unidentified
DIRSH-547	25/06/2022	Prokopack	Goat shed	An. stephensi	Fed	Fortnightly survey (city)	Cow & Goat
DIRSH-548	25/06/2022	Prokopack	Goat shed	An. stephensi	Fed	Fortnightly survey (city)	Unidentified
DIRSH-549	25/06/2022	Prokopack	Goat shed	An. stephensi	Fed	Fortnightly survey (city)	Goat
DIRSH-550	25/06/2022	Prokopack	Goat shed	An. stephensi	Fed	Fortnightly survey (city)	Goat
DIRSH-551	25/06/2022	Prokopack	Goat shed	An. stephensi	Fed	Fortnightly survey (city)	Goat
DIRSH-552	25/06/2022	Prokopack	Goat shed	An. stephensi	Fed	Fortnightly survey (city)	Cow & Goat
DIRSH-553	25/06/2022	Prokopack	Goat shed	An. stephensi	Unfed	Fortnightly survey (city)	Not done
DIRSH-554	25/06/2022	Prokopack	Goat shed	An. stephensi	Unfed	Fortnightly survey (city)	Not done
DIRSH-555	25/06/2022	Prokopack	Goat shed	An. stephensi	Half gravid	Fortnightly survey (city)	Not done
DIRSH-556	25/06/2022	Prokopack	Goat shed	An. stephensi	Fed	Fortnightly survey (city)	Cow & Goat
DIRSH-557	25/06/2022	Prokopack	Goat shed	An. stephensi	Fed	Fortnightly survey (city)	Cow
DIRSH-558	25/06/2022	Prokopack	Goat shed	An. stephensi	Fed	Fortnightly survey (city)	Goat
DIRSH-559	25/06/2022	Prokopack	Goat shed	An. stephensi	Fed	Fortnightly survey (city)	Cow
DIRSH-560	25/06/2022	Prokopack	Goat shed	An. stephensi	Fed	Fortnightly survey (city)	Cow & Goat
DIRSH-561	25/06/2022	Prokopack	Goat shed	An. stephensi	Gravid	Fortnightly survey (city)	Not done
DIRSH-562	25/06/2022	Prokopack	Goat shed	An. stephensi	Gravid	Fortnightly survey (city)	Not done
DIRSH-563	25/06/2022	Prokopack	Goat shed	An. stephensi	Gravid	Fortnightly survey (city)	Not done
DIRSH-564	25/06/2022	Prokopack	Goat shed	An. stephensi	Fed	Fortnightly survey (city)	Unidentified
DIRSH-565	25/06/2022	Prokopack	Goat shed	An. stephensi	Fed	Fortnightly survey (city)	Cow
DIRSH-566	25/06/2022	Prokopack	Goat shed	An. stephensi	Fed	Fortnightly survey (city)	Goat
DIRSH-567	25/06/2022	Prokopack	Goat shed	An. stephensi	Fed	Fortnightly survey (city)	Goat
DIRSH-568	25/06/2022	Prokopack	Goat shed	An. stephensi	Fed	Fortnightly survey (city)	Goat
DIRSH-569	25/06/2022	Prokopack	Goat shed	An. stephensi	Half gravid	Fortnightly survey (city)	Not done
DIRSH-570	25/06/2022	Prokopack	Goat shed	An. stephensi	Fed	Fortnightly survey (city)	Cow & Goat
DIRSH-571	25/06/2022	Prokopack	Goat shed	An. stephensi	Fed	Fortnightly survey (city)	Cow & Goat
DIRSH-572	25/06/2022	Prokopack	Goat shed	An. stephensi	Fed	Fortnightly survey (city)	Unidentified
DIRSH-573	25/06/2022	Prokopack	Goat shed	An. stephensi	Fed	Fortnightly survey (city)	Unidentified
DIRSH-574	25/06/2022	Prokopack	Goat shed	An. stephensi	Fed	Fortnightly survey (city)	Cow & Goat
DIRSH-575	25/06/2022	Prokopack	Goat shed	An. stephensi	Fed	Fortnightly survey (city)	Unidentified
DIRSH-576	25/06/2022	Prokopack	Goat shed	An. stephensi	Fed	Fortnightly survey (city)	Goat
DIRSH-577	25/06/2022	Prokopack	Goat shed	An. stephensi	Fed	Fortnightly survey (city)	Unidentified
DIRSH-578	25/06/2022	Prokopack	Goat shed	An. stephensi	Half gravid	Fortnightly survey (city)	Not done
DIRSH-579	25/06/2022	Prokopack	Goat shed	An. stephensi	Half gravid	Fortnightly survey (city)	Not done
DIRSH-580	25/06/2022	Prokopack	Manhole	An. stephensi	Unfed	Fortnightly survey (DDU)	Not done
DIRSH-581	25/06/2022	Prokopack	Goat shed	An. stephensi	Fed	Fortnightly survey (city)	Goat
DIRSH-582	25/06/2022	Prokopack	Goat shed	An. stephensi	Fed	Fortnightly survey (city)	Goat
DIRSH-583	25/06/2022	Prokopack	Goat shed	An. stephensi	Fed	Fortnightly survey (city)	Unidentified
DIRSH-584	25/06/2022	Prokopack	Goat shed	An. stephensi	Fed	Fortnightly survey (city)	Unidentified
DIRSH-585	25/06/2022	Prokopack	Goat shed	An. stephensi	Fed	Fortnightly survey (city)	Unidentified
DIRSH-586	25/06/2022	Prokopack	Goat shed	An. stephensi	Half gravid	Fortnightly survey (city)	Not done
DIRSH-587	25/06/2022	Prokopack	Goat shed	An. stephensi	Half gravid	Fortnightly survey (city)	Not done
DIRSH-588	25/06/2022	Prokopack	Goat shed	An. stephensi	Half gravid	Fortnightly survey (city)	Not done
DIRSH-589	25/06/2022	Prokopack	Goat shed	An. stephensi	Fed	Fortnightly survey (city)	Unidentified
DIRSH-590	25/06/2022	Prokopack	Goat shed	An. stephensi	Fed	Fortnightly survey (city)	Unidentified
DIRSH-591	25/06/2022	Prokopack	Goat shed	An. stephensi	Fed	Fortnightly survey (city)	Unidentified
DIRSH-592	25/06/2022	Prokopack	Goat shed	An. stephensi	Fed	Fortnightly survey (city)	Unidentified
DIRSH-593	25/06/2022	Prokopack	Goat shed	An. stephensi	Fed	Fortnightly survey (city)	Unidentified
DIRSH-594	25/06/2022	Prokopack	Goat shed	An. stephensi	Unfed	Fortnightly survey (city)	Not done
DIRSH-595	25/06/2022	Prokopack	Manhole	An. stephensi	Unfed	Fortnightly survey (DDU)	Not done
DIRSH-596	25/06/2022	Prokopack	Manhole	An. stephensi	Unfed	Fortnightly survey (DDU)	Not done
DIRSH-597	25/06/2022	Prokopack	Manhole	An. stephensi	Unfed	Fortnightly survey (DDU)	Not done
DIRSH-598	25/06/2022	Prokopack	Goat shed	An. stephensi	Gravid	Fortnightly survey (city)	Not done
DIRSH-599	25/06/2022	Prokopack	Goat shed	An. stephensi	Gravid	Fortnightly survey (city)	Not done
DIRSH-600	25/06/2022	Prokopack	Goat shed	An. stephensi	Gravid	Fortnightly survey (city)	Not done
DIRSH-601	13-07-22	Prokopack	Goat shed	An. stephensi	Fed	Fortnightly survey (city)	Unidentified
DIRSH-602	12/07/2022	Prokopack	Goat shed	An. stephensi	Gravid	Fortnightly survey (city)	Not done
DIRSH-603	12/07/2022	Prokopack	Goat shed	An. stephensi	Fed	Fortnightly survey (city)	Unidentified
DIRSH-604	12/07/2022	Prokopack	Goat shed	An. stephensi	Fed	Fortnightly survey (city)	Unidentified
DIRSH-605	13-07-22	Prokopack	Goat shed	An. stephensi	Gravid	Fortnightly survey (city)	Not done
DIRSH-606	12/07/2022	Prokopack	Goat shed	An. stephensi	Fed	Fortnightly survey (city)	Unidentified
DIRSH-607	12/07/2022	Prokopack	Goat shed	An. stephensi	Fed	Fortnightly survey (city)	Unidentified
DIRSH-608	12/07/2022	Prokopack	Goat shed	An. stephensi	Fed	Fortnightly survey (city)	Unidentified
DIRSH-609	12/07/2022	Prokopack	Goat shed	An. stephensi	Fed	Fortnightly survey (city)	Unidentified
DIRSH-610	12/07/2022	Prokopack	Goat shed	An. stephensi	Half gravid	Fortnightly survey (city)	Not done
DIRSH-611	12/07/2022	Prokopack	Goat shed	An. stephensi	Half gravid	Fortnightly survey (city)	Not done
DIRSH-612	13-07-22	Prokopack	Goat shed	An. stephensi	Half gravid	Fortnightly survey (city)	Not done
DIRSH-613	13-07-22	Prokopack	Goat shed	An. stephensi	Half gravid	Fortnightly survey (city)	Not done
DIRSH-615	13-07-22	Prokopack	Goat shed	An. stephensi	Unfed	Fortnightly survey (city)	Not done
DIRSH-616	13-07-22	Prokopack	Goat shed	An. stephensi	Fed	Fortnightly survey (city)	Unidentified
DIRSH-617	13-07-22	Prokopack	Goat shed	An. stephensi	Fed	Fortnightly survey (city)	Unidentified
DIRSH-618	13-07-22	Prokopack	Goat shed	An. stephensi	Fed	Fortnightly survey (city)	Unidentified
DIRSH-619	13-07-22	Prokopack	Goat shed	An. stephensi	Fed	Fortnightly survey (city)	Unidentified
Blank	13/04/2022	Prokopack	Goat shed	An. stephensi	Gravid	Pilot survey	Not done
Blank	13/04/2022	Prokopack	Goat shed	An. stephensi	Gravid	Pilot survey	Not done
