# Supplementary material for: Evidence for a role of Anopheles stephensi in the spread of drug- and diagnosis-resistant malaria in Africa
Source: Nat Med. 2023 Oct 26;29(12):3203–11. doi: 10.1038/s41591-023-02641-9 (PMC10719088; doi:10.1038/s41591-023-02641-9)
Supplement: Supplementary file 15 — Source data collected during the study period from the study participants on infection status (as measured by RDTs and microscopy), sociodemographic status, intervention utilization and malaria predisposing factors related to parasite lineages. [file 41591_2023_2641_MOESM15_ESM.csv]

id	lineage	relatedness	idhh	sex	age	malpos	agecat	travel	repellent	irs	llininhouse	education	rdtpos	micpos
DDIC-001-C2-F03	1	High Relatedness	DDIC-001-C2	Male	17	Positive	Above 15 Years	Yes	Yes	No	No	High School (9-12)	Positive	Positive
DDIC-001-F01	1	High Relatedness	DDIC-001	Male	14	Positive	5 - 15 Years	No	Yes	No	Yes	Primary School (1-8)	Positive	Positive
DDIC-001-F06	1	High Relatedness	DDIC-001	Female	23	Negative	Above 15 Years	No	Yes	No	Yes	Primary School (1-8)	Negative	Negative
DDIC-003-F03	1	High Relatedness	DDIC-003	Male	7	Positive	5 - 15 Years	No	No	No	Yes	Iliterate	Positive	Negative
DDIC-004-C2-F01	2	Low Relatedness	DDIC-004-C2	Male	35	Positive	Above 15 Years	Yes	Yes		Yes	High School (9-12)	Negative	Positive
DDIC-004-F01	1	High Relatedness	DDIC-004	Male	30	Positive	Above 15 Years	No	Yes	No	Yes	High School (9-12)	Positive	Positive
DDIC-005-F01	1	High Relatedness	DDIC-005	Female	45	Positive	Above 15 Years	No	No	No	Yes	Primary School (1-8)	Positive	Positive
DDIC-005-F03	1	High Relatedness	DDIC-005	Female	18	Negative	Above 15 Years	No	No	No	Yes	High School (9-12)	Negative	Negative
DDIC-006-F01	1	High Relatedness	DDIC-006	Female	32	Positive	Above 15 Years	No		No	No	Higher Education (>12)	Positive	Positive
DDIC-006-F03	1	High Relatedness	DDIC-006	Male	9	Positive	5 - 15 Years	No		No	No	Primary School (1-8)	Positive	Negative
DDIC-006-F04	1	High Relatedness	DDIC-006	Female	4	Positive	Under 5	No		No	No	Kindergarten	Positive	Positive
DDIC-006-F05	1	High Relatedness	DDIC-006	Female	17	Negative	Above 15 Years	No		No	No	High School (9-12)	Negative	Negative
DDIC-007-F01	1	High Relatedness	DDIC-007	Male	14	Positive	5 - 15 Years	No	No	No	Yes	Primary School (1-8)	Positive	Positive
DDIC-008-C2-F01	1	High Relatedness	DDIC-008-C2	Male	46	Positive	Above 15 Years	No	No	No	Yes	Iliterate	Positive	Positive
DDIC-008-F01	1	High Relatedness	DDIC-008	Male	35	Positive	Above 15 Years	No	No	No	Yes	High School (9-12)	Positive	Positive
DDIC-009-F01	1	High Relatedness	DDIC-009	Male	8	Positive	5 - 15 Years	No	Yes	No	No	Primary School (1-8)	Positive	Positive
DDIC-009-F02	1	High Relatedness	DDIC-009	Male	40	Positive	Above 15 Years	No	Yes	No	No	Primary School (1-8)	Positive	Positive
DDIC-009-F03	1	High Relatedness	DDIC-009	Female	45	Negative	Above 15 Years	No	Yes	No	No	Primary School (1-8)	Negative	Negative
DDIC-009-F05	1	High Relatedness	DDIC-009	Female	8	Positive	5 - 15 Years	No	Yes	No	No	Primary School (1-8)	Positive	Positive
DDIC-010-F01	1	High Relatedness	DDIC-010	Male	35	Positive	Above 15 Years	No	No	No	No	Primary School (1-8)	Positive	Negative
DDIC-011-F01	1	High Relatedness	DDIC-011	Male	15	Positive	5 - 15 Years	No	No	No	No	Primary School (1-8)	Positive	Positive
DDIC-011-F02	1	High Relatedness	DDIC-011	Male	48	Positive	Above 15 Years	No	No	No	No	Primary School (1-8)	Positive	Positive
DDIC-012-F01	1	High Relatedness	DDIC-012	Male	7	Positive	5 - 15 Years	No	No	No	No	Primary School (1-8)	Positive	Positive
DDIC-013-F01	1	High Relatedness	DDIC-013	Male	18	Positive	Above 15 Years	Yes	Yes	No	No	Primary School (1-8)	Positive	Positive
DDIC-014-F01	2	Low Relatedness	DDIC-014	Male	20	Positive	Above 15 Years	Yes				High School (9-12)	Positive	Positive
DDIC-015-F01	1	High Relatedness	DDIC-015	Female	28	Positive	Above 15 Years	No	No	No	No	Higher Education (>12)	Positive	Positive
DDIC-016-F01	1	High Relatedness	DDIC-016	Male	28	Positive	Above 15 Years	No	No	No	No	Higher Education (>12)	Positive	Positive
DDIC-018-F01	1	High Relatedness	DDIC-018	Female	50	Positive	Above 15 Years	No	No	No	Yes	Primary School (1-8)	Positive	Positive
DDIC-019-F01	1	High Relatedness	DDIC-019	Male	42	Positive	Above 15 Years	No	No	No	Yes	High School (9-12)	Positive	Positive
DDIC-019-F02	1	High Relatedness	DDIC-019	Female	36	Positive	Above 15 Years	No	No	No	Yes	High School (9-12)	Positive	Negative
DDIC-020-F01	1	High Relatedness	DDIC-020	Female	32	Positive	Above 15 Years	Yes	Yes	No	No	Primary School (1-8)	Positive	Positive
DDIC-021-F01	1	High Relatedness	DDIC-021	Male	44	Positive	Above 15 Years	No	No	No	No	High School (9-12)	Positive	Positive
DDIC-022-F01	1	High Relatedness	DDIC-022	Male	23	Positive	Above 15 Years	No	No	No	No	High School (9-12)	Positive	Positive
DDIC-023-C2-F05	2	Low Relatedness	DDIC-023-C2	Male	38	Negative	Above 15 Years	No	No	No	No	High School (9-12)	Negative	Negative
DDIC-023-C3-F01	2	High Relatedness	DDIC-023-C3	Female	23	Negative	Above 15 Years	Yes				High School (9-12)	Negative	Negative
DDIC-023-F01	1	High Relatedness	DDIC-023	Female	26	Positive	Above 15 Years	No	No	No	No	Higher Education (>12)	Positive	Positive
DDIC-023-F02	1	High Relatedness	DDIC-023	Male	35	Negative	Above 15 Years	No	No	No	No	Higher Education (>12)	Negative	Negative
DDIC-023-F03	1	High Relatedness	DDIC-023	Male	3	Positive	Under 5	No	No	No	No	Iliterate	Positive	Positive
DDIC-024-C1-F04	1	High Relatedness	DDIC-024-C1	Female	13	Positive	5 - 15 Years	No	No	No	Yes	Primary School (1-8)	Positive	Negative
DDIC-024-C1-F06	3	Unrelated	DDIC-024-C1	Female	15	Negative	5 - 15 Years	No	No	No	Yes	Primary School (1-8)	Negative	Negative
DDIC-024-C2-F01	1	High Relatedness	DDIC-024-C2	Male	22	Negative	Above 15 Years	Yes	No	No	No	High School (9-12)	Negative	Negative
DDIC-025-F01	2	High Relatedness	DDIC-025	Female	45	Positive	Above 15 Years	No	No	No	No	Iliterate	Negative	Positive
DDIC-026-C2-F02	2	Low Relatedness	DDIC-026-C2	Female	32	Negative	Above 15 Years	No	No	No	No	Iliterate	Negative	Negative
DDIC-026-F01	1	High Relatedness	DDIC-026	Female	15	Positive	5 - 15 Years	No	No	No	No	Primary School (1-8)	Positive	Positive
DDIC-026-F04	1	High Relatedness	DDIC-026	Female	7	Positive	5 - 15 Years	No	No	No	No	Primary School (1-8)	Positive	Positive
DDIC-027-C2-F02	4	Unrelated	DDIC-027-C2	Male	36	Negative	Above 15 Years	No	No	No	Yes	Higher Education (>12)	Negative	Negative
DDIC-027-C2-F03	1	High Relatedness	DDIC-027-C2	Female	45	Negative	Above 15 Years	No	No	No	Yes	Primary School (1-8)	Negative	Negative
DDIC-027-C2-F04	1	High Relatedness	DDIC-027-C2	Female	8	Negative	5 - 15 Years	No	No	No	Yes	Primary School (1-8)	Negative	Negative
DDIC-027-F01	2	Low Relatedness	DDIC-027	Male	45	Positive	Above 15 Years	No	No	No	No	Iliterate	Positive	Positive
DDIC-028-C1-F01	1	High Relatedness	DDIC-028-C1	Male	16	Negative	Above 15 Years	No	No	No	Yes	High School (9-12)	Negative	Negative
DDIC-028-F01	1	High Relatedness	DDIC-028	Male	17	Positive	Above 15 Years	No	No	No	Yes	High School (9-12)	Positive	Positive
DDIC-028-F02	1	High Relatedness	DDIC-028	Female	57	Positive	Above 15 Years	No	No	No	Yes	Iliterate	Positive	Positive
DDIC-029-F01	1	High Relatedness	DDIC-029	Male	40	Positive	Above 15 Years	No	Yes	No	No	Higher Education (>12)	Positive	Positive
DDIC-030-F01	1	High Relatedness	DDIC-030	Female	20	Positive	Above 15 Years	No	No	No	No	Higher Education (>12)	Positive	Positive
DDIC-030-F02	1	High Relatedness	DDIC-030	Male	35	Positive	Above 15 Years	No	No	No	No	Higher Education (>12)	Positive	Positive
DDIC-031-F01	1	High Relatedness	DDIC-031	Male	50	Positive	Above 15 Years	No	No	No	No	Higher Education (>12)	Positive	Positive
DDIC-032-F01	1	High Relatedness	DDIC-032	Male	3	Positive	Under 5	No	No	No	Yes	Iliterate	Positive	Positive
DDIC-032-F02	1	High Relatedness	DDIC-032	Male	16	Positive	Above 15 Years	No	No	No	Yes	High School (9-12)	Positive	Positive
DDIC-032-F03	1	High Relatedness	DDIC-032	Female	49	Positive	Above 15 Years	No	No	No	Yes	Primary School (1-8)	Positive	Negative
DDIC-032-F04	1	High Relatedness	DDIC-032	Male	6	Positive	5 - 15 Years	No	No	No	Yes	Kindergarten	Positive	Positive
DDIC-033-F01	1	High Relatedness	DDIC-033	Female	10	Positive	5 - 15 Years	No	No	No	No	Primary School (1-8)	Positive	Positive
DDIC-033-F04	1	High Relatedness	DDIC-033	Male	35	Positive	Above 15 Years	No	No	No	No	High School (9-12)	Positive	Negative
DDIC-034-F01	1	High Relatedness	DDIC-034	Female	30	Positive	Above 15 Years	No	No	No	No	High School (9-12)	Positive	Positive
DDIC-035-F01	1	High Relatedness	DDIC-035	Male	30	Positive	Above 15 Years	Yes	No	No	No	Higher Education (>12)	Positive	Positive
DDIC-036-F01	1	High Relatedness	DDIC-036	Male	18	Positive	Above 15 Years	No	No	No	No	Primary School (1-8)	Positive	Positive
DDIC-036-F02	1	High Relatedness	DDIC-036	Male	19	Positive	Above 15 Years	No	No	No	No	Primary School (1-8)	Positive	Positive
DDIC-037-C2-F01	1	High Relatedness	DDIC-037-C2	Male	35	Positive	Above 15 Years	No				Primary School (1-8)	Negative	Positive
DDIC-037-C2-F02	1	High Relatedness	DDIC-037-C2	Male	24	Negative	Above 15 Years	No				Higher Education (>12)	Negative	Negative
DDIC-037-C2-F04	1	High Relatedness	DDIC-037-C2	Male	20	Negative	Above 15 Years	No				High School (9-12)	Negative	Negative
DDIC-037-C2-F06	1	High Relatedness	DDIC-037-C2	Female	30	Negative	Above 15 Years	No				Higher Education (>12)	Negative	Negative
DDIC-037-F01	1	High Relatedness	DDIC-037	Male	54	Positive	Above 15 Years	No	No	No	Yes	Primary School (1-8)	Positive	Positive
DDIC-038-F02	2	Low Relatedness	DDIC-038	Male	9	Positive	5 - 15 Years	No	Yes	No	Yes	Primary School (1-8)	Positive	Positive
DDIC-039-F01	1	High Relatedness	DDIC-039	Female	45	Positive	Above 15 Years	No	Yes	No	Yes	Iliterate	Positive	Positive
DDIC-040-F01	1	High Relatedness	DDIC-040	Male	46	Positive	Above 15 Years	Yes	Yes	No	Yes	Higher Education (>12)	Positive	Positive
DDIC-041-F01	1	High Relatedness	DDIC-041	Female	21	Positive	Above 15 Years	No	No	No	No	High School (9-12)	Positive	Positive
DDIC-042-F01	1	High Relatedness	DDIC-042	Female	18	Positive	Above 15 Years	No	Yes	No	No	High School (9-12)	Positive	Positive
DDIC-042-F03	1	High Relatedness	DDIC-042	Female	27	Positive	Above 15 Years	No	Yes	No	No	Higher Education (>12)	Negative	Positive
DDIC-042-F04	1	High Relatedness	DDIC-042	Male	10	Positive	5 - 15 Years	No	Yes	No	No	Primary School (1-8)	Negative	Positive
DDIC-043-F01	1	High Relatedness	DDIC-043	Male	18	Positive	Above 15 Years	No	No	No	No	High School (9-12)	Positive	Positive
DDIC-043-F02	1	High Relatedness	DDIC-043	Male	19	Positive	Above 15 Years	No	No	No	No	High School (9-12)	Positive	Positive
DDIC-044-F01	1	High Relatedness	DDIC-044	Female	70	Positive	Above 15 Years	No	No	No	Yes	Iliterate	Positive	Positive
DDIC-044-F03	1	High Relatedness	DDIC-044	Male	23	Positive	Above 15 Years	No	No	No	Yes	Primary School (1-8)	Negative	Positive
DDIC-045-F01	1	High Relatedness	DDIC-045	Male	25	Positive	Above 15 Years	No	No	No	No	Primary School (1-8)	Positive	Positive
DDUIC-001-C2-F01	2	High Relatedness	DDUIC-001-C2	Male	20	Negative	Above 15 Years	No				Higher Education (>12)	Negative	Negative
DDUIC-005-C1-F01	1	High Relatedness	DDUIC-005-C1	Male	21	Negative	Above 15 Years	No	No	Yes	Yes	Higher Education (>12)	Negative	Negative
DDUIC-006-C1-F01	1	High Relatedness	DDUIC-006-C1	Male	20	Positive	Above 15 Years	No	No	Yes	No	Higher Education (>12)	Negative	Positive
DDUIC-006-C2-F01	1	High Relatedness	DDUIC-006-C2	Male	22	Positive	Above 15 Years	Yes	No	No	No	Higher Education (>12)	Negative	Positive
DDUIC-008-C1-F02	1	High Relatedness	DDUIC-008-C1	Male	22	Positive	Above 15 Years	No	No	No	Yes	Higher Education (>12)	Positive	Negative
DDUIC-008-C2-F02	1	High Relatedness	DDUIC-008-C2	Male	22	Positive	Above 15 Years	No	No	No	No	Higher Education (>12)	Positive	Positive
DDUIC-009-C1-F01	1	High Relatedness	DDUIC-009-C1	Male	22	Negative	Above 15 Years	No	No	No	No	Higher Education (>12)	Negative	Negative
DDUIC-009-C2-F01	1	High Relatedness	DDUIC-009-C2	Male	21	Positive	Above 15 Years	No	No	Yes	No	Higher Education (>12)	Negative	Positive
DDUIC-009-F01	2	High Relatedness	DDUIC-009	Male	22	Positive	Above 15 Years	No	No	No	No	Higher Education (>12)	Positive	Positive
DDUIC-009-F03	2	High Relatedness	DDUIC-009	Male	22	Positive	Above 15 Years	No	No	No	No	Higher Education (>12)	Negative	Positive
DDUIC-010-C1-F01	2	High Relatedness	DDUIC-010-C1	Male	22	Positive	Above 15 Years	No	No	No	No	Higher Education (>12)	Negative	Positive
DDUIC-010-C1-F02	1	High Relatedness	DDUIC-010-C1	Male	21	Positive	Above 15 Years	No	No	No	No	Higher Education (>12)	Positive	Positive
DDUIC-010-F01	1	High Relatedness	DDUIC-010	Male	21	Positive	Above 15 Years	No	No	Yes	No	Higher Education (>12)	Positive	Positive
DDUIC-012-F01	1	High Relatedness	DDUIC-012	Male	21	Positive	Above 15 Years	Yes	No	No	No	Higher Education (>12)	Positive	Positive
DDUIC-012-F02	1	High Relatedness	DDUIC-012	Male	22	Positive	Above 15 Years	No	No	No	No	Higher Education (>12)	Negative	Positive
DDUIC-013-C3-F01	2	High Relatedness	DDUIC-013-C3	Male	27	Positive	Above 15 Years	No	No	No	Yes	Higher Education (>12)	Negative	Positive
DDUIC-013-F01	1	High Relatedness	DDUIC-013	Male	21	Positive	Above 15 Years	No				Higher Education (>12)	Positive	Positive
DDUIC-015-F01	1	High Relatedness	DDUIC-015	Male	22	Positive	Above 15 Years	No	No	Yes	No	Higher Education (>12)	Positive	Positive
DDUIC-016-C1-F01	2	High Relatedness	DDUIC-016-C1	Male	21	Positive	Above 15 Years	Yes	No	No	No	Higher Education (>12)	Negative	Positive
DDUIC-016-C2-F02	1	High Relatedness	DDUIC-016-C2	Male	22	Positive	Above 15 Years	No	No	Yes	No	Higher Education (>12)	Positive	Positive
DDUIC-016-F01	1	High Relatedness	DDUIC-016	Male	21	Positive	Above 15 Years	No	No	Yes	No	Higher Education (>12)	Positive	Negative
DDUIC-017-F01	1	High Relatedness	DDUIC-017	Male	23	Positive	Above 15 Years	Yes	No	No	No	Higher Education (>12)	Positive	Positive
DDUIC-018-F01	1	High Relatedness	DDUIC-018	Male	23	Positive	Above 15 Years	No	No	No	No	Higher Education (>12)	Positive	Positive
DDUIC-019-F03	2	Low Relatedness	DDUIC-019	Male	23	Positive	Above 15 Years	No	No	No	No	Higher Education (>12)	Positive	Negative
DDUIC-021-C3-F02	1	High Relatedness	DDUIC-021-C3	Male	24	Positive	Above 15 Years	No	No	No	Yes	Higher Education (>12)	Negative	Positive
DDUIC-021-F01	1	High Relatedness	DDUIC-021	Male	24	Positive	Above 15 Years	No	No	No	No	Higher Education (>12)	Positive	Positive
DDUIC-024-C1-F01	1	High Relatedness	DDUIC-024-C1	Male	22	Negative	Above 15 Years	No	No	No	Yes	Higher Education (>12)	Negative	Negative
DDUIC-024-C2-F01	1	High Relatedness	DDUIC-024-C2	Male	22	Negative	Above 15 Years	Yes	No		No	Higher Education (>12)	Negative	Negative
DDUIC-024-C3-F04	1	High Relatedness	DDUIC-024-C3	Male	21	Positive	Above 15 Years	No	No	No	No	Higher Education (>12)	Positive	Positive
DDUIC-025-C1-F04	1	High Relatedness	DDUIC-025-C1	Male	22	Negative	Above 15 Years	No	No	No	No	Higher Education (>12)	Negative	Negative
DDUIC-028-C3-F01	2	High Relatedness	DDUIC-028-C3	Male	22	Positive	Above 15 Years	No	No		Yes	Higher Education (>12)	Negative	Positive
DDUIC-028-C3-F03	1	High Relatedness	DDUIC-028-C3	Male	22	Positive	Above 15 Years	No	No		Yes	Higher Education (>12)	Positive	Negative
DDUIC-028-F01	1	High Relatedness	DDUIC-028	Male	22	Positive	Above 15 Years	No	No	No	Yes	Higher Education (>12)	Positive	Positive
DDUIC-029-C2-F03	1	High Relatedness	DDUIC-029-C2	Male	24	Positive	Above 15 Years	No	No	No	No	Higher Education (>12)	Positive	Positive
DDUIC-029-C3-F01	2	High Relatedness	DDUIC-029-C3	Male	24	Positive	Above 15 Years	No	No	No	Yes	Higher Education (>12)	Negative	Positive
DDUIC-030-C2-F01	1	High Relatedness	DDUIC-030-C2	Male	22	Positive	Above 15 Years	No	No	No	Yes	Higher Education (>12)	Negative	Positive
DDUIC-030-C2-F03	1	High Relatedness	DDUIC-030-C2	Male	20	Positive	Above 15 Years	No	No	No	Yes	Higher Education (>12)	Negative	Positive
DDUIC-030-C3-F01	1	High Relatedness	DDUIC-030-C3	Male	22	Positive	Above 15 Years	No	No	Yes	Yes	Higher Education (>12)	Negative	Positive
DDUIC-030-F01	1	High Relatedness	DDUIC-030	Male	20	Positive	Above 15 Years	No	No	No	Yes	Higher Education (>12)	Positive	Positive
DDUIC-031-F01	1	High Relatedness	DDUIC-031	Male	19	Positive	Above 15 Years	No	No	No	No	Higher Education (>12)	Positive	Positive
DDUIC-032-C2-F04	2	High Relatedness	DDUIC-032-C2	Male	21	Positive	Above 15 Years	No	No	No	Yes	Higher Education (>12)	Negative	Positive
DDUIC-032-C3-F01	2	High Relatedness	DDUIC-032-C3	Male	19	Positive	Above 15 Years	No	No	No	Yes	Higher Education (>12)	Negative	Positive
DDUIC-032-C3-F03	1	High Relatedness	DDUIC-032-C3	Male	21	Positive	Above 15 Years	No	No	No	Yes	Higher Education (>12)	Positive	Positive
DDUIC-033-C1-F01	1	High Relatedness	DDUIC-033-C1	Male	22	Positive	Above 15 Years	No	No	No	Yes	Higher Education (>12)	Negative	Positive
DDUIC-034-F01	1	High Relatedness	DDUIC-034	Male	23	Positive	Above 15 Years	No	No	No	Yes	Higher Education (>12)	Positive	Positive
DDUIC-035-F01	2	High Relatedness	DDUIC-035	Male	19	Positive	Above 15 Years	No	No	No	Yes	Higher Education (>12)	Positive	Positive
DDUIC-036-C2-F01	1	High Relatedness	DDUIC-036-C2	Male	21	Positive	Above 15 Years	No	No	No	No	Higher Education (>12)	Negative	Positive
DDUIC-036-F01	1	High Relatedness	DDUIC-036	Male	20	Positive	Above 15 Years	No	No	No	No	Higher Education (>12)	Positive	Positive
